# Supplementary material for: Metabolic reprogramming of the infant gut by bifidobacteria-based probiotics drives exclusion of antibiotic-resistant pathobionts
Source: Cell Rep Med. 2026 Apr 20;7(5):102752. doi: 10.1016/j.xcrm.2026.102752 (PMC13198307; doi:10.1016/j.xcrm.2026.102752)
Supplement: Table S2. Metadata of the 250 samples for 152 infants [file mmc2.xlsx]

## Sheet: Table_S2_Metadata
sample_id	infant_id	timepoint	sex	born_hospital	born_method	exclusively_breastfed	hospitalization	antibiotics	esbl-e	trial_arm	total_raw_reads	human_DNA_percentage	reads_after_removal_Human_DNA	targeted_metabolomics	untargeted_metabolomics	cluster
6M_A-1361	A-1361	6_months	female	no	vaginal	yes	no	no	no	Control	138582344	0.14	138388329	yes	yes	high
6M_A-1366	A-1366	6_months	female	yes	vaginal	yes	no	no	no	Probiotic	140952098	0.14	140754765	yes	yes	high
6M_A-1370	A-1370	6_months	male	no	vaginal	yes	no	yes	no	Control	160081308	0.01	160065300	yes	yes	high
6M_A-1374	A-1374	6_months	male	yes	vaginal	yes	no	no	yes	Control	130701051	0.01	130687981	yes	yes	high
6M_A-1376	A-1376	6_months	female	no	vaginal	yes	no	no	no	Control	136361613	0.27	135993437	yes	yes	low
6M_A-1377	A-1377	6_months	male	yes	vaginal	yes	no	no	no	Control	136610461	0.6	135790798	yes	yes	high
6M_A-1385	A-1385	6_months	male	no	vaginal	yes	no	no	no	Probiotic	125505132	0	125505132	yes	yes	high
6M_A-1387	A-1387	6_months	female	no	vaginal	yes	no	no	yes	Control	118628447	0.02	118604721	yes	yes	high
6M_A-1389	A-1389	6_months	male	no	vaginal	yes	no	no	yes	Probiotic	112681712	0.01	112670444	yes	yes	high
6M_A-1393	A-1393	6_months	female	no	vaginal	yes	no	no	yes	Probiotic	143548427	0.01	143534072	yes	yes	high
6M_A-1396	A-1396	6_months	female	yes	vaginal	yes	no	no	no	Probiotic	151726127	0.79	150527491	yes	yes	high
6M_A-1401	A-1401	6_months	male	yes	vaginal	yes	no	no	yes	Probiotic	150807998	0.17	150551624	yes	yes	high
6M_A-1402	A-1402	6_months	female	no	vaginal	yes	no	no	no	Probiotic	113724662	8.15	104456102	yes	yes	high
6M_A-1403	A-1403	6_months	male	no	vaginal	yes	no	no	no	Probiotic	133849528	0	133849528	yes	yes	high
6M_A-1404	A-1404	6_months	male	no	vaginal	yes	no	yes	no	Control	105304319	0	105304319	yes	yes	high
6M_A-1405	A-1405	6_months	female	no	vaginal	yes	no	no	no	Control	163102192	0.19	162792298	yes	yes	high
6M_A-1406	A-1406	6_months	female	yes	vaginal	yes	no	yes	no	Control	118381398	0.01	118369560	yes	yes	high
6M_A-1407	A-1407	6_months	female	no	vaginal	yes	no	no	yes	Control	139444071	0.56	138663184	yes	yes	high
6M_A-1408	A-1408	6_months	female	no	vaginal	yes	no	no	no	Control	131934604	1.21	130338195	yes	yes	high
6M_A-1409	A-1409	6_months	female	no	vaginal	yes	no	no	no	Probiotic	127147391	0.64	126333648	yes	yes	low
6M_A-1410	A-1410	6_months	male	no	vaginal	yes	no	no	no	Probiotic	130773075	0	130773075	yes	yes	high
6M_A-1411	A-1411	6_months	female	no	vaginal	yes	no	no	no	Probiotic	140917468	0	140917468	yes	yes	high
6M_A-1412	A-1412	6_months	female	no	vaginal	yes	no	no	yes	Control	149465174	0	149465174	yes	yes	high
6M_A-1415	A-1415	6_months	female	no	vaginal	yes	no	no	no	Control	119776067	0	119776067	yes	yes	high
6M_A-1416	A-1416	6_months	female	no	vaginal	yes	no	no	no	Control	139721250	0.07	139623445	yes	yes	high
6M_A-1417	A-1417	6_months	male	no	vaginal	yes	no	no	no	Control	138192379	0.02	138164741	yes	yes	high
6M_A-1418	A-1418	6_months	female	no	vaginal	yes	no	no	no	Probiotic	111066159	0.12	110932880	yes	yes	high
6M_A-1419	A-1419	6_months	male	no	vaginal	yes	no	yes	no	Control	122862495	0	122862495	yes	yes	high
6M_A-1420	A-1420	6_months	male	no	vaginal	yes	no	no	yes	Probiotic	163516504	0	163516504	yes	yes	high
6M_A-1421	A-1421	6_months	male	no	vaginal	yes	no	no	no	Probiotic	149677735	0.04	149617864	yes	yes	high
6M_A-1422	A-1422	6_months	male	no	vaginal	yes	no	no	yes	Control	143027408	0.2	142741353	yes	yes	high
6M_A-1423	A-1423	6_months	female	no	vaginal	yes	no	no	no	Control	158410003	0.01	158394162	yes	yes	high
6M_A-1424	A-1424	6_months	female	no	vaginal	yes	no	no	no	Control	136668568	0.44	136067226	yes	yes	high
6M_A-1425	A-1425	6_months	female	no	vaginal	yes	no	no	no	Control	108960658	0.03	108927970	yes	yes	high
6M_A-1427	A-1427	6_months	male	no	vaginal	yes	no	no	no	Probiotic	154946882	0.03	154900398	yes	yes	high
6M_A-1428	A-1428	6_months	male	yes	vaginal	yes	no	no	no	Control	120005330	0.01	119993329	yes	yes	high
6M_A-1429	A-1429	6_months	male	yes	vaginal	yes	no	yes	yes	Control	146775354	0.96	145366311	yes	yes	high
6M_A-1430	A-1430	6_months	female	yes	vaginal	yes	no	no	no	Control	140748720	0.13	140565747	yes	yes	high
6M_A-1431	A-1431	6_months	male	no	vaginal	yes	no	no	no	Probiotic	135891407	0.51	135198361	yes	yes	high
6M_A-1432	A-1432	6_months	female	no	vaginal	yes	no	no	no	Probiotic	115523987	0.02	115500882	yes	yes	high
6M_A-1433	A-1433	6_months	male	yes	vaginal	yes	no	no	no	Probiotic	123801513	0.09	123690092	yes	yes	high
6M_A-1434	A-1434	6_months	male	yes	vaginal	yes	no	NA	no	Probiotic	139953887	0.01	139939892	yes	yes	high
6M_A-1436	A-1436	6_months	male	yes	vaginal	yes	no	no	no	Control	151157226	0	151157226	yes	yes	low
6M_A-1437	A-1437	6_months	male	no	vaginal	yes	no	no	no	Probiotic	122955070	5.2	116561406	yes	yes	high
6M_A-1438	A-1438	6_months	female	yes	vaginal	yes	no	no	no	Probiotic	142310279	0.04	142253355	yes	yes	high
6M_A-1439	A-1439	6_months	male	no	vaginal	yes	no	NA	yes	Probiotic	107726011	0.1	107618285	yes	yes	high
6M_A-1440	A-1440	6_months	male	no	vaginal	yes	no	no	no	Probiotic	139415844	0.39	138872122	yes	yes	high
6M_A-1441	A-1441	6_months	male	no	vaginal	yes	no	no	no	Probiotic	126438048	0.1	126311610	yes	yes	high
6M_A-1442	A-1442	6_months	male	no	vaginal	yes	no	yes	no	Control	146146243	0	146146243	yes	yes	high
6M_A-1443	A-1443	6_months	female	no	vaginal	yes	no	no	yes	Probiotic	117769467	0.82	116803757	yes	yes	high
6M_A-1445	A-1445	6_months	male	yes	vaginal	yes	no	no	no	Probiotic	119150684	0.36	118721742	yes	yes	high
6M_A-1446	A-1446	6_months	female	yes	vaginal	yes	no	yes	no	Probiotic	130279714	2.06	127595952	yes	yes	high
6M_A-1447	A-1447	6_months	female	yes	vaginal	yes	no	no	no	Probiotic	121276689	0.71	120415625	yes	yes	high
6M_A-1448	A-1448	6_months	female	yes	vaginal	yes	no	yes	no	Control	128291445	0.05	128227299	yes	yes	high
6M_A-1449	A-1449	6_months	female	yes	vaginal	yes	no	no	no	Probiotic	109384604	3.21	105873358	yes	yes	high
6M_A-1450	A-1450	6_months	female	yes	vaginal	yes	no	yes	yes	Probiotic	136718515	0.01	136704843	yes	yes	high
6M_A-1451	A-1451	6_months	male	yes	c_section	yes	no	no	no	Control	138783072	0.47	138130792	yes	yes	high
6M_A-1452	A-1452	6_months	female	yes	vaginal	yes	no	no	yes	Control	110192081	7.44	101993790	yes	yes	high
6M_A-1453	A-1453	6_months	male	no	vaginal	yes	no	no	no	Probiotic	126939521	0	126939521	yes	yes	high
6M_A-1454	A-1454	6_months	female	yes	vaginal	yes	no	no	no	Probiotic	163325149	1.38	161071262	yes	yes	high
6M_A-1455	A-1455	6_months	male	no	vaginal	yes	no	no	no	Control	141122441	1.86	138497564	yes	yes	high
6M_A-1456	A-1456	6_months	female	no	vaginal	yes	no	no	no	Control	111155441	0	111155441	yes	yes	high
6M_A-1457	A-1457	6_months	male	no	vaginal	yes	no	no	no	Control	121447846	0.02	121423556	yes	yes	high
6M_A-1458	A-1458	6_months	female	yes	vaginal	yes	no	no	no	Probiotic	106387977	10	95749179	yes	yes	high
6M_A-1461	A-1461	6_months	male	yes	vaginal	yes	no	yes	yes	Control	138659654	0.01	138645788	yes	yes	high
6M_A-1462	A-1462	6_months	female	no	vaginal	yes	no	no	yes	Control	147664574	0.07	147561209	yes	yes	high
6M_A-1463	A-1463	6_months	male	yes	c_section	yes	no	no	no	Probiotic	130922182	0.02	130895998	yes	yes	high
6M_A-1464	A-1464	6_months	male	no	vaginal	yes	no	no	no	Probiotic	115243766	0	115243766	yes	yes	high
6M_A-1466	A-1466	6_months	male	no	vaginal	yes	no	no	no	Control	118504363	1.89	116264631	yes	yes	high
6M_A-1467	A-1467	6_months	female	no	vaginal	yes	no	no	no	Control	130391796	0.06	130313561	yes	yes	high
6M_A-1470	A-1470	6_months	male	yes	vaginal	yes	no	no	no	Control	99181359	0.02	99161523	yes	yes	high
6M_A-1471	A-1471	6_months	female	no	vaginal	yes	no	yes	no	Probiotic	142253153	0.05	142182026	yes	yes	high
6M_A-1472	A-1472	6_months	female	no	vaginal	yes	no	no	no	Control	138218181	0.05	138149072	yes	yes	high
6M_A-1474	A-1474	6_months	male	no	vaginal	yes	no	no	yes	Control	148295389	0	148295389	yes	yes	high
6M_A-1476	A-1476	6_months	male	yes	c_section	yes	no	no	no	Control	110080604	0	110080604	yes	yes	high
6M_A-1477	A-1477	6_months	female	yes	vaginal	yes	no	no	no	Probiotic	112134979	0	112134979	yes	yes	high
6M_A-1478	A-1478	6_months	female	yes	vaginal	yes	no	NA	yes	Control	109963383	0.01	109952387	yes	yes	high
6M_A-1480	A-1480	6_months	male	no	vaginal	yes	no	no	no	Control	118660382	0.01	118648516	yes	yes	high
6M_A-1481	A-1481	6_months	male	yes	vaginal	yes	no	no	no	Control	141649179	0	141649179	yes	yes	high
6M_A-1482	A-1482	6_months	male	no	vaginal	yes	no	no	no	Probiotic	139045303	0	139045303	yes	yes	high
6M_A-1483	A-1483	6_months	female	no	vaginal	yes	no	no	no	Control	139639444	0.47	138983139	yes	no	high
6M_A-1484	A-1484	6_months	male	no	vaginal	yes	no	no	no	Probiotic	133636849	0	133636849	yes	yes	high
6M_A-1485	A-1485	6_months	male	no	vaginal	yes	no	no	no	Control	153855606	0.01	153840220	yes	yes	high
6M_A-1486	A-1486	6_months	male	no	vaginal	yes	no	no	no	Control	161053322	2.54	156962568	yes	yes	high
6M_A-1488	A-1488	6_months	male	no	vaginal	yes	yes	no	no	Control	148511189	0.03	148466636	yes	yes	high
6M_A-1490	A-1490	6_months	female	no	vaginal	yes	no	yes	no	Control	129267517	0.93	128065329	yes	yes	high
6M_A-1491	A-1491	6_months	female	yes	vaginal	yes	no	no	yes	Probiotic	139714355	0.01	139700384	yes	yes	high
6M_A-1492	A-1492	6_months	male	no	vaginal	yes	no	NA	no	Probiotic	115658570	0.32	115288463	yes	yes	high
6M_A-1493	A-1493	6_months	female	no	vaginal	yes	no	no	no	Probiotic	150600063	0.03	150554883	yes	yes	high
6M_A-1494	A-1494	6_months	female	yes	vaginal	yes	no	no	no	Probiotic	134396354	4.48	128375397	no	yes	high
6M_A-1495	A-1495	6_months	male	yes	vaginal	yes	no	yes	no	Probiotic	138122658	0.01	138108846	no	no	high
6M_A-1496	A-1496	6_months	male	no	vaginal	yes	no	no	no	Control	154658232	0	154658232	yes	yes	high
6M_A-1497	A-1497	6_months	male	yes	vaginal	yes	no	no	no	Control	123526334	0	123526334	yes	yes	high
6M_A-1498	A-1498	6_months	male	no	vaginal	yes	no	yes	yes	Control	152591219	0	152591219	yes	yes	high
6M_A-1499	A-1499	6_months	female	no	vaginal	yes	no	no	no	Probiotic	145479149	0	145479149	yes	no	high
6M_A-1500	A-1500	6_months	male	no	vaginal	yes	no	no	no	Probiotic	130911129	0.01	130898038	yes	yes	high
6M_A-1502	A-1502	6_months	female	yes	vaginal	yes	no	yes	no	Control	125614733	0.04	125564487	yes	yes	high
6M_A-1504	A-1504	6_months	female	yes	vaginal	yes	no	no	yes	Control	132030948	0	132030948	yes	yes	high
6M_A-1505	A-1505	6_months	female	yes	vaginal	yes	no	yes	no	Control	125948107	0	125948107	yes	yes	high
6M_A-1506	A-1506	6_months	male	yes	c_section	yes	no	no	no	Probiotic	153082557	0.05	153006016	yes	yes	high
6M_A-1508	A-1508	6_months	female	yes	vaginal	yes	no	no	no	Probiotic	115800855	0.01	115789275	yes	yes	high
6M_A-1509	A-1509	6_months	female	yes	vaginal	yes	no	NA	no	Probiotic	163320308	0.32	162797683	yes	no	low
6M_A-1513	A-1513	6_months	male	no	vaginal	yes	no	yes	no	Probiotic	109511211	3.52	105656416	yes	no	high
6M_A-1514	A-1514	6_months	male	no	vaginal	yes	no	no	no	Control	132775982	0.03	132736149	yes	no	high
6M_A-1515	A-1515	6_months	female	no	vaginal	yes	no	no	no	Probiotic	184869408	0	184869408	yes	no	high
6M_A-1517	A-1517	6_months	female	yes	c_section	yes	no	no	no	Control	161788004	0.17	161512964	yes	no	high
6M_A-1518	A-1518	6_months	male	yes	vaginal	yes	no	NA	no	Control	128668980	0.01	128656113	yes	no	high
6M_A-1519	A-1519	6_months	female	yes	vaginal	yes	no	yes	no	Control	138690682	0.08	138579729	yes	no	high
6M_A-1534	A-1534	6_months	female	yes	vaginal	yes	no	no	yes	Control	120222239	0.16	120029883	no	no	high
6M_A-1551	A-1551	6_months	female	yes	vaginal	yes	no	yes	yes	Control	152058814	0.01	152043608	yes	no	high
6M_A-1575	A-1575	6_months	male	yes	vaginal	yes	no	no	yes	Control	145047082	0.19	144771493	no	no	low
6M_A-2539	A-2539	6_months	female	no	vaginal	no	no	no	no	Control	110457659	0.21	110225698	no	no	high
6M_A-2546	A-2546	6_months	male	yes	vaginal	yes	no	no	no	Control	148517577	0.37	147968062	yes	no	high
6M_A-2566	A-2566	6_months	male	no	vaginal	yes	no	yes	no	Probiotic	99325096	0.01	99315163	yes	no	high
6M_A-2567	A-2567	6_months	male	no	vaginal	yes	no	NA	yes	Probiotic	147574954	0.06	147486409	yes	no	high
6M_A-2576	A-2576	6_months	male	yes	vaginal	yes	no	no	yes	Probiotic	124604067	0.01	124591607	yes	no	high
6M_A-2577	A-2577	6_months	female	yes	vaginal	yes	no	no	no	Probiotic	136714862	0.13	136537133	yes	no	high
6M_A-2601	A-2601	6_months	female	no	vaginal	yes	no	no	no	Probiotic	119395993	0.19	119169141	yes	no	high
6M_A-2612	A-2612	6_months	female	yes	vaginal	yes	no	no	no	Probiotic	169176983	0.03	169126230	yes	no	high
6M_A-2617	A-2617	6_months	male	yes	vaginal	no	no	no	no	Probiotic	112299978	0.09	112198908	yes	no	high
6M_A-2626	A-2626	6_months	female	no	vaginal	no	no	no	yes	Probiotic	152515214	0.03	152469459	yes	no	high
6M_A-2627	A-2627	6_months	male	yes	vaginal	no	no	yes	no	Probiotic	145990034	0.08	145873242	yes	no	high
6M_A-2629	A-2629	6_months	male	no	vaginal	yes	no	no	no	Probiotic	124740351	17.87	102449250	yes	no	high
6M_A-2632	A-2632	6_months	female	no	vaginal	yes	no	no	no	Probiotic	140955153	22.34	109465772	yes	no	high
6M_A-2637	A-2637	6_months	male	no	vaginal	yes	no	no	no	Probiotic	140641210	0.41	140064581	yes	no	high
6W_A-1000	A-1000	6_weeks	male	no	vaginal	yes	no	no	no	Probiotic	117772806	0.11	117643256	yes	no	high
6W_A-1001	A-1001	6_weeks	male	no	vaginal	yes	no	no	no	Control	134261337	0	134261337	yes	no	high
6W_A-1002	A-1002	6_weeks	female	no	vaginal	yes	no	no	no	Probiotic	132952448	0.13	132779610	yes	no	high
6W_A-1003	A-1003	6_weeks	female	yes	vaginal	yes	no	no	no	Control	140409070	0.08	140296743	yes	no	high
6W_A-1004	A-1004	6_weeks	male	no	vaginal	yes	no	no	no	Control	143933156	0.01	143918763	yes	no	low
6W_A-1005	A-1005	6_weeks	male	no	vaginal	yes	no	no	no	Probiotic	136433840	0.06	136351980	yes	no	low
6W_A-1006	A-1006	6_weeks	female	no	vaginal	yes	no	no	no	Probiotic	190346197	0	190346197	yes	no	high
6W_A-1007	A-1007	6_weeks	female	no	vaginal	yes	no	yes	no	Probiotic	124974631	4.9	118850874	yes	no	high
6W_A-1008	A-1008	6_weeks	male	no	vaginal	yes	no	no	yes	Control	127436125	0	127436125	yes	no	high
6W_A-1009	A-1009	6_weeks	male	no	vaginal	yes	no	yes	no	Probiotic	131580766	0.03	131541292	yes	no	high
6W_A-1010	A-1010	6_weeks	male	yes	vaginal	yes	no	no	yes	Control	112608640	0	112608640	yes	no	low
6W_A-1011	A-1011	6_weeks	male	yes	vaginal	yes	no	no	no	Probiotic	141505023	0.13	141321066	yes	no	high
6W_A-1012	A-1012	6_weeks	female	no	vaginal	yes	no	no	no	Control	111497308	0.04	111452709	yes	no	high
6W_A-1013	A-1013	6_weeks	male	yes	vaginal	yes	no	no	no	Control	110622729	0	110622729	yes	no	low
6W_A-1014	A-1014	6_weeks	female	yes	vaginal	yes	no	no	no	Control	122792834	0	122792834	yes	no	high
6W_A-1015	A-1015	6_weeks	female	yes	vaginal	yes	no	yes	no	Probiotic	136683681	0	136683681	yes	no	high
6W_A-1016	A-1016	6_weeks	female	no	vaginal	yes	no	no	yes	Control	116300889	0	116300889	yes	no	high
6W_A-1017	A-1017	6_weeks	female	no	vaginal	yes	no	no	no	Probiotic	124565389	0.23	124278889	yes	no	high
6W_A-1019	A-1019	6_weeks	female	yes	vaginal	yes	no	no	no	Probiotic	134519837	0.02	134492933	yes	no	high
6W_A-1023	A-1023	6_weeks	female	no	vaginal	yes	no	no	no	Probiotic	128769906	0	128769906	yes	no	high
6W_A-1026	A-1026	6_weeks	male	no	vaginal	yes	no	yes	yes	Probiotic	119202811	0	119202811	yes	no	high
6W_A-1028	A-1028	6_weeks	male	yes	vaginal	yes	no	yes	yes	Probiotic	136640786	0.33	136189871	yes	no	low
6W_A-1030	A-1030	6_weeks	female	yes	vaginal	yes	no	no	no	Probiotic	157070405	30.87	108582771	yes	no	high
6W_A-1169	A-1169	6_weeks	male	no	vaginal	yes	no	no	no	Probiotic	55357176	0.56	55047176	yes	no	low
6W_A-1190	A-1190	6_weeks	male	no	vaginal	yes	no	no	no	Probiotic	184741375	0.04	184667478	yes	no	high
6W_A-1361	A-1361	6_weeks	female	no	vaginal	yes	no	no	no	Control	180502864	0.19	180159909	yes	yes	high
6W_A-1366	A-1366	6_weeks	female	yes	vaginal	yes	no	no	no	Probiotic	200317853	0.38	199556645	yes	yes	high
6W_A-1370	A-1370	6_weeks	male	no	vaginal	yes	no	no	yes	Control	178530943	0	178530943	yes	yes	high
6W_A-1374	A-1374	6_weeks	male	yes	vaginal	yes	no	no	no	Control	172726925	0.01	172709652	yes	yes	high
6W_A-1376	A-1376	6_weeks	female	no	vaginal	yes	no	no	no	Control	189001030	0.29	188452927	yes	yes	high
6W_A-1377	A-1377	6_weeks	male	yes	vaginal	yes	no	yes	no	Control	48020103	1.15	47467872	yes	yes	low
6W_A-1385	A-1385	6_weeks	male	no	vaginal	yes	no	no	no	Probiotic	186861496	0.04	186786751	yes	yes	high
6W_A-1387	A-1387	6_weeks	female	no	vaginal	yes	no	no	no	Control	213479778	0.01	213458430	yes	yes	low
6W_A-1389	A-1389	6_weeks	male	no	vaginal	yes	no	no	no	Probiotic	176116546	0.06	176010876	yes	yes	high
6W_A-1393	A-1393	6_weeks	female	no	vaginal	yes	no	no	no	Probiotic	123678868	0	123678868	yes	yes	high
6W_A-1401	A-1401	6_weeks	male	yes	vaginal	yes	no	no	no	Probiotic	155606662	0.05	155528859	yes	yes	high
6W_A-1402	A-1402	6_weeks	female	no	vaginal	yes	no	no	no	Probiotic	132900720	0.01	132887430	yes	yes	high
6W_A-1403	A-1403	6_weeks	male	no	vaginal	yes	no	no	no	Probiotic	305079195	2.84	296414946	yes	yes	high
6W_A-1404	A-1404	6_weeks	male	no	vaginal	yes	yes	no	no	Control	149380971	0.34	148873076	yes	yes	low
6W_A-1405	A-1405	6_weeks	female	no	vaginal	yes	no	no	no	Control	196171174	1.63	192973584	yes	yes	low
6W_A-1406	A-1406	6_weeks	female	yes	vaginal	yes	no	no	no	Control	147852923	0.87	146566603	yes	yes	low
6W_A-1407	A-1407	6_weeks	female	no	vaginal	yes	no	no	yes	Control	234346523	0.01	234323088	yes	yes	low
6W_A-1408	A-1408	6_weeks	female	no	vaginal	yes	no	no	yes	Control	197863305	0.03	197803946	yes	yes	low
6W_A-1409	A-1409	6_weeks	female	no	vaginal	yes	no	no	no	Probiotic	150258133	0.03	150213056	yes	yes	high
6W_A-1410	A-1410	6_weeks	male	no	vaginal	yes	no	no	no	Probiotic	179695598	0.22	179300268	yes	yes	high
6W_A-1411	A-1411	6_weeks	female	no	vaginal	yes	no	no	no	Probiotic	194860272	0.29	194295177	yes	yes	high
6W_A-1412	A-1412	6_weeks	female	no	vaginal	yes	no	no	no	Control	170625840	0.12	170421089	yes	yes	high
6W_A-1415	A-1415	6_weeks	female	no	vaginal	yes	no	no	no	Control	170864918	0.37	170232718	yes	yes	high
6W_A-1416	A-1416	6_weeks	female	no	vaginal	yes	no	no	no	Control	45372544	0.01	45368007	yes	yes	high
6W_A-1417	A-1417	6_weeks	male	no	vaginal	yes	no	no	no	Control	152990123	0	152990123	yes	yes	high
6W_A-1418	A-1418	6_weeks	female	no	vaginal	yes	no	no	no	Probiotic	203979645	0.11	203755267	yes	yes	high
6W_A-1419	A-1419	6_weeks	male	no	vaginal	yes	yes	yes	no	Control	153081023	0.49	152330926	yes	yes	high
6W_A-1420	A-1420	6_weeks	male	no	vaginal	yes	no	no	no	Probiotic	176306928	0	176306928	yes	yes	high
6W_A-1421	A-1421	6_weeks	male	no	vaginal	yes	no	no	no	Probiotic	128702153	0.04	128650672	yes	yes	high
6W_A-1422	A-1422	6_weeks	male	no	vaginal	yes	no	no	no	Control	170909579	0.1	170738669	yes	yes	high
6W_A-1423	A-1423	6_weeks	female	no	vaginal	yes	no	yes	no	Control	157398139	0	157398139	yes	yes	low
6W_A-1424	A-1424	6_weeks	female	no	vaginal	yes	no	no	yes	Control	146396700	0.53	145620797	yes	yes	low
6W_A-1425	A-1425	6_weeks	female	no	vaginal	yes	no	no	no	Control	187593276	3.4	181215105	yes	yes	high
6W_A-1427	A-1427	6_weeks	male	no	vaginal	yes	no	no	no	Probiotic	45652256	0.01	45647691	yes	yes	high
6W_A-1428	A-1428	6_weeks	male	yes	vaginal	yes	no	no	no	Control	161899463	0.03	161850893	yes	yes	high
6W_A-1429	A-1429	6_weeks	male	yes	vaginal	yes	no	no	no	Control	134655007	0.59	133860542	yes	yes	low
6W_A-1430	A-1430	6_weeks	female	yes	vaginal	yes	no	no	yes	Control	174520984	0.08	174381367	yes	yes	low
6W_A-1431	A-1431	6_weeks	male	no	vaginal	yes	no	no	no	Probiotic	190909868	1.83	187416217	yes	yes	high
6W_A-1432	A-1432	6_weeks	female	no	vaginal	yes	no	no	yes	Probiotic	155286201	0.68	154230255	yes	yes	low
6W_A-1433	A-1433	6_weeks	male	yes	vaginal	yes	no	no	no	Probiotic	195438472	9.93	176031432	yes	yes	high
6W_A-1434	A-1434	6_weeks	male	yes	vaginal	yes	no	no	no	Probiotic	142067395	0.32	141612779	yes	yes	high
6W_A-1436	A-1436	6_weeks	male	yes	vaginal	yes	no	no	yes	Control	134678236	20.28	107365490	yes	yes	low
6W_A-1437	A-1437	6_weeks	male	no	vaginal	yes	no	no	no	Probiotic	45990353	0.61	45709812	yes	yes	high
6W_A-1438	A-1438	6_weeks	female	yes	vaginal	yes	no	no	no	Probiotic	125789919	0.9	124657810	yes	yes	high
6W_A-1439	A-1439	6_weeks	male	no	vaginal	yes	no	NA	no	Probiotic	184272968	0.26	183793858	yes	yes	high
6W_A-1440	A-1440	6_weeks	male	no	vaginal	yes	no	no	no	Probiotic	218588247	0.02	218544529	yes	yes	high
6W_A-1441	A-1441	6_weeks	male	no	vaginal	yes	no	no	no	Probiotic	140426100	0.88	139190350	yes	yes	high
6W_A-1442	A-1442	6_weeks	male	no	vaginal	yes	no	no	no	Control	143304634	0.78	142186858	yes	yes	high
6W_A-1443	A-1443	6_weeks	female	no	vaginal	yes	no	no	no	Probiotic	274124472	0.09	273877760	yes	yes	low
6W_A-1445	A-1445	6_weeks	male	yes	vaginal	yes	no	no	no	Probiotic	92704288	0.01	92695018	yes	yes	high
6W_A-1446	A-1446	6_weeks	female	yes	vaginal	yes	no	no	no	Probiotic	156952914	0.06	156858742	yes	yes	high
6W_A-1447	A-1447	6_weeks	female	yes	vaginal	yes	no	no	no	Probiotic	146708769	0	146708769	yes	yes	high
6W_A-1448	A-1448	6_weeks	female	yes	vaginal	yes	no	no	no	Control	146363553	1.69	143890009	yes	yes	high
6W_A-1449	A-1449	6_weeks	female	yes	vaginal	yes	no	no	no	Probiotic	151281672	3.43	146092711	yes	yes	low
6W_A-1450	A-1450	6_weeks	female	yes	vaginal	yes	no	no	no	Probiotic	196045975	0.16	195732301	yes	yes	high
6W_A-1451	A-1451	6_weeks	male	yes	c_section	yes	no	no	no	Control	142077513	0	142077513	yes	yes	high
6W_A-1452	A-1452	6_weeks	female	yes	vaginal	yes	no	no	no	Control	183451976	16.24	153659375	yes	yes	high
6W_A-1453	A-1453	6_weeks	male	no	vaginal	yes	no	no	no	Probiotic	271812164	0	271812164	yes	yes	high
6W_A-1454	A-1454	6_weeks	female	yes	vaginal	yes	no	no	no	Probiotic	172852712	0.01	172835427	yes	yes	high
6W_A-1455	A-1455	6_weeks	male	no	vaginal	yes	no	no	no	Control	223694142	0.01	223671773	yes	yes	high
6W_A-1456	A-1456	6_weeks	female	no	vaginal	yes	no	yes	yes	Control	143135083	4.19	137137723	yes	yes	low
6W_A-1457	A-1457	6_weeks	male	no	vaginal	yes	no	no	no	Control	151691611	0.03	151646104	yes	yes	high
6W_A-1458	A-1458	6_weeks	female	yes	vaginal	yes	no	no	no	Probiotic	193009947	0.21	192604626	yes	yes	high
6W_A-1461	A-1461	6_weeks	male	yes	vaginal	yes	no	no	yes	Control	127428000	0	127428000	yes	yes	low
6W_A-1462	A-1462	6_weeks	female	no	vaginal	yes	no	no	no	Control	131525699	0.01	131512546	yes	yes	high
6W_A-1463	A-1463	6_weeks	male	yes	c_section	yes	no	no	no	Probiotic	182257498	0.01	182239272	yes	yes	high
6W_A-1464	A-1464	6_weeks	male	no	vaginal	yes	no	yes	no	Probiotic	251171280	0.6	249664252	yes	yes	high
6W_A-1465	A-1465	6_weeks	female	yes	vaginal	yes	no	no	yes	Control	165422131	0	165422131	yes	yes	high
6W_A-1466	A-1466	6_weeks	male	no	vaginal	yes	no	no	no	Control	149658773	2.37	146111860	yes	yes	low
6W_A-1467	A-1467	6_weeks	female	no	vaginal	yes	no	no	no	Control	141358515	0.01	141344379	yes	yes	high
6W_A-1470	A-1470	6_weeks	male	yes	vaginal	yes	no	no	no	Control	190216403	0	190216403	yes	yes	high
6W_A-1471	A-1471	6_weeks	female	no	vaginal	yes	no	no	no	Probiotic	197561383	0	197561383	yes	yes	high
6W_A-1472	A-1472	6_weeks	female	no	vaginal	yes	no	no	no	Control	159305662	0	159305662	no	yes	low
6W_A-1474	A-1474	6_weeks	male	no	vaginal	yes	no	no	no	Control	46137203	0	46137203	yes	yes	high
6W_A-1475	A-1475	6_weeks	female	yes	vaginal	yes	no	no	no	Probiotic	118214294	6.3	110766793	yes	yes	high
6W_A-1476	A-1476	6_weeks	male	yes	c_section	yes	no	no	no	Control	120043864	0	120043864	no	yes	high
6W_A-1478	A-1478	6_weeks	female	yes	vaginal	yes	no	no	yes	Control	111922281	0.01	111911089	no	yes	high
6W_A-1480	A-1480	6_weeks	male	no	vaginal	yes	no	no	no	Control	126973819	0	126973819	yes	yes	high
6W_A-1481	A-1481	6_weeks	male	yes	vaginal	yes	no	no	yes	Control	233404484	0	233404484	yes	yes	low
6W_A-1482	A-1482	6_weeks	male	no	vaginal	yes	no	no	yes	Probiotic	128383789	21.42	100883981	no	yes	low
6W_A-1484	A-1484	6_weeks	male	no	vaginal	yes	no	no	no	Probiotic	118827117	0	118827117	yes	yes	high
6W_A-1485	A-1485	6_weeks	male	no	vaginal	yes	no	no	yes	Control	153108616	0.01	153093305	yes	yes	low
6W_A-1486	A-1486	6_weeks	male	no	vaginal	yes	no	no	no	Control	128528746	0.46	127937514	yes	yes	high
6W_A-1488	A-1488	6_weeks	male	no	vaginal	yes	no	no	no	Control	134007923	0.04	133954320	yes	yes	high
6W_A-1490	A-1490	6_weeks	female	no	vaginal	yes	no	yes	yes	Control	132247071	0.68	131347791	yes	yes	high
6W_A-1491	A-1491	6_weeks	female	yes	vaginal	yes	no	no	no	Probiotic	191440872	0	191440872	yes	yes	low
6W_A-1492	A-1492	6_weeks	male	no	vaginal	yes	no	no	no	Probiotic	127800220	0	127800220	yes	yes	low
6W_A-1493	A-1493	6_weeks	female	no	vaginal	yes	no	no	no	Probiotic	147025162	0.02	146995757	yes	yes	high
6W_A-1494	A-1494	6_weeks	female	yes	vaginal	yes	no	no	no	Probiotic	190664210	0.17	190340081	yes	yes	high
6W_A-1495	A-1495	6_weeks	male	yes	vaginal	yes	no	yes	no	Probiotic	224339232	1.16	221736897	yes	yes	high
6W_A-1496	A-1496	6_weeks	male	no	vaginal	yes	no	no	yes	Control	177155159	0	177155159	yes	yes	low
6W_A-1497	A-1497	6_weeks	male	yes	vaginal	yes	no	no	no	Control	187755759	0	187755759	yes	yes	high
6W_A-1498	A-1498	6_weeks	male	no	vaginal	yes	no	no	no	Control	132241987	0.01	132228763	yes	yes	low
6W_A-1499	A-1499	6_weeks	female	no	vaginal	yes	no	no	no	Probiotic	56417707	0.47	56152544	yes	yes	high
6W_A-1500	A-1500	6_weeks	male	no	vaginal	yes	no	no	no	Probiotic	129943529	0.04	129891552	yes	yes	high
6W_A-1502	A-1502	6_weeks	female	yes	vaginal	yes	no	no	no	Control	111430113	0.01	111418970	yes	yes	high
6W_A-1504	A-1504	6_weeks	female	yes	vaginal	yes	no	no	no	Control	130487455	1.07	129091239	yes	yes	high
6W_A-1505	A-1505	6_weeks	female	yes	vaginal	yes	no	no	yes	Control	147379235	0	147379235	yes	yes	high
6W_A-1506	A-1506	6_weeks	male	yes	c_section	yes	no	no	no	Probiotic	135051635	0	135051635	yes	yes	high
6W_A-1508	A-1508	6_weeks	female	yes	vaginal	yes	no	no	no	Probiotic	146048135	0.02	146018925	yes	yes	high
