# Supplementary material for: Metabolic reprogramming of the infant gut by bifidobacteria-based probiotics drives exclusion of antibiotic-resistant pathobionts
Source: Cell Rep Med. 2026 Apr 20;7(5):102752. doi: 10.1016/j.xcrm.2026.102752 (PMC13198307; doi:10.1016/j.xcrm.2026.102752)
Supplement: Table S3. Strain analysis of Bifidobacterium longum supspecies infantis [file mmc3.xlsx]

## Sheet: Table_S3_Bif_Strain
sample_id	Bifi_longum_AH1206	Bifi_longum_Bg131_S11_17_F6	Bifi_longum_Bi-26	Bifi_longum_BORI	Bifi_longum_BXY01	Bifi_longum_D2TC	Bifi_longum_DK001B-1	Bifi_longum_FB1-1	Bifi_longum_JCM_19995	Bifi_longum_JCM_7050	Bifi_longum_hadza_2261_Bf14	Bifi_longum_T1	Bifi_longum_ZJ1
6M_A-1361	0	0	0	0	0	0	0	0	0	0	39.362	0	0
6M_A-1366	0	0	0	0	0	0	0	0	0	0	16.698	0	0
6M_A-1370	0	0	0	0	0	0	0	0	0	0	50.167	0	0
6M_A-1374	0	0	0	0	0	0	0	0	0	0	40.921	0	0
6M_A-1376	0	0	0	0	0	0	0	0	0	0	3.732	0	0
6M_A-1377	0	0	0	0	0	0	0	0	0	0	40.3	0	0
6M_A-1385	0	0	0	0	0	0	0	0	0	0	43.834	0	0
6M_A-1387	0	0	0	0	0	0	0	0	0	0	16.707	0	0
6M_A-1389	0	0	0	0	0	0	0	0	0	0	36.766	0	0
6M_A-1393	0	0	0	0	0	0	0	0	0	0	11.657	0	0
6M_A-1396	0	0	0	0	0	0	0	0	0	0	42.688	0	0
6M_A-1401	0	0	12.161	0	0	0	0	0	0	0	0	0	0
6M_A-1402	0	0	0	0	0	0	0	0	0	0	54.034	0	0
6M_A-1403	0	0	0	0	0	0	0	0	0	0	42.656	0	0
6M_A-1404	0	0	0	0	0	0	0	0	0	0	11.596	0	0
6M_A-1405	0	0	0	0	0	0	0	0	0	0	3.961	0	0
6M_A-1406	0	0	0	0	0	8.361	0	0	0	0	0	0	0
6M_A-1407	0	0	0	0	0	0	0	0	0	0	17.936	0	0
6M_A-1408	0	0	0	0	0	0	0	0	0	0	9.627	0	0
6M_A-1409	0	0	2.532	0	0	0	0	0	0	0	0	0	0
6M_A-1410	0	0	0	0	0	0	0	0	0	0	47.508	0	0
6M_A-1411	0	0	0	0	6.135	0	0	0	0	0	0	0	0
6M_A-1412	0	0	0	0	0	0	0	0	0	0	12.5	0	0
6M_A-1415	0	0	0	0	0	0	0	0	0	0	37.623	0	0
6M_A-1416	0	0	0	0	0	0	0	0	0	0	33.861	0	0
6M_A-1417	0	0	0	0	0	0	0	0	0	0	16.682	0	0
6M_A-1418	0	0	0	0	0	0	0	0	0	0	21.304	0	0
6M_A-1419	0	0	0	0	0	0	0	0	0	0	15.291	0	0
6M_A-1420	0	0	0	0	0	0	0	4.063	0	0	18.495	0	0
6M_A-1421	0	0	0	0	0	0	0	0	0	0	23.285	0	0
6M_A-1422	0	0	0	0	0	0	0	0	0	0	45.488	0	0
6M_A-1423	0	0	0	0	0	0	0	0	0	0	28.171	0	0
6M_A-1424	0	0	9.182	0	0	0	0	0	0	0	48.343	0	0
6M_A-1425	0	0	0	0	0	0	0	0	0	0	18.509	0	0
6M_A-1427	0	0	0	0	0	0	0	0	0	0	47.963	0	0
6M_A-1428	0	0	0	0	0	0	0	0	0	0	5.553	0	0
6M_A-1429	0	0	0	0	0	0	0	0	0	0	24.569	0	0
6M_A-1430	0	0	0	0	0	0	0	0	0	0	17.982	0	0
6M_A-1431	0	0	0	0	0	0	0	0	0	0	56.216	0	0
6M_A-1432	0	0	0	0	0	0	0	0	0	0	41.746	0	0
6M_A-1433	0	0	0	0	0	0	0	0	0	0	10.757	0	0
6M_A-1434	0	0	0	0	0	0	0	0	0	0	16.286	0	0
6M_A-1436	0	0	0	0	0	0	0	0	0	0	9.291	0	0
6M_A-1437	0	0	0	0	0	0	0	0	0	0	0	0	0
6M_A-1438	0	0	0	0	0	0	0	0	0	0	42.744	0	0
6M_A-1439	0	0	0	0	0	0	0	0	0	0	45.363	0	0
6M_A-1440	0	0	0	0	0	0	0	0	0	0	42.57	0	0
6M_A-1441	0	0	0	0	0	0	0	0	0	0	5.311	0	0
6M_A-1442	0	0	0	0	0	0	0	0	0	0	21.042	0	0
6M_A-1443	0	0	0	0	0	0	0	0	0	0	42.368	0	0
6M_A-1445	0	0	0	0	0	0	0	0	0	0	19.853	0	0
6M_A-1446	0	0	0	0	0	0	0	0	0	0	42.14	0	0
6M_A-1447	0	0	0.04	0	0	0	0	0	0	0	0	0	0
6M_A-1448	0	0	0	0	0	0	0	0	0	0	65.443	0	0
6M_A-1449	0	0	0	0	0	0	0	0	0	0	45.077	0	0
6M_A-1450	0	0	0	0	0	0	0	0	0	0	22.798	0	0
6M_A-1451	0	0	0	0	0	0	0	0	0	0	4.549	0	0
6M_A-1452	0	0	0	0	0	0	0	0	0	0	28.76	0	0
6M_A-1453	0	0	0	0	0	0	0	0	0	0	44.047	0	0
6M_A-1454	0	0	0	0	0	0	0	0	0	0	30.66	0	0
6M_A-1455	0	0	0	0	0	0	0	0	0	0	8.015	0	0
6M_A-1456	0	0	0	0	0	0	0	0	0	0	2.915	0	0
6M_A-1457	0	0	0	0	0	0	0	0	0	0	26.838	0	0
6M_A-1458	0	0	0	0	0	0	0	0	0	0	23.95	0	0
6M_A-1461	0	0	0	0	0	0	0	0	0	0	28.098	0	0
6M_A-1462	0	0	0	0	0	0	0	0	0	0	36.392	0	0
6M_A-1463	0	0	0	0	0	0	0	0	0	0	28.678	0	0
6M_A-1464	0	0	0	0	0	0	0	0	0	0	49.253	0	0
6M_A-1466	0	0	0	0	0	0	0	0	0	0	66.952	0	0
6M_A-1467	0	0	0	0	0	0	0	0	0	0	29.585	0	0
6M_A-1470	0	0	0	0	0	0	0	0	0	0	46.725	0	0
6M_A-1471	0	0	0	0	0	0	0	0	0	0	24.486	0	0
6M_A-1472	0	0	0	0	0	0	0	0	0	0	35.542	0	0
6M_A-1474	0	0	0	0	0	0	0	0	0	0	51.805	0	0
6M_A-1476	0	0	0	0	0	0	0	0	0	0	46.8	0	0
6M_A-1477	0	0	12.082	0	0	0	0	0	0	0	0	0	0
6M_A-1478	0	0	0	0	0	0	0	0	0	0	31.992	0	0
6M_A-1480	0	0	0	0	0	0	0	0	0	0	69.678	0	0
6M_A-1481	0	0	0	0	0	4.174	0	0	0	0	0	0	0
6M_A-1482	0	0	0	0	0	0	0	0	0	0	23.543	0	0
6M_A-1483	0	0	0	0	0	0	0	0	0	0	25.963	0	0
6M_A-1484	0	0	0	0	0	0	0	0	0	0	41.197	0	0
6M_A-1485	0	0	0	0	0	0	0	0	0	0	16.999	0	0
6M_A-1486	0	0	0	0	0	0	0	0	0	0	35.99	0	0
6M_A-1488	0	0	0	0	0	0	0	0	0	0	23.004	0	0
6M_A-1490	0	0	0	0	0	0	0	0	0	0	41.721	0	0
6M_A-1491	0	0	0	0	0	0	0	0	0	0	36.513	0	0
6M_A-1492	0	0	0	0	0	0	0	0	0	0	3.235	0	0
6M_A-1493	0	0	0	0	0	0	0	0	0	0	51.678	0	0
6M_A-1494	0	0	0	0	0	0	0	0	0	0	10.117	0	0
6M_A-1495	0	0	0	0	0	0	0	0	0	0	13.399	0	0
6M_A-1496	0	0	0	0	0	0	0	0	0	0	34.559	0	0
6M_A-1497	0	0	0	0	0	0	0	0	0	0	17.785	0	0
6M_A-1498	0	0	0	0	0	0	0	0	0	0	26.099	0	0
6M_A-1499	0	0	0	0	0	0	0	0	0	0	11.886	0	0
6M_A-1500	0	0	0	0	0	0	0	0	0	0	37.306	0	0
6M_A-1502	0	0	0	0	0	0	0	0	0	0	34.121	0	0
6M_A-1504	0	0	0	0	0	0	0	0	0	0	12.996	0	0
6M_A-1505	0	0	0	0	0	0	0	0	0	0	40.619	0	0
6M_A-1506	0	0	13.728	0	0	0	0	0	0	0	0	0	0
6M_A-1508	0	0	0	0	0	0	0	0	0	0	23.706	0	0
6M_A-1509	0	0	0	0	0	0	0	0	0	0	7.915	0	0
6M_A-1513	0	0	0	0	0	0	0	0	0	0	37.397	0	0
6M_A-1514	0	0	0	0	0	0	0	0	0	0	28.156	0	0
6M_A-1515	0	0	12.988	0	0	0	0	0	0	0	37.269	0	0
6M_A-1517	0	0	0	0	0	0	0	0	0	0	28.359	0	0
6M_A-1518	0	0	0	0	0	0	0	0	0	0	54.372	0	0
6M_A-1519	0	0	0	0	0	0	0	0	0	0	11.977	0	0
6M_A-1534	0	0	0	0	0	0	0	0	0	0	58.109	0	0
6M_A-1551	0	0	0	0	0	0	0	0	0	0	33.227	0	0
6M_A-1575	0	0	0	0	0	0	0	0	0	0	0	0	0
6M_A-2539	0	0	0	0	0	0	0	0	0	0	48.418	0	0
6M_A-2546	0	0	0	0	0	0	0	0	0	0	23.487	0	0
6M_A-2566	0	0	0	0	0	0	0	0	0	0	24.18	0	0
6M_A-2567	0	0	0	0	0	0	0	0	0	0	0.235	0	0
6M_A-2576	0	0	14.853	0	0	0	2.943	0	0	0	31.735	0	0
6M_A-2577	0	0	11.329	0	0	0	0	0	0	0	0	0	0
6M_A-2601	0	0	0	0	0	0	0	0	0	1.206	62.589	0	0
6M_A-2612	0	0	0	0	0	0	0	0	0	0	52.323	0	0
6M_A-2617	0	0	0	0	0	0	0	0	0	0	56.742	0	0
6M_A-2626	0	0	0	0	0	0	0	0	0	0	17.497	0	0
6M_A-2627	0	0	21.047	0	0	0	0	0	0	0	25.819	0	0
6M_A-2629	0	0	0	0	0	0	0	0	0	0	4.452	0	0
6M_A-2632	0	0	0	0	0	0	0	0	0	0	42.618	0	0
6M_A-2637	0	0	0	0	0	0	0	0	0	0	46.292	0	0
6W_A-1000	0	0	35.877	0	0	0	0	0	0	0	0	0	0
6W_A-1001	0	0	0	0	0	0	0	0	0	0	0	34.556	0
6W_A-1002	0	0	30.953	0	0	0	0	0	0	0	0	0	0
6W_A-1003	0	0	0	0	0	0	0	0	0	0	0	0	0
6W_A-1004	0	0	0	0	0	0	0	0	0	0	0	0	0
6W_A-1005	0	0	17.927	0	0	0	0	0	0	0	0	0	0
6W_A-1006	0	0	19.711	0	0	0	0	0	0	0	0	0	0
6W_A-1007	0	0	0	0	0	0	0	0	0	0	57.783	0	0
6W_A-1008	0	0	0	0	0	0	0	0	0	0	0	0	0
6W_A-1009	0	0	0	0	0	0	0	0	0	0	60.469	0	0
6W_A-1010	0	0	0	0	0	0	0	0	0	0	0	0	0
6W_A-1011	0	0	18.515	0	0	0	0	0	0	0	0	0	0
6W_A-1012	0	0	0	0	0	0	0	0	0	0	0	0	0
6W_A-1013	0	0	0	0	0	0	0	0	0	0	0	0	0
6W_A-1014	0	0	0	0	0	0	0	0	0	0	0	0	0
6W_A-1015	0	0	0	0	0	0	0	0	0	0	52.59	0	0
6W_A-1016	0	0	0	0	0	0	0	0	0	0	0	0	0
6W_A-1017	0	0	10.771	0	0	0	0	0	0	0	0	0	0
6W_A-1019	0	0	21.911	0	0	0	0	0	0	0	0	0	11.897
6W_A-1023	0	0	71.897	0	0	0	0	0	0	0	0	0	0
6W_A-1026	0	0	0	0	0	0	0	0	0	0	44.852	0	0
6W_A-1028	0	0	0.033	0	0	0	0	0	0	0	0	0	0
6W_A-1030	0	0	62.256	0	0	0	0	0	0	0	0	0	0
6W_A-1169	0	0	0	0	0	0	0	0	0	0	0	0	0
6W_A-1190	0	0	1.419	0	0	0	0	0	0	0	0	0	0
6W_A-1361	0	0	0	0	0	0	0	0	0	0	57.847	0	0
6W_A-1366	0	0	0	0	0	0	0	0	0	0	25.009	0	0
6W_A-1370	0	0	0	0	0	0	0	0	0	0	0	0	0
6W_A-1374	0	0	0	0	0	0	0	0	43.468	0	0	0	0
6W_A-1376	0	0	0	0	0	0	0	0	0	0	48.288	0	0
6W_A-1377	0	0	0	0	0	0	0	0	0	0	0	0	0
6W_A-1385	0	0	3.542	0	0	0	0	0	0	0	0	0	0
6W_A-1387	0	0	0	0	0	0	0	0	0	0	0	0	0
6W_A-1389	0	0	5.964	0	0	0	0	0	0	0	0	0	0
6W_A-1393	0	0	0	0	0	0	0	0	0	0	12.472	0	0
6W_A-1401	0	0	75.747	0	0	0	0	0	0	0	0	0	0
6W_A-1402	0	0	0	0	0	0	0	0	0	0	65.565	0	0
6W_A-1403	0	0	0	0	0	0	0	0	0	0	50.789	0	0
6W_A-1404	0	15.699	0	0	0	0	0	0	0	0	0	0	0
6W_A-1405	0	0	0	0	0	0	0	0	0	0	0	0	0
6W_A-1406	0	0	0	0	0	0	0	0	1.252	0	0	0	0
6W_A-1407	0	0	0	0	0	0	0	0	0	0	0	0	0
6W_A-1408	0	0	0	0	0	0	0	0	0	0	0	0	0
6W_A-1409	0	0	63.584	0	0	0	0	0	0	0	0	0	0
6W_A-1410	0	0	8.147	0	0	0	0	0	0	0	0	0	0
6W_A-1411	0	0	0	0	0	0	0	0	0	0	59.865	0	0
6W_A-1412	0	0	0	0	17.872	0	0	0	0	0	0	0	0
6W_A-1415	0	0	0	0	0	0	0	0	0	0	30.566	0	0
6W_A-1416	0	0	0	0	0	0	0	0	0	0	0	0	0
6W_A-1417	0	0	0	0	0	0	0	0	0	0	0	0	0
6W_A-1418	0	0	0	0	0	0	0	0	0	0	25.978	0	0
6W_A-1419	0	0	0	0	0	0	0	0	0	0	22.881	0	0
6W_A-1420	0	0	35.894	0	0	0	0	0	0	0	0	0	0
6W_A-1421	0	0	0	0	0	0	0	0	0	0	55.259	0	0
6W_A-1422	0	0	0	0	0	0	0	0	0	0	0	0	0
6W_A-1423	0	0	0	0	0	0	0	0	0	0	0	0	0
6W_A-1424	0	0	0	0	0	0	0	0	0	0	0	0	0
6W_A-1425	0	0	0	0	0	0	0	0	0	0	59.736	0	0
6W_A-1427	0	0	9.484	0	0	0	0	0	0	0	0	0	0
6W_A-1428	0	0	0	0	0	0	0	0	0	0	42.904	0	0
6W_A-1429	0	0	0	0	0	0	0	0	0	0	0	0	0
6W_A-1430	0	0	0	0	0	0	0	0	0	0	0	0	0
6W_A-1431	0	0	23.092	0	0	0	0	0	0	0	0	0	0
6W_A-1432	0	0	0.035	0	0	0	0	0	0	0	0	0	0
6W_A-1433	0	0	13.9	0	0	0	0	0	0	0	0	0	0
6W_A-1434	0	0	11.605	0	0	0	0	0	0	0	0	0	0
6W_A-1436	0	0	0	0	0	0	0	0	0	0	0.077	0	0
6W_A-1437	0	0	72.299	0	0	0	0	0	0	0	0	0	0
6W_A-1438	0	0	0	0	0	0	0	0	0	0	62.614	0	0
6W_A-1439	0	0	8.193	0	0	0	0	0	0	0	0	0	0
6W_A-1440	0	0	0	0	0	0	0	0	0	0	47.111	0	0
6W_A-1441	0	0	10.661	0	0	0	0	0	0	0	0	0	0
6W_A-1442	0	0	0	0	0	0	0	0	0	0	28.253	0	0
6W_A-1443	0	0	0	0	0	0	0	0	0	0	38.393	0	0
6W_A-1445	0	0	0	0	0	0	0	0	0	0	25.524	0	0
6W_A-1446	0	0	14.534	0	0	0	0	0	0	0	0	0	0
6W_A-1447	0	0	7.359	0	0	0	0	0	0	0	0	0	0
6W_A-1448	0	0	0	0	0	0	0	0	0	0	78.873	0	0
6W_A-1449	0	0	0	0	0	0	0	0	0	0	0	0	0
6W_A-1450	0	0	9.773	0	0	0	0	0	0	0	0	0	0
6W_A-1451	0	0	0	0	0	0	0	0	0	0	55.346	0	0
6W_A-1452	0	0	0	0	0	0	0	0	0	0	49.939	0	0
6W_A-1453	0	0	31.951	0	0	0	0	0	0	0	0	0	0
6W_A-1454	0	0	55.108	0	0	0	0	0	0	0	0	0	0
6W_A-1455	0	0	0	0	0	0	0	0	0	0	48.995	0	0
6W_A-1456	0	0	0	0	0	0	0	0	0	0	8.407	0	0
6W_A-1457	0	0	0	0	0	0	0	0	0	0	0	0	0
6W_A-1458	0	0	15.176	0	0	0	0	0	0	0	0	0	0
6W_A-1461	0	0	0	3.604	0	0	0	0	0	0	0	0	0
6W_A-1462	5.338	0	0	0	0	0	0	0	0	0	0	0	0
6W_A-1463	0	0	76.047	0	0	0	0	0	0	0	0	0	0
6W_A-1464	0	0	0	0	0	0	0	0	0	0	62.754	0	0
6W_A-1465	0	0	0	0	0	0	0	0	0	0	43.487	0	0
6W_A-1466	0	0	0	0	0	0	0	0	0	0	0	0	0
6W_A-1467	0	0	0	0	0	0	0	0	0	0	54.619	0	0
6W_A-1470	0	0	0	0	0	0	0	0	0	0	34.832	0	0
6W_A-1471	0	0	57.953	0	0	0	0	0	0	0	0	0	0
6W_A-1472	0	0	0	0	0	0	0	0	0	0	0	0	0
6W_A-1474	0	0	0	0	0	0	0	0	0	0	24.471	0	0
6W_A-1475	0	0	0	0	0	0	0	0	0	0	56.48	0	0
6W_A-1476	0	0	0	4.044	0	0	0	0	0	0	0	0	0
6W_A-1478	0	0	0	0	0	0	0	0	0	0	73.388	0	0
6W_A-1480	0	0	0	0	0	0	0	0	0	0	55.925	0	0
6W_A-1481	0	0	6.19	0	0	0	0	0	0	0	0	0	0
6W_A-1482	0	0	6.014	0	0	0	0	0	0	0	0	0	0
6W_A-1484	0	0	0	0	0	0	0	0	0	0	48.216	0	0
6W_A-1485	0	0	0	0	0	0	0	0	0	0	0	0	0
6W_A-1486	0	0	0	0	0	0	0	0	0	0	54.503	0	0
6W_A-1488	0	0	0	0	0	0	0	0	0	0	26.344	0	0
6W_A-1490	0	0	0	0	0	0	0	0	0	0	54.785	0	0
6W_A-1491	0	0	0	0	0	0	0	0	0	0	0	0	0
6W_A-1492	0	0	0	0	0	0	0	0	0	0	0	0	0
6W_A-1493	0	0	62.671	0	0	0	0	0	0	0	0	0	0
6W_A-1494	0	0	0	0	0	0	0	0	0	0	52.847	0	0
6W_A-1495	0	0	37.155	0	0	0	0	0	0	0	0	0	0
6W_A-1496	0	0	0	0	0	0	0	0	0	0	0	0	0
6W_A-1497	0	0	0	0	0	0	0	0	0	0	62.79	0	0
6W_A-1498	0	0	0	0	0	0	0	0	0	0	0	0	0
6W_A-1499	0	0	11.679	0	0	0	0	0	0	0	0	0	0
6W_A-1500	0	0	0	0	9.652	0	0	0	0	0	0	0	0
6W_A-1502	0	0	0	0	0	0	0	0	0	0	46.733	0	0
6W_A-1504	0	0	0	0	0	0	0	0	0	0	18.853	0	0
6W_A-1505	0	0	0	0	0	0	0	0	0	0	0	0	10.236
6W_A-1506	0	0	20.205	0	0	0	0	0	0	0	0	0	0
6W_A-1508	0	0	0	0	0	0	0	0	0	0	26.35	0	0
