# Supplementary material for: Metabolic reprogramming of the infant gut by bifidobacteria-based probiotics drives exclusion of antibiotic-resistant pathobionts
Source: Cell Rep Med. 2026 Apr 20;7(5):102752. doi: 10.1016/j.xcrm.2026.102752 (PMC13198307; doi:10.1016/j.xcrm.2026.102752)
Supplement: Table S4. Relative abundance of bacterial species derived from MetaPhlan4 [file mmc4.xlsx]

## Sheet: Table_S4_Taxonomy_Rel
bacterial species/ sample	6M_A-1361	6M_A-1366	6M_A-1370	6M_A-1374	6M_A-1376	6M_A-1377	6M_A-1385	6M_A-1387	6M_A-1389	6M_A-1393	6M_A-1396	6M_A-1401	6M_A-1402	6M_A-1403	6M_A-1404	6M_A-1405	6M_A-1406	6M_A-1407	6M_A-1408	6M_A-1409	6M_A-1410	6M_A-1411	6M_A-1412	6M_A-1415	6M_A-1416	6M_A-1417	6M_A-1418	6M_A-1419	6M_A-1420	6M_A-1421	6M_A-1422	6M_A-1423	6M_A-1424	6M_A-1425	6M_A-1427	6M_A-1428	6M_A-1429	6M_A-1430	6M_A-1431	6M_A-1432	6M_A-1433	6M_A-1434	6M_A-1436	6M_A-1437	6M_A-1438	6M_A-1439	6M_A-1440	6M_A-1441	6M_A-1442
Bifidobacterium_longum	62.0662	57.2519	67.2574	45.9862	6.87095	52.7589	59.9611	25.619	66.7204	31.3466	57.5788	56.8954	59.9212	60.1694	28.5497	7.03377	19.4157	28.9367	23.9478	26.776	64.9598	12.0143	29.677	55.6868	44.5422	23.7177	54.3708	62.3866	49.2723	54.8457	63.3559	46.2094	58.4907	27.5091	66.8405	6.30363	28.3622	47.9062	66.4842	63.0944	19.4984	45.9787	18.544	0.00903	62.1781	53.0261	61.4056	9.0846	37.7578
Alicyclobacillus_acidiphilus	11.9345	22.2029	0.2836	0.60775	55.4946	14.4617	0.43538	36.5119	0.6764	0.52336	0.49161	0.35329	0.99403	0.36111	55.4958	84.0976	0.34559	55.8158	48.6128	0.48535	0.70582	0.85628	0.33116	0.80619	0.25692	0.20421	0.36303	0.58032	0.767	6.59734	0.24988	1.05466	0.36644	55.7034	11.4461	0.52999	0.46944	0.24647	0.56108	0.28614	69.9228	10.629	0.50381	82.6861	0.94257	0.39505	0.83639	76.3693	0.85336
Bifidobacterium_bifidum	5.07536	0.00213	9.47931	7.2502	0.87304	6.49941	4.42904	0.01548	0.00089	24.2028	7.47166	6.50426	0.36986	6.33545	0.00069	0.00458	0.00079	0.0999	0.01565	0.01066	0.00017	2.30681	5.52895	8.45855	1.72493	7.54266	5.88975	5.73181	4.62595	3.03613	1.55965	0.00023	1.87647	0.00078	1.64658	0.00164	13.4032	3.3217	0.4116	3.25448	0.06039	0.0019	0.0415	0.00039	1.42135	0.00053	2.11563	0.46418	6.60549
Bifidobacterium_breve	0.25203	0.00162	0.38919	3.27161	0.68999	0.28916	2.0601	0.01892	0.97973	1.98282	1.92259	5.60697	0.21268	1.26362	0.00048	0.07499	55.655	0.1023	0.02717	0.10518	1.43148	51.398	2.09693	1.1314	0.45032	5.02628	0.49851	1.60351	0.00087	0.51798	1.69996	2.17705	1.22746	0.17633	2.59038	0.6093	4.75997	0.83279	0.12741	1.68299	0.02436	0.10588	0.24526	0	0.91089	0.99878	0.68268	0.71392	6.64818
Klebsiella_pneumoniae	0.16307	0.00852	0	0.00446	0	0.00079	0	1.01991	0.16377	0	0.03088	0	0	0	0.02923	0	0.02292	0	0.00109	0.00024	0	0	0.27577	0	0	0.2343	0	0.00122	0	0.00022	0	0	0.01601	0	0	0.44093	0	0.00326	0.00042	0	0	0	6.0448	0	0	0.87398	0.24294	0	0
Rothia_mucilaginosa	0.10178	0.06692	0.02301	0	0.09815	0.06782	0.03747	1.08761	0.01562	6.00E-05	0.0583	0.05422	0.11303	0.06596	0.00117	0.0096	0.00552	0.05563	0.0962	0.01518	0.01577	0.01619	0.00345	0.06369	0.02072	0.05845	0.16707	0.00527	0.00219	0.01091	0.02833	0.02044	0.03544	0.00447	0.00289	0.00061	0.02723	0.05837	0.00406	0.10152	0.02669	0.01642	0.0662	0.30254	0.02815	0.00697	0.08174	0.01	0.00175
Escherichia_coli	0.09496	0.76692	0.06955	2.70559	0.08749	0.38714	0.35636	5.80297	0.7867	0.22146	1.35041	1.4991	0.35222	0.53687	0.85667	0.10538	0.52202	0.08782	1.35174	4.10458	0.78728	2.56893	0.70763	0.49058	0.94639	1.61297	3.0309	0.9337	2.40701	1.04884	1.37948	0.09933	0.06166	0.0164	0.01534	0.14652	1.6331	1.50618	1.4745	0.6763	0.00663	0.027	24.4252	3.1101	0.32456	2.22989	3.21204	0.0214	0.84008
Streptococcus_salivarius	0.04894	0.07849	0.13898	0.01986	4.39376	0.47516	0.35474	5.21271	0.04546	0.03541	0.31092	0.16388	2.86313	0.47538	0.07065	0.01784	0.25482	0.04625	0.05276	2.76232	0.01068	0.06411	0.57746	0.0525	9.31601	4.74194	0.78443	0.12073	0.00483	0.06785	0.05725	0.02002	1.05492	0.02099	0.11161	0.1068	0.25118	3.13058	0.00949	0.40442	0.24121	0.02925	3.15065	0.30559	0.06102	4.33371	0.51181	0.03538	0.11886
Streptococcus_lactarius	0.03561	0.02262	0.04873	0.00382	0.35693	0.1802	0.03614	0.38466	0.02075	0.00042	0.15089	0	0.25623	0.26688	0	0.01276	0	0.03472	0.02977	0.02527	0.01013	0.02499	0.03004	0.08312	0.33276	0.10666	1.54539	0.19192	0.00243	0.00827	0.50951	0.01615	0.25634	0.00303	0.03222	0	0.02809	0.46913	0	0.38688	0.01866	0.00759	0.09462	0.03101	0.10056	0.16183	0.19366	0.00985	0.01026
Methylobacterium_SGB17145	0.01206	0	0.00018	0.00337	0	0.01809	0.01005	0.06939	0.00937	0	0.08695	0.00053	0.0359	0.0784	0	0.00163	0	0	0.00074	0	0.00652	0.00976	0	0	0.02774	0.00074	0.08177	0	0	0.00971	0	0	0.00883	0	0	0	0	0	0	0.0303	0.0011	0.0016	0	0.00983	0.02108	0	0	0.01447	0
Eggerthella_lenta	0.01073	0	0.1645	0.07856	0	0	0.25168	0	0	0.20658	0.22979	0.03548	0	0.00563	0	0	0.59803	0	0	0	0	0.10827	0.02409	0.1049	0.00747	0.02151	0	0.0044	0.09536	0.05699	0.01401	0.57432	0	0	0.00153	0	0	0.00552	0.07825	0.00217	0	0	0	0	0.28135	0.06842	0	0.00218	0.03474
Enterococcus_faecium	0.00284	0.00216	0.00445	0.1724	0	0	0.00033	0.34727	0.14142	0.23301	0.00058	0.01687	0.04338	0.1758	0.00965	0	0	0	0	0.00833	0.01157	0	0.04831	0.00159	0.09184	0.00166	0.25768	0.08413	0.1305	0.00625	0.00382	0.00373	0.11531	0	0.00078	0	0.02966	0.00165	0	0	0	0.00495	9.759	0	0.00745	0.23784	0.00891	0.00685	0.00378
Streptococcus_mitis	0.00218	0.00191	0.00173	0	0.00054	0.00742	0.00444	0.0007	0	0	0.00219	0.00171	0.01206	0.01557	0.00377	0.00154	0.00441	0.00181	0.00158	0.00039	0	0.00021	0.01008	0.00064	0.00123	0	0.15005	0.0042	0	0.00161	0.03963	0	0.02072	0	0.00267	0	0.01052	0.03666	0	0.0164	0	0.00113	0.0516	0.02662	0.00178	0.00736	0.02832	0.00067	0
GGB1249_SGB1670	0.00186	0	0	0	0	0	0	0	0	0	0	0	0	0	0	0	0	0	0	0	0	0	0	0	0	0	0	0	0	0	0	0	0	0	0	0	0	0	0	0	0	0	0	0	0	0	0	0	0
Streptococcus_peroris	0.0014	0	9.00E-05	0	0.00305	0.01603	0.00149	0.02964	0.00132	0	0.00919	0.03981	0	0.01532	0.00014	0.00026	0.00969	0.00124	0.00154	0	0	0.00016	0	0	0.00098	0.00017	0.08753	0	0.00034	0	0	0.0015	0.00075	0	0.00013	0.00011	0.0074	0.00013	0	0.0222	0	0.0006	0.02433	0.01362	0.01145	0	0.0283	0	0
Corynebacterium_pseudodiphtheriticum	0.00107	0	0	0.00043	0	0	0	2.00E-05	0.00336	0	0	0.00426	0.00024	0.00258	0	0	0	0	0	0	0.00013	0.00027	0	0	0	0.00027	0	0.0056	0	0	0.00479	0	0	0	0	0	0	0.00016	0	0.00152	0	0	0	0	0	0	0	0	0
Erysipelatoclostridium_ramosum	0.00086	0.00031	0	0	0.01107	0	0.04315	0	0	0.02468	0.05298	0	0	0	0	0	0.13704	0.00243	0	0	0	0.01185	0.20495	0.00217	0.01986	0.03997	0.00137	0	0	0	0	0.01992	0.02594	0.00057	0	0	0.00415	0.00864	0.00051	0.00332	0	0	0	0	0.01533	0.14479	0	0	0.04331
Vibrio_campbellii	0.00043	0.00978	0.00058	0.01176	0.03593	0.05254	0.00777	0.0249	0.00819	0.0064	0.00718	0.01028	0.04916	0.00831	0.00104	0.00199	0.00118	0.00337	0.00218	0.03957	0.00117	0.00212	0.00717	0.00375	0.02079	0.01754	0.02111	0.00545	0.005	0.00332	0.0218	0.00564	0.01823	0.00092	0.00224	0.00895	0.00745	0.0295	0.00825	0.02283	0.00421	0.001	0.02445	0.00273	0.00626	0.02027	0.0227	0.00263	0.00863
Streptococcus_pneumoniae	0.00024	0	0	0	0	0.00315	0.00026	0	0.00032	0	3.00E-05	0	0.0035	0.00196	0	0	4.00E-05	0.00013	0	0.00064	0	0	0.00097	0	0	0	0.0374	0	0	0	0.00147	0	0.00384	0	0.00016	0	0.00124	0.00253	0	0.00329	0	0	0.00918	0.00037	0.00179	0.00062	0.00156	0	0
Veillonella_parvula	0.00012	0.00163	0.34266	5.78107	0.04463	0.00057	0.08628	0	0.70926	0	0.01368	0.0124	0.02219	0.02943	0	0	0	0.00553	0	0.00335	0.07922	0	0	0.00186	0.00133	0.0099	0.00137	0.02742	0	0.01964	0.01853	0	0.06641	0.00647	0.00514	0	0.05998	0.00089	0.00117	0.00028	0.00557	0	0.11151	0	0.18226	0.93222	0.02775	0	0
Lactobacillus_delbrueckii	8.00E-05	0.0958	0.02561	0	7.93374	0.00101	0	0	0.45506	0	0.00026	0	0	0	0	0.00113	0.29828	0.00017	0	1.87011	0.00121	0	0.12819	0.0179	2.17628	4.94796	0.00672	0.00947	0.022	0.01041	0.00306	0.24301	0.1169	0.22216	0.00388	0.85274	0.01058	0	0	0	0.04185	0	0	0	0.69639	0.00406	0	1.23348	1.12844
Streptococcus_lutetiensis	8.00E-05	0.03221	0.00128	0	1.79894	0	0	0	0.0601	0	0	0.58211	0	0	0	0.22811	0	0.09978	0.73301	13.659	0	0.96512	0.83495	0	1.5408	0.00598	0.17649	0	0	0.0001	0.50913	0.14046	0.90026	0.19078	0.0004	0.00045	0.00052	6.9498	0.0623	0.00782	0	0.00023	0.00098	0.0027	0	0.00027	0	0.00236	0
Klebsiella_variicola	4.00E-05	0.00244	0	0.00276	0.00036	0	0.00027	0	0	0	0	0	0.04751	0	0	0	0.02806	0	0.00027	0	0	0	0.00742	0	0	0.00737	0.00341	0	0	0	0	0	0.0028	0.00155	0	0	0	0.0027	0	0	6.00E-05	0	0.21588	0	0	0.00325	0.03334	0	0
Limosilactobacillus_fermentum	0	0.17875	0.02784	0	4.29252	0	0	0	0.04483	0.00677	0	0	0	0	0	0.00024	0	0	0.74047	0.75198	0.00126	0.00021	0.00626	0.02827	3.8692	0.52428	0.00539	0.00254	0	0.13143	0	0.0476	0.33764	0.34028	0.0042	0.19903	5.00E-05	0	0	0.00031	0.10526	0	0	2.28127	0.3435	0	0	0.61669	0.55753
Limosilactobacillus_oris	0	0.16132	0	0	0	0	0.02827	0	0	0	0	0	0.28986	0	0	0	0	0	0	0	0	0	0	0	0	0	0	0.01687	0	0	0	0	0	0	0	0	0	0	0	0	0	0	0	0	0	0.01484	0	0	0
Megasphaera_sp_NM10	0	0.13098	0	0	0	0	2.78265	0	0	0	0	0	0	0	0	0.00013	0	0	0	0	0	0	0	0.00033	0	0	0.24847	0	0	0	0	0	0	0	0	0	3.80766	0	0	0	0	0	0	0	0	0	0	1.1626	0
Limosilactobacillus_portuensis	0	0.12102	0	0	0	0	0	0	0	0	0	0	0.02954	0	0	0	0	0	0	2.40129	0.01911	0	0	0	0	0	0	0.02323	0	0	0	0	0	0	0	0	0	0	0	0	0	0	0	0	0	0	0	0	0
Bacteroides_fragilis	0	0.10113	0	0	0	0	0	2.00E-05	0	4.02042	0	0	0.04499	0	0	0.00472	0	4.00E-05	0	0.0002	0	0.59176	1.21661	0	0.02735	0.70365	0.00061	0	2.1783	0.5983	0.23484	6.39399	1.97523	0.00344	0.05254	0.00015	0.21765	0	0	0.04052	0.01187	0	0	0	0.64044	0	0	0.00323	5.02703
Lactobacillus_gasseri	0	0.09649	0	0	0	0	0.16965	0	0	0	0.00054	0	0.00668	0	0	0	0	0	0	3.57914	0	0	0	0	0	0	0	0.01229	0	0	0	0	0	0	0	0	0	0.10394	0.03436	0	0	0	0.0355	0	0	0.30572	0	0	0
Parabacteroides_distasonis	0	0.07114	0	0	0	0	0	0	0	0	0	0	0	0	0	0	0.1487	0	0	0	0	0	0	0	0.00613	0.02034	0	0	1.28529	0	0	0.83978	0	5.00E-05	0	0	0	0.00245	0	0.00645	0	0	0	0	0	0	0	0	0
Ruminococcus_gnavus	0	0.0684	0.05597	1.48253	0.16231	0	0.4073	0.19812	0	0.30053	0.39169	0.16355	0	0	0.00292	0.00044	3.14242	0.00196	0.24888	0.00524	0	2.97144	3.19789	0.13824	0.01312	0.02829	0	0.40269	0.39403	0	0.02722	1.75734	0.37872	0.00406	0.00066	0.00979	0.1714	0.31739	0	0	0	0	0	0.04302	0.26838	0.63755	0	0.01172	0.93068
Lacticaseibacillus_paracasei	0	0.06107	0.0007	0	0.09321	0.19188	0.01398	0	0.05105	0	0	0	0	0	0	0	0.00172	0	0	0.00157	0.05213	0	0	0.01025	0.01551	0.97172	0	0.00531	0.00544	0.03681	0.00326	0	0.00103	0.01235	0.00058	0.00922	0	0	0	0	0	0	0	0	0.0363	0	0	0	0.02162
Lactiplantibacillus_plantarum	0	0.05693	0.00423	0	0.03596	0.0023	0.13759	0	0.00554	0.00276	0	0	0	0	0	0	1.00E-05	0.00378	0	0.00403	0	0	0	0.00233	0.01153	0.34968	0	0	0.06345	0.05276	0.01618	0.00042	0	0.00035	0	0.07488	0	0	0	0	0.12318	0	0	0.01094	0.0013	0.00112	0	0	0
Weissella_confusa	0	0.03425	0.00055	0	0.08539	0	0.00262	0	0.00239	0	0	0	0	0	0	0	0	0.34928	0	0.01962	0	0	0.00173	0.04947	0.41423	0	0.00146	0	0.00664	0.00466	0.08881	0	0	0.00738	0	0.00493	0	0	0	0	0.01222	0	0	0.25164	0	0	0	0	0
Leuconostoc_lactis	0	0.0222	0	0	0.03815	0	0	0	0	0	0	0	0	0	0	0	0	0.00038	0.00464	0.00016	0	0	0.00203	0.00798	0.1158	0.00037	0	0	0	0.00017	0.01823	0	0	0.00478	0	0	0	0	0	0	0.00148	0	0	0	0.00182	0	0	0	0
Kluyvera_sichuanensis	0	0.01726	0	0	0	0	0	0	0	0	0	0	0	0	0	0	0	0	0.00024	0	0	0	0.04065	0	0	0.3368	0.023	0	0	0	0	0	0	0	0	0.00087	0	0.00088	0	0	0	0	0.00947	0	0	0	0	0	0
Flavonifractor_plautii	0	0.01272	0.27621	0.28086	0	0	0.04773	0	0	0.03569	0.38898	0.3607	0	0.01908	0.01407	0	0.76978	0	0	0	0	0.14993	0.05611	0.12873	0.00331	0.00448	0	0.37631	0.7262	0.03897	0	0.44797	0.01547	0	0	0.02202	0.00811	0.00754	0.15644	0.00061	0	0	0	0	0.47477	0.00382	0	0.00238	0.21391
Streptococcus_equinus	0	0.01118	0.03107	0	0.02651	0	0	0	0.00494	0	0	0	0	0	0	0.02719	0.08973	0.29711	0.44977	7.00E-05	0	0	0.34624	0.04748	0.99836	0	0.01957	0	0	0.19195	0	0	0.10786	0.00358	0	1.1557	0.09215	5.00E-05	0	0	0	0	0.00086	0.00024	0	0.07743	2.90794	0.11128	0
Raoultella_ornithinolytica	0	0.00917	0	0	0	0	0	0	0	0	0	0	0	0	0	0	0.08817	0.03423	0.078	0	0	0	0.00714	0	0	0.04695	0.00337	0	0	0	0	0	0	0	0	0.04097	0	0	0	0	0	0	0	0	0	0	0	0	0
Allisonella_histaminiformans	0	0.00868	0	0	0	0	0	0	0	0	0	0	0	0	0	0	0.00021	0	0	0	0	0	0	0	0.01217	0	0	0.00292	0	0	0	0	0	0	0	0.04475	0	0	0	0	0	0	0	0	0	0	0	0	0
Kluyvera_cryocrescens	0	0.00866	0	0	0	0	0	0	0	0	0	0	0	0	0	0	0.00015	0	0.00126	0	0	0	0.09463	0	0.0008	0.00016	0.0183	0	0	0	0	0	0	0	0	7.00E-05	0	0	0	0	0	0	0.02482	0	0	0.01663	0	0	0
Citrobacter_freundii	0	0.00837	0	0.00233	0	0	0.00494	0.00042	0.00561	0.00321	0	0	0	0	0	0	0.03874	0	0.00116	0	0.009	0	0.10097	0	0.00501	0.78142	0.57923	0.00107	0	0	0	0	0	0	0	0.0009	0	0.00071	0	0	0	0	0.39649	0	0	0.00388	0	0	0
Lacticaseibacillus_rhamnosus	0	0.00639	0	0	0	0.58766	0.38325	0	0.00387	0	0	0	0.00018	0	0	0	0	0	0	0.00019	0.00176	0	0	0.01089	0.00067	0	4.00E-05	0	0.00089	0.00536	0	0	0	0.0007	0.00279	0	0	0	0	0	0	0	0	0	0.02308	0	0.00078	0.00107	0.00381
Enterobacter_roggenkampii	0	0.00617	0	0	0	0	0	0	0	0	0	0	0	0	0	0	0	0	0.03353	0	0	0	0	0	0	0.00813	0	0	0	0	0	0	0	0	0	0.02945	0	0	0	0	0	0	0.00056	0	0	0	0.32327	0	0
Kocuria_SGB98773	0	0.0048	0	0	0.00071	0	0	0.00014	0	0.00033	0	0	0	0	0	0	0	0	0	0.03466	0	0	0	0	0	0	0.10835	0	0	0	0	0	0	0	0	0	0	0	0.02961	0	0	0	0	0	0.0018	0	0	0.00075	0
Bifidobacterium_mongoliense	0	0.00437	0.00217	0	0.00027	0	0	0	0.05409	0	0	0	0	0	0	0	0.00916	0	0	0	0	0	0	0.00083	0	0	0	0	0.05417	0	0	0	0	0.00438	0	0.00762	0	0	0	0	0.00107	0	0	0	0.00029	0.00065	0	0	0
Schleiferilactobacillus_harbinensis	0	0.00428	0	0	0.00011	0	0.06723	0	0.04983	0	0	0	0	0	0	0	0	0	0	0	0.1304	7.00E-05	0	0.00251	0	0	0	0	0.00808	0.01214	0	0	0	0	0	0.00104	0	0	0	0	0	0	0	0	0.00498	0.00399	0	0	0
Enterococcus_avium	0	0.00371	0.03469	0.45633	0.00264	0	0	0.00105	0	0.20358	0.12468	0.00418	0.05283	0.35729	0	0	0.00168	0	0.0001	0.00481	0.11294	0.0021	0.31622	0.02659	0.00449	0.03577	0	0.37023	0.01268	0.00996	0.0054	0.00659	0.04825	0	0.00196	0	0.01153	0.06045	0	0.03494	0	0.00875	0.00011	0	0.06566	0.1638	0	0	0.05867
Lentilactobacillus_kefiri	0	0.00332	0.00012	0	0.0001	0	0.01551	0	0	0	0	0	0	0	0	0	0	0.00053	0	0.00022	0	0	0	0.00377	0.00241	0	0	0	0	0.00098	0	0	0	0	0	0	0	0	0	0	0.02398	0	0	0	0	0	0	0	0
GGB6574_SGB9290	0	0.00325	0	0	0	0	0	0	0	0	0	0	0	0	0	0	0	0	0	0	0	0.0328	0	0	0	0	0	0	0	0	0	0	0	0	0	0	0	0	0	0	0	0	0	0	0	0	0	0	0
Kluyvera_ascorbata	0	0.00284	0	0	0	0	0	0	0	0	0	0	0	0	0	0	0	0	0	0	0	0	0.09141	0	0	0.15672	0.01545	0	0	0	0	0	0	0	0	0	0	0	0	0	0	0	0.04729	0	0	0	0	0	0
Kocuria_palustris	0	0.00278	0.00291	0	0.00071	0	0	0.00011	0	0.00419	0	0	0	0	0	0.0018	0	0	0.0023	0.01177	0	0	0	0	0	0	0.0683	0	0	0	0	0.00224	0	0	0.00852	0	0.00069	0	0.02689	0	0	0	0.00198	0	0.00017	0	0	0.0127	0
Lactococcus_lactis	0	0.00237	0	0	0.00923	0	0	0	0.00049	0	0	0	0	0	0	0	0.00205	0.13777	0.0009	0.00622	0	0	0.01153	0	0.08433	0	0.00918	0	0	0	0.00097	0	0	0.00254	0	0.11626	0	0	0	0	0.06618	0	0.00207	0	0	0.01689	0.0109	0.00784	0
Lacticaseibacillus_pantheris	0	0.00205	0	0	0	0	0.01495	0	0	0	0	0	0	0	0	0	0	0	0	0	0	0	0	0	0	0	0	0	0	0.00032	0	0	0	0	0	0	0	0	0	0	0	0	0	0	0.00021	0	0	0	0
Bifidobacterium_catenulatum	0	0.00195	2.00E-05	0	0.00025	0	0.00014	0.00051	0.00016	0.75387	0.00014	0.00035	0.00024	0	0.00311	0.00108	6.00E-05	0.00064	5.50863	0	0	0	15.4894	0	0	10.5546	0	0	0	0	0.00034	0	0	0	0	7.1211	16.1811	8.00E-05	0	0	0.00024	0.00052	0	0	0.00075	0	0	0.16381	3.28554
Kocuria_SGB98788	0	0.00183	0	0	0	0	0	0	0	0.00072	0	0	0	0	0	0	0	0	0	0	0	0	0	1.00E-05	0	0	0.00656	0	0	0	0	0	0	0	0	3.00E-05	0	0	0.11808	0	0	0	0	0	0	0	0	0.0197	0
GGB6020_SGB14985	0	0.0016	0	0	0	0	0	0	0	0	0	0.16558	0	0	0	0	0	0	0	0	0	0.05528	0.00245	0	0	0	0	0	0	0	0	0.15802	0	0	0	0	0	0	0	0	0	0	0	0	0	0	0	0	0.07486
Lentilactobacillus_diolivorans	0	0.00156	0	0	0.00794	0	0.00508	0	0.02372	0	0	0	0	0	0	0	0	4.00E-05	0	0.00025	0	0	0	0.00019	0.00027	0	0	0	0	0.0019	0	0	0	0	0	0.00358	0	0	0	0	0	0	0	0	0.00042	0	0	0	0
Bacteroides_ovatus	0	0.00138	0	0	0	0	0	0	0	0	0	0.07286	0	0	0	0	0	0	0.00236	0	0	0	0.08445	0	0	0	0	0	0	0	0	0.00895	0	0	0	0	0	0.00173	0	0	0	0	0	0	0	0	0	0	0
Enterobacter_asburiae	0	0.00108	0	0	0	0	0	0	0	0	0	0	0	0	0	0	0.00216	0	0.00395	0	0	0	0.05738	0	0	0.00804	0	0	0	0	0	0	0	0	0	0.04005	0	0	0	0	0	0	0.00067	0	0	0	0	0	0
Streptococcus_thermophilus	0	0.00089	0.01624	0	0.12275	0	0	0	0.0188	0	0	0	0	0	0	0	0	0	0	0.49743	0.00144	0	0	0.0002	0	0	0.04133	0	0	0	0	0	0.00994	0.006	0	0	0.00026	0	0	0	0	0	0	0	0.0674	0.00016	0.39497	0.00534	0.02604
Limosilactobacillus_gastricus	0	0.00081	0	0.01406	0	0	0	0	0	0	0	0	0	0	0	0	0	0	0	0	0	0	0	0	0	0	0.00195	0.00283	0	0	0	0	0	0	0	0	0	0	0	0	0	0	0.00629	0.00038	0	0	0.02209	0	0
Enterococcus_italicus	0	0.00077	0	0	0	0	0	0	0	0	0	0	0	0	0	0	0.01395	0	0	0	0	0	4.00E-05	0	0	9.00E-05	0	0	0	0	0	0	0	0	0	0	0	0	0	0	0	0	0	0	0	0.0092	0.13419	0	0
Clostridium_SGB4750	0	0.00068	0	0	0.06882	0	0	0	0	0.24003	0	0.00208	0	0	0	0	0.07886	0	0.02379	0	0	0.00066	0.54533	0	0.02875	0	0	0	0	0.02592	0	0	0.2358	0	0	0.20249	0.00527	0.12886	0	0	0	0	0	0	0	0	0	0	0.17167
Lactobacillus_helveticus	0	0.00064	0	0	0.05416	0	0.2089	0	0.0016	0	0	0	0	0	0	0	0.00029	0.02062	0	0.11316	0	0	0	1.00E-05	0.16791	0	0	0	0.00018	0.00045	0	0	0	0	0	0.00538	0	0	0	0	0.05283	0	0	0	0	3.00E-05	0	0.0663	0.0002
Limosilactobacillus_coleohominis	0	0.00059	0	0	0	8.00E-05	0	0	0	0	0	0	0	0	0	0	0	0	0	0	0	0	0	0	0	0	0	0	0	0	0	0	0	0	0	0	0	0	0	0	0	0	0	0	0	0	0	0	0
Fusobacterium_mortiferum	0	0.00036	0	0	0	0	0	0	0	0.13713	0	0	0	0	0.00072	0.03873	5.00E-05	0	0.03717	0	0	0	0.02795	0	0.26719	0.04459	0	0	0	0	0.0197	0	0.48771	0	0	0.0549	0	0	0.00153	0	0	0	0	0	0.00874	0	0	0.00029	0
Citrobacter_sp_RHBSTW_00671	0	0.00018	0	0.00065	0	0	0	0	0	0.00403	0.09301	0	0	0	0	0	0	0	0	0	0.00066	0	8.00E-05	0	0.03446	0.00136	0.00721	0	0	0	0	0	0	0	0	0	0	0	0	0	0	0	0	0	0	3.00E-05	0	0	0
Acetobacter_indonesiensis	0	0.00017	0	0	0	0	0	0	0	0	0	0	0	0	0	0	0.0006	0	0	0	0	0	0	0	0	0	0	0	0	0.01154	0	0	0	0	0	0	0	0	0	0	0	0	0	0	0.00109	0.00096	0	0	0.00036
Ligilactobacillus_ruminis	0	0.00016	0	0	9.00E-05	0	0	2.00E-05	0.00631	0	0	7.00E-05	0	0	0	0.00075	0	0	0	0	0	0	0.00329	0	0	1.39419	0.5008	0	0	0.45025	0.00011	0	1.54903	0	0	0.417	0.00017	0	0	0	0	0.00031	0	0	0	0	0	0.15207	0
Paucilactobacillus_vaccinostercus	0	0.00015	0	0	0.00401	0	0	0	0.04938	0	0	0	0	0	0	0	0	0	0	0	0	0	0	0.00327	0.026	0	0	0	0	4.00E-05	0	0	1.00E-05	0.0073	0	0.00031	0	0	0	0	0.02026	0	0	0.00052	0.01018	0	0	0	0
Veillonella_dispar	0	0.00013	0	0	0.00348	0.0014	0.00032	0.30486	0	0	0.00062	0.0383	0.01246	0.00711	0.00183	0.00024	0.00066	0	0.00653	0.01616	0	0.00085	0.0056	0	0.31264	0.0345	0.00227	0	0	0.00057	2.00E-05	0	0.08273	0.00064	0	0.02976	0.00013	0.09402	0	0.00122	2.00E-05	0	0.00385	0.01451	0.0002	0.03518	0.00022	0	0
Lentilactobacillus_parabuchneri	0	0.0001	0.00044	0	0.05373	0	0.00044	0	0.00275	0	0	0	0	0	0	0	0	0	0	0.00635	0.0014	0	0	0.00118	0.00161	0	0.00022	0	0.00911	0.01442	0	0	0	0	0	0.00411	0	0	0	0	0	0	0	0	0.00573	0	0	0.00332	0.00753
Lactobacillus_kefiranofaciens	0	8.00E-05	0.00042	0	0.00052	0	0.00147	0	0	0	0	0	0	0	0	0	0	0.00171	0	0.00892	0	0	0	1.00E-05	0.0425	0	0	0	0	0.00013	0	0	0	0	0	0	0	0	0	0	0	0	0	0	0	0	0	0.00196	0
Leuconostoc_pseudomesenteroides	0	6.00E-05	0	0	0.00586	0	0.002	0	0.02819	0.00062	0	0	0	0	0	0	0	0.00687	0	0	0	0	0	0	0	0	0.00487	0	0.0023	0.00081	0.0005	0	0	0.0038	0	0	0	0	0	0	0.00347	0	0.00114	0	0	0.66614	0.00176	0	0
Brachybacterium_paraconglomeratum	0	3.00E-05	0	0	0.00011	0	0	0	0	0	0	0	0	0	0	0.00104	0	0	0	0.00308	0	0	0	0	0	0	0.0573	0	0	0	0	0	0	0	0.00041	0	0	0	0.03999	0	0	0	0.00748	0	0	0	0	0.10835	0
Dolosigranulum_pigrum	0	1.00E-05	0	0	0	0	0.00041	0	0	0	0	0.00341	0.00633	0.0032	0	0	0	0	0	0	0	0	0	3.00E-05	0	0	0.00793	0.00247	0	0	0.00366	0	0.00031	0	0	0	0	0.00039	0	0.00246	0	0	0	0	0	0.00068	5.00E-05	0	0
Sutterella_wadsworthensis	0	0	0.64085	0	0.03403	0	0	0.50393	0	0.97162	0	0.48776	0	0	0	0	0	0	0	0	0	0	0	0	0	0	0	0	0	0	0.16305	0.62459	0	0.03083	0	0.61297	0	0	0	0	0	0	0	0	0	0	0	0.0029	0
Phocaeicola_vulgatus	0	0	0.40529	0	0	0	1.67671	0	0	0	0	0	0	0	0	0	0.53296	0	0	0	0	0	2.1879	0	0	0.0381	0	0	0.47294	0	0	0	0.00077	0	0	0.00692	0	0.05447	0	0.14457	0	0	0	0	0	0	0	0.00064	0
Duodenibacillus_massiliensis	0	0	0.20699	0	0	0	0	0	0	0	0	0	0	0	0	0	0.40062	0	0	0	0	0	0	0	0.06227	0	0	0	0.44851	0	0	0	0	0	0	0	0	0	0	0	0	0	0	0	0.62425	0	0	0.00101	0
Limosilactobacillus_mucosae	0	0	0.07609	0	0	0.00855	0	0	0	0	0.03277	0	0	0	0	0	0	0.00117	0	0	0.41392	0	0	0.00565	0	0	0	0	0	0	0.08859	0.03556	0.00494	0	0	0	0	0	0	1.54901	0	0	0	0	0.12788	0	0.20902	0	0
Bacteroides_xylanisolvens	0	0	0.06389	0	0	0	0	0	0	0	0	0	0	0	0	0	0.02097	0	0	0	0	0	0	0	0	0	0	0	0	0	0.01601	0.3309	0	0	0	0.00276	0	0	0	0.00063	0	0	0	0	0	0	0	0	0.64861
Streptococcus_pasteurianus	0	0	0.04013	0	0	0	0	0	0	0	0	0	0	0	0	0.07011	0	0	0	0.00196	0	0	0	0	0	0	0	0	0	0	0	0.00207	0	0	0	0	0	0	0	0	0.00244	0	0	0	0	0	0.00576	0	0
Enterococcus_raffinosus	0	0	0.03653	0	0.00438	0	0.4929	0.01252	0.34712	0.05092	0	0	0	0	0	0	0.0161	0.00336	1.00E-05	0	0	0	0.1511	0.04103	0	0.00731	0	0.196	0.01376	0	0.01738	0	0	0	0	0	0.00544	0	0	0	0	0	0.00044	0	0	0.11834	0.00221	0	0.00646
Bacteroides_uniformis	0	0	0.0362	0	0	0	0	0	0	0.02817	0	0	0	0	0	0	0.05986	0	0	0	0	0.09008	0.07262	0	0.00574	0	0	0	0	0	0	0.65851	0	0	0	0.01857	0	0	0	0	0	0	0	0	0	0	0	0	1.96971
Lacrimispora_saccharolytica	0	0	0.03376	0	0	0	0	0	0	0	0	0.35677	0	0	0	0	0.05836	0	0	0	0	0	0	0	0	0	0	0.70639	0.20843	0	0	0.12735	0	0	0	0	0	0	0.03467	0	0	0	0	0	0	0	0	0	0
Eubacterium_callanderi	0	0	0.02564	0	0	0	0	0	0.15479	0.00011	0	0.02286	0	0	0	0	0	0	0	0	0	0	0.00638	0.0663	0	0.01923	0	0	0.04439	0.02317	0.00057	0.19448	0	0	0.00584	0	0	0	0	0	0	0	0	0	0	0	0	0	0
Enterocloster_bolteae	0	0	0.00935	0	0	0	0	0	0	0	0	0.0007	0	0	0	0	0.0006	0	0	0	0	0	0	0	0	0	0	0	0	0	0	0	0	0	0	0	0	0	0	0	0	0	0	0	0	0	0	0	0.00602
Enterococcus_dispar	0	0	0.00899	0	0	0	0	0	0	0	0	0	0	0	0	0	0	0	0	0	0.00055	0	0.00188	0	0	0	0	0	0	0	0	0	0	0	0	0	0	0	0	0	0	0	0	0	0	0	0	0	0
Hungatella_hathewayi	0	0	0.00722	0.16797	0	0	0	0	0	0	0	0	0	0	0	0	0.00017	0	0	0	0	0	0	0	0	0	0	0	0	0	0	0.1145	0	0	0	0	0	0	0	0	0	0	0	0	0	0	0	0	0
Enterococcus_gallinarum	0	0	0.00619	0.31631	0.00413	0	0.00148	0.00496	0.04663	0.01929	0.51235	0.00898	0	0	0	0	0	0	6.00E-05	0	0.10824	0.00052	0	0.22741	0	0.07395	0	0.26812	0.01097	0	0	0	0.01277	0	0	0	0.02038	0	0.01251	0	0	0	0.59458	0	0.11623	0.01604	0	0	0.04553
Gordonibacter_pamelaeae	0	0	0.0054	0.00027	0	0	0	0	0	0	0	0	0	0	0	0	0	0	0	0	0	0	0	0	0	0	0	0	0.06888	0	0	0.01592	0	0	0	0	0	0	0	0	0	0	0	0	0	0	0	0	0
Bifidobacterium_pseudocatenulatum	0	0	0.00454	0	0	0	0	0	0	0	0	0.4459	0	0	0	0	0	0	0.00016	2.00E-05	0	0	0	0	0	0	0	0	0.01939	0	0.00055	0	0	0	0	0.97789	0.0831	0	0	0	0.00034	0	0	0	0	0.06043	0	0	0
Clostridioides_difficile	0	0	0.0031	0.0259	0	0	0	0	0	0	0	0	0	0	0	0	0	0	0	0	0	0	0.00655	0.00043	0	0.00033	0	0.00821	0	0	0	0	0	0	0	0	0	0	0	0.00041	0	0	0	0	0.00014	0	0	0	0.00134
Rothia_kristinae	0	0	0.00198	0	0	0	0	0.00101	0	0	0	0	0	0	0	0	0	0	0	0	0	0	7.00E-05	0	0	0	0	0.00211	0.00099	0	0.00011	0	5.00E-05	0	0	0	0	0	0	0	0	0	0	0	0	0	0.01556	0	0
Clostridium_butyricum	0	0	0.0018	0	0.00188	0	0	0	0	0.00383	0.41682	0.05656	0	0	0	0	0.01002	0	0	0	0	0	0	0	0	0.02825	0	0	0	0	0	0.01157	0.00253	0	0	0	0	0	0	0	0	0	0	0	0	0	0	0	0.05948
Morganella_morganii	0	0	0.00129	0.00133	0	0	0	0	0	0	0	0.02171	0	0	0	0	0.00184	0	0	0	0.24548	0	0	0.00069	0	0	0	0	0	0	0.00148	0	0	0	0	0	0	0	0.00434	0	0	0	0.02482	0	0	0.00061	0	0	0
Corynebacterium_aurimucosum	0	0	0.0012	0	0	0.00147	0	0	0	0	0	0	0	0.01141	0	0	0	0	0	0	0	0	0	0	0.00136	0	0.00495	0	0	0	0	0.00023	0.00082	0	0	0	0	0	0	0	0	0	0.01924	0	0	0	0	0	0
Propionibacterium_freudenreichii	0	0	0.00019	0	0	0	0	0	0	0	0	0	0	0	0	0	0	0	0	0	0	0	0	0	0	0	0	0	0	0	0	0	0	0	0	0	0	0	0	0	0	0	0	0	0	0	0	0	0
Lentilactobacillus_parafarraginis	0	0	0.00018	0	0	0	0	0	0	0	0	0	0	0	0	0	0	0	0	0	0	0	0	0.00046	1.00E-05	0	0	0	0	0.00742	0	0	0.00073	0	0	0	0	0	0	0	0	0	0	0	0	0	0	0	0.0001
Staphylococcus_haemolyticus	0	0	0.00017	0	0	0	0	0	0	0	0	0	0	0.00095	0	0	0	0	0	0	0	0	0	0	0.00735	0	0.01125	0	0	0	0	0	0	0	0	0	0	0.00063	0	0	0	0	0.00991	0	0	0	0	0	0
Kocuria_rhizophila	0	0	0.00013	0	0.00054	0	0	0	0	0	0	0	0	0	0	0.00352	0	0	0	0	0	0	0	0	0	0	0.01821	0	0	0	0	0	0	0	0.001	0	0	0	0.00062	0	0	0	0.00713	0	0	0	0.00417	4.00E-05	0
Anaerobiospirillum_succiniciproducens	0	0	9.00E-05	0	0	0	0	0	0	0	0	0	0	0	0	0	0	0	0	0	0	0	0	0	0	0	0	0	0	0	0	0	0	0	0	0.00768	0	0	0	0	0	0	0	0	0	0	0	0	0
Pseudomonas_saudiphocaensis	0	0	7.00E-05	0	0.00051	0	0	0	0	0	0	0	0	0	0	0	0	0	0	0	0	0	0	0	0	0	5.00E-05	0	0	0	0	0	0	0	0	0	0	0	0	0	0	0	0	0	0	0	0	0	0
Nosocomiicoccus_ampullae	0	0	5.00E-05	0	0	0	0	0	0	0	0	0	0	0	0	0	0	0	0	0	0	0	0	0	0	0	0.07681	0	0	0	0	0	0	0	0	0	0	0	0	0	0	0	0	0	0	0	0	0	0
Acidipropionibacterium_jensenii	0	0	4.00E-05	0	0	0	0	0	0	0	0	0	0	0	0	0	0	0	0	0	0	0	0	0	0	0	0	0	0	0	0	0	0	0	0	0	0	0	0	0	0	0	0	0	0	0	0	0	0
Megamonas_funiformis	0	0	0	0.56695	0	0	0	0	0	0	0	0	0	0	0	0.00063	0.11056	0	0.00323	0	0	0	0.01318	0	1.26797	0	0	0	0	0	0	0	0	0	0	0.00446	0	0	0.02331	0	0	0	0	0	0	0	0	0.02103	0.04846
Megasphaera_micronuciformis	0	0	0	0.51841	0.01723	0	0	0.39081	0	0	0.17018	0	0	0	0	0	0	0	0	0	0	0.03329	0.00058	0	0.01901	0.01077	0	0	0	0.118	0	0	0.00123	0	0	0.01855	0.00152	0	0	0	0	0	0	0	0.00759	0.00099	0	0	0
Prevotella_buccae	0	0	0	0.41482	0	0	0	0	0	0	0	0	0	0	0	0	0	0	0	0	0	0	0	0	0	0.00087	0	0	0.11137	0	0	0	0	0	0	0	0.01492	0	0	0	0	0	0	0	0.05041	0	0	0	0
Senegalimassilia_anaerobia	0	0	0	0.41043	0	0	0	0	0.06201	0	0	0.0173	0	0.0889	0	0.00144	0	0	0.00166	0	0	0.00016	0.01496	0	0	0	0	0	0.04386	0.00268	0	0	0	0	0	0.00288	0	0.00014	0	0.01832	0	0	0	0	0	0	0	0.00138	0.03978
Enterocloster_aldenensis	0	0	0	0.35444	0	0	0	0	0	0	0	0.00524	0	0	0	0	0.00069	0	0	0	0	0.00528	0	0	0	0	0	0	0	0	0	0	0	0	0	0	0	0	0	0	0	0	0	0	0	0	0	0	0
Veillonella_atypica	0	0	0	0.25374	0.04385	0	0	0.00509	0	0	9.00E-05	0	0.00296	0.00285	0	0.001	0.00013	0	0.00097	0.05959	0	0.03691	0.58839	0	0.04888	0.00513	0.00788	0	0	0.00119	0.00014	0	0.60325	0	0	0.06941	0.07305	0.02881	0.00255	0.00119	0.00025	0	0	0	0.0184	0.15136	0.00071	0.00041	0
Campylobacter_jejuni	0	0	0	0.21266	0	0	0	0	0	0	0	0	0	0	0	0.01616	0	0	0.1555	0.00381	0	0	0	0	0	0	0	0	0	0	0	0	1.12197	0	0	0	0	0	0.03873	0	0	0	0	0.00658	0.06265	0	0	0	0
Peptoniphilus_senegalensis	0	0	0	0.0721	0	0	0	0	0	0	0	0	0	0	0	0	0	0	0	0	0	0	0	0	0	0	0	0	0	0	0	0	0	0	0	0	0	0	0	0	0	0	0	0	8.00E-05	0	0	0	0
Campylobacter_concisus	0	0	0	0.01619	0	0	0	0	0	0	0	0	0	0	0	0	0	0	0	0	0	0	0.00034	0	0.00481	0	0	0	0	0	0	0	0.00012	0	0	0.00503	0	0	0	0	0	0	0	0	0	0	0	0	0
Anaerococcus_obesiensis	0	0	0	0.01316	0.00429	0	0	0	0	0	0	0	0	0.00011	0	0	0	0	0	0	0	0	0	0	0	0	0	0	0	0	0	0.00036	0	0	3.00E-05	0	0	0	0	0	0	0	0	0	0	0	0	0	0
Clostridium_neonatale	0	0	0	0.01129	0	0	0	0	0.07628	0	0.00063	0	0.00067	0	0	0	0	0	0.0175	0	0	0	0	0	0	0	0	0.00023	0	0	0.00136	0	0.01118	0	0	0	0	0	0.00283	0.0029	0	0	0	0	0.00017	0.02517	0	0	0.00057
Catenibacterium_mitsuokai	0	0	0	0.00523	0	0	0	0	0	0	0	0	0	0	0	0	0	0	0	0	0	0	0	0	0	0	0	0	0	0	0	0	0	0	0	0.03066	0	0	0	0	0	0	0	0	0	0	0	0	0
Klebsiella_oxytoca	0	0	0	0.0024	0	0	0	0	0	0	0	0	0	0	0	0	0	0	0	0	0.0048	0	0	0	0	0	0	0	0	0	0	0	0	0	0	0	0	0	0	0	0	0	0	0	0	0	0	0	0
Finegoldia_magna	0	0	0	0.00039	0	0	0	0	0	0	0	0	0.0007	0	0	0	0	0	0	0	0	0	0	0	0	0	0	0	0	0	0	0	0	0	0	0	0	0	0	0	0	0	0	0	0	0	0	0	0
Klebsiella_michiganensis	0	0	0	0.00025	0	0	0	0	0	0	0.00416	0	0	0	0	0	0.04456	0.00195	0.00075	0	0	0	0.00884	0	4.00E-05	0.05701	0.03262	0	0	0	0	0	0	0	0	0	0	0.00036	0	0	0	0	0.14829	0	0	0	0	0.00195	0
Prevotella_timonensis	0	0	0	8.00E-05	0.00681	0	0	0	0	0	0.00014	0	0.00028	0.0013	0	0	0	0	0	0.00173	0	0	0.00028	0	0.00019	0	0	0	0	0	0.00022	0	0	0	0	0	0	0.00022	0.00077	0	0	0	0	0	0	0	0	0	0
GGB4106_SGB5569	0	0	0	0	1.05852	0	0	0	0	0	0	0	0	0	0.05266	0	0	0	0	0	0	0	0	0	0	0.12721	0	0	0	0	0	0	0.01275	0	0	0	0	0	0	0	0	0	0.00031	0	0	0	0	0	0.09282
Helicobacter_fennelliae	0	0	0	0	0.62513	0	0	0	0	0	0	0	0	0	0	0	0	0	0	0	0	0	0	0	0	0	0	0	0	0	0	0	0	0	0	0	0	0	0	0	0	0	0	0	0	0	0	0	0
Candidatus_Campylobacter_infans	0	0	0	0	0.60043	0	0	0.00578	0	0	0	0	0	0	0.00067	0	0	0	0	0.15837	0	0	0	0	0	0	0	0	0	0	0	0	0.47739	0	0	0	0	0	0	0	0	0	0	0	0	0	0	0.02313	0
Streptococcus_gallolyticus	0	0	0	0	0.15007	0	0	0	0	0	0	0	0	0	0	0	0	0	0	0	0	0	0	0	0	0	0	0	0	0	0	0.01554	0	0	0	0	0	0	0	0	0	0	0	0.00025	0	0	0	0	0
Collinsella_aerofaciens	0	0	0	0	0.04874	0	0	0	0	0	0	0.41663	0.00446	0	0	0	0	0.0077	0.00608	0	0	0.38778	0	1.08907	0	0.16059	0	0	0.2057	0	0	0	0	0.00887	0	0.75731	0	0.11548	0	0.13333	0	0	0	0	0	0	0.00191	0	0.7299
GGB48538_SGB66596	0	0	0	0	0.04414	0	0	0	0	0	0	0	0	0	0	0	0	0	0	0	0	0	0	0	0	0	0	0	0	0	0	0	0	0	0	0	0	0	0	0	0	0	0	0	0	0	0	0	0.01265
Acinetobacter_indicus	0	0	0	0	0.03934	0	0	0	0	0	0	0	0	0	0	0	0	0	0	0	0	0	0	0	0.00047	0	0.00041	0	0	0	0	0	0	0	0	0	0	0	0.00028	0	0	0	0	0	0.00022	0	0	0	0
Clostridium_SGB6179	0	0	0	0	0.03818	0	0	0	0	0	0	0	0	0	0	0	0	0.00065	0	0	0	0	0	0	0	0.00555	0	0	0	0	0.00143	0	0.02563	0	0	0.00021	0	0	0	0	0	0	0	0	0.00292	0	0	0.01201	0
Haemophilus_haemolyticus	0	0	0	0	0.02828	0	0	0	0	0	0	0	0	0.00276	0	0	0	0	0	0	0	0	0.00061	0	0	0.00058	0	0	0	0	0	0	0.01224	0	0	0.00142	0.00042	0	0	0.00045	0.00058	0	0.00313	0.00807	0	0	0	0	0
GGB4964_SGB6927	0	0	0	0	0.02688	0	0	0	0	0	0	0	0.07158	0	0	0	0	0	0	0.00921	0	0.00177	0.04661	0	0.4254	0.00236	0	0	0	0	0	0	0	0	0.00031	0.00597	0	0.0066	0.01393	0.00504	0.01337	0	0	0	0	0.09089	0.00622	0	0
Acinetobacter_variabilis	0	0	0	0	0.02342	0	0	0	0	0	0	0	0	0	0	0	0	0	0	0	0	0	0	0	0	0	0.00481	0	0	0	0	0	0	0	0	0	0	0	0	0	0	0	0	0	0	0	0	0	0
Saccharomyces_cerevisiae	0	0	0	0	0.0131	0	0	0	0	0	0	0	0	0	0	0	0	0	0	0	0	0	0	0	0	0	0	0	0	0	0	0.0001	0	0	0	0	0	0	0	0.00397	0	0	0	0	0.00136	0.01376	0	0	0
Ligilactobacillus_salivarius	0	0	0	0	0.00539	0	0	0	0	0	0	0	0	0	0	0	0	0	0	11.8212	0.00072	0	0	0	0.00161	0	0	0	0	0	0	0	0.00084	0	0	0	0	0	0.00695	0	0	0	0	0	0	0	0	0	0
Aerococcus_viridans	0	0	0	0	0.00458	0	0	0	0	0	0	0	0	0	0	0	0	0	0	0	0	0	0	0	0	0	0.01226	0	0	0	0	0	0	0	0.00011	0	0	0	0	0	0	0	0.00016	0	0	0	0	0	0
Psychrobacter_sanguinis	0	0	0	0	0.00387	0	0	0	0	0	0	0	0	0	0	0	0	0	0	0.00072	0	0	0	0	0	0	0	0	0	0	0	0	0	0	0.00032	0	0	0	0	0	0	0	0	0	0	0	0	0	0
Acetobacter_pasteurianus	0	0	0	0	0.00303	0	0	0	0	0	0	0	0	0	0	0	0	0	0	0.02515	0	0	0	0	0	0	0	0	0	0.05185	0	0	0	0	0	0	0	0	0	0	0	0	0	0	0	0	0	0	8.00E-05
Tessaracoccus_massiliensis	0	0	0	0	0.00266	0	0	0	0	0	0	0	0	0	0	0	0	0	0	0.00207	0	0	0	0	0	0	0.00015	0	0	0	0	0	0	0	0	0	0	0	0	0	0	0	0	0	0	0	0	0	0
Psychrobacter_piechaudii	0	0	0	0	0.00165	0	0	0	0	0	0	0	0	0	0	0	0	0	0	0	0	0	0	0	0.00017	0	0.02183	0	0	0	0	0	0	0	7.00E-05	0	3.00E-05	0	0.00085	0	0	0	0	0	0	0	0	0	0
Psychrobacter_faecalis	0	0	0	0	0.00121	0	0	0	0	0	0	0	0	0	0	0	0	0	0	0.00038	0	0	0	0	0	0	0.00033	0	0	0	0	0	0	0	0	0	0	0	0	0	0	0	0	0	0	0	0	0	0
Peptoniphilus_harei	0	0	0	0	0.00079	0	0	0	0	0	0	0	3.00E-05	9.00E-05	0	0	0	0	0	0	0	0	0	0	0	0	0	0	0	0	0	0.0006	0	0	0	0	0	0	0	0	0	0	0	0	0	0	0	0	0
Lacrimispora_amygdalina	0	0	0	0	0.00053	0	0	0	0	0.09722	0	0.03569	0	0	0	0.0006	0	0	0	0	0	1.1012	0	0	0.06526	0	0	0	0	0.0771	0	0	0	0.00059	0	0.25872	0.00758	0	0	0	0	0	0	0	0.14926	0.00532	0	0	0.11108
Clostridiales_bacterium_SIT11	0	0	0	0	0.0005	0	0	0	0	0	0	0	0	5.00E-05	0	0	0	0	0	0	0	0	0	0	0	0	0	0	0	0	0.00016	0	0	0	0	0	0	0	0	0	0	0	0	0	0	0	0	0	0
Peptoniphilus_coxii	0	0	0	0	0.00042	0	0	0	0	0	0	0	0	0	0	0	0	0	0	0	0	0	0	0	0	0	0	0	0	0	0	0	0	0	0	0	0	0	0	0	0	0	0	0	0	0	0	0	0
Acinetobacter_towneri	0	0	0	0	0.00038	0	0	0	0	0	0	0	0	0	0	0	0	0	0	0	0	0	0	0	0	0	0.01242	0	0	0	0	0	0	0	0	0	0	0	0	0	0	0	0	0	0	0	0	0	0
Micrococcus_luteus	0	0	0	0	0.00035	0	0	0	0	0	0	0	0	0.00201	0	0.00014	0	0	0	0.01872	0	0	0	0	0	0	0.10912	0	0	0	0	0	0	0	0.01105	0	0	0	0.00551	0	0	0	0.00727	0	0.00041	0	0.0053	0	0
Paracoccus_haeundaensis	0	0	0	0	0.00027	0	0	0	0	0	0	0	0	0	0	0	0	0	0	0	0	0	0	0	0	0	0.00024	0	0	0	0	0	0	0	0	0	0	0	0.00101	0	0	0	0	0	0	0	0	0	0
Haemophilus_parainfluenzae	0	0	0	0	0.00025	0.00069	0	0.0843	0	0	0.00109	0.03057	0.00022	0.00057	0.00514	0	0	0	0	0.00604	0	0	0.00168	0.00154	0.00751	0.00361	0	0	0	0	0.00527	0.00035	0.00596	0	0	0.07428	0	0.00336	0	0	0	0	0.05313	0	0	0.00074	0	0	0
Jeotgalicoccus_schoeneichii	0	0	0	0	0.0002	0	0	0	0	0	0	0	0	0	0	0	0	0	0	3.00E-05	0	0	0	0	0	0	0.04188	0	0	0	0	0	0	0	0.00054	0	0	0	0	0	0	0	0.00216	0	0	0	0	0	0
Prevotella_bergensis	0	0	0	0	0.00017	0	0	0	0	0	0	0	0	0.00012	0	0	0	0	0.0002	0	0	0	0	0	0	0	0	0	0	5.00E-05	0	0	0	0	0	0	0	0	0	0	0	0	0	0	0	0	0	0	0
Prevotella_ihumii	0	0	0	0	0.00013	0	0	0	0	0	0	0	0	0	0	0	0	0	0	0	0	0	0	0	0	0	0	0	0	0	0	0	0	0	0	0	0	0	0	0	0	0	0	0	0	0	0	0	0
GGB1456_SGB2019	0	0	0	0	5.00E-05	0	0	0	0	0	0	0	0	0	0	0	0	0	0	0	0	0	0	0	0	0	0	0	0	6.00E-05	0	0	0	0	0	0	0	0	0	0	0	0	0	0	0	0	0	0	0
Staphylococcus_hominis	0	0	0	0	5.00E-05	0	0	0	0	0	0	0	0	0	0	0	0	0	0	0	0	0	0	0	0.00023	0	0.00064	0	0	0	0	0	0	0	0	0	0	0.01263	0	0	0	0	0.00246	0	0	0	0	0	0
Anaerococcus_prevotii	0	0	0	0	2.00E-05	0	0	0	0	0	0	0	0	0.00056	0	0	0	0	0	0	0	0	0	0	0.00116	0	1.00E-05	0	0	0	0	0	0	0	0	0	0	0	0	0	0	0	0	0	0	0	0	0	0
Veillonella_ratti	0	0	0	0	0	0.77259	0	0	0	4.05154	0	0	0	0	0	0	0	0	0.00967	0	0	0	0	0	0	0.00141	0	0	0	0	0.00035	0	0	0	0	0	0	0	0	0	0	0.38096	0	0	0	0	0	0	3.25561
Enterococcus_faecalis	0	0	0	0	0	0.02235	0.10537	0	0.11972	0	0.00188	0	0.01097	0	0	0	0	0	0	0.00101	0.00905	0	0.01544	0	0	0	0	0	0	0	0.00034	0.0068	0.00021	0	0	0.00244	0	0.02631	0	0	0	0	0.00462	0	0	0.14491	0.00043	0	0
Actinomyces_urogenitalis	0	0	0	0	0	0.00076	0	0	0	0	0.00034	0.00144	0	0	0	0	0	0	0	0	0.75734	0	0	0	0	0	0	0	0	0	0	0.03347	0	0	0	0	0	0	0	0	0	0	0	0	0	0	0	0	0
Corynebacterium_mucifaciens	0	0	0	0	0	0.00059	0	0	0	0	0	0	0	0	0	0	0	0	0	0	0	0	0	0	0	0	0	0	0	0	0	0	0	0	0	0	0	0	0	0	0	0	0	0	0	0	0	0	0
Limosilactobacillus_urinaemulieris	0	0	0	0	0	0	0.08906	0	0	0	0	0	0	0	0	0	0	0	0	0	0	0	0	0	0	0	0	0	0	0	0	0	0	0	0	0	0	0	0	0	0	0	0	0	0	0	0	0	0
Proteus_mirabilis	0	0	0	0	0	0	0.00707	0	0	0	0	0	0	0	0	0	0	0	0	0	0	0	0	0	0	0	0	0	0	0	0	0	0	0	0	0	0	0	0	0	0	0	0.07373	0	0	0	0	0	0
Schleiferilactobacillus_perolens	0	0	0	0	0	0	0.00128	0	0.00026	0	0	0	0	0	0	0	0	0	0	0	0	0	0	0	0	0	0	0	0	0	0	0	9.00E-05	0	8.00E-05	0	0	0	0	0	0	0	0	0	0	0	0	0	0
Streptococcus_parasanguinis	0	0	0	0	0	0	0.00112	0.01397	0	0	0	0.11331	0.00232	0	0.02188	0.00012	0.00153	0	0	0.02255	0	0	0	0	0.00122	0	0.00045	0	0	0	0.01638	0	0.00034	0	0	0.01732	0	0.00065	0	0	0	0.00116	0.00901	0	0	0.00174	0	0	0
Lactiplantibacillus_fabifermentans	0	0	0	0	0	0	0.00036	0	0	0	0	0	0	0	0	0	0	0	0	0	0	0	0	0	0	0	0	0	0	0	0	0	0	0	0	0	0	0	0	0	0	0	0	0.06962	0	0	0	0	0
Klebsiella_grimontii	0	0	0	0	0	0	0.00016	0	0	0	0	0	0	0	0	0	0.00781	0	0	0	0	0	0	0	0	0	0.0293	0	0	0	0	0	0	0	0	0	0	0	0	0	0	0	0.01307	0	0	0	0.00378	0.00017	0
Actinomyces_SGB17163	0	0	0	0	0	0	8.00E-05	0.00252	0	0	0	0	0	0	0	0	0	0	0	7.00E-05	0	0	0	0.00411	0	0	0	0	0	0	0.00081	0	0	0	0	0.00345	0	0	0	0	0	0	0	0	0	0	0	0	0
Staphylococcus_aureus	0	0	0	0	0	0	1.00E-05	0	0	0	0	0	0	0.00071	0	0	0	0	0	0	0	0	0	0	0	0	0	0	0	0	0.00079	0	0	0	0	0	0	0	0	0	0	0	0.0013	0	0	0	0	0	0
Isoptericola_variabilis	0	0	0	0	0	0	0	0.42952	0.00361	0	0	0.11603	0	0	0.03334	0.01841	0.01897	0.02278	0	0	0	0.01672	0.00271	0.02649	0	0	0	0	0.00015	0	0	0.00299	0.02083	0	0	0.00734	0.00573	0.01339	0	0	0	0	0.0268	0	0.02153	0	0.00651	0	0.00607
Enterobacter_hormaechei	0	0	0	0	0	0	0	0.03681	0	0	0	0	0	0	0	0	0.038	0	0	0	0	0	0.00572	0	0	0.04224	0.02384	0	0	0	0	0	0	0	0	0.03025	0	0	0	0	0	0	0.01623	0	0	0	0	0	0
Neisseria_subflava	0	0	0	0	0	0	0	0.02792	0	0	0.00053	0	0	0	0.00154	0	0	0	0	3.00E-05	0	0	0	0	0	0	0	0	0	0	0	0	0	0	0	0.00227	0	0.00099	0	0	0	0	0	0	0	0	0	0	0
Microbacterium_lacticum	0	0	0	0	0	0	0	0.0062	0	0	0	0	0	0	0	0	0	0	0	0	0	0	0	0	0	0	0	0	0	0	0	0	0	0	0	0	0	0	0	0	0	0	0	0	0	0	0.00179	0	0
Haemophilus_parahaemolyticus	0	0	0	0	0	0	0	0.00439	0	0	0	0	0	0	0	0	0	0	0	0	0	0	0	0	7.00E-05	0	0	0	0	0	0	0	0.00078	0	0	0	0	0	0	0	2.00E-05	0	0	0	0	0	0	0	0
GGB4456_SGB6141	0	0	0	0	0	0	0	0.00259	0.00666	0	0	0	0	0	0	0	0	0.0005	0	0	0	0	0	0	0	0	0	0	0	0	0.00059	0	0.00092	0	0	0	0	0	0	0	0	0	0	0	0	0	0	0	0
Actinomyces_SGB17154	0	0	0	0	0	0	0	0.00118	0.00082	0	0	0	0	0	0	0.00147	0	0	0	0.00402	0.00663	0.00352	0	0.00023	0	0	0	0	0	0	0	0	0	0	0	0.00019	0	0	0	0	0	0	0	0	0.00014	0	0.00017	0	0
Streptococcus_australis	0	0	0	0	0	0	0	0.00069	0	0	0	0	0	0	0	0	0	0	0	0	0	0	0	0	0	0	0	0	0	0	0.00022	0	0	0	0	0	0	0	0	0	0	0	0	0	0	0	0	0	0
Actinomyces_sp_HMSC035G02	0	0	0	0	0	0	0	0.00054	0	0	0	0.00331	0	0	0.00027	0	0.00948	0	0	0.00153	0	0	0	0.00095	0	0	0	0	0	0	0.00025	0.00428	0.00086	0	0	0	0	0	0	0	0	0	0.00174	0	0	0	0	0	0.00093
Lancefieldella_parvula	0	0	0	0	0	0	0	0.00053	0	0	0	0	0.00027	4.00E-05	0	0	0	0	0	0	0	0	0	0	0.00038	0	0	0	0	0	0	0	0	0	0	5.00E-05	0.00092	0.00193	0	0	0	0	0	0	0	0	2.00E-05	0	0
Cutibacterium_acnes	0	0	0	0	0	0	0	0.0004	0	0	0	0	0	0	0	0	0	0	0	0	0	0	0	0	0	0	0	0	0	0	0	0	0	0	0	0	0	0	0	0	0	0	0	0	0	0	0	0	0
Pseudorhizobium_banfieldiae	0	0	0	0	0	0	0	0.00035	0	0	0	0	0	0	0	0	0	0	0	0	0	0	0	0	0	0	0	0	0	0	0	0	0	0	0	0	0	0	0	0	0	0	0	0	0	0	0	0	0
Cellulomonas_uda	0	0	0	0	0	0	0	0.00018	0	0	0	0	0	0	0	0	0	0	0	0	0	0	0	0	0	0	0	0	0	0	0	0	0	0	0	0	0	0	0	0	0	0	0	0	0	0	0	0	0
Microbacterium_sp_RG1	0	0	0	0	0	0	0	0.00018	0	0	0	0	0	0	0	0	0	0	0	0	0	0	0	0	0	0	0	0	0	0	0	0	0	0	0	0	0	0	0	0	0	0	0	0	0	0	0	0	0
Cellulomonas_gilvus	0	0	0	0	0	0	0	0.00012	0	0	0	0	0	0	0	0	0	0	0	0	0	0	0	0	0	0	0	0	0	0	0	0	0	0	0	0	0	0	0	0	0	0	0	0	0	0	0	0	0
Lachnospiraceae_bacterium_NSJ_12	0	0	0	0	0	0	0	0	0.71288	0	0	0.00161	0	0	0	0	0	0	0	0	0	0	0	0	0	0	0	0	0	0	0	0	0	0	0	0	0	0	0	0	0	0	0	0	0	0	0	0	0
Clostridium_paraputrificum	0	0	0	0	0	0	0	0	0.04413	0	0.00148	3.00E-05	0	0	0	0	0	0	0	0	0.00347	0	0	0	0	0.00103	0	0	0	0	0	0	0	0	0	0	0	0.25311	0	0	0	0	0	0	0	0	0	0	0
Intestinibacter_bartlettii	0	0	0	0	0	0	0	0	0.04024	0	0.00838	0.00015	0	0	0	0	0	0.00139	0	0	0.00085	0.00771	0.03277	0	0	0.00019	0	0	0	0	0.00029	0.00076	0.00236	0	0	0.00636	0	0	0	0	0	0	0	0	0.00045	0	0	0	0.0167
Lacticaseibacillus_manihotivorans	0	0	0	0	0	0	0	0	0.01667	0	0	0	0	0	0	0	0	0	0	0	0	0	0	8.00E-05	0	0	0	0	0	0	0	0	0	0	0	0	0	0	0	0	0	0	0	0.00095	0	0	0	0	0
Enterococcus_casseliflavus	0	0	0	0	0	0	0	0	0.01037	0	0	0	0	0	0.00152	0	0	0	0	0	0.00119	0.0005	0.00238	0	0	0	0	0.0004	0	0	0	0.03298	0	0	0	0	0	0	0	0	0	0.00064	0.00098	0	0	0	0.00269	0	0
Terrisporobacter_othiniensis	0	0	0	0	0	0	0	0	0.00435	0	0	0	0	0	0	0	0	0	0	0	0	0	0	0	0	0	0	0	0	0	0	0	0	0	0	0	0	0	0	0	0	0	0	0	0	0	0	0	0
Leuconostoc_citreum	0	0	0	0	0	0	0	0	0.00205	0	0	0	0	0	0	0	0	0	0	0	0	0	0	0	0	0	0	0	0	0	0.00031	0	0	0	0	0	0	0	0	0	0	0	0	0	0	0	0	0	0
Clostridium_sp_1001270J_160509_D11	0	0	0	0	0	0	0	0	0.00113	0	0	0	0	0	0	0	0	0	0	0	0	0	0	0	0	0	0	0	0	0	0	0	0	0	0	0	0	0	0	0	0	0	0	0	0	0	0	0	0
Clostridium_cadaveris	0	0	0	0	0	0	0	0	0.00023	0	0	0	0	0	0	0	0	0	0	0	0	0	0	0	0	0	0	0	0	0	0	0	0	0	0	0	0	0	0	0	0	0	0	0	0	0	0	0	0
Clostridium_perfringens	0	0	0	0	0	0	0	0	5.00E-05	0	0	0	0	0	0	0	0	0.00666	0	0.04935	0.00393	0	1.00E-05	0	0.00028	0.00181	0	0	0	0	0	0	0	0	0	0	0	0	0	0	0	0	0	0	0	0	0	0	0
Olsenella_uli	0	0	0	0	0	0	0	0	0	9.03634	0	0	0	0	0	0.00021	0	0	0	0	0	0.01294	0	0	0	0.00221	0	0	0.0017	4.68412	0.00063	0	0	0	0	0	0.00031	0	0	0	0	10.174	0	0	0	0	0	0	0
Bacteroides_thetaiotaomicron	0	0	0	0	0	0	0	0	0	0.14172	0	0	0	0	0	0	0.1252	0	0	0	0	0	0	0.24308	0	0	0	3.82251	0	0	0	0	0	0	0	0	0	0	0	0	0	0	0	0	0	0	0	0	1.52847
Campylobacter_upsaliensis	0	0	0	0	0	0	0	0	0	0.06248	0	0	0	0	0	0	0	0	0	0	0	0	0	0	0	0	0	0	0	0	0	0	0	0	0	0	0	0	0	0	0	0	0	0	0	0	0	0	0
Collinsella_SGB4121	0	0	0	0	0	0	0	0	0	0.01037	0	0	0	0	0	0	0	0	0	0	0	0	0	0	0	0.00079	0	0	0	0	0	0	0	0	0	0	0	0	0	0	0	0	0	0	0	0	0	0	0
Lactobacillus_crispatus	0	0	0	0	0	0	0	0	0	0.00213	0.00067	0	0	0	0	0	0	0	0	0	0	0	0	0	0	0	0	0	0	0	0	0	0	0	0	0	0	0	0	0	0	0	0	0	0	0	0	0	0
Lactobacillus_johnsonii	0	0	0	0	0	0	0	0	0	0.00105	0.00019	0	0	0	0	0	0	0	0	0	0	0	0.04598	0	0	0	0	0	0	0	0	0	0	0	0	0	0	0	0	0	0	0	0	0	0	0	0	0	0
Prevotella_disiens	0	0	0	0	0	0	0	0	0	0.0004	0.00011	0	0	0	0	0	0	0	0	0.00085	0	0	0	0	0	0	0	0	0	0	0	0	0	0	0	0	0	0	0	0	0	0	0	0	0	0	0	0	0
Gordonibacter_urolithinfaciens	0	0	0	0	0	0	0	0	0	0.0003	0	0	0	0	0	0	0.1741	0	0	0	0	0	0	0	0	0	0	0.08241	0	0.00383	0	0	0	0	0.00669	0	0.03715	0	0	0	0	0	0	0	0	0	0	0	0
Porphyromonas_somerae	0	0	0	0	0	0	0	0	0	0.00019	0	0	0	0.00016	0	0	0	0	0	0	0	0	0	0	0	0	0	0	0	0	0	0	0	0	0	0	0	0	0	0	0	0	0	0	0	0	0	0	0
Clostridiales_bacterium_S5_A14a	0	0	0	0	0	0	0	0	0	0.00013	0	0	0.00105	0	0	0	0	0	0	0	0	0	0	0	0	0	0	0	0	0	0	0	0	0	0	0	0	0.00018	0	0	0	0	0	0	0	0	0	0	0
Micrococcus_endophyticus	0	0	0	0	0	0	0	0	0	5.00E-05	0	0	0	0	0	0	0	0	0	0	0	0	0	0	0	0	0.0183	0	0	0	0	0	0	0	0	0	0	0	0.06859	0	0	0	0	0.00263	0	0	0	0	0
Phascolarctobacterium_faecium	0	0	0	0	0	0	0	0	0	4.00E-05	0	0	0	0	0	0	0	0	0	0	0	0	0	0	0	0	0	0	0	0	0	0	0	0	0	0	0	0	0	0	0	0	0	0	0	0	0	0	0
Kytococcus_sedentarius	0	0	0	0	0	0	0	0	0	3.00E-05	0	0	0	0	0	0	0	0	0	0	0	0	0	0	0	0	2.00E-05	0	0	0	0	0	0	0	0	0	0	0	0.00733	0	0	0	0	0	0	0	0	0.00114	0
Veillonella_seminalis	0	0	0	0	0	0	0	0	0	0	1.48051	0	0.01821	0	0	0	0	0	0	0	0	0	0	0	0	0	0	0	0	0.03489	0	0.03619	0	0	0	0	0	0	0.00792	0	0	0	0	0	0	0	0	0	0
Dorea_longicatena	0	0	0	0	0	0	0	0	0	0	0.35053	0	0	0	0	0	0	0	0	0	0	0	0	0	0.01557	0	0	0	0	0	0	0.25487	0	0	0	1.32766	0	0	0	0	0	0	0	0	0	0	0	0	0
GGB9832_SGB15480	0	0	0	0	0	0	0	0	0	0	0.03768	9.00E-05	0	0.00245	0	0	0	0	0.00185	0.00095	0.30198	0.00044	0	0	5.00E-05	0	0	0	0	0	0.00264	0.04478	0	0	0	0	0	0	0	0	0	0	0	0	0.00727	0	0	0	0
Blautia_wexlerae	0	0	0	0	0	0	0	0	0	0	0.01216	0.00047	0	0	0	0	0	0	0	0	0	0.03311	0.51823	0	0.00067	0.12479	0	0	0.00049	0.00465	0	0.04387	0	0	0	2.92428	0.00036	0	0	0	0	0	0	0	0.21253	0.03209	0	0	0.16805
Lachnospira_eligens	0	0	0	0	0	0	0	0	0	0	0.00313	0	0	0	0	0	0	0	0	0	0	0	0	0	0	0	0	0	0	0	0	0	0	0	0	0	0	0	0	0	0	0	0	0	0	0	0	0	0
Streptococcus_SGB4454	0	0	0	0	0	0	0	0	0	0	0.00243	0	0.00024	0	0	0	0	0.00177	0	0	0	0.00117	0	0.00021	0.00491	0	0.0011	0	0	0	0	0	0	0	0	0	0	0.01824	0	0	0	0.00117	0	0	0	0.0041	0.00978	0	0
Bifidobacterium_dentium	0	0	0	0	0	0	0	0	0	0	0.00101	0	0	0	0	0	0.00221	0	0	0	0	0	0	0	0	0	0	0	0	0	0	0.03822	0	0	0	0	0	0	0	0	0	0	0	0	0	0	0	0	0
GGB3637_SGB4930	0	0	0	0	0	0	0	0	0	0	0.00079	0	0	0	0	0	0	0	0	0	0	0	0	0	0	0	0	0	0	0	0	0.09519	0	0	0	0.00218	0	0	0	0	0	0	0	0	0	0	0	0	0
Mogibacterium_diversum	0	0	0	0	0	0	0	0	0	0	0.00066	0	0	0	0	0	0	0	0	0	0	0	0	0	0	0	0.00115	0	0	0	0	0	0	0	0	0.00044	0.00081	0	0	0	0	0	0	0	0	0	0	0	0
Gardnerella_vaginalis	0	0	0	0	0	0	0	0	0	0	0.00049	0	0.00135	0	0	0	0	0	0	0.00028	0	0	0	0	0	0	0.0126	0	0	0	0	0	0	0	0	0	0	0	0	0	0	0	0	0	0	0	0	0	0
Enterobacter_mori	0	0	0	0	0	0	0	0	0	0	0.00047	0	0	0	0	0	0.00155	0	0	0	0	0	0	0	0	0.06331	0.00044	0	0	0	0	0	0	0	0	0	0	0	0	0	0	0	0	0	0	0	0	0	0
Weissella_cibaria	0	0	0	0	0	0	0	0	0	0	6.00E-05	0	0	0	0	0	0	0	0	0	0	0	0	0	0.00166	0	0	0	0	0	0	0	0	0	0	0	0	0	0	0	0	0	0	0.0003	0	0	0	0	0
Ruthenibacterium_lactatiformans	0	0	0	0	0	0	0	0	0	0	0	1.54823	0	0	0	0	0.00203	0	0	0	0	0.00973	0	0	0	0	0	0	0	0	0	0.91511	0	0	0	0	0	0	0	0	0	0	0	0	0	0	0	0	0
Prevotella_copri_clade_C	0	0	0	0	0	0	0	0	0	0	0	1.36123	0	0	0	0.00212	0	0	0	0	0	0	0	0.00042	0	0	0	0	0	0	0	0	0	0	0	8.13394	4.88183	0	0	0	0	0	0	0	0.6985	0	0	0	0
GGB3034_SGB4030	0	0	0	0	0	0	0	0	0	0	0	0.88065	0	0	0	0	0	0	0	0	0	0	0	0	0	0	0	0	0	0	0	0	0	0	0	0	0	0	0	0	0	0	0	0	0	0	0	0	0
Merdimonas_faecis	0	0	0	0	0	0	0	0	0	0	0	0.43304	0	0	0	0	0	0	0	0	0	0	0	0	0	0	0	0	0.03939	0	0	0	0	0	0	0	0	0	0	0	0	0	0	0	0	0	0	0	0.21339
Pseudoflavonifractor_gallinarum	0	0	0	0	0	0	0	0	0	0	0	0.3886	0	0	0	0	0	0	0	0	0	0	0	0	0	0	0	0	0	0	0	0	0	0	0	0	0	0	0	0	0	0	0	0	0	0	0	0	0.0189
Gemmiger_sp_An50	0	0	0	0	0	0	0	0	0	0	0	0.19397	0	0	0	0	0	0	0	0	0	0	0	0	0	0	0	0	0	0	0	0	0	0	0	0	0	0	0	0	0	0	0	0	0	0	0	0	0
Phocaeicola_plebeius	0	0	0	0	0	0	0	0	0	0	0	0.10008	0	0	0	0	0	0	0	0	0	0	0	0	0.25965	0	0	0	0	0	0	0	0.03004	0	0	0.0002	0	0	0	0	0	0	0	0	0	0	0	0	0
Negativibacillus_massiliensis	0	0	0	0	0	0	0	0	0	0	0	0.10005	0	0	0	0	0	0	0	0	0	0	0	0	0	0	0	0	0	0	0	0	0	0	0	0	0	0	0	0	0	0	0	0	0	0	0	0	0
Anaerotignum_lactatifermentans	0	0	0	0	0	0	0	0	0	0	0	0.08441	0	0	0	0	0	0	0	0	0	0	0	0	0	0	0	0	0	0	0	0	0	0	0	0	0	0	0	0	0	0	0	0	0	0	0	0	0
Intestinibacillus_sp_Marseille_P6563	0	0	0	0	0	0	0	0	0	0	0	0.03883	0	0	0	0	0	0	0	0	0	0	0	0	0	0	0	0	0	0	0	0	0	0	0	0	0	0	0	0	0	0	0	0	0	0	0	0	0.13086
Faecalimonas_umbilicata	0	0	0	0	0	0	0	0	0	0	0	0.03737	0	0	0	0	0	0	0	0	0	0	0	0	0	0	0	0	0	0	0	0	0	0	0	0	0	0	0	0	0	0	0	0	0	0	0	0	0
Odoribacter_splanchnicus	0	0	0	0	0	0	0	0	0	0	0	0.03056	0	0	0	0	0	0	0	0	0	0	0	0	0	0	0	0	0	0	0	0	0	0	0	0	0	0	0	0	0	0	0	0	0	0	0	0	0
Collinsella_bouchesdurhonensis	0	0	0	0	0	0	0	0	0	0	0	0.02952	0	0	0	0	0	0	0	0	0	0	0	0	0	0	0	0	0	0	0	0	0	0	0	0.00029	0	0	0	0	0	0	0	0	0	0	0	0	0
GGB79916_SGB4587	0	0	0	0	0	0	0	0	0	0	0	0.02659	0	0	0	0	0	0	0	0	0	0	0	0	0.00473	0	0	0	0	0	0	0	0	0	0	0	0	0	0	0.00118	0	0	0	0	0.02464	0	0	0	0
GGB3534_SGB4722	0	0	0	0	0	0	0	0	0	0	0	0.02593	0	0	0	0	0	0	0	0	0	0	0	0	0	0	0	0	0.00165	0	0	0	0	0	0	0	0	0	0	0	0	0	0	0	0	0	0	0	0.00988
GGB9580_SGB14996	0	0	0	0	0	0	0	0	0	0	0	0.02367	0	0	0	0	0.00253	0	0	0	0	0	0	0	0	0	0	0	0.34131	0	0	0.04164	0	0	0	0	0	0	0	0	0	0	0	0	0	0	0	0	0
Anaerobiospirillum_thomasii	0	0	0	0	0	0	0	0	0	0	0	0.0199	0	0	0	0	0	0	0	0	0	0	0	0	0	0	0	0	0	0	0	0	0	0	0	0	0	0	0	0	0	0	0	0	0	0	0	0	0
Actinomyces_sp_ph3	0	0	0	0	0	0	0	0	0	0	0	0.0133	0	0	0	0	0.00073	0	0	0	0	0	0	0.00541	0	0	0	0	0.00036	0.00011	0	0.00131	0	0	0	0.00043	0.00056	0.00084	0	0	0	0	0	0	0	0	0	0	0
Gemmiger_sp_An194	0	0	0	0	0	0	0	0	0	0	0	0.00832	0	0	0	0	0	0	0	0	0	0	0	0	0	0	0	0	0	0	0	0	0	0	0	0	0	0	0	0	0	0	0	0	0	0	0	0	0
Clostridium_spiroforme	0	0	0	0	0	0	0	0	0	0	0	0.00826	0	0	0	0	0.00084	0	0	0	0	0.00057	0	0	0	0	0	0	0.00277	0	0	0.0017	0	0	0	0	0	0	0	0	0	0	0	0	0	0	0	0	0
GGB42689_SGB59892	0	0	0	0	0	0	0	0	0	0	0	0.00785	0	0	0	0	0	0	0	0	0	0	0	0	0	0	0	0	0	0	0	0	0	0	0	0	0	0	0	0	0	0	0	0	0	0	0	0	0
Ruminococcus_torques	0	0	0	0	0	0	0	0	0	0	0	0.00662	0	0	0	0	0	0	0	0	0	0	0.06893	0	0	0	0	0	0	0	0	0.00082	0	0	0	7.70384	0.00109	0	0	2.00E-05	0	0	0	0	0	0	0	0	0
Gemmiger_SGB72777	0	0	0	0	0	0	0	0	0	0	0	0.00642	0	0	0	0	0	0	0	0	0	0	0	0	0	0	0	0	0	0	0	0	0	0	0	0	0	0	0	0	0	0	0	0	0	0	0	0	0
Phascolarctobacterium_succinatutens	0	0	0	0	0	0	0	0	0	0	0	0.00624	0	0	0	0	0.00273	0	0	0	0	0	0	0	0.00509	0.04218	0	0	0	0	0	0	0	0	0	0.10158	0	0	0	0.00123	0	0	0	0	0	0	0	0	0
GGB3678_SGB4991	0	0	0	0	0	0	0	0	0	0	0	0.00599	0	0	0	0	0	0	0	0	0	0	0	0	0	0	0	0	0	0	0	0	0	0	0	0	0	0	0	0	0	0	0	0	0	0	0	0	0
Granulicatella_SGB8255	0	0	0	0	0	0	0	0	0	0	0	0.00471	0	0.01635	0	0	0	0	0	0	0	0	0	0.00344	0	0	0	0	0	0	0.00031	0	0	0	0	0.00063	0	0	0	0	0	0	4.00E-05	0	0	0	0	0	0
Blautia_hansenii	0	0	0	0	0	0	0	0	0	0	0	0.00435	0	0	0	0	0	0	0	0	0	0	0	0	0	0	0	0	0	0	0	0	0	0	0	0	0	0	0	0	0	0	0	0	0	0	0	0	0
GGB3424_SGB4551	0	0	0	0	0	0	0	0	0	0	0	0.00402	0	0	0	0	0	0	0	0	0	0	0	0	0	0	0	0	0	0	0	0	0	0	0	0	0	0	0	0	0	0	0	0	0	0	0	0	0
Drancourtella_sp_An57	0	0	0	0	0	0	0	0	0	0	0	0.0039	0	0	0	0	0	0	0	0	0	0	0	0	0	0	0	0	0	0	0	0	0	0	0	0	0	0	0	0	0	0	0	0	0	0	0	0	0
Lachnoclostridium_phocaeense	0	0	0	0	0	0	0	0	0	0	0	0.00384	0	0	0	0	0	0	0	0	0	0	0	0	0	0	0	0	0	0	0	0	0	0	0	0	0	0	0	0	0	0	0	0	0	0	0	0	0.08414
GGB3677_SGB4990	0	0	0	0	0	0	0	0	0	0	0	0.00323	0	0	0	0	0	0	0	0	0	0	0	0	0	0	0	0	0	0	0	0	0	0	0	0	0	0	0	0	0	0	0	0	0	0	0	0	0
Paratractidigestivibacter_faecalis	0	0	0	0	0	0	0	0	0	0	0	0.00265	0	0	0	0	0	0	0	0	0	0	0	0	0	0	0	0	0.04495	0	0	0	0	0	0	0.09135	0	0	0	0.0004	0	0	0	0	0	0	0	0	0
GGB48159_SGB105302	0	0	0	0	0	0	0	0	0	0	0	0.00249	0	0	0	0	0	0	0	0	0	0	0	0	0	0	0	0	0	0	0	0	0	0	0	0	0	0	0	0	0	0	0	0	0	0	0	0	0
GGB3532_SGB4720	0	0	0	0	0	0	0	0	0	0	0	0.0015	0	0	0	0	0	0	0	0	0	0	0	0	0	0	0	0	0	0	0	0	0	0	0	0	0	0	0	0	0	0	0	0	0	0	0	0	0
Sphingomonas_SGB63305	0	0	0	0	0	0	0	0	0	0	0	0.00149	0	0	0	0	0	0	0	0	0	0	0	0	0	0	0	0	0	0	0	0	0	0	0	0	0	0	0	0	0	0	0	0	0	0	0	0	0
GGB12785_SGB19825	0	0	0	0	0	0	0	0	0	0	0	0.00148	0	0	0	0	0	0	0	0	0	0	0	0	0	0	0	0	0	0	2.00E-05	0	0	0	0	0	0	0	0	0	0	0	0	0	0	0	0	0	0
Faecalibacterium_SGB63281	0	0	0	0	0	0	0	0	0	0	0	0.00136	0	0	0	0	0	0	0	0	0	0	0	0	0	0	0	0	0	0	0	0	0	0	0	0	0	0	0	0	0	0	0	0	0	0	0	0	0
Lachnoclostridium_sp_An138	0	0	0	0	0	0	0	0	0	0	0	0.00109	0	0	0	0	0	0	0	0	0	0	0	0	0	0	0	0	0	0	0	0	0	0	0	0	0	0	0	0	0	0	0	0	0	0	0	0	0
GGB3109_SGB4119	0	0	0	0	0	0	0	0	0	0	0	0.00103	0	0	0	0	0.00202	0	0	0	0	0	0	0	0	0	0	0	0	0	0	0	0	0	0	0	0	0	0	0	0	0	0	0	0	0	0	0	0
Erysipelatoclostridium_sp_An15	0	0	0	0	0	0	0	0	0	0	0	0.00096	0	0	0	0	0	0	0	0	0	0	0	0	0	0	0	0	0	0	0	0	0	0	0	0	0	0	0	0	0	0	0	0	0	0	0	0	0
Mediterraneibacter_glycyrrhizinilyticus	0	0	0	0	0	0	0	0	0	0	0	0.00081	0	0	0	0	0	0	0	0	0	0	0	0	0	0	0	0	0	0	0	0	0	0	0	0	0	0	0	0	0	0	0	0	0	0	0	0	0
GGB12785_SGB19823	0	0	0	0	0	0	0	0	0	0	0	0.00065	0	0	0	0	0	0	0	0	0	0	0	0	0	0	0.00082	0	0	0	0	0	0	0	0	0.00031	0	0	0	0	0	0	0	0	0	0	0.00342	0	0
Phocea_massiliensis	0	0	0	0	0	0	0	0	0	0	0	0.00065	0	0	0	0	0	0	0	0	0	0	0	0	0	0	0	0	0	0	0	0	0	0	0	0	0	0	0	0	0	0	0	0	0	0	0	0	0
GGB3463_SGB4621	0	0	0	0	0	0	0	0	0	0	0	0.00041	0	0	0	0	0	0	0	0	0	0	0	0	0	0	0	0	0	0	0	0	0	0	0	0	0	0	0	0	0	0	0	0	0	0	0	0	0
Anaerostipes_hadrus	0	0	0	0	0	0	0	0	0	0	0	0.00028	0	0	0	0	0	0	0	0	0	0.00031	0	0	0	0	0	0	0	0	0	0.00779	0.21218	0	0	1.00069	0	0	0	0	0	0	0	0	0	0	0	0.00153	0
Pseudoflavonifractor_capillosus	0	0	0	0	0	0	0	0	0	0	0	0.00019	0	0	0	0	0	0	0	0	0	0	0	0	0	0	0	0	0	0	0	0	0	0	0	0	0	0	0	0	0	0	0	0	0	0	0	0	0
Drancourtella_sp_An177	0	0	0	0	0	0	0	0	0	0	0	0.00017	0	0	0	0	0	0	0	0	0	0	0	0	0	0	0	0	0	0	0	0	0	0	0	0	0	0	0	0	0	0	0	0	0	0	0	0	0
Candidatus_Neoruminococcus_faecicola	0	0	0	0	0	0	0	0	0	0	0	7.00E-05	0	0	0	0	0	0	0	0	0	0	0	0	0	0	0	0	0	0	0	0	0	0	0	0	0	0	0	0	0	0	0	0	0	0	0	0	0
Blautia_sp_An81	0	0	0	0	0	0	0	0	0	0	0	5.00E-05	0	0	0	0	0	0	0	0	0	0	0	0	0	0	0	0	0.01014	0	0	0	0	0	0	0	0	0	0	0	0	0	0	0	0	0	0	0	0.00635
Christensenella_hongkongensis	0	0	0	0	0	0	0	0	0	0	0	1.00E-05	0	0	0	0	0	0	0	0	0	0	0	0	0	0	0	0	0	0	0	0	0	0	0	0	0	0	0	0	0	0	0	0	0	0	0	0	0
Lachnoclostridium_SGB4602	0	0	0	0	0	0	0	0	0	0	0	1.00E-05	0	0	0	0	0	0	0	0	0	0	0	0	0	0	0	0	0.02619	0	0	0	0	0	0	0	0	0	0	0	0	0	0	0	0	0	0	0	0
Campylobacter_coli	0	0	0	0	0	0	0	0	0	0	0	0	0.2995	0	0	0	0	0	0	0.04133	0	0	0	0	0.78265	0	0	0	0	0	0	0	0	0	0	0	0	0	0	0	0	0	0	0	0	0	0	0	0
Prevotella_corporis	0	0	0	0	0	0	0	0	0	0	0	0	0.00203	0.00253	0	0	0	0	0	0	0	0	0	0.00016	0.00078	0	0	0	0	0.00151	0	0	0.00014	0	0	0	0	0.00031	0	0	0	0	0	0	0	0	0	0	0
Streptococcus_anginosus	0	0	0	0	0	0	0	0	0	0	0	0	0.00157	0	0	0	0	0	0	0	0	0	0	0	0	0	0	0	0	0	0	0	0	0	0	0	0.01676	0	0	0	0	0	0	0	0	0	0	0	0
Fannyhessea_vaginae	0	0	0	0	0	0	0	0	0	0	0	0	0.00108	0	0	0	0	0	0	0	0	0	0	0	0	0	0.00255	0	0	0	0	0	0	0	0	0	0	0	0	0	0	0	0	0	0	0	0	0	0
Holdemanella_biformis	0	0	0	0	0	0	0	0	0	0	0	0	0.00085	0	0	0	0	0	0	0	0	0	0	0	0	0	0	0	0	0	0	0	0	0	0	0.03058	0	0	0	0.00035	0	0	0	0	0	0	0	0	0
Schaalia_turicensis	0	0	0	0	0	0	0	0	0	0	0	0	0.00043	0	0	0	0	0	0.00238	0.00104	1.35503	0	0	0	0	0	0	0	0.00065	0.0326	0	0	0	0	0	0	0	6.00E-05	0	0	0	0	0	0	3.00E-05	0	0	0	0
Bacteroides_nordii	0	0	0	0	0	0	0	0	0	0	0	0	0.00038	0	0	0	0	0	0	0	0	0	0	0	0	0	0	0	0	0	0	0.11509	0	0	0	0	0	0	0	0	0	0	0	0	0	0	0	0	0
Peptostreptococcus_stomatis	0	0	0	0	0	0	0	0	0	0	0	0	0.00036	0	0	0	0	0	0	0	0	0	0	0	0	0	0	0	0	0	0	0	0	0	0	0	0	0	0	0	0	0	0	0	0	0	0	0	0
Peptoniphilus_gorbachii	0	0	0	0	0	0	0	0	0	0	0	0	0.00023	0	0	0	0	0	0	0	0	0	0	0	0	0	0	0	0	0	0	0	0	0	0	0	0	0	0	0	0	0	0	0	0	0	0	0	0
Anaerococcus_lactolyticus	0	0	0	0	0	0	0	0	0	0	0	0	0.00021	0	0	0	0	0	0	0	0	0	0	0	0	0	0	0	0	0	0	0	0	0	0	0	0	0	0	0	0	0	0	0	0	0	0	0	0
Peptostreptococcus_anaerobius	0	0	0	0	0	0	0	0	0	0	0	0	0.0002	0	0	0	0	0	0	0	0	0	0	0	0	0	0	0	0	0	0	0	0	0	0	0	0	0	0	0	0	0	0	0	0	0	0	0	0
Parvimonas_micra	0	0	0	0	0	0	0	0	0	0	0	0	0.00019	0	0	0	0	0	0	0	0	0	0	0	0.00027	0	0	0	0	0	0	0	0	0	0	0	0	0	0	0	0	0	0	0	0	0	0	0	0
Prevotella_colorans	0	0	0	0	0	0	0	0	0	0	0	0	0.00011	0	0	0	0	0	0	0.00175	0	0	0	0	0	0	0	0	0	0	0	0	0	0	0	0	0	0	0	0	0	0	0	0	0	0	0	0	0
Corynebacterium_amycolatum	0	0	0	0	0	0	0	0	0	0	0	0	0	0.00274	0	0	0	0	0	0	0	0	0	0	0	0	0	0	0	0	0	0	0	0	0	0	0	0	0	0	0	0	0	0	0	0	0	0	0
Corynebacterium_afermentans	0	0	0	0	0	0	0	0	0	0	0	0	0	0.00169	0	0	0	0	0	0	0	0	0	0	0	0	0	0	0	0	0	0	0	0	0	0	0	0	0	0	0	0	0	0	0	0	0	0	0
Staphylococcus_epidermidis	0	0	0	0	0	0	0	0	0	0	0	0	0	0.00138	0	0	0	0	0	0.0015	0	0	0	0	0.00092	0	0.0002	0	0	0	0	0	0	0	0	0	0	0.00389	0	0	0	0	0	0	0	0	0	0	0
Prevotella_buccalis	0	0	0	0	0	0	0	0	0	0	0	0	0	0.00089	0	0	0	0	0	0	0	0	0	0.00011	0	0	0	0	0	0	0.0004	0.00017	0	0	0	0	0	4.00E-05	0	0	0	0	0	0	0	0	0	0	0
GGB79634_SGB5832	0	0	0	0	0	0	0	0	0	0	0	0	0	0.00049	0	0	0	0	0	0.00013	0	0	0	0	0	0	0	0	0	0	0	0	0	0	0	0	0	0	0	0	0	0	0	0	0	0	0	0	0
Porphyromonas_SGB1979	0	0	0	0	0	0	0	0	0	0	0	0	0	0.00039	0	0	0	0	0	0	0	0	0	0	0	0	0	0	0	0	0	0	0	0	0	0	0	0	0	0	0	0	0	0	0	0	0	0	0
Corynebacterium_xerosis	0	0	0	0	0	0	0	0	0	0	0	0	0	0.00034	0	0.00014	0	0	0	0.0224	0	0	0	0	0	0	0.0488	0	0	0	0	0	0	0	0.00056	0	0	0	0	0	0	0	0.00271	0	8.00E-05	0	0.00402	0	0
GGB2945_SGB3917	0	0	0	0	0	0	0	0	0	0	0	0	0	0.00024	0	0	0	0	0	0	0	0	0	0	0	0	0	0	2.00E-05	0	0	0	0	0	0	0	0	0	0	0	0	0	0	0	0	0	0	0	0
Porphyromonas_SGB1977	0	0	0	0	0	0	0	0	0	0	0	0	0	0.00024	0	0	0	0	0	0	0	0	0	0	0	0	0	0	0	0	0	0.00237	0	0	0	0	0	0	0	0	0	0	0	0	0	0	0	0	0
Fenollaria_timonensis	0	0	0	0	0	0	0	0	0	0	0	0	0	7.00E-05	0	0	0	0	0	0	0	0	0	0	0	0	0	0	0	0	0	0	0	0	0	0	0	0	0	0	0	0	0	0	0	0	0	0	0
GGB2993_SGB3978	0	0	0	0	0	0	0	0	0	0	0	0	0	6.00E-05	0	0	0	0	0	0.00035	0	0	0	0	0	0	0	0	0	0	0	0	0	0	0	0	0	0	0	0	0	0	0	0	0	0	0	0	0
GGB1461_SGB2024	0	0	0	0	0	0	0	0	0	0	0	0	0	3.00E-05	0	0	0	0	0	0	0	0	0	0	0	0	0	0	0	0	0	0	0	0	0	0	0	0	0	0	0	0	0	0	0	0	0	0	0
Streptococcus_SGB3665	0	0	0	0	0	0	0	0	0	0	0	0	0	2.00E-05	0	0	0	0	0	0	0	0	0	0	0	0	0	0	0	0.00141	0	0.00249	0	0	0	0	0	0	0	0	0	0	0	0	0	0	0	0	0
Peptoniphilus_sp_Marseille_P3761	0	0	0	0	0	0	0	0	0	0	0	0	0	1.00E-05	0	0	0	0	0	0	0	0	0	0	0	0	0	0	0	0	0.0001	0	0	0	0	0	0	0	0	0	0	0	0	0	0	0	0	0	0
Enterococcus_hirae	0	0	0	0	0	0	0	0	0	0	0	0	0	0	0	0.03216	0	0.00272	0	0	0	0.0006	0	0	0	2.84825	0	0	0	0	0	0	1.8521	0	0	0	0	0	0	0	0	0	0	0	0	0	0	0	0
Prevotella_copri_clade_A	0	0	0	0	0	0	0	0	0	0	0	0	0	0	0	0.00574	0	0	0	0	0	0	0.00897	0	0	0	0	0	0	0	0	0	0	0	0	3.99316	0	0	0	1.29566	0	0	0	0	2.93458	0	0	0.00377	0
Brachybacterium_sp_Marseille_Q2903	0	0	0	0	0	0	0	0	0	0	0	0	0	0	0	0.00212	0	0	0	0.01358	0	0	0	0	0	0	0.01424	0	0	0	0	0	0	0	0	0	0	0	0.00033	0	0	0	0.0004	0	0.00177	0	0.00407	0	0
Akkermansia_muciniphila	0	0	0	0	0	0	0	0	0	0	0	0	0	0	0	0	1.73442	0	0	0	0	0	0	0	0	0	0	0	0.07467	0	0	15.5064	0	0	0	0	0	0	0	0	0	0	0	0	0	0	0	0	0
Bacteroides_SGB14754	0	0	0	0	0	0	0	0	0	0	0	0	0	0	0	0	1.13314	0	0	0	0	0	0	0	0	0	0	0	0	0	0	0	0	0	0	0	0	0	0	0.00059	0	0	0	0	0	0	0	0	0
Megasphaera_elsdenii	0	0	0	0	0	0	0	0	0	0	0	0	0	0	0	0	0.95481	0	0	0	0	0	0	0	0	0	0	0	0	1.03231	0	3.56854	0	0	0	0	0	0	0	0	0	0	0	0	0	0	0	0	0
Sellimonas_intestinalis	0	0	0	0	0	0	0	0	0	0	0	0	0	0	0	0	0.59026	0	0	0	0	0.21008	0.00018	0.19605	0	0	0	0	0.62699	0	0	0	0	0	0	0	0	0	0	0	0	0	0	0	0	0	0	0	0
Actinomyces_sp_ICM58	0	0	0	0	0	0	0	0	0	0	0	0	0	0	0	0	0.45177	0	0	0	0	0	0	0	0	0	0	0	0	0	0	0	0	0	0	0.00875	0	0	0	0	0	0	0	0	0	0	0	0	0
GGB4251_SGB5752	0	0	0	0	0	0	0	0	0	0	0	0	0	0	0	0	0.22857	0	0	0	0	0	0	0	0	0	0	0	0	0	0	0	0	0	0	1.24342	0	0	0	0	0	0	0	0	0	0	0	0	0
Bilophila_wadsworthia	0	0	0	0	0	0	0	0	0	0	0	0	0	0	0	0	0.16199	0	0	0	0	0.01503	0	0.00498	0	0.00267	0	0	0	0	0	0	0	0	0	0	0	0	0	0	0	0	0	0	0	0	0	0	0
Anaerotruncus_colihominis	0	0	0	0	0	0	0	0	0	0	0	0	0	0	0	0	0.13669	0	0	0	0	0	0	0	0	0	0	0	0.00099	0	0	0	0	0	0	0	0	0	0	0	0	0	0	0	0	0	0	0	0.01503
Bifidobacterium_pullorum	0	0	0	0	0	0	0	0	0	0	0	0	0	0	0	0	0.11402	0	0	0	0.10383	0	0	0	0	0	0	0	0	0	0	0	0	0	0	0	0	0	0	0	0	0	0	0	0	0	0	0	0.00802
Blautia_producta	0	0	0	0	0	0	0	0	0	0	0	0	0	0	0	0	0.03013	0	0	0	0	0	0	0	0	0	0	0	0	0	0	0.00986	0	0	0	0	0	0	0	0	0	0	0	0	0	0	0	0	0
Clostridium_scindens	0	0	0	0	0	0	0	0	0	0	0	0	0	0	0	0	0.0288	0	0	0	0	0	0	0	0	0	0	0	0	0	0	0.35076	0	0	0	0	0	0	0	0	0	0	0	0	0	0	0	0	0
Leclercia_adecarboxylata	0	0	0	0	0	0	0	0	0	0	0	0	0	0	0	0	0.02269	0	0	0	0	0	0	0	0	0.02792	0.00087	0	0	0	0	0	0	0	0	0	0	0	0	0	0	0	0	0	0	0	0	0	0
GGB4979_SGB6973	0	0	0	0	0	0	0	0	0	0	0	0	0	0	0	0	0.01144	0	0	0	0	0	0	0	0	0	0	0	0	0	0	0	0	0	0	0	0	0	0	0	0	0	0	0	0	0	0	0	0
Eubacteriaceae_bacterium_CHKCI004	0	0	0	0	0	0	0	0	0	0	0	0	0	0	0	0	0.00648	0	0	0	0	0	0	0	0	0	0	0	0	0	0	0	0	0	0	0	0	0	0	0	0	0	0	0	0	0	0	0	0
Neobittarella_massiliensis	0	0	0	0	0	0	0	0	0	0	0	0	0	0	0	0	0.00468	0	0	0	0	0	0	0	0	0	0	0	0	0	0	0	0	0	0	0	0	0	0	0	0	0	0	0	0	0	0	0	0
Aeromonas_caviae	0	0	0	0	0	0	0	0	0	0	0	0	0	0	0	0	0.00426	0	0	0	0	0	0	0	0	0.06235	0.00147	0	0	0	0	0	0	0	0	0	0	0	0.00104	0	0	0	0	0	0	0	0.00076	0	0
Actinomyces_SGB17132	0	0	0	0	0	0	0	0	0	0	0	0	0	0	0	0	0.00379	0	0	0	0	0	0	0	0	0	0	0	0	0	0	0	0	0	0	0.00093	0	0	0	0	0	0	0	0	0	0	0	0	0
Clostridium_symbiosum	0	0	0	0	0	0	0	0	0	0	0	0	0	0	0	0	0.00359	0	0	0	0	0	0	0	0	0	0	0	0	0	0	0	0	0	0	0	0	0	0	0	0	0	0	0	0	0	0	0	0
Actinomyces_graevenitzii	0	0	0	0	0	0	0	0	0	0	0	0	0	0	0	0	0.00304	0	0	0.00013	0.00036	0.00292	0.00034	0	0	0	0	0	0	0	0	0	0	0	0	5.00E-05	0.0002	0.00077	0	0	0	0	0	0	0.00308	0	0.00013	0	0
Klebsiella_quasipneumoniae	0	0	0	0	0	0	0	0	0	0	0	0	0	0	0	0	0.00299	0	0	0	0	0	0.00461	0	0	0.01083	0.00356	0	0	0	0	0	0	0	0	0	0	0	0	0	0	0	0	0	0	0	0	0	0
Vibrio_fluvialis	0	0	0	0	0	0	0	0	0	0	0	0	0	0	0	0	0.00279	0	0	0	0	0	0	0	0	0	0	0	0	0	0	0	0	0	0	0	0	0	0	0	0	0	0	0	0	0	0	0	0
Phytobacter_diazotrophicus	0	0	0	0	0	0	0	0	0	0	0	0	0	0	0	0	0.00267	0	0	0	0	0	0	0	0	0	0	0	0	0	0	0	0	0	0	0	0	0	0	0	0	0	0	0	0	0	0	0	0
Anaerostipes_caccae	0	0	0	0	0	0	0	0	0	0	0	0	0	0	0	0	0.00084	0	0	0	0	0	0	0	0	0.00288	0	0	0	0	0	0	0	0	0	0	0	0	0	0	0	0	0	0	0	0	0	0	0
Pantoea_dispersa	0	0	0	0	0	0	0	0	0	0	0	0	0	0	0	0	0.00074	0	0	0	0	0	0	0	0	0	0	0	0	0	0	0	0	0	0	0	0	0	0	0	0	0	0	0	0	0	0	0	0
Aeromonas_hydrophila	0	0	0	0	0	0	0	0	0	0	0	0	0	0	0	0	0.00041	0	0	0	0	0	0	0	0	0	0	0	0	0	0	0	0	0	0	0	0	0	0	0	0	0	0	0	0	0	0	0	0
Enterocloster_clostridioformis	0	0	0	0	0	0	0	0	0	0	0	0	0	0	0	0	0.00028	0	0	0	0	0.00016	0	0	0	0	0	0	0.0039	0	0	0.36353	0	0	0	0	0	0	0	0	0	0	0	0	0	0	0	0	0
Tyzzerella_nexilis	0	0	0	0	0	0	0	0	0	0	0	0	0	0	0	0	0.00016	0	0	0	0	0.14709	0	0	0	0	0	0	0	0	0	0	0	0	0	0	0	0	0.0017	0	0	0	0	0	0	0	0	0	0
Clostridium_sp_D5	0	0	0	0	0	0	0	0	0	0	0	0	0	0	0	0	0.00014	0	0	0	0	0	0	0	0	0	0	0	0.00195	0	0	0	0	0	0	0	0	0	0	0	0	0	0	0	0	0	0	0	0
Fusobacterium_nucleatum	0	0	0	0	0	0	0	0	0	0	0	0	0	0	0	0	5.00E-05	0	0	2.00E-05	0	0	0	0	0	0	0	0	0	0	0	0	0	0	0	0	0.0002	0	0	0	0	0	0	0	0	0	0	0	0
Enterobacter_kobei	0	0	0	0	0	0	0	0	0	0	0	0	0	0	0	0	4.00E-05	0	0.1936	0	0	0	0	0	0	0	0.00574	0	0	0	0	0	0	0	0	0	0	0	0	0	0	0	0	0	0	0	0	0	0
Clostridium_SGB6176	0	0	0	0	0	0	0	0	0	0	0	0	0	0	0	0	0	0.00598	0	0	0	0	0	0	0	0	0	0	0	0	0.00128	0	0	0	0	0	0	0	0	0	0	0	0	0	0	0	0	0	0
Prevotella_sp_885	0	0	0	0	0	0	0	0	0	0	0	0	0	0	0	0	0	0	0.9094	0	0	0	0	0	0	0.09878	0	0	0	0	0	0	0	0	0	5.21376	0	0	0	0	0	0	0	0	0	0	0	0	0
Faecalibacterium_prausnitzii	0	0	0	0	0	0	0	0	0	0	0	0	0	0	0	0	0	0	0.04262	0	0	0.01876	1.82789	0	0.27023	0	0	0	0.95118	0.00399	0.27428	0.08323	0	0	0	2.09384	3.13256	0	0	0.00069	0	0	0	0	0	0	0	0.35424	1.74056
GGB12503_SGB19436	0	0	0	0	0	0	0	0	0	0	0	0	0	0	0	0	0	0	0.00852	0	0	0	0	0	0	0	0	0	0	0	0	0	0	0	0	0	0	0	0	0	0	0	0	0	0	0	0	0	0
Microbacterium_paulum	0	0	0	0	0	0	0	0	0	0	0	0	0	0	0	0	0	0	0.0077	0	0	0	0	0	0	0	0	0	0	0	0	0	0	0.0006	0	0	0	0	0	0	0	0	0	0	0	0	0	0	0
Agathobaculum_butyriciproducens	0	0	0	0	0	0	0	0	0	0	0	0	0	0	0	0	0	0	0.00415	0	0	0	0	0	0	0	0	0	0.00869	0	0	0.00061	0	0	0	0	0.0395	0	0	0	0	0	0	0	0	0	0	0	0
GGB1215_SGB1581	0	0	0	0	0	0	0	0	0	0	0	0	0	0	0	0	0	0	0.00143	0	0	0	0	0	0	0	0	0	0	0	0	0	0	0	0	0	0	0	0	0	0	0	0	0	0	0	0	0	0
Citrobacter_braakii	0	0	0	0	0	0	0	0	0	0	0	0	0	0	0	0	0	0	0.00079	0	0	0	0	0	0	0	0	0	0	0	0	0	0	0	0	0	0	0	0	0	0	0	0	0	0	0	0	0	0
Negativicoccus_succinicivorans	0	0	0	0	0	0	0	0	0	0	0	0	0	0	0	0	0	0	0.00052	0	0	0	0	0	0	0	0	0	0	0.00713	0	0.00018	0	0	0	0	0	0	0	0	0	0	0	0	0	0	0	0	0
Bacteroidales_bacterium_KA00344	0	0	0	0	0	0	0	0	0	0	0	0	0	0	0	0	0	0	5.00E-05	0	0	0	0	0	0	0	0	0	0	0	0	0	0	0	0	0	0	0	0	0	0	0	0	0	0	0	0	0	0
Streptococcus_vestibularis	0	0	0	0	0	0	0	0	0	0	0	0	0	0	0	0	0	0	0	0.17637	0	0	0	0	0	0	0	0	0	0	0.00901	0	0	0	0	0	0	0	0	0	0	0	0.00039	0.00086	0	0	0	0	0
Limosilactobacillus_panis	0	0	0	0	0	0	0	0	0	0	0	0	0	0	0	0	0	0	0	0.12529	0.00041	0	0	0	0.01543	0	0	0	0	0.01553	0	0	0	0	0	0	0	0	0	0	0	0	0	0	0	0	0	0.01596	0
Limosilactobacillus_vaginalis	0	0	0	0	0	0	0	0	0	0	0	0	0	0	0	0	0	0	0	0.0399	0	0	0	0	0	0	0	0	0	0	0	0	0	0	0	0	0	0	0.1721	0	0	0	0	0	0	0.11153	0	0	0
Kocuria_indica	0	0	0	0	0	0	0	0	0	0	0	0	0	0	0	0	0	0	0	0.02653	0	0	0	0	0	0	0	0	0	0	0	0	0	0	0	0	0	0	0	0	0	0	0	0	0.00074	0	0.00276	0	0
Micrococcus_terreus	0	0	0	0	0	0	0	0	0	0	0	0	0	0	0	0	0	0	0	0.01538	0	0	0	0	0	0	0.03191	0	0	0	0	0	0	0	0	0	0	0	0.01155	0	0	0	0	0.00107	0.00023	0	0	0.00138	0
Kocuria_sp_cx_116	0	0	0	0	0	0	0	0	0	0	0	0	0	0	0	0	0	0	0	0.00998	0	0	0	0	0	0	0.00091	0	0	0	0	0	0	0	0	0	0	0	0.00014	0	0	0	0	0	0.00015	0	0	0	0
Candida_albicans	0	0	0	0	0	0	0	0	0	0	0	0	0	0	0	0	0	0	0	0.00519	0	0	0	0	0	0	0	0	0	0	0	0	0	0	0	0	0	0.00021	0	0	0	0	0	0	0	0	0	0	0
Lactobacillus_amylolyticus	0	0	0	0	0	0	0	0	0	0	0	0	0	0	0	0	0	0	0	0.00508	0	0	0	0	0	0	0	0	0	0	0	0	1.00E-05	0	0	0	0	0	0	0	0	0	0	0	0	0	0	0	0
Brevibacterium_sp_CS2	0	0	0	0	0	0	0	0	0	0	0	0	0	0	0	0	0	0	0	0.00455	0	0	0	0	0	0	0.00257	0	0	0	0	0	0	0	0	0	0	0	0.00203	0	0	0	0	0	0	0	0	0.0001	0
Brachybacterium_muris	0	0	0	0	0	0	0	0	0	0	0	0	0	0	0	0	0	0	0	0.00283	0	0	0	0	0	0	0.0078	0	0	0	0	0	0	0	3.00E-05	0	0	0	0.13849	0	0	0	0	0	0.00065	0	0	0.0002	0
Rothia_terrae	0	0	0	0	0	0	0	0	0	0	0	0	0	0	0	0	0	0	0	0.00224	0	0	0	0	0	0	0	0	0	0	0.00773	0	0	0	0	0	0	0	0	0	0	0	0	0	0	0	0	0	0
Aggregatibacter_segnis	0	0	0	0	0	0	0	0	0	0	0	0	0	0	0	0	0	0	0	0.00168	0	0	0	0	0	0	0	0	0	0	0	0	0	0	0	0	0	0	0	0	0	0	0	0	0	0	0	0	0
Porphyromonas_uenonis	0	0	0	0	0	0	0	0	0	0	0	0	0	0	0	0	0	0	0	0.00078	0	0	0	0	0	0	0	0	0	0	0	0	0	0	0	0	0	0	0.00018	0	0	0	0	0	0	0	0	0	0
Veillonella_rogosae	0	0	0	0	0	0	0	0	0	0	0	0	0	0	0	0	0	0	0	0.00071	0	0	0	0	0.00099	0	0	0	0	0	0	0	0.00049	0	0	0	0	0	0	0	0	0	0	0	0	0	0	0	0
Lacticaseibacillus_zeae	0	0	0	0	0	0	0	0	0	0	0	0	0	0	0	0	0	0	0	0.00069	0	0	0	0	0.00224	0	0	0	0	0	0	0	0	0	0	0	0	0	0	0	0	0	0	0	0	0	0	0	0
Schaalia_odontolytica	0	0	0	0	0	0	0	0	0	0	0	0	0	0	0	0	0	0	0	0.00051	0	0	0	0	0	0.00016	0	0	0	0	0	0	0	0	0	0.00237	0	0	0	0	0	0	0	0	0	0	0	0	0
Paracoccus_sp_MC1854	0	0	0	0	0	0	0	0	0	0	0	0	0	0	0	0	0	0	0	0.00045	0	0	0	0	0	0	0.00148	0	0	0	0	0	0	0	0	0	0	0	0	0	0	0	0	0	0.00023	0	0	0	0
Dietzia_cinnamea	0	0	0	0	0	0	0	0	0	0	0	0	0	0	0	0	0	0	0	0.00033	0	0	0	0	0	0	7.00E-05	0	0	0	0	0	0	0	0	0	0	0	0	0	0	0	0	0	0	0	0	0	0
Alterileibacterium_massiliense	0	0	0	0	0	0	0	0	0	0	0	0	0	0	0	0	0	0	0	0.00027	0	0	0	0	0	0	0	0	0	0	0	0	0	0	0	0	0	0	0	0	0	0	0	0	0	0	0	0	0
Flaviflexus_massiliensis	0	0	0	0	0	0	0	0	0	0	0	0	0	0	0	0	0	0	0	0.00014	0	0	0	0	0	0	0.00275	0	0	0	0	0	0	0	0	0	0	0	0	0	0	0	0.00128	0	0	0	0	0	0
Actinomyces_SGB17157	0	0	0	0	0	0	0	0	0	0	0	0	0	0	0	0	0	0	0	0.00011	0	0	0	0	0	0	0	0	0	0	0	0	0	0	0	0	0	0	0	0	0	0	0	0	0	0	0	0	0
Lentilactobacillus_raoultii	0	0	0	0	0	0	0	0	0	0	0	0	0	0	0	0	0	0	0	8.00E-05	0	0	0	0	0.00016	0	0	0	0	0	0	0	0	0	0	0	0	0	0	0	0	0	0	0	0	0	0	0	0
Solobacterium_moorei	0	0	0	0	0	0	0	0	0	0	0	0	0	0	0	0	0	0	0	8.00E-05	0	0	0	0	0	0	0	0	0	0	0	0	0	0	0	0	0	0	0	0	0	0	0	0	0	0	0	0	0
Streptococcus_alactolyticus	0	0	0	0	0	0	0	0	0	0	0	0	0	0	0	0	0	0	0	6.00E-05	0	0	0	0	0	0.00675	0	0	0	0	0	0	0.00034	0	0	0	0	0	0	0	0	0	0	0	0	0	0	0	0
GGB36599_SGB9269	0	0	0	0	0	0	0	0	0	0	0	0	0	0	0	0	0	0	0	0	0.14577	0	0	0	0	0	0	0	9.00E-05	0.0601	0	0	0	0	0	0	0	0	0	0	0	0	0	0	0	0	0	0	0
Propionimicrobium_lymphophilum	0	0	0	0	0	0	0	0	0	0	0	0	0	0	0	0	0	0	0	0	0.08404	0	0	0	0	0	0.00013	0	0	0	0	0	0	0	0	0	0	0	0	0	0	0	0	0	0	0	0	0	0
GGB24853_SGB36753	0	0	0	0	0	0	0	0	0	0	0	0	0	0	0	0	0	0	0	0	0.02014	0	0	0	0	0	0	0	0	0	0	0	0	0	0	0	0	0	0	0	0	0	0	0	0.07116	0	0	0	0
Lactobacillus_amylovorus	0	0	0	0	0	0	0	0	0	0	0	0	0	0	0	0	0	0	0	0	0.01547	0	0	0	0	0	0	0	0	0	0	0	0	0	0	0	0	0	0	0	0	0	0	0	0	0	0.03474	0	0
Ligilactobacillus_saerimneri	0	0	0	0	0	0	0	0	0	0	0	0	0	0	0	0	0	0	0	0	0.01432	0	0	0	0	0.00848	0	0	0	0	0	0	0	0	0	0	0	0	0	0	0	0	0	0	0	0	0	0	0
Caproicibacterium_amylolyticum	0	0	0	0	0	0	0	0	0	0	0	0	0	0	0	0	0	0	0	0	0.0002	0	0	0	0	0	0	0	0	0	0	0	0	0	0	0	0	0	0	0	0	0	0	0	0	0	0	0	0
Gemmiger_formicilis	0	0	0	0	0	0	0	0	0	0	0	0	0	0	0	0	0	0	0	0	0	1.28892	0	0	0	0	0	0	0.00569	0.01678	0	0.00256	0	0	0	0.19584	0	0	0	0	0	0	0	0	0	0	0	0	0
GGB4266_SGB5809	0	0	0	0	0	0	0	0	0	0	0	0	0	0	0	0	0	0	0	0	0	0.06709	0	0.07641	0	0	0	0.0056	0.28877	0	0	0.61115	0	0	0	0	0	0	0	0	0	0	0	0	0.00409	0	0	0	0
Bacteroides_caccae	0	0	0	0	0	0	0	0	0	0	0	0	0	0	0	0	0	0	0	0	0	0.0666	0	0	0	0	0	0	0	0	0	0.14492	0	0	0	0	0	0	0	0	0	0	0	0	0	0	0	0	0
Blautia_massiliensis	0	0	0	0	0	0	0	0	0	0	0	0	0	0	0	0	0	0	0	0	0	0.0632	0	0	0	0	0	0	0.01895	0.00265	0	0	4.00E-05	0	0	0.00794	0	0	0	0	0	0	0	0	0	0	0	0	0
Dorea_formicigenerans	0	0	0	0	0	0	0	0	0	0	0	0	0	0	0	0	0	0	0	0	0	0.03804	0	0	0.07304	0	0	0	0	0.0006	0	0.01448	0.04458	0	0	0.28999	0	0	0	0	0	0	0	0	0.08427	0.07692	0	0.00091	0.25116
Desulfovibrio_piger	0	0	0	0	0	0	0	0	0	0	0	0	0	0	0	0	0	0	0	0	0	0.02546	0	0	0	0.00229	0	0	0	0	0	0	0	0	0	0	0	0	0	0	0	0	0	0	0	0	0	0	0
GGB4308_SGB5895	0	0	0	0	0	0	0	0	0	0	0	0	0	0	0	0	0	0	0	0	0	0.0147	0	0	0.00054	0	0	0	0	0	0	0	0	0	0	0	0	0	0	0	0	0	0	0	0	0	0	0	0
Clostridiaceae_bacterium_AF18_31LB	0	0	0	0	0	0	0	0	0	0	0	0	0	0	0	0	0	0	0	0	0	0.01047	0	0	0	0	0	0	0	0	0	0	0	0	0	0.00464	0	0	0	0	0	0	0	0	0	0	0	0	0
Slackia_isoflavoniconvertens	0	0	0	0	0	0	0	0	0	0	0	0	0	0	0	0	0	0	0	0	0	0.00036	0	0	0	0.02873	0	0	0.00211	0	0	0	0	0	0	0.09777	0	0	0	0	0	0	0	0	0	0	0	0	0
Candidatus_Heritagella_intestinalis	0	0	0	0	0	0	0	0	0	0	0	0	0	0	0	0	0	0	0	0	0	0.0001	0	0	0	0	0	0	0	0	0	0	0	0	0	0	0	0	0	0	0	0	0	0	0	0	0	0	0
Phocaeicola_coprophilus	0	0	0	0	0	0	0	0	0	0	0	0	0	0	0	0	0	0	0	0	0	0	1.28504	0	0	0	0	0	0	0	0	0.005	0	0	0	0	0	0	0	0	0	0	0	0	0	0	0	5.00E-05	0
Helicobacter_equorum	0	0	0	0	0	0	0	0	0	0	0	0	0	0	0	0	0	0	0	0	0	0	0.2344	0	0	0	0	0	0	0	0	0	0	0	0	0	0	0	0	0	0	0	0	0	0	0	0	0	0
Brachyspira_pilosicoli	0	0	0	0	0	0	0	0	0	0	0	0	0	0	0	0	0	0	0	0	0	0	0.2339	0	0	0	0	0	0	0	0	0	0	0	0	0	0	0	0	0	0	0	0	0	0	0	0	0	0
Phocaeicola_faecicola	0	0	0	0	0	0	0	0	0	0	0	0	0	0	0	0	0	0	0	0	0	0	0.10029	0	0.01183	0	0	0	0	0.11732	0	0	0	0	0	0	0	0	0	0	0	0	0	0	0	0	0	0	0
GGB6569_SGB9281	0	0	0	0	0	0	0	0	0	0	0	0	0	0	0	0	0	0	0	0	0	0	0.07054	0	0	0	0	0	0	0	0	0	0	0	0	0	0	0	0	0	0	0	0	0	0	0	0	0	0
Clostridium_sp_C5_48	0	0	0	0	0	0	0	0	0	0	0	0	0	0	0	0	0	0	0	0	0	0	0.06923	0	0	0	0	0	0	0	0	0	0	0	0	0	0	0	0	0	0	0	0	0	0	0	0	0	0
Melissococcus_sp_OM08_11BH	0	0	0	0	0	0	0	0	0	0	0	0	0	0	0	0	0	0	0	0	0	0	0.03053	0	0	0	0	0	0	0	0	0	0	0	0	0	0	0	0	0	0	0	0	0	0	0	0	0	0
Megasphaera_stantonii	0	0	0	0	0	0	0	0	0	0	0	0	0	0	0	0	0	0	0	0	0	0	0.0282	0	0	0	0	0	0	0	0	0	0	0	0	0	0	0	0	0	0	0	0	0	0	0	0	0	0
Enterococcus_sp_CU9D	0	0	0	0	0	0	0	0	0	0	0	0	0	0	0	0	0	0	0	0	0	0	0.02053	0	0	0	0	0	0	0	0	0	0	0	0	0	0	0	0	0	0	0	0	0	0	0	0	0	0
Vagococcus_martis	0	0	0	0	0	0	0	0	0	0	0	0	0	0	0	0	0	0	0	0	0	0	0.01065	0	0	0	0	0	0	0	0	0	0	0	0	0	0	0	0	0	0	0	0.04469	0	0	0	0	0	0
Streptococcus_suis	0	0	0	0	0	0	0	0	0	0	0	0	0	0	0	0	0	0	0	0	0	0	0.00446	0	0	0	0.00025	0	0	0	0	0	0	0	0	0	0	0	0	0	0	0	0	0	0	0	0	0	0
Enterococcus_mundtii	0	0	0	0	0	0	0	0	0	0	0	0	0	0	0	0	0	0	0	0	0	0	0.00054	0	0	0	0	0	0	0	0	0	0	0	0	0	0	0	0	0	0	0	0	0	0	0	0	0	0
Acinetobacter_johnsonii	0	0	0	0	0	0	0	0	0	0	0	0	0	0	0	0	0	0	0	0	0	0	0.00034	0	0	0	0	0	0	0	0	0	0	0	0	0	0	0	0	0	0	0	0	0	0	0	0	0	0
Paeniclostridium_sordellii	0	0	0	0	0	0	0	0	0	0	0	0	0	0	0	0	0	0	0	0	0	0	0.0001	0	0	0	0	0	0	0	0	0	0	0	0	0	0	0	0	0	0	0	0	0	0	0	0	0	0
Enterobacteriaceae_bacterium_strain_FGI_57	0	0	0	0	0	0	0	0	0	0	0	0	0	0	0	0	0	0	0	0	0	0	3.00E-05	0	0	0	0	0	0	0	0	0	0	0	0	0	0	0	0	0	0	0	0	0	0	0	0	0	0
GGB13177_SGB26989	0	0	0	0	0	0	0	0	0	0	0	0	0	0	0	0	0	0	0	0	0	0	0	1.90912	0	0	0	0	0	0	0	0	0	0	0	0	0	0	0	0	0	0	0	0	0	0	0	0	0
GGB6565_SGB9274	0	0	0	0	0	0	0	0	0	0	0	0	0	0	0	0	0	0	0	0	0	0	0	0.33617	0	0.02538	0	0	0	0	0	0	0	0	0	0	0	0	0	0	0	0	0	0	0	0	0	0	0
Corynebacterium_propinquum	0	0	0	0	0	0	0	0	0	0	0	0	0	0	0	0	0	0	0	0	0	0	0	0.00563	0	8.00E-05	6.00E-05	0	0	0	0.0001	0	0	0.00309	0	0	0	0	0.00022	0	0	0	0	0	0	0	0	0	0
Faecalicoccus_pleomorphus	0	0	0	0	0	0	0	0	0	0	0	0	0	0	0	0	0	0	0	0	0	0	0	0.00495	0	0	0	0	0	0	0	0	0	0	0	0	0	0	0	0	0	0	0	0	0	0	0	0	0
Megasphaera_massiliensis	0	0	0	0	0	0	0	0	0	0	0	0	0	0	0	0	0	0	0	0	0	0	0	0	0.01224	0	0	0	2.01197	0	0	0	0	0	0	0	0	0	0	0	0	0	0	0	2.22088	0	0	0	0
Roseburia_faecis	0	0	0	0	0	0	0	0	0	0	0	0	0	0	0	0	0	0	0	0	0	0	0	0	0.00195	0	0	0	0	0	0	0.01482	0	0	0	0.00159	0	0	0	0	0	0	0	0	0	0	0	0	0
Candidatus_Nanogingivalis_gingivitcus	0	0	0	0	0	0	0	0	0	0	0	0	0	0	0	0	0	0	0	0	0	0	0	0	0.00098	0	0	0	0	0	0	0	0	0	0	0	0	0.00264	0	0	0	0	0	0	0	0	0	0	0
Loigolactobacillus_coryniformis	0	0	0	0	0	0	0	0	0	0	0	0	0	0	0	0	0	0	0	0	0	0	0	0	0.00098	0	0	0	0	0	0	0	0	0	0	0	0	0	0	0	0	0	0	0	0	0	0	0	0
Psychrobacter_pasteurii	0	0	0	0	0	0	0	0	0	0	0	0	0	0	0	0	0	0	0	0	0	0	0	0	0.00059	0	0	0	0	0	0	0	0	0	5.00E-05	0	0	0	0	0	0	0	0	0	0	0	0	0	0
Varibaculum_massiliense	0	0	0	0	0	0	0	0	0	0	0	0	0	0	0	0	0	0	0	0	0	0	0	0	0.00031	0	0.00033	0	0	0	0	0	0	0	0	0	0	0	0	0	0	0	0	0	0	0	0	0	0
Solobacterium_SGB6829	0	0	0	0	0	0	0	0	0	0	0	0	0	0	0	0	0	0	0	0	0	0	0	0	0.00016	0	0.00044	0	0	0	0	0	0	0	0	0.00045	0	0	0	0	0	0	0	0	0	0	0	0	0
Haemophilus_paraphrohaemolyticus	0	0	0	0	0	0	0	0	0	0	0	0	0	0	0	0	0	0	0	0	0	0	0	0	0.00014	0	0	0	0	0	0	0	0	0	0	0	0	0	0	0	0	0	0	0	0	0	0	0	0
Lagierella_massiliensis	0	0	0	0	0	0	0	0	0	0	0	0	0	0	0	0	0	0	0	0	0	0	0	0	7.00E-05	0	0	0	0	0	0	0	0	0	0	0	0	0	0	0	0	0	0	0	0	0	0	0	0
Haemophilus_pittmaniae	0	0	0	0	0	0	0	0	0	0	0	0	0	0	0	0	0	0	0	0	0	0	0	0	3.00E-05	0	0	0	0	0	0	0	0	0	0	0.02521	0	0	0	0	0	0	0	0	0	0	0	0	0
Lactococcus_petauri	0	0	0	0	0	0	0	0	0	0	0	0	0	0	0	0	0	0	0	0	0	0	0	0	0	1.24445	0	0	0	0	0	0	0	0	0	0.13815	0	0	0	0	0	0	0	0	0	0	0.35684	0	0
Mitsuokella_multacida	0	0	0	0	0	0	0	0	0	0	0	0	0	0	0	0	0	0	0	0	0	0	0	0	0	0.18206	0	0.0196	0	0	0	0	0	0	0	0	0	0	0	0.01997	0	0	0	0	0	0	0	0	0
Veillonella_magna	0	0	0	0	0	0	0	0	0	0	0	0	0	0	0	0	0	0	0	0	0	0	0	0	0	0.05391	0	0	0	0	2.00E-05	0	0	0	0	0	0	0	0	0	0	0	0	0	0	0	0	0	0
Enterococcus_saccharolyticus	0	0	0	0	0	0	0	0	0	0	0	0	0	0	0	0	0	0	0	0	0	0	0	0	0	0.0198	0	0	0	0	0	0	0	0	0	0	0	0	0	0	0	0	0	0	0	0	0	0	0
Kosakonia_cowanii	0	0	0	0	0	0	0	0	0	0	0	0	0	0	0	0	0	0	0	0	0	0	0	0	0	0.00876	0	0	0	0	0	0	0	0	0	0	0	0	0	0	0	0	0	0	0	0	0	0	0
Sutterella_sp_AM11_39	0	0	0	0	0	0	0	0	0	0	0	0	0	0	0	0	0	0	0	0	0	0	0	0	0	0.00617	0	0	0	0	0	0	0	0	0	0	0	0	0	0	0	0	0	0	0	0	0	0	0
GGB1380_SGB1883	0	0	0	0	0	0	0	0	0	0	0	0	0	0	0	0	0	0	0	0	0	0	0	0	0	0.0036	0	0	0	0	0	0	0	0	0	0.06769	0	0	0	0	0	0	0	0	0	0	0	0	0
Veillonella_tobetsuensis	0	0	0	0	0	0	0	0	0	0	0	0	0	0	0	0	0	0	0	0	0	0	0	0	0	0.00153	0	0	0	0	0	0	0	0	0	0	0	0	0	0.00554	0	0	0	0	0	0	0	0	0
GGB9770_SGB57575	0	0	0	0	0	0	0	0	0	0	0	0	0	0	0	0	0	0	0	0	0	0	0	0	0	0.00047	0	0	0	0	0	0	0	0	0	0	0	0	0	0	0	0	0	0	0	0	0	0	0
Bacteroides_congonensis	0	0	0	0	0	0	0	0	0	0	0	0	0	0	0	0	0	0	0	0	0	0	0	0	0	0.00027	0	0	0	0	0	0	0	0	0	0	0	0	0	0	0	0	0	0	0	0	0	0	0.04797
Ellagibacter_SGB72433	0	0	0	0	0	0	0	0	0	0	0	0	0	0	0	0	0	0	0	0	0	0	0	0	0	0.0001	0	0	0	0	0	0	0	0	0	0.01265	0	0	0	0	0	0	0	0	0	0	0	0	0
Corynebacterium_freneyi	0	0	0	0	0	0	0	0	0	0	0	0	0	0	0	0	0	0	0	0	0	0	0	0	0	0	0.02447	0	0	0	0	0	0	0	0	0	0	0	0	0	0	0	0.00063	0	0	0	0	0	0
Kocuria_rosea	0	0	0	0	0	0	0	0	0	0	0	0	0	0	0	0	0	0	0	0	0	0	0	0	0	0	0.01758	0	0	0	0	0	0	0	0	0	0	0	0.065	0	0	0	0	0.00075	0	0	0	0.00908	0
Kocuria_flava	0	0	0	0	0	0	0	0	0	0	0	0	0	0	0	0	0	0	0	0	0	0	0	0	0	0	0.01305	0	0	0	0	0	0	0	0	0	0	0	0.01508	0	0	0	0	0.00131	0	0	0	0.00371	0
Dietzia_kunjamensis	0	0	0	0	0	0	0	0	0	0	0	0	0	0	0	0	0	0	0	0	0	0	0	0	0	0	0.00967	0	0	0	0	0	0	0	0	0	0	0	0.01303	0	0	0	0	0	0	0	0	0	0
Lactococcus_raffinolactis	0	0	0	0	0	0	0	0	0	0	0	0	0	0	0	0	0	0	0	0	0	0	0	0	0	0	0.009	9.00E-05	0	0	0	0	0	0.00091	0	0	0	0	0	0	0	0	0.00179	0	0	0	0	0	0
Janibacter_anophelis	0	0	0	0	0	0	0	0	0	0	0	0	0	0	0	0	0	0	0	0	0	0	0	0	0	0	0.00716	0	0	0	0	0	0	0	0	0	0	0	0.00951	0.0003	0	0	0	0	0	0	0	0.0151	0
Paracoccus_chinensis	0	0	0	0	0	0	0	0	0	0	0	0	0	0	0	0	0	0	0	0	0	0	0	0	0	0	0.00525	0	0	0	0	0	0	0	0.00046	0	0	0	0.00041	0	0	0	0	0	0	0	0	0	0
Kluyvera_georgiana	0	0	0	0	0	0	0	0	0	0	0	0	0	0	0	0	0	0	0	0	0	0	0	0	0	0	0.00465	0	0	0	0	0	0	0	0	0	0	0	0	0	0	0	0	0	0	0	0	0	0
Micrococcus_lylae	0	0	0	0	0	0	0	0	0	0	0	0	0	0	0	0	0	0	0	0	0	0	0	0	0	0	0.00386	0	0	0	0	0	0	0	0	0	0	0	0	0	0	0	0	0	0	0	0	0	0
Corynebacterium_maris	0	0	0	0	0	0	0	0	0	0	0	0	0	0	0	0	0	0	0	0	0	0	0	0	0	0	0.00377	0	0	0	0	0	0	0	0	0	0	0	0.00021	0	0	0	0	0	0	0	0	0	0
Brevibacterium_luteolum	0	0	0	0	0	0	0	0	0	0	0	0	0	0	0	0	0	0	0	0	0	0	0	0	0	0	0.00339	0	0	0	0	0	0	0	0	0	0	0	0	0	0	0	0	0	0	0	0	0	0
Providencia_alcalifaciens	0	0	0	0	0	0	0	0	0	0	0	0	0	0	0	0	0	0	0	0	0	0	0	0	0	0	0.00319	0	0	0	0	0	0	0	0	0	0	0	0	0	0	0	0	0	0	0	0	0	0
Brevibacterium_ihuae	0	0	0	0	0	0	0	0	0	0	0	0	0	0	0	0	0	0	0	0	0	0	0	0	0	0	0.0024	0	0	0	0	0	0	0	0	0	0	0	0.00035	0	0	0	0	0	0	0	0	0	0
Dietzia_aerolata	0	0	0	0	0	0	0	0	0	0	0	0	0	0	0	0	0	0	0	0	0	0	0	0	0	0	0.00221	0	0	0	0	0	0	0	0	0	0	0	0	0	0	0	0	0	0	0	0	0	0
Kocuria_polaris	0	0	0	0	0	0	0	0	0	0	0	0	0	0	0	0	0	0	0	0	0	0	0	0	0	0	0.00213	0	0	0	0	0	0	0	0	0	0	0	0.00403	0	0	0	0	0	0	0	0	0.00022	0
Citricoccus_sp_CH26A	0	0	0	0	0	0	0	0	0	0	0	0	0	0	0	0	0	0	0	0	0	0	0	0	0	0	0.00202	0	0	0	0	0	0	0	0	0	0	0	9.00E-05	0	0	0	0	0	0	0	0	6.00E-05	0
Paracoccus_acridae	0	0	0	0	0	0	0	0	0	0	0	0	0	0	0	0	0	0	0	0	0	0	0	0	0	0	0.00197	0	0	0	0	0	0	0	0	0	0	0	0.00045	0	0	0	0	0	0	0	0	0.00051	0
Salinicoccus_roseus	0	0	0	0	0	0	0	0	0	0	0	0	0	0	0	0	0	0	0	0	0	0	0	0	0	0	0.0018	0	0	0	0	0	0	0	0	0	0	0	0.00326	0	0	0	0	0	0	0	0	0.00282	0
Granulicatella_SGB64171	0	0	0	0	0	0	0	0	0	0	0	0	0	0	0	0	0	0	0	0	0	0	0	0	0	0	0.00151	0	0	0	0	0	0.00052	0	0	0	0	0	0	0.0002	0	0	0	0	0	0	0	0	0
Jeotgalicoccus_halotolerans	0	0	0	0	0	0	0	0	0	0	0	0	0	0	0	0	0	0	0	0	0	0	0	0	0	0	0.00125	0	0	0	0	0	0	0	0	0	0	0	0	0	0	0	0	0	0	0	0	0	0
Kluyvera_genomosp_3	0	0	0	0	0	0	0	0	0	0	0	0	0	0	0	0	0	0	0	0	0	0	0	0	0	0	0.00112	0	0	0	0	0	0	0	0	0	0	0	3.00E-05	0	0	0	0	0	0	0	0	0	0
Serinicoccus_profundi	0	0	0	0	0	0	0	0	0	0	0	0	0	0	0	0	0	0	0	0	0	0	0	0	0	0	0.00112	0	0	0	0	0	0	0	0	0	0	0	0.0107	0	0	0	0	0	0	0	0	0.00132	0
Gemella_SGB47116	0	0	0	0	0	0	0	0	0	0	0	0	0	0	0	0	0	0	0	0	0	0	0	0	0	0	0.00087	0	0	0	0	0	0	0	0	0	0	0	0	0	0	0	0	0	0	0	0	0	0
Macrococcus_caseolyticus	0	0	0	0	0	0	0	0	0	0	0	0	0	0	0	0	0	0	0	0	0	0	0	0	0	0	0.00083	0	0	0	0	0	0	0	0	0	0	0	0	0	0	0	0	0	0	0	0.00558	0	0
Psychrobacter_ciconiae	0	0	0	0	0	0	0	0	0	0	0	0	0	0	0	0	0	0	0	0	0	0	0	0	0	0	0.00078	0	0	0	0	0	0	0	0	0	0	0	0	0	0	0	0	0	0	0	0	0	0
Kocuria_carniphila	0	0	0	0	0	0	0	0	0	0	0	0	0	0	0	0	0	0	0	0	0	0	0	0	0	0	0.00076	0	0	0	0	0	0	0	0	0	0	0	0	0	0	0	0	0	0	0	0	0	0
Kocuria_coralli	0	0	0	0	0	0	0	0	0	0	0	0	0	0	0	0	0	0	0	0	0	0	0	0	0	0	0.00072	0	0	0	0	0	0	0	0	0	0	0	0.0636	0	0	0	0	0	0	0	0	0	0
Piscicoccus_intestinalis	0	0	0	0	0	0	0	0	0	0	0	0	0	0	0	0	0	0	0	0	0	0	0	0	0	0	0.00066	0	0	0	0	0	0	0	0	0	0	0	0.10311	0	0	0	0	0	0.00028	0	0	0.00177	0
Exiguobacterium_mexicanum	0	0	0	0	0	0	0	0	0	0	0	0	0	0	0	0	0	0	0	0	0	0	0	0	0	0	0.00062	0	0	0	0	0	0	0	0	0	0	0	0	0	0	0	0	0	0	0	0	0	0
Vaginimicrobium_propionicum	0	0	0	0	0	0	0	0	0	0	0	0	0	0	0	0	0	0	0	0	0	0	0	0	0	0	0.00038	0	0	0	0	0	0	0	0	0	0	0	0	0	0	0	0	0	0	0	0	0	0
Ornithinimicrobium_pekingense	0	0	0	0	0	0	0	0	0	0	0	0	0	0	0	0	0	0	0	0	0	0	0	0	0	0	0.00027	0	0	0	0	0	0	0	0	0	0	0	0.00169	0	0	0	0	1.00E-05	0	0	0	0.00169	0
Brachybacterium_massiliense	0	0	0	0	0	0	0	0	0	0	0	0	0	0	0	0	0	0	0	0	0	0	0	0	0	0	0.00025	0	0	0	0	0	0	0	0	0	0	0	0.0125	0	0	0	0	0	0	0	0	0.00267	0
Gemella_haemolysans	0	0	0	0	0	0	0	0	0	0	0	0	0	0	0	0	0	0	0	0	0	0	0	0	0	0	0.00025	0	0	0	0	0	0	0	0	0	0	0	0	0.00015	0	0	0	0	0	0	0	0	0
GGB64512_SGB87014	0	0	0	0	0	0	0	0	0	0	0	0	0	0	0	0	0	0	0	0	0	0	0	0	0	0	0.00024	0	0	0	0	0	0	0	0	0	0	0	0.00018	0	0	0	0	0	0	0	0	0	0
Enterobacter_bugandensis	0	0	0	0	0	0	0	0	0	0	0	0	0	0	0	0	0	0	0	0	0	0	0	0	0	0	0.00023	0	0	0	0	0	0	0	0	0	0	0	0	0	0	0	0	0	0	0	0.00129	0	0
Dysgonomonas_gadei	0	0	0	0	0	0	0	0	0	0	0	0	0	0	0	0	0	0	0	0	0	0	0	0	0	0	0.00022	0	0	0	0	0	0	0	0	0	0	0	0	0	0	0	0	0	0	0	0	0	0
actinobacterium_LLX17	0	0	0	0	0	0	0	0	0	0	0	0	0	0	0	0	0	0	0	0	0	0	0	0	0	0	0.00022	0	0	0	0	0	0	0	0	0	0	0	0	0	0	0	0	0	0	0	0	2.00E-05	0
Abiotrophia_defectiva	0	0	0	0	0	0	0	0	0	0	0	0	0	0	0	0	0	0	0	0	0	0	0	0	0	0	0.0002	0	0	0	0	0	0	0	0	0	0	0	0	0	0	0	0	0	0	0	0	0	0
Granulicatella_SGB8244	0	0	0	0	0	0	0	0	0	0	0	0	0	0	0	0	0	0	0	0	0	0	0	0	0	0	0.0002	0	0	0	0	0	0	0	0	0	0	0	0	0	0	0	0	0	0	0	0	0	0
Tetzosporium_hominis	0	0	0	0	0	0	0	0	0	0	0	0	0	0	0	0	0	0	0	0	0	0	0	0	0	0	0.00017	0	0	0	0	0	0	0	0	0	0	0	0	0	0	0	0	0	0	0	0	0	0
Lysobacter_sp_CECT_30171	0	0	0	0	0	0	0	0	0	0	0	0	0	0	0	0	0	0	0	0	0	0	0	0	0	0	0.00015	0	0	0	0	0	0	0	0	0	0	0	0.00038	0	0	0	0	0	0	0	0	0	0
Aerococcus_christensenii	0	0	0	0	0	0	0	0	0	0	0	0	0	0	0	0	0	0	0	0	0	0	0	0	0	0	0.00014	0	0	0	0	0	0	0	0	0	0	0	0	0	0	0	0	0	0	0	0	0	0
Ornithinimicrobium_sp_HY006	0	0	0	0	0	0	0	0	0	0	0	0	0	0	0	0	0	0	0	0	0	0	0	0	0	0	0.00013	0	0	0	0	0	0	0	0	0	0	0	2.00E-05	0	0	0	0	0	0	0	0	0	0
Glutamicibacter_creatinolyticus	0	0	0	0	0	0	0	0	0	0	0	0	0	0	0	0	0	0	0	0	0	0	0	0	0	0	5.00E-05	0	0	0	0	0	0	0	0	0	0	0	0.00026	0	0	0	0	0	0	0	0	0	0
Janibacter_indicus	0	0	0	0	0	0	0	0	0	0	0	0	0	0	0	0	0	0	0	0	0	0	0	0	0	0	5.00E-05	0	0	0	0	0	0	0	0	0	0	0	0.00014	0	0	0	0	0	0	0	0	0	0
Chryseomicrobium_aureum	0	0	0	0	0	0	0	0	0	0	0	0	0	0	0	0	0	0	0	0	0	0	0	0	0	0	4.00E-05	0	0	0	0	0	0	0	0	0	0	0	0	0	0	0	0	0	0	0	0	0	0
Citricoccus_sp_SGAir0253	0	0	0	0	0	0	0	0	0	0	0	0	0	0	0	0	0	0	0	0	0	0	0	0	0	0	3.00E-05	0	0	0	0	0	0	0	0	0	0	0	0	0	0	0	0	0	0	0	0	0.00013	0
Tessaracoccus_rhinocerotis	0	0	0	0	0	0	0	0	0	0	0	0	0	0	0	0	0	0	0	0	0	0	0	0	0	0	3.00E-05	0	0	0	0	0	0	0	0	0	0	0	2.00E-05	0	0	0	0	0	0	0	0	0	0
Serinicoccus_marinus	0	0	0	0	0	0	0	0	0	0	0	0	0	0	0	0	0	0	0	0	0	0	0	0	0	0	2.00E-05	0	0	0	0	0	0	0	0	0	0	0	0.03392	0	0	0	0	0	0	0	0	0.00081	0
GGB3033_SGB4029	0	0	0	0	0	0	0	0	0	0	0	0	0	0	0	0	0	0	0	0	0	0	0	0	0	0	0	0.45503	0	0	0	0	0	0	0	0	0	0	0	0	0	0	0	0	0	0	0	0	0
GGB15850_SGB5785	0	0	0	0	0	0	0	0	0	0	0	0	0	0	0	0	0	0	0	0	0	0	0	0	0	0	0	0.1304	0	0	0	0	0	0	0	0	0	0	0	0	0	0	0	0	0	0	0	0	0
Eubacterium_SGB74322	0	0	0	0	0	0	0	0	0	0	0	0	0	0	0	0	0	0	0	0	0	0	0	0	0	0	0	0.02352	0	0	0	0	0	0	0	0	0	0	0	0	0	0	0	0	0	0	0	0	0
Candida_parapsilosis	0	0	0	0	0	0	0	0	0	0	0	0	0	0	0	0	0	0	0	0	0	0	0	0	0	0	0	0.00142	0	0	0	0	0	0	0	0	0	0	0	0	0	0	0	0	0	0	0	0	0
Sanguibacter_SGB15121	0	0	0	0	0	0	0	0	0	0	0	0	0	0	0	0	0	0	0	0	0	0	0	0	0	0	0	0.00038	0	0	0	0	0	0	0	0	0	0	0	0	0	0	0	0	0	0	0	0	0
GGB79734_SGB15291	0	0	0	0	0	0	0	0	0	0	0	0	0	0	0	0	0	0	0	0	0	0	0	0	0	0	0	0	0.4316	0	0	0	0	0	0	0.10592	0	0	0	0	0	0	0	0	0	0	0	0	0
Alistipes_putredinis	0	0	0	0	0	0	0	0	0	0	0	0	0	0	0	0	0	0	0	0	0	0	0	0	0	0	0	0	0.15433	0	0	0	0	0	0	0	0	0	0	0	0	0	0	0	0	0	0	0	0
Gemmiger_sp_An87	0	0	0	0	0	0	0	0	0	0	0	0	0	0	0	0	0	0	0	0	0	0	0	0	0	0	0	0	0.09604	0	0	0	0	0	0	0	0	0	0	0	0	0	0	0	0	0	0	0	0
Collinsella_tanakaei	0	0	0	0	0	0	0	0	0	0	0	0	0	0	0	0	0	0	0	0	0	0	0	0	0	0	0	0	0.08885	0	0	0	0	0	0	0	0	0	0	0	0	0	0	0	0	0	0	0	0
Pseudoflavonifractor_sp_An184	0	0	0	0	0	0	0	0	0	0	0	0	0	0	0	0	0	0	0	0	0	0	0	0	0	0	0	0	0.07318	0	0	0	0	0	0	0	0	0	0	0	0	0	0	0	0	0	0	0	0
Anaerofilum_sp_An201	0	0	0	0	0	0	0	0	0	0	0	0	0	0	0	0	0	0	0	0	0	0	0	0	0	0	0	0	0.05428	0	0	0	0	0	0	0	0	0	0	0	0	0	0	0	0	0	0	0	0
Ruminococcus_bromii	0	0	0	0	0	0	0	0	0	0	0	0	0	0	0	0	0	0	0	0	0	0	0	0	0	0	0	0	0.04734	0	0	0.65509	0	0	0	0	0.01063	0	0	0	0	0	0	0	0	0	0	0	0
GGB2977_SGB3959	0	0	0	0	0	0	0	0	0	0	0	0	0	0	0	0	0	0	0	0	0	0	0	0	0	0	0	0	0.0418	0	0	0	0	0	0	0	0	0	0	0	0	0	0	0	0	0	0	0	0
Candidatus_Avimicrobium_faecavium	0	0	0	0	0	0	0	0	0	0	0	0	0	0	0	0	0	0	0	0	0	0	0	0	0	0	0	0	0.03283	0	0	0	0	0	0	0	0	0	0	0	0	0	0	0	0	0	0	0	0
Lacticaseibacillus_suilingensis	0	0	0	0	0	0	0	0	0	0	0	0	0	0	0	0	0	0	0	0	0	0	0	0	0	0	0	0	0.0201	0	0	0	0	0	0.00017	0	0	0	0	0	0	0	0	0	0	0	0	0	0
GGB9480_SGB14875	0	0	0	0	0	0	0	0	0	0	0	0	0	0	0	0	0	0	0	0	0	0	0	0	0	0	0	0	0.0137	0	0	0	0	0	0	0	0	0	0	0	0	0	0	0	0	0	0	0	0
GGB14025_SGB14906	0	0	0	0	0	0	0	0	0	0	0	0	0	0	0	0	0	0	0	0	0	0	0	0	0	0	0	0	0.012	0	0	0	0	0	0	0	0	0	0	0	0	0	0	0	0	0	0	0	0
Clostridiales_Family_XIII_bacterium_BX16	0	0	0	0	0	0	0	0	0	0	0	0	0	0	0	0	0	0	0	0	0	0	0	0	0	0	0	0	0.00956	0	0	0	0	0	0	0	0	0	0	0	0	0	0	0	0	0	0	0	0
Candidatus_Heritagella_gallinarum	0	0	0	0	0	0	0	0	0	0	0	0	0	0	0	0	0	0	0	0	0	0	0	0	0	0	0	0	0.00922	0	0	0	0	0	0	0	0	0	0	0	0	0	0	0	0	0	0	0	0
Vescimonas_SGB15087	0	0	0	0	0	0	0	0	0	0	0	0	0	0	0	0	0	0	0	0	0	0	0	0	0	0	0	0	0.00859	0	0	0	0	0	0	0	0	0	0	0	0	0	0	0	0	0	0	0	0
GGB79678_SGB4833	0	0	0	0	0	0	0	0	0	0	0	0	0	0	0	0	0	0	0	0	0	0	0	0	0	0	0	0	0.00296	0	0	0	0	0	0	0	0	0	0	0	0	0	0	0	0	0	0	0	0
Christensenella_timonensis	0	0	0	0	0	0	0	0	0	0	0	0	0	0	0	0	0	0	0	0	0	0	0	0	0	0	0	0	0.00272	0	0	0	0	0	0	0	0	0	0	0	0	0	0	0	0	0	0	0	0
Mordavella_massiliensis	0	0	0	0	0	0	0	0	0	0	0	0	0	0	0	0	0	0	0	0	0	0	0	0	0	0	0	0	0.00267	0	0	0	0	0	0	0	0	0	0	0	0	0	0	0	0	0	0	0	0
Christensenellaceae_bacterium_NSJ_63	0	0	0	0	0	0	0	0	0	0	0	0	0	0	0	0	0	0	0	0	0	0	0	0	0	0	0	0	0.00243	0	0	0	0	0	0	0	0	0	0	0	0	0	0	0	0	0	0	0	0
Eubacterium_limosum	0	0	0	0	0	0	0	0	0	0	0	0	0	0	0	0	0	0	0	0	0	0	0	0	0	0	0	0	0.0024	0	0	0	0	0	0	0	0	0	0	0	0	0	0	0	0	0	0	0	0
GGB16040_SGB9347	0	0	0	0	0	0	0	0	0	0	0	0	0	0	0	0	0	0	0	0	0	0	0	0	0	0	0	0	0.00231	0	0	0	0	0	0	0	0.04391	0	0	0	0	0	0	0	0	0	0	0	0
Blautia_faecis	0	0	0	0	0	0	0	0	0	0	0	0	0	0	0	0	0	0	0	0	0	0	0	0	0	0	0	0	0.00226	0	0	0.02699	0	0	0	0.00206	0	0	0	0	0	0	0	0	0	0	0	0	0
Dorea_sp_AF36_15AT	0	0	0	0	0	0	0	0	0	0	0	0	0	0	0	0	0	0	0	0	0	0	0	0	0	0	0	0	0.00223	0	0	0.01054	0	0	0	0.00325	0.00052	0	0	0	0	0	0	0	0	0	0	0	0
GGB51647_SGB4348	0	0	0	0	0	0	0	0	0	0	0	0	0	0	0	0	0	0	0	0	0	0	0	0	0	0	0	0	0.00128	0	0	0	0	0	0	0	0	0	0	0	0	0	0	0	0	0	0	0	0
Blautia_obeum	0	0	0	0	0	0	0	0	0	0	0	0	0	0	0	0	0	0	0	0	0	0	0	0	0	0	0	0	0.00099	0	0	0.00205	0	0	0	0.00397	0	0	0	0	0	0	0	0	0	0	0	0.00598	0
GGB9608_SGB15041	0	0	0	0	0	0	0	0	0	0	0	0	0	0	0	0	0	0	0	0	0	0	0	0	0	0	0	0	0.00035	0	0	0	0	0	0	0	0	0	0	0	0	0	0	0	0	0	0	0	0
Actinomyces_sp_ICM47	0	0	0	0	0	0	0	0	0	0	0	0	0	0	0	0	0	0	0	0	0	0	0	0	0	0	0	0	0.0002	0	0	0	0	0	0	0.00454	0	0	0.00091	0	0	0	0	0	0	0	0	0	0
Blautia_SGB4815	0	0	0	0	0	0	0	0	0	0	0	0	0	0	0	0	0	0	0	0	0	0	0	0	0	0	0	0	0.00011	0	0	0	0	0	0	0	0	0	0	0	0	0	0	0	0	0	0	0	0
Levyella_massiliensis	0	0	0	0	0	0	0	0	0	0	0	0	0	0	0	0	0	0	0	0	0	0	0	0	0	0	0	0	9.00E-05	0	0	0	0	0	0	0	0	0	0.00053	0	0	0	0	0	0	0	0	0	0
Blautia_sp_MSK_20_85	0	0	0	0	0	0	0	0	0	0	0	0	0	0	0	0	0	0	0	0	0	0	0	0	0	0	0	0	2.00E-05	0	0	0.15103	0	0	0	0.00785	0	0	0	0	0	0	0	0	0	0	0	0	0
Prevotella_sp_Marseille_P4119	0	0	0	0	0	0	0	0	0	0	0	0	0	0	0	0	0	0	0	0	0	0	0	0	0	0	0	0	0	0.25677	0	0	0	0	0	0.25408	0	0	0	0	0	0	0	0	0	0	0	0	0
Acetobacter_senegalensis	0	0	0	0	0	0	0	0	0	0	0	0	0	0	0	0	0	0	0	0	0	0	0	0	0	0	0	0	0	0.05672	0	0	0	0	0	0	0	0	0	0	0	0	0	0	0	0	0	0	0
GGB4455_SGB5796	0	0	0	0	0	0	0	0	0	0	0	0	0	0	0	0	0	0	0	0	0	0	0	0	0	0	0	0	0	0.02514	0	0	0	0	0	0	0	0	0	0	0	0	0	0	0	0	0	0	0
Acetobacter_tropicalis	0	0	0	0	0	0	0	0	0	0	0	0	0	0	0	0	0	0	0	0	0	0	0	0	0	0	0	0	0	0.01968	0	0	0	0	0	0	0	0	0	0	0	0	0	0	0.0006	0	0	0	0.00014
Acetobacter_orientalis	0	0	0	0	0	0	0	0	0	0	0	0	0	0	0	0	0	0	0	0	0	0	0	0	0	0	0	0	0	0.00946	0	0	0	0	0	0	0	0	0	0	0.00106	0	0	0	0	0	0	0	0
Acetobacter_fabarum	0	0	0	0	0	0	0	0	0	0	0	0	0	0	0	0	0	0	0	0	0	0	0	0	0	0	0	0	0	0.00442	0	0	0	0	0	0	0	0	0	0	0	0	0	0	0	0	0	0	0
Acetobacter_persici	0	0	0	0	0	0	0	0	0	0	0	0	0	0	0	0	0	0	0	0	0	0	0	0	0	0	0	0	0	0.00404	0	0	0	0	0	0	0	0	0	0	0	0	0	0	0	0	0	0	0
Limosilactobacillus_pontis	0	0	0	0	0	0	0	0	0	0	0	0	0	0	0	0	0	0	0	0	0	0	0	0	0	0	0	0	0	0.00182	0	0	0	0	0	0	0	0	0	0	0	0	0	0	0	0	0	0	0
Acetobacter_syzygii	0	0	0	0	0	0	0	0	0	0	0	0	0	0	0	0	0	0	0	0	0	0	0	0	0	0	0	0	0	0.00146	0	0	0	0	0	0	0	0	0	0	0	0	0	0	0	0	0	0	0
Acetobacter_estunensis	0	0	0	0	0	0	0	0	0	0	0	0	0	0	0	0	0	0	0	0	0	0	0	0	0	0	0	0	0	0.001	0	0	0	0	0	0	0	0	0	0	0	0	0	0	0	0	0	0	0
Acetobacter_SGB92972	0	0	0	0	0	0	0	0	0	0	0	0	0	0	0	0	0	0	0	0	0	0	0	0	0	0	0	0	0	0.00047	0	0	0	0	0	0	0	0	0	0	0	0	0	0	0	0	0	0	0
Acetobacter_cibinongensis	0	0	0	0	0	0	0	0	0	0	0	0	0	0	0	0	0	0	0	0	0	0	0	0	0	0	0	0	0	0.00017	0	0	0	0	0	0	0	0	0	0	0	0	0	0	0	0	0	0	0
Gluconobacter_vitians	0	0	0	0	0	0	0	0	0	0	0	0	0	0	0	0	0	0	0	0	0	0	0	0	0	0	0	0	0	0.00014	0	0	0	0	0	0	0	0	0	0	0	0	0	0	0	0	0	0	0
Clostridium_cuniculi	0	0	0	0	0	0	0	0	0	0	0	0	0	0	0	0	0	0	0	0	0	0	0	0	0	0	0	0	0	0	0.00228	0	0	0	0	0	0	0	0	0	0	0	0	0	0	0	0	0	0
Enterococcus_SGB6173	0	0	0	0	0	0	0	0	0	0	0	0	0	0	0	0	0	0	0	0	0	0	0	0	0	0	0	0	0	0	0.00133	0	0.00448	0	0	0	0	0	0	0	0	0	0	0	0	0	0	0	0
Romboutsia_timonensis	0	0	0	0	0	0	0	0	0	0	0	0	0	0	0	0	0	0	0	0	0	0	0	0	0	0	0	0	0	0	0.00104	0	0.002	0	0	0	0	0	0	0	0	0	0	0	0	0	0	0	0
Turicibacter_bilis	0	0	0	0	0	0	0	0	0	0	0	0	0	0	0	0	0	0	0	0	0	0	0	0	0	0	0	0	0	0	0.00048	0	0	0	0	0	0	0	0	0	0	0	0	0	0	0	0	0	0
Weissella_paramesenteroides	0	0	0	0	0	0	0	0	0	0	0	0	0	0	0	0	0	0	0	0	0	0	0	0	0	0	0	0	0	0	0.00031	0	0	0	0	0	0	0	0	0	0	0	0	0	0	0	0	0	0
Clostridium_saudiense	0	0	0	0	0	0	0	0	0	0	0	0	0	0	0	0	0	0	0	0	0	0	0	0	0	0	0	0	0	0	0.00025	0	0	0	0	0	0	0	0	0	0	0	0	0	0	0	0	0	0
Turicibacter_sanguinis	0	0	0	0	0	0	0	0	0	0	0	0	0	0	0	0	0	0	0	0	0	0	0	0	0	0	0	0	0	0	0.0001	0	0	0	0	0	0	0	0	0	0	0	0	0	0	0	0	0	0
GGB9568_SGB14980	0	0	0	0	0	0	0	0	0	0	0	0	0	0	0	0	0	0	0	0	0	0	0	0	0	0	0	0	0	0	0	0.27583	0	0	0	0	0	0	0	0	0	0	0	0	0	0	0	0	0
Clostridium_sp_AF20_17LB	0	0	0	0	0	0	0	0	0	0	0	0	0	0	0	0	0	0	0	0	0	0	0	0	0	0	0	0	0	0	0	0.10175	0	0	0	0	0	0	0	0	0	0	0	0	0.00193	0	0	0	0
Clostridiales_bacterium	0	0	0	0	0	0	0	0	0	0	0	0	0	0	0	0	0	0	0	0	0	0	0	0	0	0	0	0	0	0	0	0.09351	0	0	0	0.02287	0	0	0	0	0	0	0	0	0	0	0	0	0
Clostridium_sp_AF12_28	0	0	0	0	0	0	0	0	0	0	0	0	0	0	0	0	0	0	0	0	0	0	0	0	0	0	0	0	0	0	0	0.08269	0	0	0	0	0.07657	0	0	0	0	0	0	0	0.00275	0	0	0	0
Blautia_sp_OF03_15BH	0	0	0	0	0	0	0	0	0	0	0	0	0	0	0	0	0	0	0	0	0	0	0	0	0	0	0	0	0	0	0	0.08256	0	0	0	0.00741	0	0	0	0	0	0	0	0	0	0	0	0	0
Ruminococcus_sp_BSD2780120874_150323_B10	0	0	0	0	0	0	0	0	0	0	0	0	0	0	0	0	0	0	0	0	0	0	0	0	0	0	0	0	0	0	0	0.07687	0	0	0	0	0	0	0	0	0	0	0	0	0	0	0	0	0
Coprococcus_comes	0	0	0	0	0	0	0	0	0	0	0	0	0	0	0	0	0	0	0	0	0	0	0	0	0	0	0	0	0	0	0	0.06761	0	0	0	0.00431	0	0	0	0	0	0	0	0	0	0	0	0	0
Alistipes_indistinctus	0	0	0	0	0	0	0	0	0	0	0	0	0	0	0	0	0	0	0	0	0	0	0	0	0	0	0	0	0	0	0	0.06261	0	0	0	0	0	0	0	0	0	0	0	0	0	0	0	0	0
GGB51441_SGB71759	0	0	0	0	0	0	0	0	0	0	0	0	0	0	0	0	0	0	0	0	0	0	0	0	0	0	0	0	0	0	0	0.04159	0	0	0	0.00486	0	0	0	0	0	0	0	0	0	0	0	0	0
GGB3109_SGB4643	0	0	0	0	0	0	0	0	0	0	0	0	0	0	0	0	0	0	0	0	0	0	0	0	0	0	0	0	0	0	0	0.04136	0	0	0	0	0	0	0	0	0	0	0	0	0	0	0	0	0
Lachnospiraceae_bacterium	0	0	0	0	0	0	0	0	0	0	0	0	0	0	0	0	0	0	0	0	0	0	0	0	0	0	0	0	0	0	0	0.03124	0	0	0	0.00455	0	0	0	0	0	0	0	0	0	0	0	0	0
Eubacteriales_Family_XIII_Incertae_Sedis_unclassified_SGB71368	0	0	0	0	0	0	0	0	0	0	0	0	0	0	0	0	0	0	0	0	0	0	0	0	0	0	0	0	0	0	0	0.02805	0	0	0	0	0	0	0	0	0	0	0	0	0	0	0	0	0
Desulfovibrio_porci	0	0	0	0	0	0	0	0	0	0	0	0	0	0	0	0	0	0	0	0	0	0	0	0	0	0	0	0	0	0	0	0.02416	0	0	0	0	0	0	0	0	0	0	0	0	0	0	0	0	0
Peptococcus_niger	0	0	0	0	0	0	0	0	0	0	0	0	0	0	0	0	0	0	0	0	0	0	0	0	0	0	0	0	0	0	0	0.01993	0	0	0	0	0	0	0	0	0	0	0	0	0	0	0	0	0
GGB3490_SGB4664	0	0	0	0	0	0	0	0	0	0	0	0	0	0	0	0	0	0	0	0	0	0	0	0	0	0	0	0	0	0	0	0.01908	0	0	0	0	0	0	0	0	0	0	0	0	0	0	0	0	0
GGB3451_SGB4605	0	0	0	0	0	0	0	0	0	0	0	0	0	0	0	0	0	0	0	0	0	0	0	0	0	0	0	0	0	0	0	0.01871	0	0	0	0	0	0	0	0	0	0	0	0	0	0	0	0	0
Clostridiaceae_bacterium	0	0	0	0	0	0	0	0	0	0	0	0	0	0	0	0	0	0	0	0	0	0	0	0	0	0	0	0	0	0	0	0.0114	0	0	0	0	0	0	0	0	0	0	0	0	0	0	0	0	0
Clostridiales_bacterium_KLE1615	0	0	0	0	0	0	0	0	0	0	0	0	0	0	0	0	0	0	0	0	0	0	0	0	0	0	0	0	0	0	0	0.00996	0	0	0	0.0429	0.00527	0	0	0	0	0	0	0	0	0	0	0	0
Roseburia_sp_BX1005	0	0	0	0	0	0	0	0	0	0	0	0	0	0	0	0	0	0	0	0	0	0	0	0	0	0	0	0	0	0	0	0.00734	0	0	0	0	0	0	0	0	0	0	0	0	0	0	0	0	0
Dorea_sp_AF24_7LB	0	0	0	0	0	0	0	0	0	0	0	0	0	0	0	0	0	0	0	0	0	0	0	0	0	0	0	0	0	0	0	0.00657	0	0	0	0	0	0	0	0	0	0	0	0	0	0	0	0	0
Eubacteriales_unclassified_SGB15145	0	0	0	0	0	0	0	0	0	0	0	0	0	0	0	0	0	0	0	0	0	0	0	0	0	0	0	0	0	0	0	0.00588	0	0	0	0	0	0	0	0	0	0	0	0	0	0	0	0	0
GGB3746_SGB5089	0	0	0	0	0	0	0	0	0	0	0	0	0	0	0	0	0	0	0	0	0	0	0	0	0	0	0	0	0	0	0	0.00511	0	0	0	0	0	0	0	0	0	0	0	0	0	0	0	0	0
Clostridiaceae_unclassified_SGB4771	0	0	0	0	0	0	0	0	0	0	0	0	0	0	0	0	0	0	0	0	0	0	0	0	0	0	0	0	0	0	0	0.00487	0	0	0	0	0	0	0	0	0	0	0	0	0	0	0	0	0
GGB9759_SGB15370	0	0	0	0	0	0	0	0	0	0	0	0	0	0	0	0	0	0	0	0	0	0	0	0	0	0	0	0	0	0	0	0.00485	0	0	0	0	0	0	0	0	0	0	0	0	0	0	0	0	0
Ligilactobacillus_agilis	0	0	0	0	0	0	0	0	0	0	0	0	0	0	0	0	0	0	0	0	0	0	0	0	0	0	0	0	0	0	0	0.00429	0	0	0	0	0	0	0	0	0	0	0	0	0	0	0	0	0
Candidatus_Schneewindia_gallinarum	0	0	0	0	0	0	0	0	0	0	0	0	0	0	0	0	0	0	0	0	0	0	0	0	0	0	0	0	0	0	0	0.00388	0	0	0	0	0	0	0	0	0	0	0	0	0	0	0	0	0
GGB2980_SGB3962	0	0	0	0	0	0	0	0	0	0	0	0	0	0	0	0	0	0	0	0	0	0	0	0	0	0	0	0	0	0	0	0.00387	0	0	0	0	0	0	0	0	0	0	0	0	0	0	0	0	0
Blautia_glucerasea	0	0	0	0	0	0	0	0	0	0	0	0	0	0	0	0	0	0	0	0	0	0	0	0	0	0	0	0	0	0	0	0.00365	0	0	0	0.00288	0	0	0	0	0	0	0	0	0	0	0	0	0
Eubacterium_sp_OM08_24	0	0	0	0	0	0	0	0	0	0	0	0	0	0	0	0	0	0	0	0	0	0	0	0	0	0	0	0	0	0	0	0.00359	0	0	0	0	0	0	0	0	0	0	0	0	0	0	0	0	0
Gleimia_europaea	0	0	0	0	0	0	0	0	0	0	0	0	0	0	0	0	0	0	0	0	0	0	0	0	0	0	0	0	0	0	0	0.00319	0	0	0	0	0	0	0	0	0	0	0	0	0	0	0	0	0
Desulfovibrio_SGB5077	0	0	0	0	0	0	0	0	0	0	0	0	0	0	0	0	0	0	0	0	0	0	0	0	0	0	0	0	0	0	0	0.00293	0	0	0	0.04813	0.00075	0	0	0	0	0	0	0	0	0	0	0	0
Fusicatenibacter_saccharivorans	0	0	0	0	0	0	0	0	0	0	0	0	0	0	0	0	0	0	0	0	0	0	0	0	0	0	0	0	0	0	0	0.00255	0	0	0	0.02234	0.00096	0	0	0	0	0	0	0	0	0	0	0	0
Prevotella_brunnea	0	0	0	0	0	0	0	0	0	0	0	0	0	0	0	0	0	0	0	0	0	0	0	0	0	0	0	0	0	0	0	0.00198	0	0	0	0	0	0	0	0	0	0	0	0	0	0	0	0	0
Mediterraneibacter_SGB4598	0	0	0	0	0	0	0	0	0	0	0	0	0	0	0	0	0	0	0	0	0	0	0	0	0	0	0	0	0	0	0	0.00155	0	0	0	0	0	0	0	0	0	0	0	0	0	0	0	0	0
Lactonifactor_sp_BIOML_A6	0	0	0	0	0	0	0	0	0	0	0	0	0	0	0	0	0	0	0	0	0	0	0	0	0	0	0	0	0	0	0	0.00153	0	0	0	0	0	0	0	0	0	0	0	0	0	0	0	0	0
GGB2653_SGB3574	0	0	0	0	0	0	0	0	0	0	0	0	0	0	0	0	0	0	0	0	0	0	0	0	0	0	0	0	0	0	0	0.00152	0	0	0	0	0	0	0	0	0	0	0	0	0	0	0	0	0
Clostridium_sp_AF34_13	0	0	0	0	0	0	0	0	0	0	0	0	0	0	0	0	0	0	0	0	0	0	0	0	0	0	0	0	0	0	0	0.0015	0	0	0	0	0	0	0	0	0	0	0	0	0	0	0	0	0
Blautia_stercoris	0	0	0	0	0	0	0	0	0	0	0	0	0	0	0	0	0	0	0	0	0	0	0	0	0	0	0	0	0	0	0	0.0013	0	0	0	0.00412	0	0	0	0	0	0	0	0	0	0	0	0	0
Ruminococcus_sp_AF13_28	0	0	0	0	0	0	0	0	0	0	0	0	0	0	0	0	0	0	0	0	0	0	0	0	0	0	0	0	0	0	0	0.00115	0	0	0	0	0	0	0	0	0	0	0	0	0	0	0	0.03286	0
Dysosmobacter_sp_BX15	0	0	0	0	0	0	0	0	0	0	0	0	0	0	0	0	0	0	0	0	0	0	0	0	0	0	0	0	0	0	0	0.00083	0	0	0	0	0	0	0	0	0	0	0	0	0	0	0	0	0
Anaerotignum_faecicola	0	0	0	0	0	0	0	0	0	0	0	0	0	0	0	0	0	0	0	0	0	0	0	0	0	0	0	0	0	0	0	0.00077	0	0	0	0	0	0	0	0	0	0	0	0	0	0	0	0	0
Porphyromonas_sp_HMSC065F10	0	0	0	0	0	0	0	0	0	0	0	0	0	0	0	0	0	0	0	0	0	0	0	0	0	0	0	0	0	0	0	0.00076	0	0	0	0	0	0	0	0	0	0	0	0	0	0	0	0	0
Ruminococcaceae_bacterium_UBA1375	0	0	0	0	0	0	0	0	0	0	0	0	0	0	0	0	0	0	0	0	0	0	0	0	0	0	0	0	0	0	0	0.00075	0	0	0	0	0	0	0	0	0	0	0	0	0	0	0	0	0
Lacrimispora_celerecrescens	0	0	0	0	0	0	0	0	0	0	0	0	0	0	0	0	0	0	0	0	0	0	0	0	0	0	0	0	0	0	0	0.00069	0	0	0	0	0	0	0	0	0	0	0	0	0	0	0	0	0
Mediterraneibacter_butyricigenes	0	0	0	0	0	0	0	0	0	0	0	0	0	0	0	0	0	0	0	0	0	0	0	0	0	0	0	0	0	0	0	0.0005	0	0	0	0	0	0	0	0	0	0	0	0	0	0	0	0	0
Clostridium_sp_AM33_3	0	0	0	0	0	0	0	0	0	0	0	0	0	0	0	0	0	0	0	0	0	0	0	0	0	0	0	0	0	0	0	0.00045	0	0	0	0.00903	0	0	0	0	0	0	0	0	0	0	0	0	0
Ruminococcus_bovis	0	0	0	0	0	0	0	0	0	0	0	0	0	0	0	0	0	0	0	0	0	0	0	0	0	0	0	0	0	0	0	0.00027	0	0	0	0	0	0	0	0	0	0	0	0	0	0	0	0	0
Blautia_sp_Marseille_P3087	0	0	0	0	0	0	0	0	0	0	0	0	0	0	0	0	0	0	0	0	0	0	0	0	0	0	0	0	0	0	0	0.00013	0	0	0	0	0.00118	0	0	0	0	0	0	0	0	0	0	0	0
Clostridium_fessum	0	0	0	0	0	0	0	0	0	0	0	0	0	0	0	0	0	0	0	0	0	0	0	0	0	0	0	0	0	0	0	0.00013	0	0	0	0.01346	0	0	0	0	0	0	0	0	0	0	0	0	0
Mobiluncus_SGB15488	0	0	0	0	0	0	0	0	0	0	0	0	0	0	0	0	0	0	0	0	0	0	0	0	0	0	0	0	0	0	0	0.00013	0	0	0	0	0	0	0	0	0	0	0	0	0	0	0	0	0
GGB3593_SGB4817	0	0	0	0	0	0	0	0	0	0	0	0	0	0	0	0	0	0	0	0	0	0	0	0	0	0	0	0	0	0	0	7.00E-05	0	0	0	0	0	0	0	0	0	0	0	0	0	0	0	0	0
Prevotella_intermedia	0	0	0	0	0	0	0	0	0	0	0	0	0	0	0	0	0	0	0	0	0	0	0	0	0	0	0	0	0	0	0	3.00E-05	0	0	0	0	0.04637	0	0	0	0	0	0	0	0	0	0	0	0
Anaerobutyricum_soehngenii	0	0	0	0	0	0	0	0	0	0	0	0	0	0	0	0	0	0	0	0	0	0	0	0	0	0	0	0	0	0	0	0	0.00132	0	0	0.59242	0	0	0	0	0	0	0	0	0	0	0	0	0
Clostridium_sp_NSJ_42	0	0	0	0	0	0	0	0	0	0	0	0	0	0	0	0	0	0	0	0	0	0	0	0	0	0	0	0	0	0	0	0	0.00048	0	0	0	0	0	0	0	0	0	0	0	0	0	0	0	0
Pseudoclavibacter_sp_CFCC_11306	0	0	0	0	0	0	0	0	0	0	0	0	0	0	0	0	0	0	0	0	0	0	0	0	0	0	0	0	0	0	0	0	0	7.00E-05	0	0	0	0	0	0	0	0	0	0	0	0	0	0	0
Eggerthella_timonensis	0	0	0	0	0	0	0	0	0	0	0	0	0	0	0	0	0	0	0	0	0	0	0	0	0	0	0	0	0	0	0	0	0	0	0.0625	0	0	0	0	0	0	0	0	0	0	0	0	0	0
Formosa_SGB1638	0	0	0	0	0	0	0	0	0	0	0	0	0	0	0	0	0	0	0	0	0	0	0	0	0	0	0	0	0	0	0	0	0	0	0	5.12999	0.7415	0	0	0	0	0	0	0	0	0	0	0	0
GGB1147_SGB1474	0	0	0	0	0	0	0	0	0	0	0	0	0	0	0	0	0	0	0	0	0	0	0	0	0	0	0	0	0	0	0	0	0	0	0	3.44564	0	0	0	0	0	0	0	0	0	0	0	0	0
Prevotella_copri_clade_G	0	0	0	0	0	0	0	0	0	0	0	0	0	0	0	0	0	0	0	0	0	0	0	0	0	0	0	0	0	0	0	0	0	0	0	3.12864	0	0	0	0	0	0	0	0	0.0288	0	0	0	0
Prevotellamassilia_timonensis	0	0	0	0	0	0	0	0	0	0	0	0	0	0	0	0	0	0	0	0	0	0	0	0	0	0	0	0	0	0	0	0	0	0	0	2.54275	0	0	0	0	0	0	0	0	1.1737	0	0	0	0
Holdemanella_porci	0	0	0	0	0	0	0	0	0	0	0	0	0	0	0	0	0	0	0	0	0	0	0	0	0	0	0	0	0	0	0	0	0	0	0	0.95374	0	0	0	0.01627	0	0	0	0	0	0	0	0	0
Butyricicoccus_sp_AM29_23AC	0	0	0	0	0	0	0	0	0	0	0	0	0	0	0	0	0	0	0	0	0	0	0	0	0	0	0	0	0	0	0	0	0	0	0	0.53307	0	0	0	0	0	0	0	0	0	0	0	0	0
Prevotella_SGB1680	0	0	0	0	0	0	0	0	0	0	0	0	0	0	0	0	0	0	0	0	0	0	0	0	0	0	0	0	0	0	0	0	0	0	0	0.38077	0	0	0	0	0	0	0	0	0	0	0	0	0
GGB1247_SGB1668	0	0	0	0	0	0	0	0	0	0	0	0	0	0	0	0	0	0	0	0	0	0	0	0	0	0	0	0	0	0	0	0	0	0	0	0.38018	0	0	0	0	0	0	0	0	0	0	0	0	0
GGB2738_SGB3684	0	0	0	0	0	0	0	0	0	0	0	0	0	0	0	0	0	0	0	0	0	0	0	0	0	0	0	0	0	0	0	0	0	0	0	0.33315	0	0	0	0	0	0	0	0	0	0	0	0	0
Prevotella_sp_P4_51	0	0	0	0	0	0	0	0	0	0	0	0	0	0	0	0	0	0	0	0	0	0	0	0	0	0	0	0	0	0	0	0	0	0	0	0.2976	0	0	0	0	0	0	0	0	0	0	0	0	0
Parolsenella_massiliensis	0	0	0	0	0	0	0	0	0	0	0	0	0	0	0	0	0	0	0	0	0	0	0	0	0	0	0	0	0	0	0	0	0	0	0	0.21528	0	0	0	0	0	0	0	0	0	0	0	0	0
Blautia_faecicola	0	0	0	0	0	0	0	0	0	0	0	0	0	0	0	0	0	0	0	0	0	0	0	0	0	0	0	0	0	0	0	0	0	0	0	0.20853	0.0147	0	0	0	0	0	0	0	0	0	0	0	0
Prevotella_SGB1675	0	0	0	0	0	0	0	0	0	0	0	0	0	0	0	0	0	0	0	0	0	0	0	0	0	0	0	0	0	0	0	0	0	0	0	0.12918	0	0	0	0	0	0	0	0	0	0	0	0	0
Coprococcus_catus	0	0	0	0	0	0	0	0	0	0	0	0	0	0	0	0	0	0	0	0	0	0	0	0	0	0	0	0	0	0	0	0	0	0	0	0.12021	0	0	0	0	0	0	0	0	0	0	0	0	0
Prevotella_copri_clade_B	0	0	0	0	0	0	0	0	0	0	0	0	0	0	0	0	0	0	0	0	0	0	0	0	0	0	0	0	0	0	0	0	0	0	0	0.11345	0	0	0	0	0	0	0	0	0	0	0	0.00184	0
Helicobacter_cinaedi	0	0	0	0	0	0	0	0	0	0	0	0	0	0	0	0	0	0	0	0	0	0	0	0	0	0	0	0	0	0	0	0	0	0	0	0.07218	0	0	0	0	0	0	0	0	0	0	0	0.00107	0
GGB79674_SGB6837	0	0	0	0	0	0	0	0	0	0	0	0	0	0	0	0	0	0	0	0	0	0	0	0	0	0	0	0	0	0	0	0	0	0	0	0.02791	0	0	0	0	0	0	0	0	0	0	0	0	0
Clostridiaceae_bacterium_Marseille_Q4143	0	0	0	0	0	0	0	0	0	0	0	0	0	0	0	0	0	0	0	0	0	0	0	0	0	0	0	0	0	0	0	0	0	0	0	0.02524	7.00E-05	0	0	0	0	0	0	0	0	0	0	0	0
Eubacterium_ramulus	0	0	0	0	0	0	0	0	0	0	0	0	0	0	0	0	0	0	0	0	0	0	0	0	0	0	0	0	0	0	0	0	0	0	0	0.02306	0	0	0	0	0	0	0	0	0	0	0	0	0
GGB9370_SGB72473	0	0	0	0	0	0	0	0	0	0	0	0	0	0	0	0	0	0	0	0	0	0	0	0	0	0	0	0	0	0	0	0	0	0	0	0.01989	0	0	0	0	0	0	0	0	0	0	0	0	0
GGB2983_SGB3965	0	0	0	0	0	0	0	0	0	0	0	0	0	0	0	0	0	0	0	0	0	0	0	0	0	0	0	0	0	0	0	0	0	0	0	0.01805	0	0	0	0	0	0	0	0	0	0	0	0	0
Firmicutes_bacterium_AF16_15	0	0	0	0	0	0	0	0	0	0	0	0	0	0	0	0	0	0	0	0	0	0	0	0	0	0	0	0	0	0	0	0	0	0	0	0.01733	0	0	0	0	0	0	0	0	0	0	0	0	0
Roseburia_SGB4949	0	0	0	0	0	0	0	0	0	0	0	0	0	0	0	0	0	0	0	0	0	0	0	0	0	0	0	0	0	0	0	0	0	0	0	0.01729	0	0	0	0	0	0	0	0	0	0	0	0	0
GGB3730_SGB5060	0	0	0	0	0	0	0	0	0	0	0	0	0	0	0	0	0	0	0	0	0	0	0	0	0	0	0	0	0	0	0	0	0	0	0	0.01503	0	0	0	0	0	0	0	0	0	0	0	0	0
Senegalimassilia_faecalis	0	0	0	0	0	0	0	0	0	0	0	0	0	0	0	0	0	0	0	0	0	0	0	0	0	0	0	0	0	0	0	0	0	0	0	0.01399	0	0	0	0	0	0	0	0	0	0	0	0	0
GGB9383_SGB72489	0	0	0	0	0	0	0	0	0	0	0	0	0	0	0	0	0	0	0	0	0	0	0	0	0	0	0	0	0	0	0	0	0	0	0	0.00681	0	0	0	0	0	0	0	0	0	0	0	0	0
Candidatus_Catenibacterium_tridentinum	0	0	0	0	0	0	0	0	0	0	0	0	0	0	0	0	0	0	0	0	0	0	0	0	0	0	0	0	0	0	0	0	0	0	0	0.00483	0	0	0	0	0	0	0	0	0	0	0	0	0
Senegalimassilia_SGB72437	0	0	0	0	0	0	0	0	0	0	0	0	0	0	0	0	0	0	0	0	0	0	0	0	0	0	0	0	0	0	0	0	0	0	0	0.00446	0	0	0	0	0	0	0	0	0	0	0	0	0
Gemmiger_SGB15295	0	0	0	0	0	0	0	0	0	0	0	0	0	0	0	0	0	0	0	0	0	0	0	0	0	0	0	0	0	0	0	0	0	0	0	0.00443	0	0	0	0	0	0	0	0	0	0	0	0	0
GGB3429_SGB71706	0	0	0	0	0	0	0	0	0	0	0	0	0	0	0	0	0	0	0	0	0	0	0	0	0	0	0	0	0	0	0	0	0	0	0	0.00415	0	0	0	0	0	0	0	0	0	0	0	0	0
GGB1148_SGB1475	0	0	0	0	0	0	0	0	0	0	0	0	0	0	0	0	0	0	0	0	0	0	0	0	0	0	0	0	0	0	0	0	0	0	0	0.00395	0	0	0	0	0	0	0	0	0	0	0	0	0
GGB3118_SGB4130	0	0	0	0	0	0	0	0	0	0	0	0	0	0	0	0	0	0	0	0	0	0	0	0	0	0	0	0	0	0	0	0	0	0	0	0.00306	0	0	0	0	0	0	0	0	0	0	0	0	0
Eubacterium_rectale	0	0	0	0	0	0	0	0	0	0	0	0	0	0	0	0	0	0	0	0	0	0	0	0	0	0	0	0	0	0	0	0	0	0	0	0.00257	0	0	0	0	0	0	0	0	0	0	0	0	0
Anaerostipes_SGB4708	0	0	0	0	0	0	0	0	0	0	0	0	0	0	0	0	0	0	0	0	0	0	0	0	0	0	0	0	0	0	0	0	0	0	0	0.00182	0	0	0	0	0	0	0	0	0	0	0	0	0
Bacteroides_stercoris	0	0	0	0	0	0	0	0	0	0	0	0	0	0	0	0	0	0	0	0	0	0	0	0	0	0	0	0	0	0	0	0	0	0	0	0.00145	0	0	0	0	0	0	0	0	1.27818	0	0	0	0
GGB34797_SGB14321	0	0	0	0	0	0	0	0	0	0	0	0	0	0	0	0	0	0	0	0	0	0	0	0	0	0	0	0	0	0	0	0	0	0	0	0.00117	0	0	0	0	0	0	0	0	0	0	0	0	0
Lachnospira_pectinoschiza	0	0	0	0	0	0	0	0	0	0	0	0	0	0	0	0	0	0	0	0	0	0	0	0	0	0	0	0	0	0	0	0	0	0	0	0.001	0	0	0	0	0	0	0	0	0	0	0	0.00021	0
Bifidobacterium_crudilactis	0	0	0	0	0	0	0	0	0	0	0	0	0	0	0	0	0	0	0	0	0	0	0	0	0	0	0	0	0	0	0	0	0	0	0	0.00091	0	0	0	0	0	0	0	0	0	0	0	0	0
Senegalimassilia_SGB74484	0	0	0	0	0	0	0	0	0	0	0	0	0	0	0	0	0	0	0	0	0	0	0	0	0	0	0	0	0	0	0	0	0	0	0	0.00068	0	0	0	0	0	0	0	0	0	0	0	0	0
Acinetobacter_ursingii	0	0	0	0	0	0	0	0	0	0	0	0	0	0	0	0	0	0	0	0	0	0	0	0	0	0	0	0	0	0	0	0	0	0	0	0.00063	0	0	0	0	0	0	0	0	0	0	0	0	0
Peptostreptococcus_SGB749	0	0	0	0	0	0	0	0	0	0	0	0	0	0	0	0	0	0	0	0	0	0	0	0	0	0	0	0	0	0	0	0	0	0	0	0.00049	0	0	0	0	0	0	0	0	0	0	0	0	0
GGB4672_SGB6461	0	0	0	0	0	0	0	0	0	0	0	0	0	0	0	0	0	0	0	0	0	0	0	0	0	0	0	0	0	0	0	0	0	0	0	0.00045	0	0	0	0	0	0	0	0	0	0	0	0	0
Acinetobacter_pittii	0	0	0	0	0	0	0	0	0	0	0	0	0	0	0	0	0	0	0	0	0	0	0	0	0	0	0	0	0	0	0	0	0	0	0	0.00032	0	0	0	0	0	0	0	0	0	0	0	0	0
Microbacterium_SGB55573	0	0	0	0	0	0	0	0	0	0	0	0	0	0	0	0	0	0	0	0	0	0	0	0	0	0	0	0	0	0	0	0	0	0	0	0.00018	0	0	0	0	0	0	0	0	0	0	0	0	0
Bifidobacterium_subtile	0	0	0	0	0	0	0	0	0	0	0	0	0	0	0	0	0	0	0	0	0	0	0	0	0	0	0	0	0	0	0	0	0	0	0	0.00016	0	0	0	0	0	0	0	0	0	0	0	0	0
Prevotella_copri_clade_E	0	0	0	0	0	0	0	0	0	0	0	0	0	0	0	0	0	0	0	0	0	0	0	0	0	0	0	0	0	0	0	0	0	0	0	0.00014	0	0	0	0	0	0	0	0	0	0	0	0	0
Ligilactobacillus_SGB15290	0	0	0	0	0	0	0	0	0	0	0	0	0	0	0	0	0	0	0	0	0	0	0	0	0	0	0	0	0	0	0	0	0	0	0	0.00013	0	0	0	0	0	0	0	0	0	0	0	0	0
Haemophilus_SGB5071	0	0	0	0	0	0	0	0	0	0	0	0	0	0	0	0	0	0	0	0	0	0	0	0	0	0	0	0	0	0	0	0	0	0	0	0.0001	0	0	0	0	0	0	0	0	0	0	0	0	0
Mesosutterella_multiformis	0	0	0	0	0	0	0	0	0	0	0	0	0	0	0	0	0	0	0	0	0	0	0	0	0	0	0	0	0	0	0	0	0	0	0	0	0.27112	0	0	0	0	0	0	0	0	0	0	0	0
Anaerobutyricum_hallii	0	0	0	0	0	0	0	0	0	0	0	0	0	0	0	0	0	0	0	0	0	0	0	0	0	0	0	0	0	0	0	0	0	0	0	0	0.01982	0	0	0	0	0	0	0	0.00041	0	0	0	0
Clostridium_sp_AF34_10BH	0	0	0	0	0	0	0	0	0	0	0	0	0	0	0	0	0	0	0	0	0	0	0	0	0	0	0	0	0	0	0	0	0	0	0	0	0.0168	0	0	0	0	0	0	0	0	0	0	0	0
Clostridium_sp_AF27_2AA	0	0	0	0	0	0	0	0	0	0	0	0	0	0	0	0	0	0	0	0	0	0	0	0	0	0	0	0	0	0	0	0	0	0	0	0	0.00585	0	0	0	0	0	0	0	0	0	0	0	0
Enterococcus_durans	0	0	0	0	0	0	0	0	0	0	0	0	0	0	0	0	0	0	0	0	0	0	0	0	0	0	0	0	0	0	0	0	0	0	0	0	0.00436	0	0	0	0	0	0	0	0	0	0.02278	0	0
Slackia_exigua	0	0	0	0	0	0	0	0	0	0	0	0	0	0	0	0	0	0	0	0	0	0	0	0	0	0	0	0	0	0	0	0	0	0	0	0	0.00322	0	0	0	0	0	0	0	0	0	0	0	0
Hallella_seregens	0	0	0	0	0	0	0	0	0	0	0	0	0	0	0	0	0	0	0	0	0	0	0	0	0	0	0	0	0	0	0	0	0	0	0	0	0.00173	0	0	0	0	0	0	0	0	0	0	0	0
Dysgonomonas_capnocytophagoides	0	0	0	0	0	0	0	0	0	0	0	0	0	0	0	0	0	0	0	0	0	0	0	0	0	0	0	0	0	0	0	0	0	0	0	0	0.00142	0	0	0	0	0	0	0	0	0	0	0	0
Campylobacter_SGB19337	0	0	0	0	0	0	0	0	0	0	0	0	0	0	0	0	0	0	0	0	0	0	0	0	0	0	0	0	0	0	0	0	0	0	0	0	0.00038	0	0	0	0	0	0	0	0	0	0	0	0
Streptococcus_constellatus	0	0	0	0	0	0	0	0	0	0	0	0	0	0	0	0	0	0	0	0	0	0	0	0	0	0	0	0	0	0	0	0	0	0	0	0	0.00022	0	0	0	0	0	0	0	0	0	0	0	0
Parasutterella_excrementihominis	0	0	0	0	0	0	0	0	0	0	0	0	0	0	0	0	0	0	0	0	0	0	0	0	0	0	0	0	0	0	0	0	0	0	0	0	0	0.00298	0	0	0	0	0	0	0.0014	0	0	0	0.20144
Alloscardovia_omnicolens	0	0	0	0	0	0	0	0	0	0	0	0	0	0	0	0	0	0	0	0	0	0	0	0	0	0	0	0	0	0	0	0	0	0	0	0	0	0.00019	0	0	0	0	0	0	0	0	0	0	0
Aurantimicrobium_photophilum	0	0	0	0	0	0	0	0	0	0	0	0	0	0	0	0	0	0	0	0	0	0	0	0	0	0	0	0	0	0	0	0	0	0	0	0	0	3.00E-05	0	0	0	0	0	0	0	0	0	0	0
Ornithinimicrobium_flavum	0	0	0	0	0	0	0	0	0	0	0	0	0	0	0	0	0	0	0	0	0	0	0	0	0	0	0	0	0	0	0	0	0	0	0	0	0	0	0.00889	0	0	0	0	0.00086	0	0	0	0.00044	0
Marihabitans_asiaticum	0	0	0	0	0	0	0	0	0	0	0	0	0	0	0	0	0	0	0	0	0	0	0	0	0	0	0	0	0	0	0	0	0	0	0	0	0	0	0.00732	0	0	0	0	0	0	0	0	0	0
Enterocloster_citroniae	0	0	0	0	0	0	0	0	0	0	0	0	0	0	0	0	0	0	0	0	0	0	0	0	0	0	0	0	0	0	0	0	0	0	0	0	0	0	0.00493	0	0	0	0	0	0	0	0	0	0
Ornithinimicrobium_sp_CNJ_824	0	0	0	0	0	0	0	0	0	0	0	0	0	0	0	0	0	0	0	0	0	0	0	0	0	0	0	0	0	0	0	0	0	0	0	0	0	0	0.00366	0	0	0	0	0.00033	0	0	0	0	0
Kocuria_subflava	0	0	0	0	0	0	0	0	0	0	0	0	0	0	0	0	0	0	0	0	0	0	0	0	0	0	0	0	0	0	0	0	0	0	0	0	0	0	0.00316	0	0	0	0	0	0	0	0	0	0
Kytococcus_aerolatus	0	0	0	0	0	0	0	0	0	0	0	0	0	0	0	0	0	0	0	0	0	0	0	0	0	0	0	0	0	0	0	0	0	0	0	0	0	0	0.00176	0	0	0	0	0	0	0	0	0	0
Yimella_lutea	0	0	0	0	0	0	0	0	0	0	0	0	0	0	0	0	0	0	0	0	0	0	0	0	0	0	0	0	0	0	0	0	0	0	0	0	0	0	0.0017	0	0	0	0	0	0	0	0	0	0
Propioniciclava_soli	0	0	0	0	0	0	0	0	0	0	0	0	0	0	0	0	0	0	0	0	0	0	0	0	0	0	0	0	0	0	0	0	0	0	0	0	0	0	0.0009	0	0	0	0	0	0	0	0	0	0
Glutamicibacter_nicotianae	0	0	0	0	0	0	0	0	0	0	0	0	0	0	0	0	0	0	0	0	0	0	0	0	0	0	0	0	0	0	0	0	0	0	0	0	0	0	0.00089	0	0	0	0	0	0	0	0	0	0
Janibacter_endophyticus	0	0	0	0	0	0	0	0	0	0	0	0	0	0	0	0	0	0	0	0	0	0	0	0	0	0	0	0	0	0	0	0	0	0	0	0	0	0	0.00063	0	0	0	0	0	0	0	0	0	0
Salinicoccus_halodurans	0	0	0	0	0	0	0	0	0	0	0	0	0	0	0	0	0	0	0	0	0	0	0	0	0	0	0	0	0	0	0	0	0	0	0	0	0	0	0.00062	0	0	0	0	0	0	0	0	0	0
Micrococcus_flavus	0	0	0	0	0	0	0	0	0	0	0	0	0	0	0	0	0	0	0	0	0	0	0	0	0	0	0	0	0	0	0	0	0	0	0	0	0	0	0.00051	0	0	0	0	0	0	0	0	0	0
Pseudonocardia_ammonioxydans	0	0	0	0	0	0	0	0	0	0	0	0	0	0	0	0	0	0	0	0	0	0	0	0	0	0	0	0	0	0	0	0	0	0	0	0	0	0	0.00043	0	0	0	0	0	0	0	0	0	0
Tessaracoccus_flavus	0	0	0	0	0	0	0	0	0	0	0	0	0	0	0	0	0	0	0	0	0	0	0	0	0	0	0	0	0	0	0	0	0	0	0	0	0	0	0.00039	0	0	0	0	0	0	0	0	0	0
Janibacter_terrae	0	0	0	0	0	0	0	0	0	0	0	0	0	0	0	0	0	0	0	0	0	0	0	0	0	0	0	0	0	0	0	0	0	0	0	0	0	0	0.00034	0	0	0	0	0	0	0	0	0	0
Serinicoccus_sediminis	0	0	0	0	0	0	0	0	0	0	0	0	0	0	0	0	0	0	0	0	0	0	0	0	0	0	0	0	0	0	0	0	0	0	0	0	0	0	0.00031	0	0	0	0	0	0	0	0	0	0
Arsenicicoccus_sp_MKL_02	0	0	0	0	0	0	0	0	0	0	0	0	0	0	0	0	0	0	0	0	0	0	0	0	0	0	0	0	0	0	0	0	0	0	0	0	0	0	0.00028	0	0	0	0	0	0	0	0	0	0
Brevibacterium_pigmentatum	0	0	0	0	0	0	0	0	0	0	0	0	0	0	0	0	0	0	0	0	0	0	0	0	0	0	0	0	0	0	0	0	0	0	0	0	0	0	0.00028	0	0	0	0	0	0	0	0	0	0
Nesterenkonia_massiliensis	0	0	0	0	0	0	0	0	0	0	0	0	0	0	0	0	0	0	0	0	0	0	0	0	0	0	0	0	0	0	0	0	0	0	0	0	0	0	0.00027	0	0	0	0	0	0	0	0	0	0
Brachybacterium_aquaticum	0	0	0	0	0	0	0	0	0	0	0	0	0	0	0	0	0	0	0	0	0	0	0	0	0	0	0	0	0	0	0	0	0	0	0	0	0	0	0.00026	0	0	0	0	0	0	0	0	0	0
Micrococcus_cohnii	0	0	0	0	0	0	0	0	0	0	0	0	0	0	0	0	0	0	0	0	0	0	0	0	0	0	0	0	0	0	0	0	0	0	0	0	0	0	0.00026	0	0	0	0	0	0	0	0	0	0
Agrococcus_lahaulensis	0	0	0	0	0	0	0	0	0	0	0	0	0	0	0	0	0	0	0	0	0	0	0	0	0	0	0	0	0	0	0	0	0	0	0	0	0	0	0.00023	0	0	0	0	0	0	0	0	0	0
Planococcus_maitriensis	0	0	0	0	0	0	0	0	0	0	0	0	0	0	0	0	0	0	0	0	0	0	0	0	0	0	0	0	0	0	0	0	0	0	0	0	0	0	0.0002	0	0	0	0	0	0	0	0	0	0
Planomicrobium_okeanokoites	0	0	0	0	0	0	0	0	0	0	0	0	0	0	0	0	0	0	0	0	0	0	0	0	0	0	0	0	0	0	0	0	0	0	0	0	0	0	0.00019	0	0	0	0	0	0	0	0	0	0
Arsenicicoccus_bolidensis	0	0	0	0	0	0	0	0	0	0	0	0	0	0	0	0	0	0	0	0	0	0	0	0	0	0	0	0	0	0	0	0	0	0	0	0	0	0	0.00017	0	0	0	0	0	0	0	0	0	0
Tetrasphaera_sp_F2B08	0	0	0	0	0	0	0	0	0	0	0	0	0	0	0	0	0	0	0	0	0	0	0	0	0	0	0	0	0	0	0	0	0	0	0	0	0	0	0.00017	0	0	0	0	0	0	0	0	0	0
Flavimobilis_marinus	0	0	0	0	0	0	0	0	0	0	0	0	0	0	0	0	0	0	0	0	0	0	0	0	0	0	0	0	0	0	0	0	0	0	0	0	0	0	0.00015	0	0	0	0	0	0	0	0	0	0
Clostridium_sp_12_A	0	0	0	0	0	0	0	0	0	0	0	0	0	0	0	0	0	0	0	0	0	0	0	0	0	0	0	0	0	0	0	0	0	0	0	0	0	0	0.0001	0	0	0	0	0	0	0	0	0	0
Leminorella_grimontii	0	0	0	0	0	0	0	0	0	0	0	0	0	0	0	0	0	0	0	0	0	0	0	0	0	0	0	0	0	0	0	0	0	0	0	0	0	0	7.00E-05	0	0	0	0	0	0	0	0	0	0
Brachybacterium_saurashtrense	0	0	0	0	0	0	0	0	0	0	0	0	0	0	0	0	0	0	0	0	0	0	0	0	0	0	0	0	0	0	0	0	0	0	0	0	0	0	5.00E-05	0	0	0	0	0	0	0	0	0	0
GGB71781_SGB98749	0	0	0	0	0	0	0	0	0	0	0	0	0	0	0	0	0	0	0	0	0	0	0	0	0	0	0	0	0	0	0	0	0	0	0	0	0	0	5.00E-05	0	0	0	0	0	0	0	0	0	0
Lysobacter_defluvii	0	0	0	0	0	0	0	0	0	0	0	0	0	0	0	0	0	0	0	0	0	0	0	0	0	0	0	0	0	0	0	0	0	0	0	0	0	0	5.00E-05	0	0	0	0	0	0	0	0	0	0
Serinicoccus_chungangensis	0	0	0	0	0	0	0	0	0	0	0	0	0	0	0	0	0	0	0	0	0	0	0	0	0	0	0	0	0	0	0	0	0	0	0	0	0	0	4.00E-05	0	0	0	0	0	0	0	0	0	0
Planomicrobium_sp_YIM_101495	0	0	0	0	0	0	0	0	0	0	0	0	0	0	0	0	0	0	0	0	0	0	0	0	0	0	0	0	0	0	0	0	0	0	0	0	0	0	2.00E-05	0	0	0	0	0	0	0	0	0	0
Streptomyces_abyssalis	0	0	0	0	0	0	0	0	0	0	0	0	0	0	0	0	0	0	0	0	0	0	0	0	0	0	0	0	0	0	0	0	0	0	0	0	0	0	2.00E-05	0	0	0	0	0	0	0	0	0	0
Giardia_intestinalis	0	0	0	0	0	0	0	0	0	0	0	0	0	0	0	0	0	0	0	0	0	0	0	0	0	0	0	0	0	0	0	0	0	0	0	0	0	0	0	0.00121	0	0	0	0	0	0	0	0	0
Schaalia_cardiffensis	0	0	0	0	0	0	0	0	0	0	0	0	0	0	0	0	0	0	0	0	0	0	0	0	0	0	0	0	0	0	0	0	0	0	0	0	0	0	0	0.00028	0	0	0	0	0	0	0	0	0
Acinetobacter_baumannii	0	0	0	0	0	0	0	0	0	0	0	0	0	0	0	0	0	0	0	0	0	0	0	0	0	0	0	0	0	0	0	0	0	0	0	0	0	0	0	0	0	0	0.02781	0	0	0	0.01302	0	0
Acinetobacter_junii	0	0	0	0	0	0	0	0	0	0	0	0	0	0	0	0	0	0	0	0	0	0	0	0	0	0	0	0	0	0	0	0	0	0	0	0	0	0	0	0	0	0	0.0039	0	0	0	0	0	0
Anaerococcus_marasmi	0	0	0	0	0	0	0	0	0	0	0	0	0	0	0	0	0	0	0	0	0	0	0	0	0	0	0	0	0	0	0	0	0	0	0	0	0	0	0	0	0	0	0.0017	0	0	0	0	0	0
Corynebacterium_variabile	0	0	0	0	0	0	0	0	0	0	0	0	0	0	0	0	0	0	0	0	0	0	0	0	0	0	0	0	0	0	0	0	0	0	0	0	0	0	0	0	0	0	0.00072	0	0	0	0.01037	0	0
Brachybacterium_nesterenkovii	0	0	0	0	0	0	0	0	0	0	0	0	0	0	0	0	0	0	0	0	0	0	0	0	0	0	0	0	0	0	0	0	0	0	0	0	0	0	0	0	0	0	0.00021	0	0	0	0	0	0
Microbacterium_enclense	0	0	0	0	0	0	0	0	0	0	0	0	0	0	0	0	0	0	0	0	0	0	0	0	0	0	0	0	0	0	0	0	0	0	0	0	0	0	0	0	0	0	0	8.00E-05	0	0	0	0	0
GGB781_SGB1024	0	0	0	0	0	0	0	0	0	0	0	0	0	0	0	0	0	0	0	0	0	0	0	0	0	0	0	0	0	0	0	0	0	0	0	0	0	0	0	0	0	0	0	0	0.00099	0	0	0	0
Lacticaseibacillus_songhuajiangensis	0	0	0	0	0	0	0	0	0	0	0	0	0	0	0	0	0	0	0	0	0	0	0	0	0	0	0	0	0	0	0	0	0	0	0	0	0	0	0	0	0	0	0	0	0	0	0	0	0
Parabacteroides_merdae	0	0	0	0	0	0	0	0	0	0	0	0	0	0	0	0	0	0	0	0	0	0	0	0	0	0	0	0	0	0	0	0	0	0	0	0	0	0	0	0	0	0	0	0	0	0.2848	0	0	0
Lactococcus_cremoris	0	0	0	0	0	0	0	0	0	0	0	0	0	0	0	0	0	0	0	0	0	0	0	0	0	0	0	0	0	0	0	0	0	0	0	0	0	0	0	0	0	0	0	0	0	0.00206	0	0	0
Streptococcus_dysgalactiae	0	0	0	0	0	0	0	0	0	0	0	0	0	0	0	0	0	0	0	0	0	0	0	0	0	0	0	0	0	0	0	0	0	0	0	0	0	0	0	0	0	0	0	0	0	0	0.01222	0	0
Dermacoccus_nishinomiyaensis	0	0	0	0	0	0	0	0	0	0	0	0	0	0	0	0	0	0	0	0	0	0	0	0	0	0	0	0	0	0	0	0	0	0	0	0	0	0	0	0	0	0	0	0	0	0	0.00312	0	0
Stenotrophomonas_maltophilia	0	0	0	0	0	0	0	0	0	0	0	0	0	0	0	0	0	0	0	0	0	0	0	0	0	0	0	0	0	0	0	0	0	0	0	0	0	0	0	0	0	0	0	0	0	0	0.00028	0	0
GGB1151_SGB1478	0	0	0	0	0	0	0	0	0	0	0	0	0	0	0	0	0	0	0	0	0	0	0	0	0	0	0	0	0	0	0	0	0	0	0	0	0	0	0	0	0	0	0	0	0	0	0	0.07785	0
Cellulosimicrobium_cellulans	0	0	0	0	0	0	0	0	0	0	0	0	0	0	0	0	0	0	0	0	0	0	0	0	0	0	0	0	0	0	0	0	0	0	0	0	0	0	0	0	0	0	0	0	0	0	0	0.00151	0
Janibacter_melonis	0	0	0	0	0	0	0	0	0	0	0	0	0	0	0	0	0	0	0	0	0	0	0	0	0	0	0	0	0	0	0	0	0	0	0	0	0	0	0	0	0	0	0	0	0	0	0	0.00128	0
Blastococcus_sp_TML_M2B	0	0	0	0	0	0	0	0	0	0	0	0	0	0	0	0	0	0	0	0	0	0	0	0	0	0	0	0	0	0	0	0	0	0	0	0	0	0	0	0	0	0	0	0	0	0	0	0.00119	0
GGB79998_SGB48024	0	0	0	0	0	0	0	0	0	0	0	0	0	0	0	0	0	0	0	0	0	0	0	0	0	0	0	0	0	0	0	0	0	0	0	0	0	0	0	0	0	0	0	0	0	0	0	0.00073	0
GGB10111_SGB98996	0	0	0	0	0	0	0	0	0	0	0	0	0	0	0	0	0	0	0	0	0	0	0	0	0	0	0	0	0	0	0	0	0	0	0	0	0	0	0	0	0	0	0	0	0	0	0	0.00023	0
Faecalibacillus_faecis	0	0	0	0	0	0	0	0	0	0	0	0	0	0	0	0	0	0	0	0	0	0	0	0	0	0	0	0	0	0	0	0	0	0	0	0	0	0	0	0	0	0	0	0	0	0	0	0.00016	0
Kocuria_sediminis	0	0	0	0	0	0	0	0	0	0	0	0	0	0	0	0	0	0	0	0	0	0	0	0	0	0	0	0	0	0	0	0	0	0	0	0	0	0	0	0	0	0	0	0	0	0	0	0.00011	0
Eubacterium_brachy	0	0	0	0	0	0	0	0	0	0	0	0	0	0	0	0	0	0	0	0	0	0	0	0	0	0	0	0	0	0	0	0	0	0	0	0	0	0	0	0	0	0	0	0	0	0	0	0	0.00058
Collinsella_vaginalis	0	0	0	0	0	0	0	0	0	0	0	0	0	0	0	0	0	0	0	0	0	0	0	0	0	0	0	0	0	0	0	0	0	0	0	0	0	0	0	0	0	0	0	0	0	0	0	0	0
Prevotella_copri_clade_I	0	0	0	0	0	0	0	0	0	0	0	0	0	0	0	0	0	0	0	0	0	0	0	0	0	0	0	0	0	0	0	0	0	0	0	0	0	0	0	0	0	0	0	0	0	0	0	0	0
GGB3859_SGB5235	0	0	0	0	0	0	0	0	0	0	0	0	0	0	0	0	0	0	0	0	0	0	0	0	0	0	0	0	0	0	0	0	0	0	0	0	0	0	0	0	0	0	0	0	0	0	0	0	0
Enterococcus_cecorum	0	0	0	0	0	0	0	0	0	0	0	0	0	0	0	0	0	0	0	0	0	0	0	0	0	0	0	0	0	0	0	0	0	0	0	0	0	0	0	0	0	0	0	0	0	0	0	0	0
Pediococcus_pentosaceus	0	0	0	0	0	0	0	0	0	0	0	0	0	0	0	0	0	0	0	0	0	0	0	0	0	0	0	0	0	0	0	0	0	0	0	0	0	0	0	0	0	0	0	0	0	0	0	0	0
Limosilactobacillus_reuteri	0	0	0	0	0	0	0	0	0	0	0	0	0	0	0	0	0	0	0	0	0	0	0	0	0	0	0	0	0	0	0	0	0	0	0	0	0	0	0	0	0	0	0	0	0	0	0	0	0
Enterococcus_asini	0	0	0	0	0	0	0	0	0	0	0	0	0	0	0	0	0	0	0	0	0	0	0	0	0	0	0	0	0	0	0	0	0	0	0	0	0	0	0	0	0	0	0	0	0	0	0	0	0
Fusobacterium_ulcerans	0	0	0	0	0	0	0	0	0	0	0	0	0	0	0	0	0	0	0	0	0	0	0	0	0	0	0	0	0	0	0	0	0	0	0	0	0	0	0	0	0	0	0	0	0	0	0	0	0
Olegusella_massiliensis	0	0	0	0	0	0	0	0	0	0	0	0	0	0	0	0	0	0	0	0	0	0	0	0	0	0	0	0	0	0	0	0	0	0	0	0	0	0	0	0	0	0	0	0	0	0	0	0	0
Corynebacterium_accolens	0	0	0	0	0	0	0	0	0	0	0	0	0	0	0	0	0	0	0	0	0	0	0	0	0	0	0	0	0	0	0	0	0	0	0	0	0	0	0	0	0	0	0	0	0	0	0	0	0
Alistipes_finegoldii	0	0	0	0	0	0	0	0	0	0	0	0	0	0	0	0	0	0	0	0	0	0	0	0	0	0	0	0	0	0	0	0	0	0	0	0	0	0	0	0	0	0	0	0	0	0	0	0	0
GGB1495_SGB2071	0	0	0	0	0	0	0	0	0	0	0	0	0	0	0	0	0	0	0	0	0	0	0	0	0	0	0	0	0	0	0	0	0	0	0	0	0	0	0	0	0	0	0	0	0	0	0	0	0
Prevotella_copri_clade_F	0	0	0	0	0	0	0	0	0	0	0	0	0	0	0	0	0	0	0	0	0	0	0	0	0	0	0	0	0	0	0	0	0	0	0	0	0	0	0	0	0	0	0	0	0	0	0	0	0
Clostridium_porci	0	0	0	0	0	0	0	0	0	0	0	0	0	0	0	0	0	0	0	0	0	0	0	0	0	0	0	0	0	0	0	0	0	0	0	0	0	0	0	0	0	0	0	0	0	0	0	0	0
Phocaeicola_coprocola	0	0	0	0	0	0	0	0	0	0	0	0	0	0	0	0	0	0	0	0	0	0	0	0	0	0	0	0	0	0	0	0	0	0	0	0	0	0	0	0	0	0	0	0	0	0	0	0	0
Collinsella_intestinalis	0	0	0	0	0	0	0	0	0	0	0	0	0	0	0	0	0	0	0	0	0	0	0	0	0	0	0	0	0	0	0	0	0	0	0	0	0	0	0	0	0	0	0	0	0	0	0	0	0
Levilactobacillus_brevis	0	0	0	0	0	0	0	0	0	0	0	0	0	0	0	0	0	0	0	0	0	0	0	0	0	0	0	0	0	0	0	0	0	0	0	0	0	0	0	0	0	0	0	0	0	0	0	0	0
Ezakiella_SGB6726	0	0	0	0	0	0	0	0	0	0	0	0	0	0	0	0	0	0	0	0	0	0	0	0	0	0	0	0	0	0	0	0	0	0	0	0	0	0	0	0	0	0	0	0	0	0	0	0	0
Porphyromonas_bennonis	0	0	0	0	0	0	0	0	0	0	0	0	0	0	0	0	0	0	0	0	0	0	0	0	0	0	0	0	0	0	0	0	0	0	0	0	0	0	0	0	0	0	0	0	0	0	0	0	0
Clostridium_tertium	0	0	0	0	0	0	0	0	0	0	0	0	0	0	0	0	0	0	0	0	0	0	0	0	0	0	0	0	0	0	0	0	0	0	0	0	0	0	0	0	0	0	0	0	0	0	0	0	0
GGB9832_SGB15478	0	0	0	0	0	0	0	0	0	0	0	0	0	0	0	0	0	0	0	0	0	0	0	0	0	0	0	0	0	0	0	0	0	0	0	0	0	0	0	0	0	0	0	0	0	0	0	0	0
Prevotella_oulorum	0	0	0	0	0	0	0	0	0	0	0	0	0	0	0	0	0	0	0	0	0	0	0	0	0	0	0	0	0	0	0	0	0	0	0	0	0	0	0	0	0	0	0	0	0	0	0	0	0
Gemella_asaccharolytica	0	0	0	0	0	0	0	0	0	0	0	0	0	0	0	0	0	0	0	0	0	0	0	0	0	0	0	0	0	0	0	0	0	0	0	0	0	0	0	0	0	0	0	0	0	0	0	0	0
Streptococcus_sanguinis	0	0	0	0	0	0	0	0	0	0	0	0	0	0	0	0	0	0	0	0	0	0	0	0	0	0	0	0	0	0	0	0	0	0	0	0	0	0	0	0	0	0	0	0	0	0	0	0	0
Lentilactobacillus_hilgardii	0	0	0	0	0	0	0	0	0	0	0	0	0	0	0	0	0	0	0	0	0	0	0	0	0	0	0	0	0	0	0	0	0	0	0	0	0	0	0	0	0	0	0	0	0	0	0	0	0
Limosilactobacillus_antri	0	0	0	0	0	0	0	0	0	0	0	0	0	0	0	0	0	0	0	0	0	0	0	0	0	0	0	0	0	0	0	0	0	0	0	0	0	0	0	0	0	0	0	0	0	0	0	0	0
Acetobacter_pomorum	0	0	0	0	0	0	0	0	0	0	0	0	0	0	0	0	0	0	0	0	0	0	0	0	0	0	0	0	0	0	0	0	0	0	0	0	0	0	0	0	0	0	0	0	0	0	0	0	0
Haemophilus_influenzae	0	0	0	0	0	0	0	0	0	0	0	0	0	0	0	0	0	0	0	0	0	0	0	0	0	0	0	0	0	0	0	0	0	0	0	0	0	0	0	0	0	0	0	0	0	0	0	0	0
GGB4386_SGB6036	0	0	0	0	0	0	0	0	0	0	0	0	0	0	0	0	0	0	0	0	0	0	0	0	0	0	0	0	0	0	0	0	0	0	0	0	0	0	0	0	0	0	0	0	0	0	0	0	0
GGB9081_SGB70926	0	0	0	0	0	0	0	0	0	0	0	0	0	0	0	0	0	0	0	0	0	0	0	0	0	0	0	0	0	0	0	0	0	0	0	0	0	0	0	0	0	0	0	0	0	0	0	0	0
Enterococcus_canis	0	0	0	0	0	0	0	0	0	0	0	0	0	0	0	0	0	0	0	0	0	0	0	0	0	0	0	0	0	0	0	0	0	0	0	0	0	0	0	0	0	0	0	0	0	0	0	0	0
GGB79751_SGB6028	0	0	0	0	0	0	0	0	0	0	0	0	0	0	0	0	0	0	0	0	0	0	0	0	0	0	0	0	0	0	0	0	0	0	0	0	0	0	0	0	0	0	0	0	0	0	0	0	0
Actinomyces_sp_HMSC065F12	0	0	0	0	0	0	0	0	0	0	0	0	0	0	0	0	0	0	0	0	0	0	0	0	0	0	0	0	0	0	0	0	0	0	0	0	0	0	0	0	0	0	0	0	0	0	0	0	0
GGB1407_SGB1930	0	0	0	0	0	0	0	0	0	0	0	0	0	0	0	0	0	0	0	0	0	0	0	0	0	0	0	0	0	0	0	0	0	0	0	0	0	0	0	0	0	0	0	0	0	0	0	0	0
Aeromonas_media	0	0	0	0	0	0	0	0	0	0	0	0	0	0	0	0	0	0	0	0	0	0	0	0	0	0	0	0	0	0	0	0	0	0	0	0	0	0	0	0	0	0	0	0	0	0	0	0	0
Corynebacterium_sp_Sa1YVA5	0	0	0	0	0	0	0	0	0	0	0	0	0	0	0	0	0	0	0	0	0	0	0	0	0	0	0	0	0	0	0	0	0	0	0	0	0	0	0	0	0	0	0	0	0	0	0	0	0
Aeromonas_allosaccharophila	0	0	0	0	0	0	0	0	0	0	0	0	0	0	0	0	0	0	0	0	0	0	0	0	0	0	0	0	0	0	0	0	0	0	0	0	0	0	0	0	0	0	0	0	0	0	0	0	0
Aeromonas_veronii	0	0	0	0	0	0	0	0	0	0	0	0	0	0	0	0	0	0	0	0	0	0	0	0	0	0	0	0	0	0	0	0	0	0	0	0	0	0	0	0	0	0	0	0	0	0	0	0	0
Comamonas_aquatica	0	0	0	0	0	0	0	0	0	0	0	0	0	0	0	0	0	0	0	0	0	0	0	0	0	0	0	0	0	0	0	0	0	0	0	0	0	0	0	0	0	0	0	0	0	0	0	0	0
GGB2734_SGB3677	0	0	0	0	0	0	0	0	0	0	0	0	0	0	0	0	0	0	0	0	0	0	0	0	0	0	0	0	0	0	0	0	0	0	0	0	0	0	0	0	0	0	0	0	0	0	0	0	0
Erysipelotrichaceae_bacterium_7770_A6	0	0	0	0	0	0	0	0	0	0	0	0	0	0	0	0	0	0	0	0	0	0	0	0	0	0	0	0	0	0	0	0	0	0	0	0	0	0	0	0	0	0	0	0	0	0	0	0	0
Kluyvera_SGB71764	0	0	0	0	0	0	0	0	0	0	0	0	0	0	0	0	0	0	0	0	0	0	0	0	0	0	0	0	0	0	0	0	0	0	0	0	0	0	0	0	0	0	0	0	0	0	0	0	0
GGB9627_SGB15081	0	0	0	0	0	0	0	0	0	0	0	0	0	0	0	0	0	0	0	0	0	0	0	0	0	0	0	0	0	0	0	0	0	0	0	0	0	0	0	0	0	0	0	0	0	0	0	0	0
Roseburia_hominis	0	0	0	0	0	0	0	0	0	0	0	0	0	0	0	0	0	0	0	0	0	0	0	0	0	0	0	0	0	0	0	0	0	0	0	0	0	0	0	0	0	0	0	0	0	0	0	0	0
Oscillibacter_sp_ER4	0	0	0	0	0	0	0	0	0	0	0	0	0	0	0	0	0	0	0	0	0	0	0	0	0	0	0	0	0	0	0	0	0	0	0	0	0	0	0	0	0	0	0	0	0	0	0	0	0
Faecalicatena_fissicatena	0	0	0	0	0	0	0	0	0	0	0	0	0	0	0	0	0	0	0	0	0	0	0	0	0	0	0	0	0	0	0	0	0	0	0	0	0	0	0	0	0	0	0	0	0	0	0	0	0
Coprococcus_SGB4669	0	0	0	0	0	0	0	0	0	0	0	0	0	0	0	0	0	0	0	0	0	0	0	0	0	0	0	0	0	0	0	0	0	0	0	0	0	0	0	0	0	0	0	0	0	0	0	0	0
GGB3612_SGB4882	0	0	0	0	0	0	0	0	0	0	0	0	0	0	0	0	0	0	0	0	0	0	0	0	0	0	0	0	0	0	0	0	0	0	0	0	0	0	0	0	0	0	0	0	0	0	0	0	0
GGB25053_SGB106016	0	0	0	0	0	0	0	0	0	0	0	0	0	0	0	0	0	0	0	0	0	0	0	0	0	0	0	0	0	0	0	0	0	0	0	0	0	0	0	0	0	0	0	0	0	0	0	0	0
Bacteroides_SGB63885	0	0	0	0	0	0	0	0	0	0	0	0	0	0	0	0	0	0	0	0	0	0	0	0	0	0	0	0	0	0	0	0	0	0	0	0	0	0	0	0	0	0	0	0	0	0	0	0	0
GGB80019_SGB20815	0	0	0	0	0	0	0	0	0	0	0	0	0	0	0	0	0	0	0	0	0	0	0	0	0	0	0	0	0	0	0	0	0	0	0	0	0	0	0	0	0	0	0	0	0	0	0	0	0
Ruminococcus_sp_NSJ_13	0	0	0	0	0	0	0	0	0	0	0	0	0	0	0	0	0	0	0	0	0	0	0	0	0	0	0	0	0	0	0	0	0	0	0	0	0	0	0	0	0	0	0	0	0	0	0	0	0
Bacteroides_caecicola	0	0	0	0	0	0	0	0	0	0	0	0	0	0	0	0	0	0	0	0	0	0	0	0	0	0	0	0	0	0	0	0	0	0	0	0	0	0	0	0	0	0	0	0	0	0	0	0	0
Clostridium_sp_AT4	0	0	0	0	0	0	0	0	0	0	0	0	0	0	0	0	0	0	0	0	0	0	0	0	0	0	0	0	0	0	0	0	0	0	0	0	0	0	0	0	0	0	0	0	0	0	0	0	0
Blautia_schinkii	0	0	0	0	0	0	0	0	0	0	0	0	0	0	0	0	0	0	0	0	0	0	0	0	0	0	0	0	0	0	0	0	0	0	0	0	0	0	0	0	0	0	0	0	0	0	0	0	0
GGB9616_SGB15051	0	0	0	0	0	0	0	0	0	0	0	0	0	0	0	0	0	0	0	0	0	0	0	0	0	0	0	0	0	0	0	0	0	0	0	0	0	0	0	0	0	0	0	0	0	0	0	0	0
GGB3602_SGB66069	0	0	0	0	0	0	0	0	0	0	0	0	0	0	0	0	0	0	0	0	0	0	0	0	0	0	0	0	0	0	0	0	0	0	0	0	0	0	0	0	0	0	0	0	0	0	0	0	0
Roseburia_inulinivorans	0	0	0	0	0	0	0	0	0	0	0	0	0	0	0	0	0	0	0	0	0	0	0	0	0	0	0	0	0	0	0	0	0	0	0	0	0	0	0	0	0	0	0	0	0	0	0	0	0
GGB3680_SGB4994	0	0	0	0	0	0	0	0	0	0	0	0	0	0	0	0	0	0	0	0	0	0	0	0	0	0	0	0	0	0	0	0	0	0	0	0	0	0	0	0	0	0	0	0	0	0	0	0	0
Roseburia_sp_AF02_12	0	0	0	0	0	0	0	0	0	0	0	0	0	0	0	0	0	0	0	0	0	0	0	0	0	0	0	0	0	0	0	0	0	0	0	0	0	0	0	0	0	0	0	0	0	0	0	0	0
GGB4591_SGB6350	0	0	0	0	0	0	0	0	0	0	0	0	0	0	0	0	0	0	0	0	0	0	0	0	0	0	0	0	0	0	0	0	0	0	0	0	0	0	0	0	0	0	0	0	0	0	0	0	0
GGB9469_SGB14863	0	0	0	0	0	0	0	0	0	0	0	0	0	0	0	0	0	0	0	0	0	0	0	0	0	0	0	0	0	0	0	0	0	0	0	0	0	0	0	0	0	0	0	0	0	0	0	0	0
Oscillospiraceae_bacterium	0	0	0	0	0	0	0	0	0	0	0	0	0	0	0	0	0	0	0	0	0	0	0	0	0	0	0	0	0	0	0	0	0	0	0	0	0	0	0	0	0	0	0	0	0	0	0	0	0
GGB3616_SGB4890	0	0	0	0	0	0	0	0	0	0	0	0	0	0	0	0	0	0	0	0	0	0	0	0	0	0	0	0	0	0	0	0	0	0	0	0	0	0	0	0	0	0	0	0	0	0	0	0	0
Veillonella_sp_3310	0	0	0	0	0	0	0	0	0	0	0	0	0	0	0	0	0	0	0	0	0	0	0	0	0	0	0	0	0	0	0	0	0	0	0	0	0	0	0	0	0	0	0	0	0	0	0	0	0
Limosilactobacillus_ingluviei	0	0	0	0	0	0	0	0	0	0	0	0	0	0	0	0	0	0	0	0	0	0	0	0	0	0	0	0	0	0	0	0	0	0	0	0	0	0	0	0	0	0	0	0	0	0	0	0	0
Streptococcus_intermedius	0	0	0	0	0	0	0	0	0	0	0	0	0	0	0	0	0	0	0	0	0	0	0	0	0	0	0	0	0	0	0	0	0	0	0	0	0	0	0	0	0	0	0	0	0	0	0	0	0
Actinomyces_oris	0	0	0	0	0	0	0	0	0	0	0	0	0	0	0	0	0	0	0	0	0	0	0	0	0	0	0	0	0	0	0	0	0	0	0	0	0	0	0	0	0	0	0	0	0	0	0	0	0
Corynebacterium_durum	0	0	0	0	0	0	0	0	0	0	0	0	0	0	0	0	0	0	0	0	0	0	0	0	0	0	0	0	0	0	0	0	0	0	0	0	0	0	0	0	0	0	0	0	0	0	0	0	0
Lancefieldella_rimae	0	0	0	0	0	0	0	0	0	0	0	0	0	0	0	0	0	0	0	0	0	0	0	0	0	0	0	0	0	0	0	0	0	0	0	0	0	0	0	0	0	0	0	0	0	0	0	0	0
Streptococcus_gordonii	0	0	0	0	0	0	0	0	0	0	0	0	0	0	0	0	0	0	0	0	0	0	0	0	0	0	0	0	0	0	0	0	0	0	0	0	0	0	0	0	0	0	0	0	0	0	0	0	0
Dialister_invisus	0	0	0	0	0	0	0	0	0	0	0	0	0	0	0	0	0	0	0	0	0	0	0	0	0	0	0	0	0	0	0	0	0	0	0	0	0	0	0	0	0	0	0	0	0	0	0	0	0
Lautropia_mirabilis	0	0	0	0	0	0	0	0	0	0	0	0	0	0	0	0	0	0	0	0	0	0	0	0	0	0	0	0	0	0	0	0	0	0	0	0	0	0	0	0	0	0	0	0	0	0	0	0	0
Arachnia_SGB15899	0	0	0	0	0	0	0	0	0	0	0	0	0	0	0	0	0	0	0	0	0	0	0	0	0	0	0	0	0	0	0	0	0	0	0	0	0	0	0	0	0	0	0	0	0	0	0	0	0
Pauljensenia_hongkongensis	0	0	0	0	0	0	0	0	0	0	0	0	0	0	0	0	0	0	0	0	0	0	0	0	0	0	0	0	0	0	0	0	0	0	0	0	0	0	0	0	0	0	0	0	0	0	0	0	0
Rothia_aeria	0	0	0	0	0	0	0	0	0	0	0	0	0	0	0	0	0	0	0	0	0	0	0	0	0	0	0	0	0	0	0	0	0	0	0	0	0	0	0	0	0	0	0	0	0	0	0	0	0
Bulleidia_extructa	0	0	0	0	0	0	0	0	0	0	0	0	0	0	0	0	0	0	0	0	0	0	0	0	0	0	0	0	0	0	0	0	0	0	0	0	0	0	0	0	0	0	0	0	0	0	0	0	0
Gordonia_jinhuaensis	0	0	0	0	0	0	0	0	0	0	0	0	0	0	0	0	0	0	0	0	0	0	0	0	0	0	0	0	0	0	0	0	0	0	0	0	0	0	0	0	0	0	0	0	0	0	0	0	0
Klebsiella_quasivariicola	0	0	0	0	0	0	0	0	0	0	0	0	0	0	0	0	0	0	0	0	0	0	0	0	0	0	0	0	0	0	0	0	0	0	0	0	0	0	0	0	0	0	0	0	0	0	0	0	0
Dakarella_massiliensis	0	0	0	0	0	0	0	0	0	0	0	0	0	0	0	0	0	0	0	0	0	0	0	0	0	0	0	0	0	0	0	0	0	0	0	0	0	0	0	0	0	0	0	0	0	0	0	0	0
Geobacillus_stearothermophilus	0	0	0	0	0	0	0	0	0	0	0	0	0	0	0	0	0	0	0	0	0	0	0	0	0	0	0	0	0	0	0	0	0	0	0	0	0	0	0	0	0	0	0	0	0	0	0	0	0
Acinetobacter_schindleri	0	0	0	0	0	0	0	0	0	0	0	0	0	0	0	0	0	0	0	0	0	0	0	0	0	0	0	0	0	0	0	0	0	0	0	0	0	0	0	0	0	0	0	0	0	0	0	0	0
Pseudomonas_stutzeri	0	0	0	0	0	0	0	0	0	0	0	0	0	0	0	0	0	0	0	0	0	0	0	0	0	0	0	0	0	0	0	0	0	0	0	0	0	0	0	0	0	0	0	0	0	0	0	0	0
Arcanobacterium_haemolyticum	0	0	0	0	0	0	0	0	0	0	0	0	0	0	0	0	0	0	0	0	0	0	0	0	0	0	0	0	0	0	0	0	0	0	0	0	0	0	0	0	0	0	0	0	0	0	0	0	0
Cutibacterium_avidum	0	0	0	0	0	0	0	0	0	0	0	0	0	0	0	0	0	0	0	0	0	0	0	0	0	0	0	0	0	0	0	0	0	0	0	0	0	0	0	0	0	0	0	0	0	0	0	0	0
Chlamydia_trachomatis	0	0	0	0	0	0	0	0	0	0	0	0	0	0	0	0	0	0	0	0	0	0	0	0	0	0	0	0	0	0	0	0	0	0	0	0	0	0	0	0	0	0	0	0	0	0	0	0	0
Trabulsiella_odontotermitis	0	0	0	0	0	0	0	0	0	0	0	0	0	0	0	0	0	0	0	0	0	0	0	0	0	0	0	0	0	0	0	0	0	0	0	0	0	0	0	0	0	0	0	0	0	0	0	0	0
Corynebacterium_jeikeium	0	0	0	0	0	0	0	0	0	0	0	0	0	0	0	0	0	0	0	0	0	0	0	0	0	0	0	0	0	0	0	0	0	0	0	0	0	0	0	0	0	0	0	0	0	0	0	0	0
Tropheryma_whipplei	0	0	0	0	0	0	0	0	0	0	0	0	0	0	0	0	0	0	0	0	0	0	0	0	0	0	0	0	0	0	0	0	0	0	0	0	0	0	0	0	0	0	0	0	0	0	0	0	0
Clostridium_baratii	0	0	0	0	0	0	0	0	0	0	0	0	0	0	0	0	0	0	0	0	0	0	0	0	0	0	0	0	0	0	0	0	0	0	0	0	0	0	0	0	0	0	0	0	0	0	0	0	0
Enterococcus_pseudoavium	0	0	0	0	0	0	0	0	0	0	0	0	0	0	0	0	0	0	0	0	0	0	0	0	0	0	0	0	0	0	0	0	0	0	0	0	0	0	0	0	0	0	0	0	0	0	0	0	0
Ligilactobacillus_animalis	0	0	0	0	0	0	0	0	0	0	0	0	0	0	0	0	0	0	0	0	0	0	0	0	0	0	0	0	0	0	0	0	0	0	0	0	0	0	0	0	0	0	0	0	0	0	0	0	0
Hungatella_SGB9293	0	0	0	0	0	0	0	0	0	0	0	0	0	0	0	0	0	0	0	0	0	0	0	0	0	0	0	0	0	0	0	0	0	0	0	0	0	0	0	0	0	0	0	0	0	0	0	0	0
Prevotella_SGB1615	0	0	0	0	0	0	0	0	0	0	0	0	0	0	0	0	0	0	0	0	0	0	0	0	0	0	0	0	0	0	0	0	0	0	0	0	0	0	0	0	0	0	0	0	0	0	0	0	0
Bacteroides_ndongoniae	0	0	0	0	0	0	0	0	0	0	0	0	0	0	0	0	0	0	0	0	0	0	0	0	0	0	0	0	0	0	0	0	0	0	0	0	0	0	0	0	0	0	0	0	0	0	0	0	0
Succinatimonas_hippei	0	0	0	0	0	0	0	0	0	0	0	0	0	0	0	0	0	0	0	0	0	0	0	0	0	0	0	0	0	0	0	0	0	0	0	0	0	0	0	0	0	0	0	0	0	0	0	0	0
Helicobacter_pullorum	0	0	0	0	0	0	0	0	0	0	0	0	0	0	0	0	0	0	0	0	0	0	0	0	0	0	0	0	0	0	0	0	0	0	0	0	0	0	0	0	0	0	0	0	0	0	0	0	0
GGB9359_SGB14334	0	0	0	0	0	0	0	0	0	0	0	0	0	0	0	0	0	0	0	0	0	0	0	0	0	0	0	0	0	0	0	0	0	0	0	0	0	0	0	0	0	0	0	0	0	0	0	0	0
Lachnospiraceae_bacterium_UBA1818	0	0	0	0	0	0	0	0	0	0	0	0	0	0	0	0	0	0	0	0	0	0	0	0	0	0	0	0	0	0	0	0	0	0	0	0	0	0	0	0	0	0	0	0	0	0	0	0	0
Bifidobacterium_adolescentis	0	0	0	0	0	0	0	0	0	0	0	0	0	0	0	0	0	0	0	0	0	0	0	0	0	0	0	0	0	0	0	0	0	0	0	0	0	0	0	0	0	0	0	0	0	0	0	0	0
Olsenella_sp_SW781	0	0	0	0	0	0	0	0	0	0	0	0	0	0	0	0	0	0	0	0	0	0	0	0	0	0	0	0	0	0	0	0	0	0	0	0	0	0	0	0	0	0	0	0	0	0	0	0	0
Blautia_luti	0	0	0	0	0	0	0	0	0	0	0	0	0	0	0	0	0	0	0	0	0	0	0	0	0	0	0	0	0	0	0	0	0	0	0	0	0	0	0	0	0	0	0	0	0	0	0	0	0
Pseudocitrobacter_faecalis	0	0	0	0	0	0	0	0	0	0	0	0	0	0	0	0	0	0	0	0	0	0	0	0	0	0	0	0	0	0	0	0	0	0	0	0	0	0	0	0	0	0	0	0	0	0	0	0	0
Alistipes_onderdonkii	0	0	0	0	0	0	0	0	0	0	0	0	0	0	0	0	0	0	0	0	0	0	0	0	0	0	0	0	0	0	0	0	0	0	0	0	0	0	0	0	0	0	0	0	0	0	0	0	0
Butyricicoccus_SGB14990	0	0	0	0	0	0	0	0	0	0	0	0	0	0	0	0	0	0	0	0	0	0	0	0	0	0	0	0	0	0	0	0	0	0	0	0	0	0	0	0	0	0	0	0	0	0	0	0	0
Porphyromonas_SGB1983	0	0	0	0	0	0	0	0	0	0	0	0	0	0	0	0	0	0	0	0	0	0	0	0	0	0	0	0	0	0	0	0	0	0	0	0	0	0	0	0	0	0	0	0	0	0	0	0	0
Fusobacterium_varium	0	0	0	0	0	0	0	0	0	0	0	0	0	0	0	0	0	0	0	0	0	0	0	0	0	0	0	0	0	0	0	0	0	0	0	0	0	0	0	0	0	0	0	0	0	0	0	0	0
Pseudocitrobacter_sp_73	0	0	0	0	0	0	0	0	0	0	0	0	0	0	0	0	0	0	0	0	0	0	0	0	0	0	0	0	0	0	0	0	0	0	0	0	0	0	0	0	0	0	0	0	0	0	0	0	0
Lacticaseibacillus_saniviri	0	0	0	0	0	0	0	0	0	0	0	0	0	0	0	0	0	0	0	0	0	0	0	0	0	0	0	0	0	0	0	0	0	0	0	0	0	0	0	0	0	0	0	0	0	0	0	0	0
Escherichia_marmotae	0	0	0	0	0	0	0	0	0	0	0	0	0	0	0	0	0	0	0	0	0	0	0	0	0	0	0	0	0	0	0	0	0	0	0	0	0	0	0	0	0	0	0	0	0	0	0	0	0
Eubacterium_sp_AF22_8LB	0	0	0	0	0	0	0	0	0	0	0	0	0	0	0	0	0	0	0	0	0	0	0	0	0	0	0	0	0	0	0	0	0	0	0	0	0	0	0	0	0	0	0	0	0	0	0	0	0
GGB9380_SGB72486	0	0	0	0	0	0	0	0	0	0	0	0	0	0	0	0	0	0	0	0	0	0	0	0	0	0	0	0	0	0	0	0	0	0	0	0	0	0	0	0	0	0	0	0	0	0	0	0	0
Cryptosporidium_parvum	0	0	0	0	0	0	0	0	0	0	0	0	0	0	0	0	0	0	0	0	0	0	0	0	0	0	0	0	0	0	0	0	0	0	0	0	0	0	0	0	0	0	0	0	0	0	0	0	0
GGB79996_SGB14375	0	0	0	0	0	0	0	0	0	0	0	0	0	0	0	0	0	0	0	0	0	0	0	0	0	0	0	0	0	0	0	0	0	0	0	0	0	0	0	0	0	0	0	0	0	0	0	0	0
Prevotella_SGB1635	0	0	0	0	0	0	0	0	0	0	0	0	0	0	0	0	0	0	0	0	0	0	0	0	0	0	0	0	0	0	0	0	0	0	0	0	0	0	0	0	0	0	0	0	0	0	0	0	0
Gemella_bergeri	0	0	0	0	0	0	0	0	0	0	0	0	0	0	0	0	0	0	0	0	0	0	0	0	0	0	0	0	0	0	0	0	0	0	0	0	0	0	0	0	0	0	0	0	0	0	0	0	0
Butyricimonas_virosa	0	0	0	0	0	0	0	0	0	0	0	0	0	0	0	0	0	0	0	0	0	0	0	0	0	0	0	0	0	0	0	0	0	0	0	0	0	0	0	0	0	0	0	0	0	0	0	0	0
GGB1496_SGB2073	0	0	0	0	0	0	0	0	0	0	0	0	0	0	0	0	0	0	0	0	0	0	0	0	0	0	0	0	0	0	0	0	0	0	0	0	0	0	0	0	0	0	0	0	0	0	0	0	0
Bacteroides_intestinalis	0	0	0	0	0	0	0	0	0	0	0	0	0	0	0	0	0	0	0	0	0	0	0	0	0	0	0	0	0	0	0	0	0	0	0	0	0	0	0	0	0	0	0	0	0	0	0	0	0
GGB9819_SGB15460	0	0	0	0	0	0	0	0	0	0	0	0	0	0	0	0	0	0	0	0	0	0	0	0	0	0	0	0	0	0	0	0	0	0	0	0	0	0	0	0	0	0	0	0	0	0	0	0	0
Acidaminococcus_fermentans	0	0	0	0	0	0	0	0	0	0	0	0	0	0	0	0	0	0	0	0	0	0	0	0	0	0	0	0	0	0	0	0	0	0	0	0	0	0	0	0	0	0	0	0	0	0	0	0	0
GGB4271_SGB5820	0	0	0	0	0	0	0	0	0	0	0	0	0	0	0	0	0	0	0	0	0	0	0	0	0	0	0	0	0	0	0	0	0	0	0	0	0	0	0	0	0	0	0	0	0	0	0	0	0
GGB9369_SGB14350	0	0	0	0	0	0	0	0	0	0	0	0	0	0	0	0	0	0	0	0	0	0	0	0	0	0	0	0	0	0	0	0	0	0	0	0	0	0	0	0	0	0	0	0	0	0	0	0	0
Streptococcus_sinensis	0	0	0	0	0	0	0	0	0	0	0	0	0	0	0	0	0	0	0	0	0	0	0	0	0	0	0	0	0	0	0	0	0	0	0	0	0	0	0	0	0	0	0	0	0	0	0	0	0
Gemella_morbillorum	0	0	0	0	0	0	0	0	0	0	0	0	0	0	0	0	0	0	0	0	0	0	0	0	0	0	0	0	0	0	0	0	0	0	0	0	0	0	0	0	0	0	0	0	0	0	0	0	0
Acinetobacter_lwoffii	0	0	0	0	0	0	0	0	0	0	0	0	0	0	0	0	0	0	0	0	0	0	0	0	0	0	0	0	0	0	0	0	0	0	0	0	0	0	0	0	0	0	0	0	0	0	0	0	0
Lactobacillus_kitasatonis	0	0	0	0	0	0	0	0	0	0	0	0	0	0	0	0	0	0	0	0	0	0	0	0	0	0	0	0	0	0	0	0	0	0	0	0	0	0	0	0	0	0	0	0	0	0	0	0	0
Corynebacterium_argentoratense	0	0	0	0	0	0	0	0	0	0	0	0	0	0	0	0	0	0	0	0	0	0	0	0	0	0	0	0	0	0	0	0	0	0	0	0	0	0	0	0	0	0	0	0	0	0	0	0	0
GGB71303_SGB97507	0	0	0	0	0	0	0	0	0	0	0	0	0	0	0	0	0	0	0	0	0	0	0	0	0	0	0	0	0	0	0	0	0	0	0	0	0	0	0	0	0	0	0	0	0	0	0	0	0
Streptococcus_oralis	0	0	0	0	0	0	0	0	0	0	0	0	0	0	0	0	0	0	0	0	0	0	0	0	0	0	0	0	0	0	0	0	0	0	0	0	0	0	0	0	0	0	0	0	0	0	0	0	0
Sarcina_ventriculi	0	0	0	0	0	0	0	0	0	0	0	0	0	0	0	0	0	0	0	0	0	0	0	0	0	0	0	0	0	0	0	0	0	0	0	0	0	0	0	0	0	0	0	0	0	0	0	0	0
Streptococcus_sp_F0442	0	0	0	0	0	0	0	0	0	0	0	0	0	0	0	0	0	0	0	0	0	0	0	0	0	0	0	0	0	0	0	0	0	0	0	0	0	0	0	0	0	0	0	0	0	0	0	0	0
Haemophilus_sputorum	0	0	0	0	0	0	0	0	0	0	0	0	0	0	0	0	0	0	0	0	0	0	0	0	0	0	0	0	0	0	0	0	0	0	0	0	0	0	0	0	0	0	0	0	0	0	0	0	0
Veillonella_SGB96765	0	0	0	0	0	0	0	0	0	0	0	0	0	0	0	0	0	0	0	0	0	0	0	0	0	0	0	0	0	0	0	0	0	0	0	0	0	0	0	0	0	0	0	0	0	0	0	0	0
Prevotella_melaninogenica	0	0	0	0	0	0	0	0	0	0	0	0	0	0	0	0	0	0	0	0	0	0	0	0	0	0	0	0	0	0	0	0	0	0	0	0	0	0	0	0	0	0	0	0	0	0	0	0	0
Prevotella_bivia	0	0	0	0	0	0	0	0	0	0	0	0	0	0	0	0	0	0	0	0	0	0	0	0	0	0	0	0	0	0	0	0	0	0	0	0	0	0	0	0	0	0	0	0	0	0	0	0	0
Lachnoclostridium_sp_An76	0	0	0	0	0	0	0	0	0	0	0	0	0	0	0	0	0	0	0	0	0	0	0	0	0	0	0	0	0	0	0	0	0	0	0	0	0	0	0	0	0	0	0	0	0	0	0	0	0
Clostridium_jeddahense	0	0	0	0	0	0	0	0	0	0	0	0	0	0	0	0	0	0	0	0	0	0	0	0	0	0	0	0	0	0	0	0	0	0	0	0	0	0	0	0	0	0	0	0	0	0	0	0	0
Terrisporobacter_mayombei	0	0	0	0	0	0	0	0	0	0	0	0	0	0	0	0	0	0	0	0	0	0	0	0	0	0	0	0	0	0	0	0	0	0	0	0	0	0	0	0	0	0	0	0	0	0	0	0	0
Alistipes_shahii	0	0	0	0	0	0	0	0	0	0	0	0	0	0	0	0	0	0	0	0	0	0	0	0	0	0	0	0	0	0	0	0	0	0	0	0	0	0	0	0	0	0	0	0	0	0	0	0	0
Anaerococcus_senegalensis	0	0	0	0	0	0	0	0	0	0	0	0	0	0	0	0	0	0	0	0	0	0	0	0	0	0	0	0	0	0	0	0	0	0	0	0	0	0	0	0	0	0	0	0	0	0	0	0	0
GGB13177_SGB26990	0	0	0	0	0	0	0	0	0	0	0	0	0	0	0	0	0	0	0	0	0	0	0	0	0	0	0	0	0	0	0	0	0	0	0	0	0	0	0	0	0	0	0	0	0	0	0	0	0
Solobacterium_SGB6828	0	0	0	0	0	0	0	0	0	0	0	0	0	0	0	0	0	0	0	0	0	0	0	0	0	0	0	0	0	0	0	0	0	0	0	0	0	0	0	0	0	0	0	0	0	0	0	0	0
Clostridium_sp_AM22_11AC	0	0	0	0	0	0	0	0	0	0	0	0	0	0	0	0	0	0	0	0	0	0	0	0	0	0	0	0	0	0	0	0	0	0	0	0	0	0	0	0	0	0	0	0	0	0	0	0	0
GGB9580_SGB14998	0	0	0	0	0	0	0	0	0	0	0	0	0	0	0	0	0	0	0	0	0	0	0	0	0	0	0	0	0	0	0	0	0	0	0	0	0	0	0	0	0	0	0	0	0	0	0	0	0
GGB3444_SGB4594	0	0	0	0	0	0	0	0	0	0	0	0	0	0	0	0	0	0	0	0	0	0	0	0	0	0	0	0	0	0	0	0	0	0	0	0	0	0	0	0	0	0	0	0	0	0	0	0	0
Desulfovibrio_desulfuricans	0	0	0	0	0	0	0	0	0	0	0	0	0	0	0	0	0	0	0	0	0	0	0	0	0	0	0	0	0	0	0	0	0	0	0	0	0	0	0	0	0	0	0	0	0	0	0	0	0
Proteus_hauseri	0	0	0	0	0	0	0	0	0	0	0	0	0	0	0	0	0	0	0	0	0	0	0	0	0	0	0	0	0	0	0	0	0	0	0	0	0	0	0	0	0	0	0	0	0	0	0	0	0
Candidatus_Pararuminococcus_gallinarum	0	0	0	0	0	0	0	0	0	0	0	0	0	0	0	0	0	0	0	0	0	0	0	0	0	0	0	0	0	0	0	0	0	0	0	0	0	0	0	0	0	0	0	0	0	0	0	0	0
Faecalicatena_contorta	0	0	0	0	0	0	0	0	0	0	0	0	0	0	0	0	0	0	0	0	0	0	0	0	0	0	0	0	0	0	0	0	0	0	0	0	0	0	0	0	0	0	0	0	0	0	0	0	0
Dialister_succinatiphilus	0	0	0	0	0	0	0	0	0	0	0	0	0	0	0	0	0	0	0	0	0	0	0	0	0	0	0	0	0	0	0	0	0	0	0	0	0	0	0	0	0	0	0	0	0	0	0	0	0
Sutterella_parvirubra	0	0	0	0	0	0	0	0	0	0	0	0	0	0	0	0	0	0	0	0	0	0	0	0	0	0	0	0	0	0	0	0	0	0	0	0	0	0	0	0	0	0	0	0	0	0	0	0	0
Lachnospiraceae_bacterium_AM48_27BH	0	0	0	0	0	0	0	0	0	0	0	0	0	0	0	0	0	0	0	0	0	0	0	0	0	0	0	0	0	0	0	0	0	0	0	0	0	0	0	0	0	0	0	0	0	0	0	0	0
Fusobacterium_naviforme	0	0	0	0	0	0	0	0	0	0	0	0	0	0	0	0	0	0	0	0	0	0	0	0	0	0	0	0	0	0	0	0	0	0	0	0	0	0	0	0	0	0	0	0	0	0	0	0	0
GGB1266_SGB1699	0	0	0	0	0	0	0	0	0	0	0	0	0	0	0	0	0	0	0	0	0	0	0	0	0	0	0	0	0	0	0	0	0	0	0	0	0	0	0	0	0	0	0	0	0	0	0	0	0
Peptacetobacter_hiranonis	0	0	0	0	0	0	0	0	0	0	0	0	0	0	0	0	0	0	0	0	0	0	0	0	0	0	0	0	0	0	0	0	0	0	0	0	0	0	0	0	0	0	0	0	0	0	0	0	0
GGB12985_SGB20152	0	0	0	0	0	0	0	0	0	0	0	0	0	0	0	0	0	0	0	0	0	0	0	0	0	0	0	0	0	0	0	0	0	0	0	0	0	0	0	0	0	0	0	0	0	0	0	0	0
GGB12972_SGB1701	0	0	0	0	0	0	0	0	0	0	0	0	0	0	0	0	0	0	0	0	0	0	0	0	0	0	0	0	0	0	0	0	0	0	0	0	0	0	0	0	0	0	0	0	0	0	0	0	0
Alistipes_ihumii	0	0	0	0	0	0	0	0	0	0	0	0	0	0	0	0	0	0	0	0	0	0	0	0	0	0	0	0	0	0	0	0	0	0	0	0	0	0	0	0	0	0	0	0	0	0	0	0	0
Lachnospiraceae_bacterium_NSJ_29	0	0	0	0	0	0	0	0	0	0	0	0	0	0	0	0	0	0	0	0	0	0	0	0	0	0	0	0	0	0	0	0	0	0	0	0	0	0	0	0	0	0	0	0	0	0	0	0	0
Phocaeicola_dorei	0	0	0	0	0	0	0	0	0	0	0	0	0	0	0	0	0	0	0	0	0	0	0	0	0	0	0	0	0	0	0	0	0	0	0	0	0	0	0	0	0	0	0	0	0	0	0	0	0
Megasphaera_sp_DJF_B143	0	0	0	0	0	0	0	0	0	0	0	0	0	0	0	0	0	0	0	0	0	0	0	0	0	0	0	0	0	0	0	0	0	0	0	0	0	0	0	0	0	0	0	0	0	0	0	0	0
GGB6547_SGB9247	0	0	0	0	0	0	0	0	0	0	0	0	0	0	0	0	0	0	0	0	0	0	0	0	0	0	0	0	0	0	0	0	0	0	0	0	0	0	0	0	0	0	0	0	0	0	0	0	0
Hydrogenoanaerobacterium_saccharovorans	0	0	0	0	0	0	0	0	0	0	0	0	0	0	0	0	0	0	0	0	0	0	0	0	0	0	0	0	0	0	0	0	0	0	0	0	0	0	0	0	0	0	0	0	0	0	0	0	0
Enterococcus_mediterraneensis	0	0	0	0	0	0	0	0	0	0	0	0	0	0	0	0	0	0	0	0	0	0	0	0	0	0	0	0	0	0	0	0	0	0	0	0	0	0	0	0	0	0	0	0	0	0	0	0	0
Ezakiella_coagulans	0	0	0	0	0	0	0	0	0	0	0	0	0	0	0	0	0	0	0	0	0	0	0	0	0	0	0	0	0	0	0	0	0	0	0	0	0	0	0	0	0	0	0	0	0	0	0	0	0
GGB1455_SGB2018	0	0	0	0	0	0	0	0	0	0	0	0	0	0	0	0	0	0	0	0	0	0	0	0	0	0	0	0	0	0	0	0	0	0	0	0	0	0	0	0	0	0	0	0	0	0	0	0	0
Lactiplantibacillus_pentosus	0	0	0	0	0	0	0	0	0	0	0	0	0	0	0	0	0	0	0	0	0	0	0	0	0	0	0	0	0	0	0	0	0	0	0	0	0	0	0	0	0	0	0	0	0	0	0	0	0
Parabacteroides_massiliensis	0	0	0	0	0	0	0	0	0	0	0	0	0	0	0	0	0	0	0	0	0	0	0	0	0	0	0	0	0	0	0	0	0	0	0	0	0	0	0	0	0	0	0	0	0	0	0	0	0
Dysgonomonas_mossii	0	0	0	0	0	0	0	0	0	0	0	0	0	0	0	0	0	0	0	0	0	0	0	0	0	0	0	0	0	0	0	0	0	0	0	0	0	0	0	0	0	0	0	0	0	0	0	0	0
Edwardsiella_tarda	0	0	0	0	0	0	0	0	0	0	0	0	0	0	0	0	0	0	0	0	0	0	0	0	0	0	0	0	0	0	0	0	0	0	0	0	0	0	0	0	0	0	0	0	0	0	0	0	0
Pantoea_septica	0	0	0	0	0	0	0	0	0	0	0	0	0	0	0	0	0	0	0	0	0	0	0	0	0	0	0	0	0	0	0	0	0	0	0	0	0	0	0	0	0	0	0	0	0	0	0	0	0
Turicimonas_muris	0	0	0	0	0	0	0	0	0	0	0	0	0	0	0	0	0	0	0	0	0	0	0	0	0	0	0	0	0	0	0	0	0	0	0	0	0	0	0	0	0	0	0	0	0	0	0	0	0
GGB18384_SGB72500	0	0	0	0	0	0	0	0	0	0	0	0	0	0	0	0	0	0	0	0	0	0	0	0	0	0	0	0	0	0	0	0	0	0	0	0	0	0	0	0	0	0	0	0	0	0	0	0	0
Cryptobacterium_curtum	0	0	0	0	0	0	0	0	0	0	0	0	0	0	0	0	0	0	0	0	0	0	0	0	0	0	0	0	0	0	0	0	0	0	0	0	0	0	0	0	0	0	0	0	0	0	0	0	0
GGB9635_SGB15103	0	0	0	0	0	0	0	0	0	0	0	0	0	0	0	0	0	0	0	0	0	0	0	0	0	0	0	0	0	0	0	0	0	0	0	0	0	0	0	0	0	0	0	0	0	0	0	0	0
GGB9712_SGB15244	0	0	0	0	0	0	0	0	0	0	0	0	0	0	0	0	0	0	0	0	0	0	0	0	0	0	0	0	0	0	0	0	0	0	0	0	0	0	0	0	0	0	0	0	0	0	0	0	0
Varibaculum_cambriense	0	0	0	0	0	0	0	0	0	0	0	0	0	0	0	0	0	0	0	0	0	0	0	0	0	0	0	0	0	0	0	0	0	0	0	0	0	0	0	0	0	0	0	0	0	0	0	0	0
Enterococcus_gilvus	0	0	0	0	0	0	0	0	0	0	0	0	0	0	0	0	0	0	0	0	0	0	0	0	0	0	0	0	0	0	0	0	0	0	0	0	0	0	0	0	0	0	0	0	0	0	0	0	0
Senegalimassilia_SGB14826	0	0	0	0	0	0	0	0	0	0	0	0	0	0	0	0	0	0	0	0	0	0	0	0	0	0	0	0	0	0	0	0	0	0	0	0	0	0	0	0	0	0	0	0	0	0	0	0	0
Peptoniphilus_grossensis	0	0	0	0	0	0	0	0	0	0	0	0	0	0	0	0	0	0	0	0	0	0	0	0	0	0	0	0	0	0	0	0	0	0	0	0	0	0	0	0	0	0	0	0	0	0	0	0	0
Acinetobacter_soli	0	0	0	0	0	0	0	0	0	0	0	0	0	0	0	0	0	0	0	0	0	0	0	0	0	0	0	0	0	0	0	0	0	0	0	0	0	0	0	0	0	0	0	0	0	0	0	0	0
Prevotella_histicola	0	0	0	0	0	0	0	0	0	0	0	0	0	0	0	0	0	0	0	0	0	0	0	0	0	0	0	0	0	0	0	0	0	0	0	0	0	0	0	0	0	0	0	0	0	0	0	0	0
Enterobacter_cloacae	0	0	0	0	0	0	0	0	0	0	0	0	0	0	0	0	0	0	0	0	0	0	0	0	0	0	0	0	0	0	0	0	0	0	0	0	0	0	0	0	0	0	0	0	0	0	0	0	0
Granulicatella_SGB8245	0	0	0	0	0	0	0	0	0	0	0	0	0	0	0	0	0	0	0	0	0	0	0	0	0	0	0	0	0	0	0	0	0	0	0	0	0	0	0	0	0	0	0	0	0	0	0	0	0
Prevotella_salivae	0	0	0	0	0	0	0	0	0	0	0	0	0	0	0	0	0	0	0	0	0	0	0	0	0	0	0	0	0	0	0	0	0	0	0	0	0	0	0	0	0	0	0	0	0	0	0	0	0
Atlantibacter_hermannii	0	0	0	0	0	0	0	0	0	0	0	0	0	0	0	0	0	0	0	0	0	0	0	0	0	0	0	0	0	0	0	0	0	0	0	0	0	0	0	0	0	0	0	0	0	0	0	0	0
Lachnoanaerobaculum_orale	0	0	0	0	0	0	0	0	0	0	0	0	0	0	0	0	0	0	0	0	0	0	0	0	0	0	0	0	0	0	0	0	0	0	0	0	0	0	0	0	0	0	0	0	0	0	0	0	0
Moraxella_catarrhalis	0	0	0	0	0	0	0	0	0	0	0	0	0	0	0	0	0	0	0	0	0	0	0	0	0	0	0	0	0	0	0	0	0	0	0	0	0	0	0	0	0	0	0	0	0	0	0	0	0
Neisseria_cinerea	0	0	0	0	0	0	0	0	0	0	0	0	0	0	0	0	0	0	0	0	0	0	0	0	0	0	0	0	0	0	0	0	0	0	0	0	0	0	0	0	0	0	0	0	0	0	0	0	0
Leptotrichia_wadei	0	0	0	0	0	0	0	0	0	0	0	0	0	0	0	0	0	0	0	0	0	0	0	0	0	0	0	0	0	0	0	0	0	0	0	0	0	0	0	0	0	0	0	0	0	0	0	0	0
Stomatobaculum_longum	0	0	0	0	0	0	0	0	0	0	0	0	0	0	0	0	0	0	0	0	0	0	0	0	0	0	0	0	0	0	0	0	0	0	0	0	0	0	0	0	0	0	0	0	0	0	0	0	0
Streptococcus_infantis	0	0	0	0	0	0	0	0	0	0	0	0	0	0	0	0	0	0	0	0	0	0	0	0	0	0	0	0	0	0	0	0	0	0	0	0	0	0	0	0	0	0	0	0	0	0	0	0	0
GGB3390_SGB4478	0	0	0	0	0	0	0	0	0	0	0	0	0	0	0	0	0	0	0	0	0	0	0	0	0	0	0	0	0	0	0	0	0	0	0	0	0	0	0	0	0	0	0	0	0	0	0	0	0
Enterococcus_canintestini	0	0	0	0	0	0	0	0	0	0	0	0	0	0	0	0	0	0	0	0	0	0	0	0	0	0	0	0	0	0	0	0	0	0	0	0	0	0	0	0	0	0	0	0	0	0	0	0	0
Enterococcus_devriesei	0	0	0	0	0	0	0	0	0	0	0	0	0	0	0	0	0	0	0	0	0	0	0	0	0	0	0	0	0	0	0	0	0	0	0	0	0	0	0	0	0	0	0	0	0	0	0	0	0
Megasphaera_cerevisiae	0	0	0	0	0	0	0	0	0	0	0	0	0	0	0	0	0	0	0	0	0	0	0	0	0	0	0	0	0	0	0	0	0	0	0	0	0	0	0	0	0	0	0	0	0	0	0	0	0
Olsenella_urininfantis	0	0	0	0	0	0	0	0	0	0	0	0	0	0	0	0	0	0	0	0	0	0	0	0	0	0	0	0	0	0	0	0	0	0	0	0	0	0	0	0	0	0	0	0	0	0	0	0	0
Olsenella_massiliensis	0	0	0	0	0	0	0	0	0	0	0	0	0	0	0	0	0	0	0	0	0	0	0	0	0	0	0	0	0	0	0	0	0	0	0	0	0	0	0	0	0	0	0	0	0	0	0	0	0
GGB80093_SGB1810	0	0	0	0	0	0	0	0	0	0	0	0	0	0	0	0	0	0	0	0	0	0	0	0	0	0	0	0	0	0	0	0	0	0	0	0	0	0	0	0	0	0	0	0	0	0	0	0	0
Eubacteriaceae_bacterium	0	0	0	0	0	0	0	0	0	0	0	0	0	0	0	0	0	0	0	0	0	0	0	0	0	0	0	0	0	0	0	0	0	0	0	0	0	0	0	0	0	0	0	0	0	0	0	0	0
GGB3859_SGB5234	0	0	0	0	0	0	0	0	0	0	0	0	0	0	0	0	0	0	0	0	0	0	0	0	0	0	0	0	0	0	0	0	0	0	0	0	0	0	0	0	0	0	0	0	0	0	0	0	0
Ruminococcaceae_bacterium_AM28_23LB	0	0	0	0	0	0	0	0	0	0	0	0	0	0	0	0	0	0	0	0	0	0	0	0	0	0	0	0	0	0	0	0	0	0	0	0	0	0	0	0	0	0	0	0	0	0	0	0	0
Acetobacter_papayae	0	0	0	0	0	0	0	0	0	0	0	0	0	0	0	0	0	0	0	0	0	0	0	0	0	0	0	0	0	0	0	0	0	0	0	0	0	0	0	0	0	0	0	0	0	0	0	0	0
Paracoccus_sphaerophysae	0	0	0	0	0	0	0	0	0	0	0	0	0	0	0	0	0	0	0	0	0	0	0	0	0	0	0	0	0	0	0	0	0	0	0	0	0	0	0	0	0	0	0	0	0	0	0	0	0
Prevotella_jejuni	0	0	0	0	0	0	0	0	0	0	0	0	0	0	0	0	0	0	0	0	0	0	0	0	0	0	0	0	0	0	0	0	0	0	0	0	0	0	0	0	0	0	0	0	0	0	0	0	0
Klebsiella_sp_WP3_S18_ESBL_05	0	0	0	0	0	0	0	0	0	0	0	0	0	0	0	0	0	0	0	0	0	0	0	0	0	0	0	0	0	0	0	0	0	0	0	0	0	0	0	0	0	0	0	0	0	0	0	0	0
Pseudomonas_monteilii	0	0	0	0	0	0	0	0	0	0	0	0	0	0	0	0	0	0	0	0	0	0	0	0	0	0	0	0	0	0	0	0	0	0	0	0	0	0	0	0	0	0	0	0	0	0	0	0	0
GGB33085_SGB1672	0	0	0	0	0	0	0	0	0	0	0	0	0	0	0	0	0	0	0	0	0	0	0	0	0	0	0	0	0	0	0	0	0	0	0	0	0	0	0	0	0	0	0	0	0	0	0	0	0
Mitsuokella_jalaludinii	0	0	0	0	0	0	0	0	0	0	0	0	0	0	0	0	0	0	0	0	0	0	0	0	0	0	0	0	0	0	0	0	0	0	0	0	0	0	0	0	0	0	0	0	0	0	0	0	0
Acidaminococcus_massiliensis	0	0	0	0	0	0	0	0	0	0	0	0	0	0	0	0	0	0	0	0	0	0	0	0	0	0	0	0	0	0	0	0	0	0	0	0	0	0	0	0	0	0	0	0	0	0	0	0	0
Mogibacterium_kristiansenii	0	0	0	0	0	0	0	0	0	0	0	0	0	0	0	0	0	0	0	0	0	0	0	0	0	0	0	0	0	0	0	0	0	0	0	0	0	0	0	0	0	0	0	0	0	0	0	0	0
Olsenella_SGB14390	0	0	0	0	0	0	0	0	0	0	0	0	0	0	0	0	0	0	0	0	0	0	0	0	0	0	0	0	0	0	0	0	0	0	0	0	0	0	0	0	0	0	0	0	0	0	0	0	0
Urinicoccus_timonensis	0	0	0	0	0	0	0	0	0	0	0	0	0	0	0	0	0	0	0	0	0	0	0	0	0	0	0	0	0	0	0	0	0	0	0	0	0	0	0	0	0	0	0	0	0	0	0	0	0
GGB9713_SGB15249	0	0	0	0	0	0	0	0	0	0	0	0	0	0	0	0	0	0	0	0	0	0	0	0	0	0	0	0	0	0	0	0	0	0	0	0	0	0	0	0	0	0	0	0	0	0	0	0	0
Hungatella_xylanolytica	0	0	0	0	0	0	0	0	0	0	0	0	0	0	0	0	0	0	0	0	0	0	0	0	0	0	0	0	0	0	0	0	0	0	0	0	0	0	0	0	0	0	0	0	0	0	0	0	0
Luteimonas_sp_YGD11_2	0	0	0	0	0	0	0	0	0	0	0	0	0	0	0	0	0	0	0	0	0	0	0	0	0	0	0	0	0	0	0	0	0	0	0	0	0	0	0	0	0	0	0	0	0	0	0	0	0
Luteimonas_padinae	0	0	0	0	0	0	0	0	0	0	0	0	0	0	0	0	0	0	0	0	0	0	0	0	0	0	0	0	0	0	0	0	0	0	0	0	0	0	0	0	0	0	0	0	0	0	0	0	0
Brevundimonas_SGB11729	0	0	0	0	0	0	0	0	0	0	0	0	0	0	0	0	0	0	0	0	0	0	0	0	0	0	0	0	0	0	0	0	0	0	0	0	0	0	0	0	0	0	0	0	0	0	0	0	0
Porphyromonas_SGB1980	0	0	0	0	0	0	0	0	0	0	0	0	0	0	0	0	0	0	0	0	0	0	0	0	0	0	0	0	0	0	0	0	0	0	0	0	0	0	0	0	0	0	0	0	0	0	0	0	0
Peptoniphilus_pacaensis	0	0	0	0	0	0	0	0	0	0	0	0	0	0	0	0	0	0	0	0	0	0	0	0	0	0	0	0	0	0	0	0	0	0	0	0	0	0	0	0	0	0	0	0	0	0	0	0	0
Xanthomonadaceae_bacterium_NML93_0831	0	0	0	0	0	0	0	0	0	0	0	0	0	0	0	0	0	0	0	0	0	0	0	0	0	0	0	0	0	0	0	0	0	0	0	0	0	0	0	0	0	0	0	0	0	0	0	0	0
Corynebacterium_pollutisoli	0	0	0	0	0	0	0	0	0	0	0	0	0	0	0	0	0	0	0	0	0	0	0	0	0	0	0	0	0	0	0	0	0	0	0	0	0	0	0	0	0	0	0	0	0	0	0	0	0
GGB42994_SGB4746	0	0	0	0	0	0	0	0	0	0	0	0	0	0	0	0	0	0	0	0	0	0	0	0	0	0	0	0	0	0	0	0	0	0	0	0	0	0	0	0	0	0	0	0	0	0	0	0	0
Paraeggerthella_hongkongensis	0	0	0	0	0	0	0	0	0	0	0	0	0	0	0	0	0	0	0	0	0	0	0	0	0	0	0	0	0	0	0	0	0	0	0	0	0	0	0	0	0	0	0	0	0	0	0	0	0
Enterobacter_huaxiensis	0	0	0	0	0	0	0	0	0	0	0	0	0	0	0	0	0	0	0	0	0	0	0	0	0	0	0	0	0	0	0	0	0	0	0	0	0	0	0	0	0	0	0	0	0	0	0	0	0
Corynebacterium_kroppenstedtii	0	0	0	0	0	0	0	0	0	0	0	0	0	0	0	0	0	0	0	0	0	0	0	0	0	0	0	0	0	0	0	0	0	0	0	0	0	0	0	0	0	0	0	0	0	0	0	0	0
Bifidobacterium_psychraerophilum	0	0	0	0	0	0	0	0	0	0	0	0	0	0	0	0	0	0	0	0	0	0	0	0	0	0	0	0	0	0	0	0	0	0	0	0	0	0	0	0	0	0	0	0	0	0	0	0	0
Paracoccus_yeei	0	0	0	0	0	0	0	0	0	0	0	0	0	0	0	0	0	0	0	0	0	0	0	0	0	0	0	0	0	0	0	0	0	0	0	0	0	0	0	0	0	0	0	0	0	0	0	0	0
Sphingobacterium_daejeonense	0	0	0	0	0	0	0	0	0	0	0	0	0	0	0	0	0	0	0	0	0	0	0	0	0	0	0	0	0	0	0	0	0	0	0	0	0	0	0	0	0	0	0	0	0	0	0	0	0
Sphingobacterium_SGB36192	0	0	0	0	0	0	0	0	0	0	0	0	0	0	0	0	0	0	0	0	0	0	0	0	0	0	0	0	0	0	0	0	0	0	0	0	0	0	0	0	0	0	0	0	0	0	0	0	0
Megasphaera_vaginalis	0	0	0	0	0	0	0	0	0	0	0	0	0	0	0	0	0	0	0	0	0	0	0	0	0	0	0	0	0	0	0	0	0	0	0	0	0	0	0	0	0	0	0	0	0	0	0	0	0
Lactobacillus_taiwanensis	0	0	0	0	0	0	0	0	0	0	0	0	0	0	0	0	0	0	0	0	0	0	0	0	0	0	0	0	0	0	0	0	0	0	0	0	0	0	0	0	0	0	0	0	0	0	0	0	0
Campylobacter_ureolyticus	0	0	0	0	0	0	0	0	0	0	0	0	0	0	0	0	0	0	0	0	0	0	0	0	0	0	0	0	0	0	0	0	0	0	0	0	0	0	0	0	0	0	0	0	0	0	0	0	0
Peptoniphilus_duerdenii	0	0	0	0	0	0	0	0	0	0	0	0	0	0	0	0	0	0	0	0	0	0	0	0	0	0	0	0	0	0	0	0	0	0	0	0	0	0	0	0	0	0	0	0	0	0	0	0	0
Anaerococcus_SGB6671	0	0	0	0	0	0	0	0	0	0	0	0	0	0	0	0	0	0	0	0	0	0	0	0	0	0	0	0	0	0	0	0	0	0	0	0	0	0	0	0	0	0	0	0	0	0	0	0	0
Peptoniphilus_lacrimalis	0	0	0	0	0	0	0	0	0	0	0	0	0	0	0	0	0	0	0	0	0	0	0	0	0	0	0	0	0	0	0	0	0	0	0	0	0	0	0	0	0	0	0	0	0	0	0	0	0
Urinicoccus_massiliensis	0	0	0	0	0	0	0	0	0	0	0	0	0	0	0	0	0	0	0	0	0	0	0	0	0	0	0	0	0	0	0	0	0	0	0	0	0	0	0	0	0	0	0	0	0	0	0	0	0
Anaerococcus_vaginalis	0	0	0	0	0	0	0	0	0	0	0	0	0	0	0	0	0	0	0	0	0	0	0	0	0	0	0	0	0	0	0	0	0	0	0	0	0	0	0	0	0	0	0	0	0	0	0	0	0
Clostridiales_bacterium_KA00134	0	0	0	0	0	0	0	0	0	0	0	0	0	0	0	0	0	0	0	0	0	0	0	0	0	0	0	0	0	0	0	0	0	0	0	0	0	0	0	0	0	0	0	0	0	0	0	0	0
Anaerococcus_sp_Marseille_P3915	0	0	0	0	0	0	0	0	0	0	0	0	0	0	0	0	0	0	0	0	0	0	0	0	0	0	0	0	0	0	0	0	0	0	0	0	0	0	0	0	0	0	0	0	0	0	0	0	0
Fenollaria_massiliensis	0	0	0	0	0	0	0	0	0	0	0	0	0	0	0	0	0	0	0	0	0	0	0	0	0	0	0	0	0	0	0	0	0	0	0	0	0	0	0	0	0	0	0	0	0	0	0	0	0
Peptoniphilus_phoceensis	0	0	0	0	0	0	0	0	0	0	0	0	0	0	0	0	0	0	0	0	0	0	0	0	0	0	0	0	0	0	0	0	0	0	0	0	0	0	0	0	0	0	0	0	0	0	0	0	0
GGB80050_SGB6678	0	0	0	0	0	0	0	0	0	0	0	0	0	0	0	0	0	0	0	0	0	0	0	0	0	0	0	0	0	0	0	0	0	0	0	0	0	0	0	0	0	0	0	0	0	0	0	0	0
Peptoniphilus_obesi	0	0	0	0	0	0	0	0	0	0	0	0	0	0	0	0	0	0	0	0	0	0	0	0	0	0	0	0	0	0	0	0	0	0	0	0	0	0	0	0	0	0	0	0	0	0	0	0	0
Anaerococcus_hydrogenalis	0	0	0	0	0	0	0	0	0	0	0	0	0	0	0	0	0	0	0	0	0	0	0	0	0	0	0	0	0	0	0	0	0	0	0	0	0	0	0	0	0	0	0	0	0	0	0	0	0
Anaerococcus_mediterraneensis	0	0	0	0	0	0	0	0	0	0	0	0	0	0	0	0	0	0	0	0	0	0	0	0	0	0	0	0	0	0	0	0	0	0	0	0	0	0	0	0	0	0	0	0	0	0	0	0	0
Anaerococcus_provencensis	0	0	0	0	0	0	0	0	0	0	0	0	0	0	0	0	0	0	0	0	0	0	0	0	0	0	0	0	0	0	0	0	0	0	0	0	0	0	0	0	0	0	0	0	0	0	0	0	0
Gordonibacter_sp_Marseille_P4307	0	0	0	0	0	0	0	0	0	0	0	0	0	0	0	0	0	0	0	0	0	0	0	0	0	0	0	0	0	0	0	0	0	0	0	0	0	0	0	0	0	0	0	0	0	0	0	0	0
Anaerococcus_rubeinfantis	0	0	0	0	0	0	0	0	0	0	0	0	0	0	0	0	0	0	0	0	0	0	0	0	0	0	0	0	0	0	0	0	0	0	0	0	0	0	0	0	0	0	0	0	0	0	0	0	0
Anaerococcus_degeneri	0	0	0	0	0	0	0	0	0	0	0	0	0	0	0	0	0	0	0	0	0	0	0	0	0	0	0	0	0	0	0	0	0	0	0	0	0	0	0	0	0	0	0	0	0	0	0	0	0
Bifidobacterium_pseudolongum	0	0	0	0	0	0	0	0	0	0	0	0	0	0	0	0	0	0	0	0	0	0	0	0	0	0	0	0	0	0	0	0	0	0	0	0	0	0	0	0	0	0	0	0	0	0	0	0	0
Kurthia_gibsonii	0	0	0	0	0	0	0	0	0	0	0	0	0	0	0	0	0	0	0	0	0	0	0	0	0	0	0	0	0	0	0	0	0	0	0	0	0	0	0	0	0	0	0	0	0	0	0	0	0
Eikenella_corrodens	0	0	0	0	0	0	0	0	0	0	0	0	0	0	0	0	0	0	0	0	0	0	0	0	0	0	0	0	0	0	0	0	0	0	0	0	0	0	0	0	0	0	0	0	0	0	0	0	0
Peptoniphilus_lacydonensis	0	0	0	0	0	0	0	0	0	0	0	0	0	0	0	0	0	0	0	0	0	0	0	0	0	0	0	0	0	0	0	0	0	0	0	0	0	0	0	0	0	0	0	0	0	0	0	0	0
Corynebacterium_wankanglinii	0	0	0	0	0	0	0	0	0	0	0	0	0	0	0	0	0	0	0	0	0	0	0	0	0	0	0	0	0	0	0	0	0	0	0	0	0	0	0	0	0	0	0	0	0	0	0	0	0
Corynebacterium_mastitidis	0	0	0	0	0	0	0	0	0	0	0	0	0	0	0	0	0	0	0	0	0	0	0	0	0	0	0	0	0	0	0	0	0	0	0	0	0	0	0	0	0	0	0	0	0	0	0	0	0
Corynebacterium_vitaeruminis	0	0	0	0	0	0	0	0	0	0	0	0	0	0	0	0	0	0	0	0	0	0	0	0	0	0	0	0	0	0	0	0	0	0	0	0	0	0	0	0	0	0	0	0	0	0	0	0	0
Dermabacter_hominis	0	0	0	0	0	0	0	0	0	0	0	0	0	0	0	0	0	0	0	0	0	0	0	0	0	0	0	0	0	0	0	0	0	0	0	0	0	0	0	0	0	0	0	0	0	0	0	0	0
Corynebacterium_jeddahense	0	0	0	0	0	0	0	0	0	0	0	0	0	0	0	0	0	0	0	0	0	0	0	0	0	0	0	0	0	0	0	0	0	0	0	0	0	0	0	0	0	0	0	0	0	0	0	0	0
Parenemella_sanctibonifatiensis	0	0	0	0	0	0	0	0	0	0	0	0	0	0	0	0	0	0	0	0	0	0	0	0	0	0	0	0	0	0	0	0	0	0	0	0	0	0	0	0	0	0	0	0	0	0	0	0	0
Campylobacter_hominis	0	0	0	0	0	0	0	0	0	0	0	0	0	0	0	0	0	0	0	0	0	0	0	0	0	0	0	0	0	0	0	0	0	0	0	0	0	0	0	0	0	0	0	0	0	0	0	0	0
Microbacterium_laevaniformans	0	0	0	0	0	0	0	0	0	0	0	0	0	0	0	0	0	0	0	0	0	0	0	0	0	0	0	0	0	0	0	0	0	0	0	0	0	0	0	0	0	0	0	0	0	0	0	0	0
Haemophilus_SGB36986	0	0	0	0	0	0	0	0	0	0	0	0	0	0	0	0	0	0	0	0	0	0	0	0	0	0	0	0	0	0	0	0	0	0	0	0	0	0	0	0	0	0	0	0	0	0	0	0	0
Parafannyhessea_umbonata	0	0	0	0	0	0	0	0	0	0	0	0	0	0	0	0	0	0	0	0	0	0	0	0	0	0	0	0	0	0	0	0	0	0	0	0	0	0	0	0	0	0	0	0	0	0	0	0	0
Enterococcus_phoeniculicola	0	0	0	0	0	0	0	0	0	0	0	0	0	0	0	0	0	0	0	0	0	0	0	0	0	0	0	0	0	0	0	0	0	0	0	0	0	0	0	0	0	0	0	0	0	0	0	0	0
Lapidilactobacillus_dextrinicus	0	0	0	0	0	0	0	0	0	0	0	0	0	0	0	0	0	0	0	0	0	0	0	0	0	0	0	0	0	0	0	0	0	0	0	0	0	0	0	0	0	0	0	0	0	0	0	0	0
GGB9581_SGB4365	0	0	0	0	0	0	0	0	0	0	0	0	0	0	0	0	0	0	0	0	0	0	0	0	0	0	0	0	0	0	0	0	0	0	0	0	0	0	0	0	0	0	0	0	0	0	0	0	0
Clostridium_sporosphaeroides	0	0	0	0	0	0	0	0	0	0	0	0	0	0	0	0	0	0	0	0	0	0	0	0	0	0	0	0	0	0	0	0	0	0	0	0	0	0	0	0	0	0	0	0	0	0	0	0	0
Candida_tropicalis	0	0	0	0	0	0	0	0	0	0	0	0	0	0	0	0	0	0	0	0	0	0	0	0	0	0	0	0	0	0	0	0	0	0	0	0	0	0	0	0	0	0	0	0	0	0	0	0	0
Ndongobacter_massiliensis	0	0	0	0	0	0	0	0	0	0	0	0	0	0	0	0	0	0	0	0	0	0	0	0	0	0	0	0	0	0	0	0	0	0	0	0	0	0	0	0	0	0	0	0	0	0	0	0	0
Corynebacterium_urealyticum	0	0	0	0	0	0	0	0	0	0	0	0	0	0	0	0	0	0	0	0	0	0	0	0	0	0	0	0	0	0	0	0	0	0	0	0	0	0	0	0	0	0	0	0	0	0	0	0	0
Proteus_alimentorum	0	0	0	0	0	0	0	0	0	0	0	0	0	0	0	0	0	0	0	0	0	0	0	0	0	0	0	0	0	0	0	0	0	0	0	0	0	0	0	0	0	0	0	0	0	0	0	0	0
Proteus_terrae	0	0	0	0	0	0	0	0	0	0	0	0	0	0	0	0	0	0	0	0	0	0	0	0	0	0	0	0	0	0	0	0	0	0	0	0	0	0	0	0	0	0	0	0	0	0	0	0	0
GGB1630_SGB2238	0	0	0	0	0	0	0	0	0	0	0	0	0	0	0	0	0	0	0	0	0	0	0	0	0	0	0	0	0	0	0	0	0	0	0	0	0	0	0	0	0	0	0	0	0	0	0	0	0
Streptococcus_SGB5805	0	0	0	0	0	0	0	0	0	0	0	0	0	0	0	0	0	0	0	0	0	0	0	0	0	0	0	0	0	0	0	0	0	0	0	0	0	0	0	0	0	0	0	0	0	0	0	0	0
Cetobacterium_somerae	0	0	0	0	0	0	0	0	0	0	0	0	0	0	0	0	0	0	0	0	0	0	0	0	0	0	0	0	0	0	0	0	0	0	0	0	0	0	0	0	0	0	0	0	0	0	0	0	0
Lentilactobacillus_rapi	0	0	0	0	0	0	0	0	0	0	0	0	0	0	0	0	0	0	0	0	0	0	0	0	0	0	0	0	0	0	0	0	0	0	0	0	0	0	0	0	0	0	0	0	0	0	0	0	0
Oenococcus_kitaharae	0	0	0	0	0	0	0	0	0	0	0	0	0	0	0	0	0	0	0	0	0	0	0	0	0	0	0	0	0	0	0	0	0	0	0	0	0	0	0	0	0	0	0	0	0	0	0	0	0
Bifidobacterium_aquikefiri	0	0	0	0	0	0	0	0	0	0	0	0	0	0	0	0	0	0	0	0	0	0	0	0	0	0	0	0	0	0	0	0	0	0	0	0	0	0	0	0	0	0	0	0	0	0	0	0	0
Tissierellia_bacterium_KA00581	0	0	0	0	0	0	0	0	0	0	0	0	0	0	0	0	0	0	0	0	0	0	0	0	0	0	0	0	0	0	0	0	0	0	0	0	0	0	0	0	0	0	0	0	0	0	0	0	0
Liquorilactobacillus_vini	0	0	0	0	0	0	0	0	0	0	0	0	0	0	0	0	0	0	0	0	0	0	0	0	0	0	0	0	0	0	0	0	0	0	0	0	0	0	0	0	0	0	0	0	0	0	0	0	0
Corynebacterium_flavescens	0	0	0	0	0	0	0	0	0	0	0	0	0	0	0	0	0	0	0	0	0	0	0	0	0	0	0	0	0	0	0	0	0	0	0	0	0	0	0	0	0	0	0	0	0	0	0	0	0
GGB3012_SGB4003	0	0	0	0	0	0	0	0	0	0	0	0	0	0	0	0	0	0	0	0	0	0	0	0	0	0	0	0	0	0	0	0	0	0	0	0	0	0	0	0	0	0	0	0	0	0	0	0	0
Sneathia_vaginalis	0	0	0	0	0	0	0	0	0	0	0	0	0	0	0	0	0	0	0	0	0	0	0	0	0	0	0	0	0	0	0	0	0	0	0	0	0	0	0	0	0	0	0	0	0	0	0	0	0
Scardovia_wiggsiae	0	0	0	0	0	0	0	0	0	0	0	0	0	0	0	0	0	0	0	0	0	0	0	0	0	0	0	0	0	0	0	0	0	0	0	0	0	0	0	0	0	0	0	0	0	0	0	0	0
Veillonella_denticariosi	0	0	0	0	0	0	0	0	0	0	0	0	0	0	0	0	0	0	0	0	0	0	0	0	0	0	0	0	0	0	0	0	0	0	0	0	0	0	0	0	0	0	0	0	0	0	0	0	0
Lactobacillus_iners	0	0	0	0	0	0	0	0	0	0	0	0	0	0	0	0	0	0	0	0	0	0	0	0	0	0	0	0	0	0	0	0	0	0	0	0	0	0	0	0	0	0	0	0	0	0	0	0	0
Lactobacillus_jensenii	0	0	0	0	0	0	0	0	0	0	0	0	0	0	0	0	0	0	0	0	0	0	0	0	0	0	0	0	0	0	0	0	0	0	0	0	0	0	0	0	0	0	0	0	0	0	0	0	0
Staphylococcus_lugdunensis	0	0	0	0	0	0	0	0	0	0	0	0	0	0	0	0	0	0	0	0	0	0	0	0	0	0	0	0	0	0	0	0	0	0	0	0	0	0	0	0	0	0	0	0	0	0	0	0	0
Anaerococcus_octavius	0	0	0	0	0	0	0	0	0	0	0	0	0	0	0	0	0	0	0	0	0	0	0	0	0	0	0	0	0	0	0	0	0	0	0	0	0	0	0	0	0	0	0	0	0	0	0	0	0
Corynebacterium_diphtheriae	0	0	0	0	0	0	0	0	0	0	0	0	0	0	0	0	0	0	0	0	0	0	0	0	0	0	0	0	0	0	0	0	0	0	0	0	0	0	0	0	0	0	0	0	0	0	0	0	0
Anaerococcus_tetradius	0	0	0	0	0	0	0	0	0	0	0	0	0	0	0	0	0	0	0	0	0	0	0	0	0	0	0	0	0	0	0	0	0	0	0	0	0	0	0	0	0	0	0	0	0	0	0	0	0
Dialister_pneumosintes	0	0	0	0	0	0	0	0	0	0	0	0	0	0	0	0	0	0	0	0	0	0	0	0	0	0	0	0	0	0	0	0	0	0	0	0	0	0	0	0	0	0	0	0	0	0	0	0	0
GGB6554_SGB9256	0	0	0	0	0	0	0	0	0	0	0	0	0	0	0	0	0	0	0	0	0	0	0	0	0	0	0	0	0	0	0	0	0	0	0	0	0	0	0	0	0	0	0	0	0	0	0	0	0
Fastidiosipila_sanguinis	0	0	0	0	0	0	0	0	0	0	0	0	0	0	0	0	0	0	0	0	0	0	0	0	0	0	0	0	0	0	0	0	0	0	0	0	0	0	0	0	0	0	0	0	0	0	0	0	0
Cutibacterium_granulosum	0	0	0	0	0	0	0	0	0	0	0	0	0	0	0	0	0	0	0	0	0	0	0	0	0	0	0	0	0	0	0	0	0	0	0	0	0	0	0	0	0	0	0	0	0	0	0	0	0
Collinsella_SGB14987	0	0	0	0	0	0	0	0	0	0	0	0	0	0	0	0	0	0	0	0	0	0	0	0	0	0	0	0	0	0	0	0	0	0	0	0	0	0	0	0	0	0	0	0	0	0	0	0	0
Veillonella_montpellierensis	0	0	0	0	0	0	0	0	0	0	0	0	0	0	0	0	0	0	0	0	0	0	0	0	0	0	0	0	0	0	0	0	0	0	0	0	0	0	0	0	0	0	0	0	0	0	0	0	0
Edwardsiella_hoshinae	0	0	0	0	0	0	0	0	0	0	0	0	0	0	0	0	0	0	0	0	0	0	0	0	0	0	0	0	0	0	0	0	0	0	0	0	0	0	0	0	0	0	0	0	0	0	0	0	0
Streptococcus_agalactiae	0	0	0	0	0	0	0	0	0	0	0	0	0	0	0	0	0	0	0	0	0	0	0	0	0	0	0	0	0	0	0	0	0	0	0	0	0	0	0	0	0	0	0	0	0	0	0	0	0
Brevilactibacter_sinopodophylli	0	0	0	0	0	0	0	0	0	0	0	0	0	0	0	0	0	0	0	0	0	0	0	0	0	0	0	0	0	0	0	0	0	0	0	0	0	0	0	0	0	0	0	0	0	0	0	0	0
Corynebacterium_stationis	0	0	0	0	0	0	0	0	0	0	0	0	0	0	0	0	0	0	0	0	0	0	0	0	0	0	0	0	0	0	0	0	0	0	0	0	0	0	0	0	0	0	0	0	0	0	0	0	0
Corynebacterium_casei	0	0	0	0	0	0	0	0	0	0	0	0	0	0	0	0	0	0	0	0	0	0	0	0	0	0	0	0	0	0	0	0	0	0	0	0	0	0	0	0	0	0	0	0	0	0	0	0	0
Ruoffia_tabacinasalis	0	0	0	0	0	0	0	0	0	0	0	0	0	0	0	0	0	0	0	0	0	0	0	0	0	0	0	0	0	0	0	0	0	0	0	0	0	0	0	0	0	0	0	0	0	0	0	0	0
Aerococcus_urinaeequi	0	0	0	0	0	0	0	0	0	0	0	0	0	0	0	0	0	0	0	0	0	0	0	0	0	0	0	0	0	0	0	0	0	0	0	0	0	0	0	0	0	0	0	0	0	0	0	0	0
Parascardovia_denticolens	0	0	0	0	0	0	0	0	0	0	0	0	0	0	0	0	0	0	0	0	0	0	0	0	0	0	0	0	0	0	0	0	0	0	0	0	0	0	0	0	0	0	0	0	0	0	0	0	0
Porphyromonas_asaccharolytica	0	0	0	0	0	0	0	0	0	0	0	0	0	0	0	0	0	0	0	0	0	0	0	0	0	0	0	0	0	0	0	0	0	0	0	0	0	0	0	0	0	0	0	0	0	0	0	0	0
Actinomyces_SGB17168	0	0	0	0	0	0	0	0	0	0	0	0	0	0	0	0	0	0	0	0	0	0	0	0	0	0	0	0	0	0	0	0	0	0	0	0	0	0	0	0	0	0	0	0	0	0	0	0	0
Corynebacterium_macginleyi	0	0	0	0	0	0	0	0	0	0	0	0	0	0	0	0	0	0	0	0	0	0	0	0	0	0	0	0	0	0	0	0	0	0	0	0	0	0	0	0	0	0	0	0	0	0	0	0	0
Malassezia_globosa	0	0	0	0	0	0	0	0	0	0	0	0	0	0	0	0	0	0	0	0	0	0	0	0	0	0	0	0	0	0	0	0	0	0	0	0	0	0	0	0	0	0	0	0	0	0	0	0	0
Acinetobacter_sp_DSM_11652	0	0	0	0	0	0	0	0	0	0	0	0	0	0	0	0	0	0	0	0	0	0	0	0	0	0	0	0	0	0	0	0	0	0	0	0	0	0	0	0	0	0	0	0	0	0	0	0	0
Sphingobacterium_lactis	0	0	0	0	0	0	0	0	0	0	0	0	0	0	0	0	0	0	0	0	0	0	0	0	0	0	0	0	0	0	0	0	0	0	0	0	0	0	0	0	0	0	0	0	0	0	0	0	0
Acinetobacter_gandensis	0	0	0	0	0	0	0	0	0	0	0	0	0	0	0	0	0	0	0	0	0	0	0	0	0	0	0	0	0	0	0	0	0	0	0	0	0	0	0	0	0	0	0	0	0	0	0	0	0
GGB73496_SGB47079	0	0	0	0	0	0	0	0	0	0	0	0	0	0	0	0	0	0	0	0	0	0	0	0	0	0	0	0	0	0	0	0	0	0	0	0	0	0	0	0	0	0	0	0	0	0	0	0	0
Sphingobacterium_mizutaii	0	0	0	0	0	0	0	0	0	0	0	0	0	0	0	0	0	0	0	0	0	0	0	0	0	0	0	0	0	0	0	0	0	0	0	0	0	0	0	0	0	0	0	0	0	0	0	0	0
Sphingobacterium_hotanense	0	0	0	0	0	0	0	0	0	0	0	0	0	0	0	0	0	0	0	0	0	0	0	0	0	0	0	0	0	0	0	0	0	0	0	0	0	0	0	0	0	0	0	0	0	0	0	0	0
Chryseobacterium_sp_GCR5	0	0	0	0	0	0	0	0	0	0	0	0	0	0	0	0	0	0	0	0	0	0	0	0	0	0	0	0	0	0	0	0	0	0	0	0	0	0	0	0	0	0	0	0	0	0	0	0	0
Massilioclostridium_coli	0	0	0	0	0	0	0	0	0	0	0	0	0	0	0	0	0	0	0	0	0	0	0	0	0	0	0	0	0	0	0	0	0	0	0	0	0	0	0	0	0	0	0	0	0	0	0	0	0
Butyricimonas_faecalis	0	0	0	0	0	0	0	0	0	0	0	0	0	0	0	0	0	0	0	0	0	0	0	0	0	0	0	0	0	0	0	0	0	0	0	0	0	0	0	0	0	0	0	0	0	0	0	0	0
Blautia_caecimuris	0	0	0	0	0	0	0	0	0	0	0	0	0	0	0	0	0	0	0	0	0	0	0	0	0	0	0	0	0	0	0	0	0	0	0	0	0	0	0	0	0	0	0	0	0	0	0	0	0
Ellagibacter_isourolithinifaciens	0	0	0	0	0	0	0	0	0	0	0	0	0	0	0	0	0	0	0	0	0	0	0	0	0	0	0	0	0	0	0	0	0	0	0	0	0	0	0	0	0	0	0	0	0	0	0	0	0
Prevotella_amnii	0	0	0	0	0	0	0	0	0	0	0	0	0	0	0	0	0	0	0	0	0	0	0	0	0	0	0	0	0	0	0	0	0	0	0	0	0	0	0	0	0	0	0	0	0	0	0	0	0
Sneathia_sanguinegens	0	0	0	0	0	0	0	0	0	0	0	0	0	0	0	0	0	0	0	0	0	0	0	0	0	0	0	0	0	0	0	0	0	0	0	0	0	0	0	0	0	0	0	0	0	0	0	0	0
Coriobacteriales_bacterium_DNF00809	0	0	0	0	0	0	0	0	0	0	0	0	0	0	0	0	0	0	0	0	0	0	0	0	0	0	0	0	0	0	0	0	0	0	0	0	0	0	0	0	0	0	0	0	0	0	0	0	0
Lachnoclostridium_sp_An181	0	0	0	0	0	0	0	0	0	0	0	0	0	0	0	0	0	0	0	0	0	0	0	0	0	0	0	0	0	0	0	0	0	0	0	0	0	0	0	0	0	0	0	0	0	0	0	0	0
Bordetella_bronchiseptica	0	0	0	0	0	0	0	0	0	0	0	0	0	0	0	0	0	0	0	0	0	0	0	0	0	0	0	0	0	0	0	0	0	0	0	0	0	0	0	0	0	0	0	0	0	0	0	0	0
Citrobacter_telavivensis	0	0	0	0	0	0	0	0	0	0	0	0	0	0	0	0	0	0	0	0	0	0	0	0	0	0	0	0	0	0	0	0	0	0	0	0	0	0	0	0	0	0	0	0	0	0	0	0	0
Lactobacillus_apis	0	0	0	0	0	0	0	0	0	0	0	0	0	0	0	0	0	0	0	0	0	0	0	0	0	0	0	0	0	0	0	0	0	0	0	0	0	0	0	0	0	0	0	0	0	0	0	0	0
Lactobacillus_kullabergensis	0	0	0	0	0	0	0	0	0	0	0	0	0	0	0	0	0	0	0	0	0	0	0	0	0	0	0	0	0	0	0	0	0	0	0	0	0	0	0	0	0	0	0	0	0	0	0	0	0
Bombilactobacillus_mellis	0	0	0	0	0	0	0	0	0	0	0	0	0	0	0	0	0	0	0	0	0	0	0	0	0	0	0	0	0	0	0	0	0	0	0	0	0	0	0	0	0	0	0	0	0	0	0	0	0
GGB1460_SGB2023	0	0	0	0	0	0	0	0	0	0	0	0	0	0	0	0	0	0	0	0	0	0	0	0	0	0	0	0	0	0	0	0	0	0	0	0	0	0	0	0	0	0	0	0	0	0	0	0	0
Kallipyga_massiliensis	0	0	0	0	0	0	0	0	0	0	0	0	0	0	0	0	0	0	0	0	0	0	0	0	0	0	0	0	0	0	0	0	0	0	0	0	0	0	0	0	0	0	0	0	0	0	0	0	0
Slackia_SGB72411	0	0	0	0	0	0	0	0	0	0	0	0	0	0	0	0	0	0	0	0	0	0	0	0	0	0	0	0	0	0	0	0	0	0	0	0	0	0	0	0	0	0	0	0	0	0	0	0	0
Pseudoclavibacter_chungangensis	0	0	0	0	0	0	0	0	0	0	0	0	0	0	0	0	0	0	0	0	0	0	0	0	0	0	0	0	0	0	0	0	0	0	0	0	0	0	0	0	0	0	0	0	0	0	0	0	0
Gordonia_sp_852002_10350_SCH5691597	0	0	0	0	0	0	0	0	0	0	0	0	0	0	0	0	0	0	0	0	0	0	0	0	0	0	0	0	0	0	0	0	0	0	0	0	0	0	0	0	0	0	0	0	0	0	0	0	0
Serratia_marcescens	0	0	0	0	0	0	0	0	0	0	0	0	0	0	0	0	0	0	0	0	0	0	0	0	0	0	0	0	0	0	0	0	0	0	0	0	0	0	0	0	0	0	0	0	0	0	0	0	0
Porphyromonas_SGB1982	0	0	0	0	0	0	0	0	0	0	0	0	0	0	0	0	0	0	0	0	0	0	0	0	0	0	0	0	0	0	0	0	0	0	0	0	0	0	0	0	0	0	0	0	0	0	0	0	0
Pantoea_eucrina	0	0	0	0	0	0	0	0	0	0	0	0	0	0	0	0	0	0	0	0	0	0	0	0	0	0	0	0	0	0	0	0	0	0	0	0	0	0	0	0	0	0	0	0	0	0	0	0	0
Pseudomonas_putida	0	0	0	0	0	0	0	0	0	0	0	0	0	0	0	0	0	0	0	0	0	0	0	0	0	0	0	0	0	0	0	0	0	0	0	0	0	0	0	0	0	0	0	0	0	0	0	0	0
Pseudomonas_sp_Choline_02u_1	0	0	0	0	0	0	0	0	0	0	0	0	0	0	0	0	0	0	0	0	0	0	0	0	0	0	0	0	0	0	0	0	0	0	0	0	0	0	0	0	0	0	0	0	0	0	0	0	0
Staphylococcus_borealis	0	0	0	0	0	0	0	0	0	0	0	0	0	0	0	0	0	0	0	0	0	0	0	0	0	0	0	0	0	0	0	0	0	0	0	0	0	0	0	0	0	0	0	0	0	0	0	0	0
Corynebacterium_lujinxingii	0	0	0	0	0	0	0	0	0	0	0	0	0	0	0	0	0	0	0	0	0	0	0	0	0	0	0	0	0	0	0	0	0	0	0	0	0	0	0	0	0	0	0	0	0	0	0	0	0
Granulicatella_SGB8239	0	0	0	0	0	0	0	0	0	0	0	0	0	0	0	0	0	0	0	0	0	0	0	0	0	0	0	0	0	0	0	0	0	0	0	0	0	0	0	0	0	0	0	0	0	0	0	0	0
Corynebacterium_SGB61358	0	0	0	0	0	0	0	0	0	0	0	0	0	0	0	0	0	0	0	0	0	0	0	0	0	0	0	0	0	0	0	0	0	0	0	0	0	0	0	0	0	0	0	0	0	0	0	0	0
Massilimicrobiota_timonensis	0	0	0	0	0	0	0	0	0	0	0	0	0	0	0	0	0	0	0	0	0	0	0	0	0	0	0	0	0	0	0	0	0	0	0	0	0	0	0	0	0	0	0	0	0	0	0	0	0
Bacteroides_cutis	0	0	0	0	0	0	0	0	0	0	0	0	0	0	0	0	0	0	0	0	0	0	0	0	0	0	0	0	0	0	0	0	0	0	0	0	0	0	0	0	0	0	0	0	0	0	0	0	0
Prevotella_stercorea	0	0	0	0	0	0	0	0	0	0	0	0	0	0	0	0	0	0	0	0	0	0	0	0	0	0	0	0	0	0	0	0	0	0	0	0	0	0	0	0	0	0	0	0	0	0	0	0	0
Leucobacter_chromiiresistens	0	0	0	0	0	0	0	0	0	0	0	0	0	0	0	0	0	0	0	0	0	0	0	0	0	0	0	0	0	0	0	0	0	0	0	0	0	0	0	0	0	0	0	0	0	0	0	0	0
Microbacterium_sp_Yaish_1	0	0	0	0	0	0	0	0	0	0	0	0	0	0	0	0	0	0	0	0	0	0	0	0	0	0	0	0	0	0	0	0	0	0	0	0	0	0	0	0	0	0	0	0	0	0	0	0	0
Sphingobacterium_alimentarium	0	0	0	0	0	0	0	0	0	0	0	0	0	0	0	0	0	0	0	0	0	0	0	0	0	0	0	0	0	0	0	0	0	0	0	0	0	0	0	0	0	0	0	0	0	0	0	0	0
Stenotrophomonas_koreensis	0	0	0	0	0	0	0	0	0	0	0	0	0	0	0	0	0	0	0	0	0	0	0	0	0	0	0	0	0	0	0	0	0	0	0	0	0	0	0	0	0	0	0	0	0	0	0	0	0
GGB753_SGB989	0	0	0	0	0	0	0	0	0	0	0	0	0	0	0	0	0	0	0	0	0	0	0	0	0	0	0	0	0	0	0	0	0	0	0	0	0	0	0	0	0	0	0	0	0	0	0	0	0
Atopobium_massiliense	0	0	0	0	0	0	0	0	0	0	0	0	0	0	0	0	0	0	0	0	0	0	0	0	0	0	0	0	0	0	0	0	0	0	0	0	0	0	0	0	0	0	0	0	0	0	0	0	0
Malassezia_restricta	0	0	0	0	0	0	0	0	0	0	0	0	0	0	0	0	0	0	0	0	0	0	0	0	0	0	0	0	0	0	0	0	0	0	0	0	0	0	0	0	0	0	0	0	0	0	0	0	0
Alistipes_senegalensis	0	0	0	0	0	0	0	0	0	0	0	0	0	0	0	0	0	0	0	0	0	0	0	0	0	0	0	0	0	0	0	0	0	0	0	0	0	0	0	0	0	0	0	0	0	0	0	0	0
GGB6567_SGB9278	0	0	0	0	0	0	0	0	0	0	0	0	0	0	0	0	0	0	0	0	0	0	0	0	0	0	0	0	0	0	0	0	0	0	0	0	0	0	0	0	0	0	0	0	0	0	0	0	0
Bifidobacterium_anseris	0	0	0	0	0	0	0	0	0	0	0	0	0	0	0	0	0	0	0	0	0	0	0	0	0	0	0	0	0	0	0	0	0	0	0	0	0	0	0	0	0	0	0	0	0	0	0	0	0
Oribacterium_parvum	0	0	0	0	0	0	0	0	0	0	0	0	0	0	0	0	0	0	0	0	0	0	0	0	0	0	0	0	0	0	0	0	0	0	0	0	0	0	0	0	0	0	0	0	0	0	0	0	0
Paracoccus_aeridis	0	0	0	0	0	0	0	0	0	0	0	0	0	0	0	0	0	0	0	0	0	0	0	0	0	0	0	0	0	0	0	0	0	0	0	0	0	0	0	0	0	0	0	0	0	0	0	0	0
Ruminococcus_sp_AF46_10NS	0	0	0	0	0	0	0	0	0	0	0	0	0	0	0	0	0	0	0	0	0	0	0	0	0	0	0	0	0	0	0	0	0	0	0	0	0	0	0	0	0	0	0	0	0	0	0	0	0
Bifidobacterium_choladohabitans	0	0	0	0	0	0	0	0	0	0	0	0	0	0	0	0	0	0	0	0	0	0	0	0	0	0	0	0	0	0	0	0	0	0	0	0	0	0	0	0	0	0	0	0	0	0	0	0	0
Peptostreptococcus_russellii	0	0	0	0	0	0	0	0	0	0	0	0	0	0	0	0	0	0	0	0	0	0	0	0	0	0	0	0	0	0	0	0	0	0	0	0	0	0	0	0	0	0	0	0	0	0	0	0	0
Faecalicatena_SGB4872	0	0	0	0	0	0	0	0	0	0	0	0	0	0	0	0	0	0	0	0	0	0	0	0	0	0	0	0	0	0	0	0	0	0	0	0	0	0	0	0	0	0	0	0	0	0	0	0	0
Pseudomonas_aeruginosa	0	0	0	0	0	0	0	0	0	0	0	0	0	0	0	0	0	0	0	0	0	0	0	0	0	0	0	0	0	0	0	0	0	0	0	0	0	0	0	0	0	0	0	0	0	0	0	0	0
Clostridium_sartagoforme	0	0	0	0	0	0	0	0	0	0	0	0	0	0	0	0	0	0	0	0	0	0	0	0	0	0	0	0	0	0	0	0	0	0	0	0	0	0	0	0	0	0	0	0	0	0	0	0	0
Streptococcus_mutans	0	0	0	0	0	0	0	0	0	0	0	0	0	0	0	0	0	0	0	0	0	0	0	0	0	0	0	0	0	0	0	0	0	0	0	0	0	0	0	0	0	0	0	0	0	0	0	0	0
Selenomonas_felix	0	0	0	0	0	0	0	0	0	0	0	0	0	0	0	0	0	0	0	0	0	0	0	0	0	0	0	0	0	0	0	0	0	0	0	0	0	0	0	0	0	0	0	0	0	0	0	0	0
Anaerostipes_hominis	0	0	0	0	0	0	0	0	0	0	0	0	0	0	0	0	0	0	0	0	0	0	0	0	0	0	0	0	0	0	0	0	0	0	0	0	0	0	0	0	0	0	0	0	0	0	0	0	0
Providencia_rettgeri	0	0	0	0	0	0	0	0	0	0	0	0	0	0	0	0	0	0	0	0	0	0	0	0	0	0	0	0	0	0	0	0	0	0	0	0	0	0	0	0	0	0	0	0	0	0	0	0	0
Salmonella_enterica	0	0	0	0	0	0	0	0	0	0	0	0	0	0	0	0	0	0	0	0	0	0	0	0	0	0	0	0	0	0	0	0	0	0	0	0	0	0	0	0	0	0	0	0	0	0	0	0	0
Enterococcus_hermanniensis	0	0	0	0	0	0	0	0	0	0	0	0	0	0	0	0	0	0	0	0	0	0	0	0	0	0	0	0	0	0	0	0	0	0	0	0	0	0	0	0	0	0	0	0	0	0	0	0	0
Companilactobacillus_zhachilii	0	0	0	0	0	0	0	0	0	0	0	0	0	0	0	0	0	0	0	0	0	0	0	0	0	0	0	0	0	0	0	0	0	0	0	0	0	0	0	0	0	0	0	0	0	0	0	0	0
Lactobacillus_hominis	0	0	0	0	0	0	0	0	0	0	0	0	0	0	0	0	0	0	0	0	0	0	0	0	0	0	0	0	0	0	0	0	0	0	0	0	0	0	0	0	0	0	0	0	0	0	0	0	0
Faecalibacillus_intestinalis	0	0	0	0	0	0	0	0	0	0	0	0	0	0	0	0	0	0	0	0	0	0	0	0	0	0	0	0	0	0	0	0	0	0	0	0	0	0	0	0	0	0	0	0	0	0	0	0	0
Criibacterium_bergeronii	0	0	0	0	0	0	0	0	0	0	0	0	0	0	0	0	0	0	0	0	0	0	0	0	0	0	0	0	0	0	0	0	0	0	0	0	0	0	0	0	0	0	0	0	0	0	0	0	0
GGB4239_SGB5731	0	0	0	0	0	0	0	0	0	0	0	0	0	0	0	0	0	0	0	0	0	0	0	0	0	0	0	0	0	0	0	0	0	0	0	0	0	0	0	0	0	0	0	0	0	0	0	0	0
GGB3583_SGB4799	0	0	0	0	0	0	0	0	0	0	0	0	0	0	0	0	0	0	0	0	0	0	0	0	0	0	0	0	0	0	0	0	0	0	0	0	0	0	0	0	0	0	0	0	0	0	0	0	0
Paenalcaligenes_hominis	0	0	0	0	0	0	0	0	0	0	0	0	0	0	0	0	0	0	0	0	0	0	0	0	0	0	0	0	0	0	0	0	0	0	0	0	0	0	0	0	0	0	0	0	0	0	0	0	0
Brevibacterium_ravenspurgense	0	0	0	0	0	0	0	0	0	0	0	0	0	0	0	0	0	0	0	0	0	0	0	0	0	0	0	0	0	0	0	0	0	0	0	0	0	0	0	0	0	0	0	0	0	0	0	0	0
Cryptosporidium_hominis	0	0	0	0	0	0	0	0	0	0	0	0	0	0	0	0	0	0	0	0	0	0	0	0	0	0	0	0	0	0	0	0	0	0	0	0	0	0	0	0	0	0	0	0	0	0	0	0	0
Helicobacter_bilis	0	0	0	0	0	0	0	0	0	0	0	0	0	0	0	0	0	0	0	0	0	0	0	0	0	0	0	0	0	0	0	0	0	0	0	0	0	0	0	0	0	0	0	0	0	0	0	0	0
Corynebacterium_sp_HMSC036D02	0	0	0	0	0	0	0	0	0	0	0	0	0	0	0	0	0	0	0	0	0	0	0	0	0	0	0	0	0	0	0	0	0	0	0	0	0	0	0	0	0	0	0	0	0	0	0	0	0
Corynebacterium_coyleae	0	0	0	0	0	0	0	0	0	0	0	0	0	0	0	0	0	0	0	0	0	0	0	0	0	0	0	0	0	0	0	0	0	0	0	0	0	0	0	0	0	0	0	0	0	0	0	0	0
Corynebacterium_sp_HMSC034A01	0	0	0	0	0	0	0	0	0	0	0	0	0	0	0	0	0	0	0	0	0	0	0	0	0	0	0	0	0	0	0	0	0	0	0	0	0	0	0	0	0	0	0	0	0	0	0	0	0
Pseudoglutamicibacter_cumminsii	0	0	0	0	0	0	0	0	0	0	0	0	0	0	0	0	0	0	0	0	0	0	0	0	0	0	0	0	0	0	0	0	0	0	0	0	0	0	0	0	0	0	0	0	0	0	0	0	0
Trueperella_bernardiae	0	0	0	0	0	0	0	0	0	0	0	0	0	0	0	0	0	0	0	0	0	0	0	0	0	0	0	0	0	0	0	0	0	0	0	0	0	0	0	0	0	0	0	0	0	0	0	0	0
Corynebacterium_simulans	0	0	0	0	0	0	0	0	0	0	0	0	0	0	0	0	0	0	0	0	0	0	0	0	0	0	0	0	0	0	0	0	0	0	0	0	0	0	0	0	0	0	0	0	0	0	0	0	0
GGB44037_SGB61413	0	0	0	0	0	0	0	0	0	0	0	0	0	0	0	0	0	0	0	0	0	0	0	0	0	0	0	0	0	0	0	0	0	0	0	0	0	0	0	0	0	0	0	0	0	0	0	0	0
[truncated: 201 more columns]
