# Supplementary material for: Metabolic reprogramming of the infant gut by bifidobacteria-based probiotics drives exclusion of antibiotic-resistant pathobionts
Source: Cell Rep Med. 2026 Apr 20;7(5):102752. doi: 10.1016/j.xcrm.2026.102752 (PMC13198307; doi:10.1016/j.xcrm.2026.102752)
Supplement: Table S5. ANCOM-BC2 output [file mmc5.xlsx]

## Sheet: Table_S5_ANCOM-BC
6 WEEKS
taxon	lfc_TrialArm_Probiotic	p_TrialArm_Probiotic	q_TrialArm_Probiotic	lfc_sex_male	p_sex_male	q_sex_male	lfc_abxyes	p_abxyes	q_abxyes	lfc_born_hospitalyes	p_born_hospitalyes	q_born_hospitalyes	lfc_esblyes	p_esblyes	q_esblyes	se_TrialArm_Probiotic	se_sex_male	se_abxyes	se_born_hospitalyes	se_esblyes
Bifidobacterium_bifidum	5.32721	5.995e-11	1.37069e-08	-0.231344	0.740571	1	-1.09439	0.460879	1	0.0338472	0.962654	1	-0.138337	0.906355	1	0.737713	0.697035	1.47915	0.721305	1.17337
Morganella_morganii	2.73667	1.16966e-07	8.47614e-06	-0.320186	0.00916317	0.138936	0.196347	0.607632	1	-0.753377	0.000426243	0.00985801	1.24805	0.00162499	0.0392526	0.127019	0.0898245	0.365352	0.120638	0.251277
Bifidobacterium_longum	2.4182	0.00115255	0.019726	-0.300803	0.637005	1	0.092704	0.942749	1	0.389509	0.568691	1	-3.20314	0.00152636	0.0385849	0.725791	0.635792	1.28813	0.681456	0.986974
Staphylococcus_aureus	0.519613	0.0333487	0.411932	-0.131469	0.567775	1	-1.05851	0.00864241	0.200962	-0.335042	0.174887	1	-1.01039	0.00659163	0.132687	0.237584	0.228616	0.387545	0.24352	0.356671
Staphylococcus_epidermidis	0.340156	0.286997	1	-0.21247	0.472226	1	-0.0732316	0.896189	1	0.0651712	0.833757	1	-1.32269	0.000265105	0.00847557	0.317422	0.294214	0.559542	0.309533	0.347111
Streptococcus_pneumoniae	0.11796	0.594694	1	-0.966366	4.52202e-06	0.000213715	0.00992737	0.983641	1	-0.439706	0.0294429	0.395117	-0.33558	0.297227	1	0.22002	0.183631	0.481295	0.195039	0.317932
Enterococcus_faecalis	-0.0158524	0.94926	1	1.35637	9.57956e-07	5.48051e-05	-3.10473	1.68845e-07	2.29418e-05	-0.00674464	0.977106	1	0.500856	0.285069	1	0.246518	0.207971	0.42774	0.232595	0.458069
Streptococcus_parasanguinis	-0.370181	0.337997	1	-0.481724	0.144157	1	0.572325	0.352263	1	-0.454294	0.198086	1	-0.23151	0.575838	1	0.384042	0.326609	0.611679	0.35005	0.412102
Escherichia_coli	-0.765206	0.0925229	1	0.420693	0.335522	1	-0.412885	0.657374	1	-0.382394	0.40559	1	1.51622	0.00990084	0.192182	0.451053	0.434988	0.928442	0.45808	0.577993
Enterococcus_faecium	-0.938915	0.00215572	0.0349741	-0.00299847	0.990939	1	0.160999	0.767149	1	0.146896	0.611848	1	0.126876	0.808331	1	0.283449	0.262141	0.539509	0.28689	0.519084
Klebsiella_pneumoniae	-1.24162	0.000773966	0.0140217	-0.0326973	0.927485	1	3.29932	7.56191e-08	1.17426e-05	0.14015	0.719096	1	2.50874	2.7993e-05	0.00144897	0.349501	0.357689	0.53473	0.387737	0.550659
Bifidobacterium_breve	-1.37233	0.0647834	0.741259	0.318655	0.657487	1	1.15353	0.334677	1	-0.0608299	0.93465	1	-2.19008	0.0388303	0.58623	0.7341	0.716327	1.18935	0.739817	1.04473
Clostridium_perfringens	-1.65299	2.79285e-07	1.78578e-05	-0.308551	0.0280495	0.381122	1.06358	0.0125567	0.262483	0.786052	0.000135626	0.00359377	0.0887851	0.724723	1	0.161547	0.12355	0.362746	0.142844	0.246268
Klebsiella_oxytoca	-8.61161	1.85131e-08	2.01237e-06	-5.8422	5.98416e-08	6.50478e-06	-2.96837	0.000308841	0.0104909	0.729626	0.0213425	0.30129	1.1451	0.00871805	0.1723	0.219881	0.181534	0.400206	0.235998	0.299437
Legend: in red color are highlighted cells indicating p< 0.05. In green color are highlighted cells indicating q < 0.25
6 MONTHS
taxon	lfc_TrialArm_Probiotic	p_TrialArm_Probiotic	q_TrialArm_Probiotic	lfc_sex_male	p_sex_male	q_sex_male	lfc_abxyes	p_abxyes	q_abxyes	lfc_born_hospitalyes	p_born_hospitalyes	q_born_hospitalyes	lfc_esblyes	p_esblyes	q_esblyes	se_TrialArm_Probiotic	se_sex_male	se_abxyes	se_born_hospitalyes	se_esblyes
Bifidobacterium_bifidum	1.164	0.128094	0.782238	-0.423557	0.570648	1	-0.0216085	0.983356	1	-0.0301019	0.968985	1	-0.557071	0.602442	1	0.759291	0.744684	1.03347	0.772471	1.06642
Morganella_morganii	0.907075	0.000314584	0.0057958	0.553515	0.00339781	0.0401458	-0.076976	0.768569	1	1.20533	1.51979e-06	4.72004e-05	-0.10633	0.705997	1	0.181782	0.15213	0.255737	0.138056	0.275213
Bacteroides_fragilis	0.660342	0.146995	0.877933	0.387048	0.396248	1	0.884347	0.0714582	0.504383	-0.691048	0.153214	0.997266	0.808073	0.214266	1	0.44867	0.452541	0.480776	0.476896	0.64286
Clostridium_perfringens	0.485269	0.030729	0.233583	-0.542163	0.0107748	0.102256	5.17099	3.35145e-11	1.82151e-08	0.841948	0.000149506	0.00225713	-1.16329	0.0093494	0.101628	0.200272	0.182334	0.255998	0.159528	0.38175
Enterococcus_faecalis	0.440847	0.0646089	0.427156	0.793228	0.000822599	0.0125867	2.4255	6.6388e-10	2.40546e-07	0.474465	0.032698	0.246824	1.66713	3.55515e-05	0.00138016	0.229162	0.211647	0.265181	0.211143	0.339595
Escherichia_coli	0.405933	0.166782	0.974221	0.331591	0.237492	1	-0.0913033	0.793289	1	0.0705939	0.809886	1	0.282974	0.468778	1	0.291689	0.279204	0.3476	0.292749	0.389266
Staphylococcus_aureus	0.36557	0.0664289	0.434989	-0.602658	0.00544525	0.0610204	-1.56323	0.00299344	0.043106	2.37407	7.70718e-06	0.000182124	2.3211	0.000543581	0.0111485	0.145951	0.110237	0.242788	0.0800757	0.230121
Bifidobacterium_longum	0.18019	0.482308	1	0.127206	0.593716	1	0.100949	0.70478	1	0.0281989	0.899966	1	-0.0236988	0.9392	1	0.255609	0.237772	0.265764	0.223819	0.310002
Enterococcus_faecium	0.0677424	0.840689	1	-0.702346	0.0259127	0.213387	0.151435	0.732831	1	-0.188349	0.578025	1	0.632311	0.160693	1	0.335976	0.309779	0.442165	0.337288	0.446832
Streptococcus_parasanguinis	0.0260828	0.906545	1	1.42466	2.71489e-08	2.6828e-06	-0.05286	0.869491	1	0.229917	0.242732	1	1.31693	0.000784954	0.0144618	0.220423	0.19527	0.319147	0.193179	0.354964
Streptococcus_pneumoniae	-0.182832	0.381402	1	0.320046	0.10249	0.659209	-0.820616	0.00811948	0.0909884	0.0924576	0.635955	1	0.021673	0.93563	1	0.207286	0.192901	0.299337	0.194292	0.267188
Bifidobacterium_breve	-0.41403	0.364892	1	0.0448582	0.918352	1	0.673568	0.27547	1	-0.843508	0.0773313	0.542317	0.229558	0.71154	1	0.455019	0.436579	0.61451	0.472979	0.61915
Klebsiella_pneumoniae	-0.792758	0.0407883	0.29169	0.3929	0.276465	1	0.0371025	0.93898	1	-0.413003	0.281795	1	0.375769	0.465794	1	0.37685	0.356829	0.482086	0.37932	0.511023
Klebsiella_oxytoca	-1.68416	0.000374619	0.00667559	-1.46612	0.000254538	0.0050306	2.51157	0.000524685	0.0123985	NA	1	1	-2.45319	0.0004261	0.00928726	0.151715	0.119627	0.246741	NA	0.228426
