# Supplementary material for: Metabolic reprogramming of the infant gut by bifidobacteria-based probiotics drives exclusion of antibiotic-resistant pathobionts
Source: Cell Rep Med. 2026 Apr 20;7(5):102752. doi: 10.1016/j.xcrm.2026.102752 (PMC13198307; doi:10.1016/j.xcrm.2026.102752)
Supplement: Table S6. Absolute abundance of bacterial species [file mmc6.xlsx]

## Sheet: Table_S6_Taxonomy_Abs
bacteria	6M_A-1361	6M_A-1366	6M_A-1370	6M_A-1374	6M_A-1376	6M_A-1377	6M_A-1385	6M_A-1387	6M_A-1389	6M_A-1393	6M_A-1396	6M_A-1401	6M_A-1402	6M_A-1403	6M_A-1404	6M_A-1405	6M_A-1406	6M_A-1407	6M_A-1408	6M_A-1409	6M_A-1410	6M_A-1411	6M_A-1412	6M_A-1415	6M_A-1416	6M_A-1417	6M_A-1418	6M_A-1419	6M_A-1420	6M_A-1421	6M_A-1422	6M_A-1423	6M_A-1424	6M_A-1425	6M_A-1427	6M_A-1428	6M_A-1429	6M_A-1430	6M_A-1431	6M_A-1432	6M_A-1433	6M_A-1434	6M_A-1436	6M_A-1437	6M_A-1438	6M_A-1439	6M_A-1440	6M_A-1441	6M_A-1442
Bifidobacterium_longum	8134013818	3.31178e+08	6583536241	2.21308e+08	1.08174e+07	5.68028e+07	4.36642e+08	5.8209e+07	4.60775e+08	2.77237e+08	4.53912e+08	3.13191e+08	6.89566e+07	4.09409e+08	1545818485	1.99781e+08	9.33941e+08	4.8524e+08	6.22006e+08	3.82832e+07	3128665226	3.20578e+08	2.34006e+08	839639754	1.21207e+08	7.65156e+07	1.45717e+08	6.47461e+08	5.57558e+08	9.33278e+08	1.6438e+08	4.63512e+08	1.81479e+08	1683761071	1686200476	3.98623e+07	2.15335e+08	9.18639e+07	4.55753e+08	1.56339e+08	2.62256e+08	2610392689	4.29051e+07	186910	5.62225e+08	1.47987e+08	1.53007e+08	1.95245e+08	247593796
Alicyclobacillus_acidiphilus	2649099867	2.17533e+08	4.70191e+07	4.95378e+06	1.47979e+08	2.63717e+07	5.36995e+06	1.4051e+08	7.9119e+06	7.83974e+06	6.56414e+06	3.29386e+06	1.93749e+06	4.16165e+06	5089345074	4045705621	2.81559e+07	1585290150	2138571084	1.17533e+06	5.75774e+07	3.86986e+07	4.42273e+06	2.05883e+07	1.1841e+06	1.11585e+06	1.64792e+06	1.02008e+07	1.47002e+07	1.90143e+08	1.09807e+06	1.79179e+07	1.92569e+06	5774703426	4.89069e+08	5.67651e+06	6.03674e+06	800492	6.51446e+06	1.20087e+06	1592904274	1022085770	1.9743e+06	2899361688	1.44354e+07	1.86738e+06	3.52988e+06	2779946233	9.47789e+06
Bifidobacterium_bifidum	635225634	11750.8	8.8615e+08	3.3322e+07	1.31266e+06	6.68282e+06	3.08018e+07	33591.2	5891.19	2.04426e+08	5.6252e+07	3.41934e+07	406480	4.1169e+07	35665	124201	36234.5	1.59991e+06	388086	14549.3	7927.16	5.87842e+07	4.16352e+07	1.218e+08	4.4827e+06	2.32388e+07	1.50749e+07	5.68101e+07	4.99919e+07	4.93401e+07	3.86456e+06	2228.03	5.56026e+06	45610.3	3.96702e+07	9880.53	9.71841e+07	6.08311e+06	2.69465e+06	7.70137e+06	775665	103039	91691.4	7762.59	1.2274e+07	1417.4	5.03448e+06	9.52726e+06	4.13666e+07
Bifidobacterium_breve	3.25295e+07	9210.34	3.75203e+07	1.55065e+07	1.06987e+06	306621	1.4775e+07	42329.6	6.66377e+06	1.72714e+07	1.49272e+07	3.0398e+07	241050	8.46806e+06	25549.9	2.09761e+06	2636665981	1.68955e+06	694970	148114	6.79022e+07	1350728123	1.62845e+07	1.68012e+07	1.20686e+06	1.59701e+07	1.31584e+06	1.63899e+07	9747.71	8.68084e+06	4.34396e+06	2.15072e+07	3.75087e+06	1.06294e+07	6.43602e+07	3.7948e+06	3.55929e+07	1.57279e+06	860193	4.10715e+06	322733	5.92018e+06	558881	0	8.11188e+06	2.7453e+06	1.67536e+06	1.51114e+07	4.29359e+07
Klebsiella_pneumoniae	4.98724e+07	115016	0	50048.4	0	1986.52	0	5.40775e+06	2.63926e+06	0	568106	0	0	0	3.69387e+06	0	2.57282e+06	0	65909.6	811.89	0	0	5.07428e+06	0	0	1.76389e+06	0	29588.3	0	8849.24	0	0	115897	0	0	6.50686e+06	0	14588.6	6795.83	0	0	0	3.26374e+07	0	0	5.69199e+06	1.41263e+06	0	0
Rothia_mucilaginosa	1.24085e+07	360082	2.09564e+06	0	143742	67926.8	253852	2.29917e+06	100342	513.573	427563	275388	121001	417473	61140	253529	247058	867704	2.32434e+06	20458.7	706408	401935	24004.5	893376	52452.9	175432	416532	50892.5	23077.2	172626	65256.8	190701	102288	254475	67840.6	3706.04	192323	104124	25861	234022	333895	867183	142480	5.82639e+06	236768	18098.1	189465	199882	10103.8
Escherichia_coli	2.63896e+07	9.40682e+06	1.44357e+07	2.76091e+07	292052	883826	5.50253e+06	2.79575e+07	1.15202e+07	4.15309e+06	2.25733e+07	1.74978e+07	859468	7.74593e+06	9.83542e+07	6.34687e+06	5.32447e+07	3.12259e+06	7.44463e+07	1.24438e+07	8.04011e+07	1.45349e+08	1.18313e+07	1.56844e+07	5.46069e+06	1.10338e+07	1.72241e+07	2.05472e+07	5.77545e+07	37844270	7.58926e+06	2.11266e+06	405637	2.12874e+06	820721	1.9647e+06	2.6291e+07	6.1242e+06	2.14326e+07	3.55333e+06	188953	3.2507e+06	1.1983e+08	1.36528e+08	6.22274e+06	1.31959e+07	1.6971e+07	975313	1.16809e+07
Streptococcus_salivarius	5.64136e+06	399338	1.19668e+07	84047.8	6.08406e+06	449952	2.27205e+06	1.04171e+07	276125	275474	2.15575e+06	800466	2.89799e+06	2.84493e+06	3.36532e+06	445935	1.07809e+07	682208	1.20516e+06	3.47376e+06	452512	1.5047e+06	4.00477e+06	696269	2.22966e+07	1.3455e+07	1.84904e+06	1.10198e+06	48119.3	1.01555e+06	131798	176608	2.87885e+06	1.12998e+06	2.4765e+06	599276	1.67726e+06	5.27991e+06	57195.6	881366	2.85351e+06	1.46063e+06	6.46734e+06	5.5645e+06	485297	1.07215e+07	1.12166e+06	668711	685521
Streptococcus_lactarius	3.97188e+06	111345	4.05948e+06	15658.1	478210	165111	223941	743775	121926	3193.78	1.0123e+06	0	250932	1.54535e+06	0	308324	0	495515	657983	30750.8	415338	567382	201585	1.06657e+06	770579	292828	3.52469e+06	1.69505e+06	23444.2	119732	1.125e+06	137864	676841	157944	691786	0	181472	765561	0	815815	213598	366479	186314	546313	773819	384342	410658	180161	57261.8
Methylobacterium_SGB17145	1.31985e+06	0	14744.4	13534.5	0	16268.6	61125.3	131671	54014.2	0	572453	2453.1	34497.7	445491	0	38562.3	0	0	16058.2	0	262050	217515	0	0	63050.6	1986.23	183008	0	0	138014	0	0	22885.2	0	0	0	0	0	0	62705	12397.9	75692.6	0	169941	159173	0	0	259669	0
Eggerthella_lenta	1.99811e+06	0	2.28851e+07	537375	0	0	2.6049e+06	0	0	2.5968e+06	2.57467e+06	277559	0	54446.4	0	0	4.0886e+07	0	0	0	0	4.10621e+06	270011	2.24805e+06	28890.3	98637.1	0	64846.5	1.53369e+06	1.37824e+06	51670.8	8.18783e+06	0	0	55013.6	0	0	15045.2	762354	7635.15	0	0	0	0	3.6158e+06	271400	0	66491.9	323750
Enterococcus_faecium	449357	15107.5	526327	1.00238e+06	0	0	2852.67	953292	1.17999e+06	2.48983e+06	5406.02	112161	60305.9	1.44519e+06	630955	0	0	0	0	14390.6	673268	0	460248	28990	301941	6465.08	834365	1.05488e+06	1.78415e+06	128498	11986.8	45181.3	432231	0	23796.9	0	272054	3757.67	0	0	0	339840	2.72777e+07	0	81413.7	801952	26828.4	174485	29975.8
Streptococcus_mitis	243365	9345.57	143982	0	735.046	6789.19	27600.5	1352.82	0	0	14574.3	7990.21	11802.7	89508.9	173342	37548.6	180978	26182.9	35209.6	472.489	0	4801.69	67769.6	8185.04	2834.99	0	345410	36999.5	0	23514.7	88172.2	0	54463.6	0	57345.8	0	67668.6	59561.1	0	34509.7	0	54365.8	101211	465467	13728.6	17477.6	60312.7	12312.3	0
GGB1249_SGB1670	347861	0	0	0	0	0	0	0	0	0	0	0	0	0	0	0	0	0	0	0	0	0	0	0	0	0	0	0	0	0	0	0	0	0	0	0	0	0	0	0	0	0	0	0	0	0	0	0	0
Streptococcus_peroris	142213	0	6492.17	0	3707.58	13347.9	8383.43	52084.3	7061.87	0	56012.8	169463	0	80598.7	6031.58	5792.3	360418	16051	30945.7	0	0	3352.72	0	0	2067.98	417.025	181395	0	2958.72	0	0	11618.2	1808.7	0	2504.94	515.946	43448	198.369	0	42539.5	0	26338.5	43527.8	218112	80043	0	54533.1	0	0
Corynebacterium_pseudodiphtheriticum	141574	0	0	2082.8	0	0	0	37.993	23352.7	0	0	23619.9	283.028	17703.8	0	0	0	0	0	0	6285.86	7149.66	0	0	0	866.22	0	58482	0	0	12518.1	0	0	0	0	0	0	312.352	0	3792.23	0	0	0	0	0	0	0	0	0
Erysipelatoclostridium_ramosum	168472	2661.19	0	0	26190	0	472171	0	0	328013	627606	0	0	0	0	0	9.90517e+06	61125.8	0	0	0	474997	2.42832e+06	49234.1	81189	193756	5504.09	0	0	0	0	300249	120917	52419.7	0	0	47321.5	24891.2	5296.43	12373	0	0	0	0	208356	607206	0	0	426779
Vibrio_campbellii	140000	140000	140000	140000	140000	140000	140000	140000	140000	140000	140000	140000	140000	140000	140000	140000	140000	140000	140000	140000	140000	140000	140000	140000	140000	140000	140000	140000	140000	140000	140000	140000	140000	140000	140000	140000	140000	140000	140000	140000	140000	140000	140000	140000	140000	140000	140000	140000	140000
Streptococcus_pneumoniae	28422.9	0	0	0	0	3111.15	1719.3	0	2016.02	0	222.06	0	3690.62	12208.7	0	0	1754.33	2066.84	0	838.615	0	0	6989.58	0	0	0	91921	0	0	0	3486.76	0	10933.7	0	3627.84	0	8641.65	4447.24	0	7476.64	0	0	19467.6	7003.04	14816.2	1574.58	3561.01	0	0
Veillonella_parvula	13916.4	8403.77	2.98269e+07	2.474e+07	62481.3	542.055	558707	0	4.35571e+06	0	95927.4	60706.6	22712.3	178092	0	0	0	82453.8	0	4256.68	3.39284e+06	0	0	24900.8	3214.83	28393.4	3255.46	253026	0	297235	42744.1	0	183232	352334	115244	0	404936	1522.72	7128.23	621.077	66587.4	0	229428	0	1.46554e+06	2.31353e+06	61481.5	0	0
Lactobacillus_delbrueckii	6933.61	389577	1.76223e+06	0	8.78104e+06	761.23	0	0	2.20933e+06	0	1437.01	0	0	0	0	22561	1.00869e+07	2031.66	0	1.87972e+06	40962.8	0	710617	189782	4.16325e+06	1.12219e+07	12665.6	69094.1	174989	124585	5587.16	1.71364e+06	254980	9.5594e+06	68885.7	3.791e+06	56448.5	0	0	0	395675	0	0	0	4.4268e+06	7955.64	0	1.86367e+07	5.20208e+06
Streptococcus_lutetiensis	7572.88	141971	95103.1	0	2.15777e+06	0	0	0	316233	0	0	2.4413e+06	0	0	0	4.93632e+06	0	1.27481e+06	1.45053e+07	1.48788e+07	0	1.96203e+07	5.01594e+06	0	3.1944e+06	14700.7	360368	0	0	1332.14	1.00641e+06	1.0734e+06	2.12811e+06	8.89649e+06	7696.2	2144.72	3028.67	1.01534e+07	325361	14757	0	9968.87	1720.7	42565.1	0	573.578	0	38684.2	0
Klebsiella_variicola	13080.4	34875.6	0	32743	1404.59	0	4888.61	0	0	0	0	0	134980	0	0	0	3.3315e+06	0	17388	0	0	0	144523	0	0	58699.2	22584.8	0	0	0	0	0	21448.8	233704	0	0	0	12797.6	0	0	1874.4	0	1.23304e+06	0	0	22422	205102	0	0
Limosilactobacillus_fermentum	0	804468	2.12017e+06	0	5.2578e+06	0	0	0	240859	46555.4	0	0	0	0	0	5386.84	0	0	1.49632e+07	836481	47021.7	4346.91	38411.7	331608	8.19152e+06	1.31592e+06	11246.9	20539.1	0	1.74005e+06	0	371500	815044	1.62041e+07	82343.3	979214	298.19	0	0	590.886	1.10152e+06	0	0	3.67443e+07	2.41652e+06	0	0	1.03117e+07	2.84436e+06
Limosilactobacillus_oris	0	772251	0	0	0	0	170358	0	0	0	0	0	276049	0	0	0	0	0	0	0	0	0	0	0	0	0	0	144877	0	0	0	0	0	0	0	0	0	0	0	0	0	0	0	0	0	34263	0	0	0
Megasphaera_sp_NM10	0	711833	0	0	0	0	1.90378e+07	0	0	0	0	0	0	0	0	3533.31	0	0	0	0	0	0	0	4734.93	0	0	625635	0	0	0	0	0	0	0	0	0	2.71604e+07	0	0	0	0	0	0	0	0	0	0	2.3475e+07	0
Limosilactobacillus_portuensis	0	571222	0	0	0	0	0	0	0	0	0	0	27733.1	0	0	0	0	0	0	2.80142e+06	751038	0	0	0	0	0	0	196727	0	0	0	0	0	0	0	0	0	0	0	0	0	0	0	0	0	0	0	0	0
Bacteroides_fragilis	0	1.30088e+06	0	0	0	0	0	82.7704	0	7.91092e+07	0	0	115193	0	0	298159	0	1591.91	0	648.871	0	3.51302e+07	2.13429e+07	0	165507	5.05043e+06	3660.97	0	5.48401e+07	2.26381e+07	1.35558e+06	1.42692e+08	1.3635e+07	468994	2.94731e+06	2080.64	3.67643e+06	0	0	223368	355321	0	0	0	1.28783e+07	0	0	154656	7.33397e+07
Lactobacillus_gasseri	0	467030	0	0	0	0	1.03378e+06	0	0	0	3588.7	0	6434.4	0	0	0	0	0	0	4.28205e+06	0	0	0	0	0	0	0	106755	0	0	0	0	0	0	0	0	0	166788	197094	0	0	0	68720.9	0	0	713958	0	0	0
Parabacteroides_distasonis	0	854559	0	0	0	0	0	0	0	0	0	0	0	0	0	0	1.48531e+07	0	0	0	0	0	0	0	34664.9	136262	0	0	3.02015e+07	0	0	1.7492e+07	0	6509.64	0	0	0	9753.46	0	33201.7	0	0	0	0	0	0	0	0	0
Ruminococcus_gnavus	0	523480	7.24866e+06	9.43948e+06	338091	0	3.92414e+06	595576	0	3.51662e+06	4.08533e+06	1.1911e+06	0	0	208970	16566	199989177	43570.8	8.5526e+06	9915.86	0	1.04901e+08	3.33616e+07	2.75764e+06	47223.3	120758	0	5.52926e+06	5.89915e+06	0	93447.2	2.33218e+07	1.55464e+06	328779	22052.1	81944.3	1.72176e+06	805240	0	0	0	0	0	1.17833e+06	3.21067e+06	2.3541e+06	0	333231	8.07443e+06
Lacticaseibacillus_paracasei	0	422816	82003.3	0	175623	247244	121813	0	421964	0	0	0	0	0	0	0	99173.9	0	0	2685.28	3.00504e+06	0	0	185027	50500.5	3.75187e+06	0	66010.5	73639.1	749593	10111.7	0	3833.29	904797	17361.8	69801	0	0	0	0	0	0	0	0	392819	0	0	0	169669
Lactiplantibacillus_plantarum	0	448266	563664	0	77059.4	3366.93	1.3639e+06	0	52067.9	33176.8	0	0	0	0	0	0	931.312	86367.6	0	7845.24	0	0	0	47877.6	42703.8	1.5357e+06	0	0	977374	1.22204e+06	57135.5	5724.28	0	28822.3	0	644639	0	0	0	0	2.25529e+06	0	0	308316	16047.1	4245.31	0	0	0
Weissella_confusa	0	182123	49051.9	0	123567	0	17503.7	0	15192.8	0	0	0	0	0	0	0	0	5.38365e+06	0	25789.1	0	0	12512	685671	1.03609e+06	0	3586.44	0	69101.7	72839.7	211808	0	0	415289	0	28680.5	0	0	0	0	151036	0	0	4.7885e+06	0	0	0	0	0
Leuconostoc_lactis	0	89811.6	0	0	42015.7	0	0	0	0	0	0	0	0	0	0	0	0	4459.1	84338.2	158.743	0	0	11202.5	84152.6	220416	825.709	0	0	0	2010.11	33090.1	0	0	204797	0	0	0	0	0	0	13927.7	0	0	0	11539.6	0	0	0	0
Kluyvera_sichuanensis	0	238512	0	0	0	0	0	0	0	0	0	0	0	0	0	0	0	0	14742.9	0	0	0	765483	0	0	2.59503e+06	147212	0	0	0	0	0	0	0	0	13158.3	0	4012.72	0	0	0	0	52330.6	0	0	0	0	0	0
Flavonifractor_plautii	0	108271	3.97837e+07	1.98885e+06	0	0	511493	0	0	464517	4.51219e+06	2.92165e+06	0	191043	1.12082e+06	0	5.44857e+07	0	0	0	0	5.88687e+06	650966	2.85605e+06	13256.6	21286.1	0	5.7467e+06	1.20918e+07	975801	0	6.61195e+06	70642.7	0	0	204888	90556.1	21268.9	1.57796e+06	2216.9	0	0	0	0	6.31693e+06	15689.3	0	75377.3	2.064e+06
Streptococcus_equinus	0	48821.5	2.29655e+06	0	31519.6	0	0	0	25787	0	0	0	0	0	0	583329	3.25963e+06	3.76273e+06	8.82249e+06	70.5527	0	0	2.06187e+06	540708	2.05171e+06	0	39611.3	0	0	2.46683e+06	0	0	252740	165653	0	5.51938e+06	528363	75.5691	0	0	0	0	1494.39	3767.36	0	163206	5.47222e+06	1.80612e+06	0
Raoultella_ornithinolytica	0	132379	0	0	0	0	0	0	0	0	0	0	0	0	0	0	1.05865e+07	1.43276e+06	5.05721e+06	0	0	0	140583	0	0	378082	22573.5	0	0	0	0	0	0	0	0	646787	0	0	0	0	0	0	0	0	0	0	0	0	0
Allisonella_histaminiformans	0	34230.9	0	0	0	0	0	0	0	0	0	0	0	0	0	0	6822.4	0	0	0	0	0	0	0	22566.2	0	0	20651.7	0	0	0	0	0	0	0	192889	0	0	0	0	0	0	0	0	0	0	0	0	0
Kluyvera_cryocrescens	0	109848	0	0	0	0	0	0	0	0	0	0	0	0	0	0	15615.7	0	72009.1	0	0	0	1.63584e+06	0	4782.79	1149.8	107545	0	0	0	0	0	0	0	0	971.192	0	0	0	0	0	0	125883	0	0	101769	0	0	0
Citrobacter_freundii	0	109056	0	25727.4	0	0	82570.7	2135.75	87234.9	65137.1	0	0	0	0	0	0	4.21471e+06	0	68800.3	0	978149	0	1.79555e+06	0	31245.5	5.68413e+06	3.55446e+06	25364.1	0	0	0	0	0	0	0	12885.2	0	3100.85	0	0	0	0	2.08957e+06	0	0	24390.9	0	0	0
Lacticaseibacillus_rhamnosus	0	46056.5	0	0	0	788432	3.47773e+06	0	33267.2	0	0	0	256.414	0	0	0	0	0	0	329.246	105917	0	0	204698	2259.74	0	126.328	0	12587.9	113702	0	0	0	53319.1	87690	0	0	0	0	0	0	0	0	0	260043	0	2412.18	28769.3	31168.5
Enterobacter_roggenkampii	0	79688.5	0	0	0	0	0	0	0	0	0	0	0	0	0	0	0	0	1.94477e+06	0	0	0	0	0	0	58584.8	0	0	0	0	0	0	0	0	0	415761	0	0	0	0	0	0	2892.84	0	0	0	1.79856e+06	0	0
Kocuria_SGB98773	0	37657.6	0	0	1525.89	0	0	430.135	0	3909.57	0	0	0	0	0	0	0	0	0	67210.5	0	0	0	0	0	0	393857	0	0	0	0	0	0	0	0	0	0	0	275300	0	0	0	0	0	22124.6	0	0	21807.3	0
Bifidobacterium_mongoliense	0	20625.5	173384	0	346.094	0	0	0	304895	0	0	0	0	0	0	0	359508	0	0	0	0	0	0	10239.4	0	0	0	0	500329	0	0	0	0	218715	0	39309.7	0	0	0	0	11767.5	0	0	0	2115.6	1475.31	0	0	0
Schleiferilactobacillus_harbinensis	0	31637.3	0	0	217.522	0	626058	0	440038	0	0	0	0	0	0	0	0	0	0	0	8.03106e+06	2369.12	0	48458	0	0	0	0	116965	264115	0	0	0	0	0	8390.02	0	0	0	0	0	0	0	0	57593.2	14226.4	0	0	0
Enterococcus_avium	0	38908.5	6.15183e+06	3.97846e+06	7540.49	0	0	4304.06	0	3.26186e+06	1.7806e+06	41710.7	110141	4.40416e+06	0	0	146779	0	4654.14	12463.8	9.85463e+06	101597	4.51714e+06	726277	22135	209072	0	6.96077e+06	259889	306964	25391	119682	271199	0	89374.4	0	158567	209995	0	156835	0	900086	464.92	0	1.07549e+06	828167	0	0	697018
Lentilactobacillus_kefiri	0	19942	12465	0	163.344	0	117291	0	0	0	0	0	0	0	0	0	0	9146.88	0	319.625	0	0	0	59030.1	6800.31	0	0	0	0	17395.2	0	0	0	0	0	0	0	0	0	0	335055	0	0	0	0	0	0	0	0
GGB6574_SGB9290	0	19903.4	0	0	0	0	0	0	0	0	0	0	0	0	0	0	0	0	0	0	0	925627	0	0	0	0	0	0	0	0	0	0	0	0	0	0	0	0	0	0	0	0	0	0	0	0	0	0	0
Kluyvera_ascorbata	0	37930.5	0	0	0	0	0	0	0	0	0	0	0	0	0	0	0	0	0	0	0	0	1.66476e+06	0	0	1.16774e+06	95656.5	0	0	0	0	0	0	0	0	0	0	0	0	0	0	0	252726	0	0	0	0	0	0
Kocuria_palustris	0	20120.7	357156	0	1399.74	0	0	324.297	0	46443	0	0	0	0	0	64048.4	0	0	74899.9	21072.8	0	0	0	0	0	0	229004	0	0	0	0	28108.7	0	0	269116	0	6577.71	0	230784	0	0	0	5735.25	0	1940.75	0	0	341670	0
Lactococcus_lactis	0	13960.4	0	0	14789.9	0	0	0	3453.96	0	0	0	0	0	0	0	100517	2.35135e+06	23834.4	9044.1	0	0	92534.5	0	233556	0	25043.2	0	0	0	2571.39	0	0	157987	0	748270	0	0	0	0	905881	0	4861.98	0	0	47969.6	27631.9	171397	0
Lacticaseibacillus_pantheris	0	13262.5	0	0	0	0	121600	0	0	0	0	0	0	0	0	0	0	0	0	0	0	0	0	0	0	0	0	0	0	6149.27	0	0	0	0	0	0	0	0	0	0	0	0	0	0	2119.09	0	0	0	0
Bifidobacterium_catenulatum	0	9908.23	1788.95	0	342.051	0	926.231	1019.03	981.865	5.8598e+06	992.89	1675.04	247.202	0	147980	26847.3	2555.69	9375.55	125747549	0	0	0	1.07342e+08	0	0	2.99257e+07	0	0	0	0	763.699	0	0	0	0	3.95773e+07	1.07972e+08	130.986	0	0	2773.78	25766.5	0	0	5948.15	0	0	3.09405e+06	1.89351e+07
Kocuria_SGB98788	0	14332.3	0	0	0	0	0	0	0	8573.46	0	0	0	0	0	0	0	0	0	0	0	0	0	280.443	0	0	23821.6	0	0	0	0	0	0	0	0	290.009	0	0	1.09627e+06	0	0	0	0	0	0	0	0	573288	0
GGB6020_SGB14985	0	10823.5	0	0	0	0	0	0	0	0	0	1.06301e+06	0	0	0	0	0	0	0	0	0	1.72036e+06	22537.3	0	0	0	0	0	0	0	0	1.84858e+06	0	0	0	0	0	0	0	0	0	0	0	0	0	0	0	0	572533
Lentilactobacillus_diolivorans	0	12110.6	0	0	16809	0	49720.6	0	220336	0	0	0	0	0	0	0	0	879.507	0	473.558	0	0	0	3919.69	982.614	0	0	0	0	43502.8	0	0	0	0	0	30437.4	0	0	0	0	0	0	0	0	5073.93	0	0	0	0
Bacteroides_ovatus	0	23202.1	0	0	0	0	0	0	0	0	0	1.166e+06	0	0	0	0	0	0	177927	0	0	0	1.93599e+06	0	0	0	0	0	0	0	0	260934	0	0	0	0	0	9637.58	0	0	0	0	0	0	0	0	0	0	0
Enterobacter_asburiae	0	13238.3	0	0	0	0	0	0	0	0	0	0	0	0	0	0	220244	0	217545	0	0	0	959651	0	0	55041.3	0	0	0	0	0	0	0	0	0	537211	0	0	0	0	0	0	3274.12	0	0	0	0	0	0
Streptococcus_thermophilus	0	3808.26	1.17096e+06	0	142332	0	0	0	95627.3	0	0	0	0	0	0	0	0	0	0	523824	51229.7	0	0	2191.37	0	0	81582.3	0	0	0	0	0	22724.4	270364	0	0	1432.48	0	0	0	0	0	0	0	448856	322.638	724862	84601.4	125774
Limosilactobacillus_gastricus	0	3779.28	0	54569.8	0	0	0	0	0	0	0	0	0	0	0	0	0	0	0	0	0	0	0	0	0	0	4210.5	23707.3	0	0	0	0	0	0	0	0	0	0	0	0	0	0	11733.7	6304.25	0	0	44374.5	0	0
Enterococcus_italicus	0	4221.2	0	0	0	0	0	0	0	0	0	0	0	0	0	0	636108	0	0	0	0	0	318.22	0	0	277.619	0	0	0	0	0	0	0	0	0	0	0	0	0	0	0	0	0	0	0	24334.3	316861	0	0
Clostridium_SGB4750	0	5986.48	0	0	164553	0	0	0	0	3.22416e+06	0	17393.4	0	0	0	0	5.76136e+06	0	938460	0	0	26864.1	6.53065e+06	0	118827	0	0	0	0	669819	0	0	1.11116e+06	0	0	1.94478e+06	60769.3	375277	0	0	0	0	0	0	0	0	0	0	1.7097e+06
Lactobacillus_helveticus	0	2893.02	0	0	66252.8	0	1.18205e+06	0	8575.34	0	0	0	0	0	0	0	10915.8	268637	0	125717	0	0	0	150.005	355024	0	0	0	1586.39	5893.55	0	0	0	0	0	26434.6	0	0	0	0	552082	0	0	0	0	66.1821	0	1.10719e+06	1035.16
Limosilactobacillus_coleohominis	0	2562.18	0	0	0	64.4888	0	0	0	0	0	0	0	0	0	0	0	0	0	0	0	0	0	0	0	0	0	0	0	0	0	0	0	0	0	0	0	0	0	0	0	0	0	0	0	0	0	0	0
Fusobacterium_mortiferum	0	2132.34	0	0	0	0	0	0	0	1.22975e+06	0	0	0	0	39373.8	1.11535e+06	2425.74	0	978945	0	0	0	223455	0	737189	145862	0	0	0	0	41167	0	1.53431e+06	0	0	352020	0	0	10619.6	0	0	0	0	0	80147.9	0	0	6420.28	0
Citrobacter_sp_RHBSTW_00671	0	2781.94	0	8303.42	0	0	0	0	0	94375.5	1.94388e+06	0	0	0	0	0	0	0	0	0	84754.3	0	1743.17	0	248575	11623.1	51195.5	0	0	0	0	0	0	0	0	0	0	0	0	0	0	0	0	0	0	191.652	0	0	0
Acetobacter_indonesiensis	0	1296.79	0	0	0	0	0	0	0	0	0	0	0	0	0	0	37858.9	0	0	0	0	0	0	0	0	0	0	0	0	257145	0	0	0	0	0	0	0	0	0	0	0	0	0	0	12941.9	3520.06	0	0	3102.91
Ligilactobacillus_ruminis	0	714.803	0	0	110.783	0	0	32.5654	33299.2	0	0	274.134	0	0	0	16319.8	0	0	0	0	0	0	19847.9	0	0	3.43979e+06	1.02645e+06	0	0	5.85946e+06	216.426	0	3.67563e+06	0	0	2.0167e+06	979.348	0	0	0	0	13264.6	0	0	0	0	0	2.49955e+06	0
Paucilactobacillus_vaccinostercus	0	982.854	0	0	7314.88	0	0	0	394689	0	0	0	0	0	0	0	0	0	0	0	0	0	0	57034.4	81876.2	0	0	0	0	820.696	0	0	37.4517	516788	0	2266.11	0	0	0	0	315345	0	0	12350.3	106504	0	0	0	0
Veillonella_dispar	0	671.335	0	0	4744.24	1302.41	2018.18	599266	0	0	4216.59	182396	12406.7	41880.8	85903.1	5879.19	27506.2	0	146721	19991	0	19576.9	38200.5	0	736023	96302.9	5267.86	0	0	8450.79	50.5585	0	222063	34089.9	0	162799	865.334	155980	0	2621.25	243.756	0	7698.24	259796	1545.61	84933.7	484.435	0	0
Lentilactobacillus_parabuchneri	0	577.155	44204.5	0	87478.6	0	3296.55	0	19637.3	0	0	0	0	0	0	0	0	0	0	9386.18	69790.5	0	0	18444.1	4517.64	0	605.109	0	106609	253779	0	0	0	0	0	26906.7	0	0	0	0	0	0	0	0	53536.8	0	0	73684.2	51032.8
Lactobacillus_kefiranofaciens	0	364.646	33845.8	0	669.547	0	8839.15	0	0	0	0	0	0	0	0	0	0	23623.6	0	10511.3	0	0	0	143.483	95280.5	0	0	0	0	1849.54	0	0	0	0	0	0	0	0	0	0	0	0	0	0	0	0	0	34702	0
Leuconostoc_pseudomesenteroides	0	268.051	0	0	7131.32	0	11265.7	0	150655	4262.66	0	0	0	0	0	0	0	88935.8	0	0	0	0	0	0	0	0	10074.6	0	20068.8	10698.8	996.978	0	0	179400	0	0	0	0	0	0	36000.2	0	2030.64	0	0	1.43598e+06	3388.32	0	0
Brachybacterium_paraconglomeratum	0	251.147	0	0	293.533	0	0	0	0	0	0	0	0	0	0	48076.1	0	0	0	7162.7	0	0	0	0	0	0	249983	0	0	0	0	0	0	0	16688.1	0	0	0	446288	0	0	0	28157.2	0	0	0	0	3.79103e+06	0
Dolosigranulum_pigrum	0	55.5421	0	0	0	0	2453.18	0	0	0	0	15438.2	5992.21	17934.6	0	0	0	0	0	0	0	0	0	306.531	0	0	17492.6	21055.4	0	0	7821.49	0	794.197	0	0	0	0	620.297	0	5024.68	0	0	0	0	0	1549.76	102.704	0	0
Sutterella_wadsworthensis	0	0	7.62006e+07	0	65075.4	0	0	1.15511e+06	0	1.04386e+07	0	3.26151e+06	0	0	0	0	0	0	0	0	0	0	0	0	0	0	0	0	0	0	426768	7.61038e+06	0	1.90343e+06	0	3.91052e+06	0	0	0	0	0	0	0	0	0	0	0	62848.3	0
Phocaeicola_vulgatus	0	0	8.28882e+07	0	0	0	2.55107e+07	0	0	0	0	0	0	0	0	0	5.35638e+07	0	0	0	0	0	3.60449e+07	0	0	256807	0	0	1.11816e+07	0	0	0	4964.55	0	0	91383.1	0	218227	0	748431	0	0	0	0	0	0	0	28796.4	0
Duodenibacillus_massiliensis	0	0	1.76758e+07	0	0	0	0	0	0	0	0	0	0	0	0	0	1.68115e+07	0	0	0	0	0	0	0	147830	0	0	0	4.42754e+06	0	0	0	0	0	0	0	0	0	0	0	0	0	0	0	4.92416e+06	0	0	18895.1	0
Limosilactobacillus_mucosae	0	0	5.98387e+06	0	0	7399.66	0	0	0	0	207529	0	0	0	0	0	0	15778.4	0	0	1.60171e+07	0	0	68493.4	0	0	0	0	0	0	184669	286549	12321.6	0	0	0	0	0	0	3.08381e+06	0	0	0	0	929040	0	418459	0	0
Bacteroides_xylanisolvens	0	0	1.77881e+07	0	0	0	0	0	0	0	0	0	0	0	0	0	2.86909e+06	0	0	0	0	0	0	0	0	0	0	0	0	0	118177	9.44052e+06	0	0	0	49706.1	0	0	0	4443.5	0	0	0	0	0	0	0	0	1.20971e+07
Streptococcus_pasteurianus	0	0	3.52329e+06	0	0	0	0	0	0	0	0	0	0	0	0	1.78597e+06	0	0	0	2519.05	0	0	0	0	0	0	0	0	0	0	0	18587.5	0	0	0	0	0	0	0	0	29402	0	0	0	0	0	12868.9	0	0
Enterococcus_raffinosus	0	0	6.45059e+06	0	12427	0	6.47461e+06	51324.4	4.32424e+06	812386	0	0	0	0	0	0	1.39714e+06	101671	635.969	0	0	0	2.14919e+06	1.11585e+06	0	42556.8	0	3.66933e+06	280864	0	81352.2	0	0	0	0	0	74550.3	0	0	0	0	0	1820.32	0	0	595744	9915.02	0	76431.7
Bacteroides_uniformis	0	0	6.91058e+06	0	0	0	0	0	0	485885	0	0	0	0	0	0	5.61562e+06	0	0	0	0	4.68756e+06	1.11682e+06	0	30446.4	0	0	0	0	0	0	1.28825e+07	0	0	0	229039	0	0	0	0	0	0	0	0	0	0	0	0	2.51907e+07
Lacrimispora_saccharolytica	0	0	4.47137e+06	0	0	0	0	0	0	0	0	2.65759e+06	0	0	0	0	3.7988e+06	0	0	0	0	0	0	0	0	0	0	9.92046e+06	3.17711e+06	0	0	1.72855e+06	0	0	0	0	0	0	321588	0	0	0	0	0	0	0	0	0	0
Eubacterium_callanderi	0	0	4.35446e+06	0	0	0	0	0	1.85502e+06	1653.06	0	218396	0	0	0	0	0	0	0	0	0	0	87319.1	1.73469e+06	0	107666	0	0	871579	684193	2563.4	3.38521e+06	0	0	255668	0	0	0	0	0	0	0	0	0	0	0	0	0	0
Enterocloster_bolteae	0	0	2.33533e+06	0	0	0	0	0	0	0	0	9840.62	0	0	0	0	73422	0	0	0	0	0	0	0	0	0	0	0	0	0	0	0	0	0	0	0	0	0	0	0	0	0	0	0	0	0	0	0	100653
Enterococcus_dispar	0	0	1.02914e+06	0	0	0	0	0	0	0	0	0	0	0	0	0	0	0	0	0	30940.4	0	17290.9	0	0	0	0	0	0	0	0	0	0	0	0	0	0	0	0	0	0	0	0	0	0	0	0	0	0
Hungatella_hathewayi	0	0	2.09619e+06	2.39683e+06	0	0	0	0	0	0	0	0	0	0	0	0	22828	0	0	0	0	0	0	0	0	0	0	0	0	0	0	3.40554e+06	0	0	0	0	0	0	0	0	0	0	0	0	0	0	0	0	0
Enterococcus_gallinarum	0	0	868681	2.18331e+06	9317.86	0	15450	16167.4	461854	244737	5.79308e+06	70908.1	0	0	0	0	0	0	2095.81	0	7.47699e+06	19957.7	0	4.91795e+06	0	342190	0	3.99096e+06	177993	0	0	0	56820.9	0	0	0	221944	0	123021	0	0	0	1.97311e+06	0	1.5074e+06	64220.1	0	0	428243
Gordonibacter_pamelaeae	0	0	782003	1906.77	0	0	0	0	0	0	0	0	0	0	0	0	0	0	0	0	0	0	0	0	0	0	0	0	1.15292e+06	0	0	236241	0	0	0	0	0	0	0	0	0	0	0	0	0	0	0	0	0
Bifidobacterium_pseudocatenulatum	0	0	423924	0	0	0	0	0	0	0	0	2.3432e+06	0	0	0	0	0	0	3931.45	27.259	0	0	0	0	0	0	0	0	209492	0	1350.89	0	0	0	0	5.90345e+06	602302	0	0	0	4370.8	0	0	0	0	161013	0	0	0
Clostridioides_difficile	0	0	557749	228829	0	0	0	0	0	0	0	0	0	0	0	0	0	0	0	0	0	0	94764.9	11961.2	0	1965.97	0	156348	0	0	0	0	0	0	0	0	0	0	0	1847.06	0	0	0	0	2307.92	0	0	0	16128.9
Rothia_kristinae	0	0	203450	0	0	0	0	2419.34	0	0	0	0	0	0	0	0	0	0	0	0	0	0	546.325	0	0	0	0	23026.7	11792.8	0	290.933	0	156.416	0	0	0	0	0	0	0	0	0	0	0	0	0	40778	0	0
Clostridium_butyricum	0	0	310210	0	5858.54	0	0	0	0	59876.2	5.80126e+06	549706	0	0	0	0	850634	0	0	0	0	0	0	0	0	160943	0	0	0	0	0	204925	13853.8	0	0	0	0	0	0	0	0	0	0	0	0	0	0	0	688564
Morganella_morganii	0	0	214963	10914.3	0	0	0	0	0	0	0	204151	0	0	0	0	150959	0	0	0	21369556	0	0	17700.5	0	0	0	0	0	0	6577.93	0	0	0	0	0	0	0	50863.2	0	0	0	98079.7	0	0	2884.44	0	0	0
Corynebacterium_aurimucosum	0	0	120899	0	0	1640.54	0	0	0	0	0	0	0	80184.6	0	0	0	0	0	0	0	0	0	0	3833.2	0	13701.5	0	0	0	0	2424.63	2634.84	0	0	0	0	0	0	0	0	0	45984	0	0	0	0	0	0
Propionibacterium_freudenreichii	0	0	20544.1	0	0	0	0	0	0	0	0	0	0	0	0	0	0	0	0	0	0	0	0	0	0	0	0	0	0	0	0	0	0	0	0	0	0	0	0	0	0	0	0	0	0	0	0	0	0
Lentilactobacillus_parafarraginis	0	0	20111.3	0	0	0	0	0	0	0	0	0	0	0	0	0	0	0	0	0	0	0	0	7969.81	23.8543	0	0	0	0	146768	0	0	2622.72	0	0	0	0	0	0	0	0	0	0	0	0	0	0	0	777.018
Staphylococcus_haemolyticus	0	0	17572.1	0	0	0	0	0	0	0	0	0	0	6984.89	0	0	0	0	0	0	0	0	0	0	21641.4	0	32607.7	0	0	0	0	0	0	0	0	0	0	1316.16	0	0	0	0	24800.7	0	0	0	0	0	0
Kocuria_rhizophila	0	0	16014	0	1041.52	0	0	0	0	0	0	0	0	0	0	121696	0	0	0	0	0	0	0	0	0	0	59403	0	0	0	0	0	0	0	30612	0	0	0	5153.28	0	0	0	20077.7	0	0	0	12847.1	1029.41	0
Anaerobiospirillum_succiniciproducens	0	0	11974.4	0	0	0	0	0	0	0	0	0	0	0	0	0	0	0	0	0	0	0	0	0	0	0	0	0	0	0	0	0	0	0	0	65447.5	0	0	0	0	0	0	0	0	0	0	0	0	0
Pseudomonas_saudiphocaensis	0	0	10156.6	0	1286.53	0	0	0	0	0	0	0	0	0	0	0	0	0	0	0	0	0	0	0	0	0	210.967	0	0	0	0	0	0	0	0	0	0	0	0	0	0	0	0	0	0	0	0	0	0
Nosocomiicoccus_ampullae	0	0	3664.47	0	0	0	0	0	0	0	0	0	0	0	0	0	0	0	0	0	0	0	0	0	0	0	146683	0	0	0	0	0	0	0	0	0	0	0	0	0	0	0	0	0	0	0	0	0	0
Acidipropionibacterium_jensenii	0	0	5395.71	0	0	0	0	0	0	0	0	0	0	0	0	0	0	0	0	0	0	0	0	0	0	0	0	0	0	0	0	0	0	0	0	0	0	0	0	0	0	0	0	0	0	0	0	0	0
Megamonas_funiformis	0	0	0	2.62004e+06	0	0	0	0	0	0	0	0	0	0	0	17188.7	5.10697e+06	0	80493.5	0	0	0	99760.6	0	3.31331e+06	0	0	0	0	0	0	0	0	0	0	27109.1	0	0	153417	0	0	0	0	0	0	0	0	434060	305180
Megasphaera_micronuciformis	0	0	0	1.70763e+06	18562.9	0	0	607780	0	0	918285	0	0	0	0	0	0	0	0	0	0	608091	3131.51	0	35401.6	23775.2	0	0	0	1.37437e+06	0	0	2605.1	0	0	80281.8	7884.48	0	0	0	0	0	0	0	46966.2	1897.22	0	0	0
Prevotella_buccae	0	0	0	2.65347e+06	0	0	0	0	0	0	0	0	0	0	0	0	0	0	0	0	0	0	0	0	0	3730.58	0	0	1.67508e+06	0	0	0	0	0	0	0	150518	0	0	0	0	0	0	0	605879	0	0	0	0
Senegalimassilia_anaerobia	0	0	0	1.84963e+06	0	0	0	0	401051	0	0	89182.3	0	566454	0	38243.7	0	0	40297.3	0	0	3987.31	110442	0	0	0	0	0	464801	42640.5	0	0	0	0	0	17070	0	257.565	0	42517.9	0	0	0	0	0	0	0	27739.9	244293
Enterocloster_aldenensis	0	0	0	4.26707e+06	0	0	0	0	0	0	0	72208.2	0	0	0	0	82778.5	0	0	0	0	352702	0	0	0	0	0	0	0	0	0	0	0	0	0	0	0	0	0	0	0	0	0	0	0	0	0	0	0
Veillonella_atypica	0	0	0	1.07691e+06	60877.8	0	0	10205.2	0	0	617.685	0	3002.76	17077.9	0	24921.4	5414.6	0	22273.4	75133.8	0	868556	4.09164e+06	0	117310	14606.6	18620.7	0	0	17841.2	330.848	0	1.65068e+06	0	0	387111	489127	48712.5	15435.6	2589.98	2950.29	0	0	0	146742	372549	1558.74	7788.31	0
Campylobacter_jejuni	0	0	0	766429	0	0	0	0	0	0	0	0	0	0	0	343744	0	0	3.02453e+06	4081.9	0	0	0	0	0	0	0	0	0	0	0	0	2.60693e+06	0	0	0	0	0	198819	0	0	0	0	102023	424252	0	0	0	0
Peptoniphilus_senegalensis	0	0	0	295729	0	0	0	0	0	0	0	0	0	0	0	0	0	0	0	0	0	0	0	0	0	0	0	0	0	0	0	0	0	0	0	0	0	0	0	0	0	0	0	0	622.44	0	0	0	0
Campylobacter_concisus	0	0	0	65467.5	0	0	0	0	0	0	0	0	0	0	0	0	0	0	0	0	0	0	2224.73	0	10993.2	0	0	0	0	0	0	0	308.426	0	0	26724.6	0	0	0	0	0	0	0	0	0	0	0	0	0
Anaerococcus_obesiensis	0	0	0	49935.4	5329.69	0	0	0	0	0	0	0	0	587.825	0	0	0	0	0	0	0	0	0	0	0	0	0	0	0	0	0	2825.52	0	0	587.364	0	0	0	0	0	0	0	0	0	0	0	0	0	0
Clostridium_neonatale	0	0	0	113437	0	0	0	0	1.09978e+06	0	10350	0	1612.18	0	0	0	0	0	948679	0	0	0	0	0	0	0	0	4895.4	0	0	7378.88	0	72423.9	0	0	0	0	0	40476.6	14991	0	0	0	0	3231.09	146631	0	0	7821.81
Catenibacterium_mitsuokai	0	0	0	24033.8	0	0	0	0	0	0	0	0	0	0	0	0	0	0	0	0	0	0	0	0	0	0	0	0	0	0	0	0	0	0	0	185026	0	0	0	0	0	0	0	0	0	0	0	0	0
Klebsiella_oxytoca	0	0	0	30441.6	0	0	0	0	0	0	0	0	0	0	0	0	0	0	0	0	609728	0	0	0	0	0	0	0	0	0	0	0	0	0	0	0	0	0	0	0	0	0	0	0	0	0	0	0	0
Finegoldia_magna	0	0	0	1445.36	0	0	0	0	0	0	0	0	624.401	0	0	0	0	0	0	0	0	0	0	0	0	0	0	0	0	0	0	0	0	0	0	0	0	0	0	0	0	0	0	0	0	0	0	0	0
Klebsiella_michiganensis	0	0	0	3248.36	0	0	0	0	0	0	87042.5	0	0	0	0	0	5.69551e+06	87071.2	51528	0	0	0	185184	0	266.985	488689	232316	0	0	0	0	0	0	0	0	0	0	1843.26	0	0	0	0	911692	0	0	0	0	111407	0
Prevotella_timonensis	0	0	0	461.404	13078.8	0	0	0	0	0	1362.99	0	393.066	10821.2	0	0	0	0	0	3009.18	0	0	2664.04	0	619.294	0	0	0	0	0	710.48	0	0	0	0	0	0	511.351	6478	0	0	0	0	0	0	0	0	0	0
GGB4106_SGB5569	0	0	0	0	446560	0	0	0	0	0	0	0	0	0	764062	0	0	0	0	0	0	0	0	0	0	109971	0	0	0	0	0	0	10604.3	0	0	0	0	0	0	0	0	0	190.642	0	0	0	0	0	163096
Helicobacter_fennelliae	0	0	0	0	858465	0	0	0	0	0	0	0	0	0	0	0	0	0	0	0	0	0	0	0	0	0	0	0	0	0	0	0	0	0	0	0	0	0	0	0	0	0	0	0	0	0	0	0	0
Candidatus_Campylobacter_infans	0	0	0	0	644101	0	0	8944.63	0	0	0	0	0	0	24575.9	0	0	0	0	154281	0	0	0	0	0	0	0	0	0	0	0	0	1.00924e+06	0	0	0	0	0	0	0	0	0	0	0	0	0	0	338649	0
Streptococcus_gallolyticus	0	0	0	0	209178	0	0	0	0	0	0	0	0	0	0	0	0	0	0	0	0	0	0	0	0	0	0	0	0	0	0	138026	0	0	0	0	0	0	0	0	0	0	0	4602.86	0	0	0	0	0
Collinsella_aerofaciens	0	0	0	0	70689	0	0	0	0	0	0	2.11299e+06	4728.05	0	0	0	0	119033	145449	0	0	9.53308e+06	0	1.51288e+07	0	477308	0	0	2.14455e+06	0	0	0	0	500385	0	4.41217e+06	0	204027	0	304383	0	0	0	0	0	0	4389	0	4.40963e+06
GGB48538_SGB66596	0	0	0	0	61774.6	0	0	0	0	0	0	0	0	0	0	0	0	0	0	0	0	0	0	0	0	0	0	0	0	0	0	0	0	0	0	0	0	0	0	0	0	0	0	0	0	0	0	0	73731.5
Acinetobacter_indicus	0	0	0	0	81472.9	0	0	0	0	0	0	0	0	0	0	0	0	0	0	0	0	0	0	0	1694.57	0	1446.45	0	0	0	0	0	0	0	0	0	0	0	2489.3	0	0	0	0	0	2643.62	0	0	0	0
Clostridium_SGB6179	0	0	0	0	84392	0	0	0	0	0	0	0	0	0	0	0	0	15356.2	0	0	0	0	0	0	0	25128.7	0	0	0	0	5210.19	0	111660	0	0	1831.1	0	0	0	0	0	0	0	0	37017.7	0	0	362285	0
Haemophilus_haemolyticus	0	0	0	0	40861.8	0	0	0	0	0	0	0	0	17263.5	0	0	0	0	0	0	0	0	4404.39	0	0	1719.33	0	0	0	0	0	0	34848.8	0	0	8241.64	2894.19	0	0	1032.97	7152.98	0	6650.33	153322	0	0	0	0	0
GGB4964_SGB6927	0	0	0	0	28589.2	0	0	0	0	0	0	0	55644.9	0	0	0	0	0	0	8893.91	0	31940.8	248271	0	782017	5152.04	0	0	0	0	0	0	0	0	5217.18	25497.2	0	8544.98	64527.7	8443.84	121458	0	0	0	0	171365	10467.6	0	0
Acinetobacter_variabilis	0	0	0	0	52948.4	0	0	0	0	0	0	0	0	0	0	0	0	0	0	0	0	0	0	0	0	0	18496.9	0	0	0	0	0	0	0	0	0	0	0	0	0	0	0	0	0	0	0	0	0	0
Saccharomyces_cerevisiae	0	0	0	0	110252	0	0	0	0	0	0	0	0	0	0	0	0	0	0	0	0	0	0	0	0	0	0	0	0	0	0	5277.13	0	0	0	0	0	0	0	52579.1	0	0	0	0	65929.7	205293	0	0	0
Ligilactobacillus_salivarius	0	0	0	0	7115.96	0	0	0	0	0	0	0	0	0	0	0	0	0	0	1.41674e+07	29246.7	0	0	0	3660.72	0	0	0	0	0	0	0	2175.5	0	0	0	0	0	39950.1	0	0	0	0	0	0	0	0	0	0
Aerococcus_viridans	0	0	0	0	6520.8	0	0	0	0	0	0	0	0	0	0	0	0	0	0	0	0	0	0	0	0	0	29729.9	0	0	0	0	0	0	0	2539.49	0	0	0	0	0	0	0	340.695	0	0	0	0	0	0
Psychrobacter_sanguinis	0	0	0	0	8533.49	0	0	0	0	0	0	0	0	0	0	0	0	0	0	1445.8	0	0	0	0	0	0	0	0	0	0	0	0	0	0	11254.9	0	0	0	0	0	0	0	0	0	0	0	0	0	0
Acetobacter_pasteurianus	0	0	0	0	6313.8	0	0	0	0	0	0	0	0	0	0	0	0	0	0	48492.7	0	0	0	0	0	0	0	0	0	1.13194e+06	0	0	0	0	0	0	0	0	0	0	0	0	0	0	0	0	0	0	709.9
Tessaracoccus_massiliensis	0	0	0	0	5945.06	0	0	0	0	0	0	0	0	0	0	0	0	0	0	4213.38	0	0	0	0	0	0	573.527	0	0	0	0	0	0	0	0	0	0	0	0	0	0	0	0	0	0	0	0	0	0
Psychrobacter_piechaudii	0	0	0	0	3181.16	0	0	0	0	0	0	0	0	0	0	0	0	0	0	0	0	0	0	0	579.843	0	71610	0	0	0	0	0	0	0	2047.14	0	251.415	0	7140.36	0	0	0	0	0	0	0	0	0	0
Psychrobacter_faecalis	0	0	0	0	2491.39	0	0	0	0	0	0	0	0	0	0	0	0	0	0	708.199	0	0	0	0	0	0	1145.79	0	0	0	0	0	0	0	0	0	0	0	0	0	0	0	0	0	0	0	0	0	0
Peptoniphilus_harei	0	0	0	0	966.315	0	0	0	0	0	0	0	23.543	478.352	0	0	0	0	0	0	0	0	0	0	0	0	0	0	0	0	0	4710.48	0	0	0	0	0	0	0	0	0	0	0	0	0	0	0	0	0
Lacrimispora_amygdalina	0	0	0	0	991.382	0	0	0	0	1.02565e+06	0	234345	0	0	0	20417.9	0	0	0	0	0	3.505e+07	0	0	211842	0	0	0	0	1.56491e+06	0	0	0	42912.2	0	1.9516e+06	68659.6	0	0	0	0	0	0	0	1.60987e+06	17699.6	0	0	868884
Clostridiales_bacterium_SIT11	0	0	0	0	569.277	0	0	0	0	0	0	0	0	245.126	0	0	0	0	0	0	0	0	0	0	0	0	0	0	0	0	305.125	0	0	0	0	0	0	0	0	0	0	0	0	0	0	0	0	0	0
Peptoniphilus_coxii	0	0	0	0	457.685	0	0	0	0	0	0	0	0	0	0	0	0	0	0	0	0	0	0	0	0	0	0	0	0	0	0	0	0	0	0	0	0	0	0	0	0	0	0	0	0	0	0	0	0
Acinetobacter_towneri	0	0	0	0	750.41	0	0	0	0	0	0	0	0	0	0	0	0	0	0	0	0	0	0	0	0	0	42318.5	0	0	0	0	0	0	0	0	0	0	0	0	0	0	0	0	0	0	0	0	0	0
Micrococcus_luteus	0	0	0	0	598.387	0	0	0	0	0	0	0	0	14947.9	0	4373.19	0	0	0	29316.8	0	0	0	0	0	0	320325	0	0	0	0	0	0	0	305438	0	0	0	41396.1	0	0	0	18422.2	0	4059.85	0	14468.5	0	0
Paracoccus_haeundaensis	0	0	0	0	679.251	0	0	0	0	0	0	0	0	0	0	0	0	0	0	0	0	0	0	0	0	0	1033.36	0	0	0	0	0	0	0	0	0	0	0	10983.5	0	0	0	0	0	0	0	0	0	0
Haemophilus_parainfluenzae	0	0	0	0	332.348	637.481	0	164770	0	0	7399.45	144767	220.076	3355.6	239502	0	0	0	0	7424.06	0	0	11410.9	19911.5	17570.5	10025.3	0	0	0	0	11762.4	3045.24	15912.6	0	0	404093	0	5547.4	0	0	0	0	105737	0	0	1764.86	0	0	0
Jeotgalicoccus_schoeneichii	0	0	0	0	261.188	0	0	0	0	0	0	0	0	0	0	0	0	0	0	35.8108	0	0	0	0	0	0	92192.6	0	0	0	0	0	0	0	11185.8	0	0	0	0	0	0	0	4096.96	0	0	0	0	0	0
Prevotella_bergensis	0	0	0	0	421.297	0	0	0	0	0	0	0	0	1266.09	0	0	0	0	7964.07	0	0	0	0	0	0	0	0	0	0	1320.25	0	0	0	0	0	0	0	0	0	0	0	0	0	0	0	0	0	0	0
Prevotella_ihumii	0	0	0	0	245.824	0	0	0	0	0	0	0	0	0	0	0	0	0	0	0	0	0	0	0	0	0	0	0	0	0	0	0	0	0	0	0	0	0	0	0	0	0	0	0	0	0	0	0	0
GGB1456_SGB2019	0	0	0	0	61.456	0	0	0	0	0	0	0	0	0	0	0	0	0	0	0	0	0	0	0	0	0	0	0	0	862.325	0	0	0	0	0	0	0	0	0	0	0	0	0	0	0	0	0	0	0
Staphylococcus_hominis	0	0	0	0	80.8632	0	0	0	0	0	0	0	0	0	0	0	0	0	0	0	0	0	0	0	598.193	0	1644.78	0	0	0	0	0	0	0	0	0	0	23215.5	0	0	0	0	5464.66	0	0	0	0	0	0
Anaerococcus_prevotii	0	0	0	0	24.2589	0	0	0	0	0	0	0	0	2801.09	0	0	0	0	0	0	0	0	0	0	2297.35	0	25.2655	0	0	0	0	0	0	0	0	0	0	0	0	0	0	0	0	0	0	0	0	0	0
Veillonella_ratti	0	0	0	0	0	804900	0	0	0	3.46736e+07	0	0	0	0	0	0	0	0	243013	0	0	0	0	0	0	4389.48	0	0	0	0	871.025	0	0	0	0	0	0	0	0	0	0	2.09289e+07	0	0	0	0	0	0	2.06578e+07
Enterococcus_faecalis	0	0	0	0	0	30248.7	964665	0	1.03947e+06	0	18673.5	0	15877.7	0	0	0	0	0	0	1814.59	548022	0	153098	0	0	0	0	0	0	0	1121.16	85698.4	836.054	0	0	19376.6	0	63423.3	0	0	0	0	13451.9	0	0	508439	1332.42	0	0
Actinomyces_urogenitalis	0	0	0	0	0	867.985	0	0	0	0	2881.68	8443.74	0	0	0	0	0	0	0	0	3.89423e+07	0	0	0	0	0	0	0	0	0	0	358413	0	0	0	0	0	0	0	0	0	0	0	0	0	0	0	0	0
Corynebacterium_mucifaciens	0	0	0	0	0	605.236	0	0	0	0	0	0	0	0	0	0	0	0	0	0	0	0	0	0	0	0	0	0	0	0	0	0	0	0	0	0	0	0	0	0	0	0	0	0	0	0	0	0	0
Limosilactobacillus_urinaemulieris	0	0	0	0	0	0	516722	0	0	0	0	0	0	0	0	0	0	0	0	0	0	0	0	0	0	0	0	0	0	0	0	0	0	0	0	0	0	0	0	0	0	0	0	0	0	0	0	0	0
Proteus_mirabilis	0	0	0	0	0	0	88634.1	0	0	0	0	0	0	0	0	0	0	0	0	0	0	0	0	0	0	0	0	0	0	0	0	0	0	0	0	0	0	0	0	0	0	0	293893	0	0	0	0	0	0
Schleiferilactobacillus_perolens	0	0	0	0	0	0	12816.3	0	2422.71	0	0	0	0	0	0	0	0	0	0	0	0	0	0	0	0	0	0	0	0	0	0	0	376.72	0	2833.17	0	0	0	0	0	0	0	0	0	0	0	0	0	0
Streptococcus_parasanguinis	0	0	0	0	0	0	7184.95	27988.6	0	0	0	550133	2351.74	0	1.04485e+06	3040.96	64975.2	0	0	28439.7	0	0	0	0	2920.32	0	1066.2	0	0	0	37471.8	0	928.582	0	0	96589.7	0	1093.23	0	0	0	58206.2	18393.9	0	0	4274.26	0	0	0
Lactiplantibacillus_fabifermentans	0	0	0	0	0	0	3935.74	0	0	0	0	0	0	0	0	0	0	0	0	0	0	0	0	0	0	0	0	0	0	0	0	0	0	0	0	0	0	0	0	0	0	0	0	2.16923e+06	0	0	0	0	0
Klebsiella_grimontii	0	0	0	0	0	0	3113.08	0	0	0	0	0	0	0	0	0	987624	0	0	0	0	0	0	0	0	0	206441	0	0	0	0	0	0	0	0	0	0	0	0	0	0	0	79524.7	0	0	0	24782.5	9630.42	0
Actinomyces_SGB17163	0	0	0	0	0	0	727.964	6823.81	0	0	0	0	0	0	0	0	0	0	0	124.536	0	0	0	73802.3	0	0	0	0	0	0	2488.01	0	0	0	0	26013.1	0	0	0	0	0	0	0	0	0	0	0	0	0
Staphylococcus_aureus	0	0	0	0	0	0	121.327	0	0	0	0	0	0	5861.59	0	0	0	0	0	0	0	0	0	0	0	0	0	0	0	0	2506.64	0	0	0	0	0	0	0	0	0	0	0	3676.31	0	0	0	0	0	0
Isoptericola_variabilis	0	0	0	0	0	0	0	1.00841e+06	25728.9	0	0	659976	0	0	1.86537e+06	540248	943029	394679	0	0	0	460910	22041.7	412780	0	0	0	0	1746.94	0	0	30995.9	66795.1	0	0	47935.7	44941.8	26531.1	0	0	0	0	64071.7	0	201125	0	16766.2	0	41112.2
Enterobacter_hormaechei	0	0	0	0	0	0	0	178742	0	0	0	0	0	0	0	0	3.90657e+06	0	0	0	0	0	96465.8	0	0	291205	136547	0	0	0	0	0	0	0	0	408808	0	0	0	0	0	0	80262.7	0	0	0	0	0	0
Neisseria_subflava	0	0	0	0	0	0	0	63327.5	0	0	4191.07	0	0	0	83243.2	0	0	0	0	47.5696	0	0	0	0	0	0	0	0	0	0	0	0	0	0	0	14338.6	0	1901.19	0	0	0	0	0	0	0	0	0	0	0
Microbacterium_lacticum	0	0	0	0	0	0	0	16586.6	0	0	0	0	0	0	0	0	0	0	0	0	0	0	0	0	0	0	0	0	0	0	0	0	0	0	0	0	0	0	0	0	0	0	0	0	0	0	5253.35	0	0
Haemophilus_parahaemolyticus	0	0	0	0	0	0	0	9457.53	0	0	0	0	0	0	0	0	0	0	0	0	0	0	0	0	168.815	0	0	0	0	0	0	0	2297.77	0	0	0	0	0	0	0	310.999	0	0	0	0	0	0	0	0
GGB4456_SGB6141	0	0	0	0	0	0	0	9917.52	77549.9	0	0	0	0	0	0	0	0	14239.2	0	0	0	0	0	0	0	0	0	0	0	0	2580.26	0	4824.66	0	0	0	0	0	0	0	0	0	0	0	0	0	0	0	0
Actinomyces_SGB17154	0	0	0	0	0	0	0	3067.93	6434.41	0	0	0	0	0	0	47554.8	0	0	0	6553.38	364265	107086	0	4017.52	0	0	0	0	0	0	0	0	0	0	0	1385.97	0	0	0	0	0	0	0	0	1419.72	0	488.071	0	0
Streptococcus_australis	0	0	0	0	0	0	0	1322.97	0	0	0	0	0	0	0	0	0	0	0	0	0	0	0	0	0	0	0	0	0	0	475.427	0	0	0	0	0	0	0	0	0	0	0	0	0	0	0	0	0	0
Actinomyces_sp_HMSC035G02	0	0	0	0	0	0	0	1267.34	0	0	0	18917.3	0	0	15247.5	0	473301	0	0	2264.63	0	0	0	14798.3	0	0	0	0	0	0	670.565	44526	2763.72	0	0	0	0	0	0	0	0	0	4185.51	0	0	0	0	0	6309.07
Lancefieldella_parvula	0	0	0	0	0	0	0	769.358	0	0	0	0	201.651	176.11	0	0	0	0	0	0	0	0	0	0	665.168	0	0	0	0	0	0	0	0	0	0	188.843	4475.77	2371.61	0	0	0	0	0	0	0	0	33.6287	0	0
Cutibacterium_acnes	0	0	0	0	0	0	0	979.676	0	0	0	0	0	0	0	0	0	0	0	0	0	0	0	0	0	0	0	0	0	0	0	0	0	0	0	0	0	0	0	0	0	0	0	0	0	0	0	0	0
Pseudorhizobium_banfieldiae	0	0	0	0	0	0	0	1536	0	0	0	0	0	0	0	0	0	0	0	0	0	0	0	0	0	0	0	0	0	0	0	0	0	0	0	0	0	0	0	0	0	0	0	0	0	0	0	0	0
Cellulomonas_uda	0	0	0	0	0	0	0	643.167	0	0	0	0	0	0	0	0	0	0	0	0	0	0	0	0	0	0	0	0	0	0	0	0	0	0	0	0	0	0	0	0	0	0	0	0	0	0	0	0	0
Microbacterium_sp_RG1	0	0	0	0	0	0	0	576.679	0	0	0	0	0	0	0	0	0	0	0	0	0	0	0	0	0	0	0	0	0	0	0	0	0	0	0	0	0	0	0	0	0	0	0	0	0	0	0	0	0
Cellulomonas_gilvus	0	0	0	0	0	0	0	412.495	0	0	0	0	0	0	0	0	0	0	0	0	0	0	0	0	0	0	0	0	0	0	0	0	0	0	0	0	0	0	0	0	0	0	0	0	0	0	0	0	0
Lachnospiraceae_bacterium_NSJ_12	0	0	0	0	0	0	0	0	7.64105e+06	0	0	13722.8	0	0	0	0	0	0	0	0	0	0	0	0	0	0	0	0	0	0	0	0	0	0	0	0	0	0	0	0	0	0	0	0	0	0	0	0	0
Clostridium_paraputrificum	0	0	0	0	0	0	0	0	472716	0	18137.5	227.773	0	0	0	0	0	0	0	0	259396	0	0	0	0	5162.77	0	0	0	0	0	0	0	0	0	0	0	752876	0	0	0	0	0	0	0	0	0	0	0
Intestinibacter_bartlettii	0	0	0	0	0	0	0	0	394068	0	93681.3	1157.01	0	0	0	0	0	33043.1	0	0	58179.1	291909	366387	0	0	854.305	0	0	0	0	1074.15	10827.9	10376.3	0	0	57000.2	0	0	0	0	0	0	0	0	5818.76	0	0	0	155259
Lacticaseibacillus_manihotivorans	0	0	0	0	0	0	0	0	157264	0	0	0	0	0	0	0	0	0	0	0	0	0	0	1604.4	0	0	0	0	0	0	0	0	0	0	0	0	0	0	0	0	0	0	0	26720.9	0	0	0	0	0
Enterococcus_casseliflavus	0	0	0	0	0	0	0	0	108020	0	0	0	0	0	124453	0	0	0	0	0	86238.5	20105.8	28341.3	0	0	0	0	6280.01	0	0	0	498968	0	0	0	0	0	0	0	0	0	54910.5	3411.87	0	0	0	10127.7	0	0
Terrisporobacter_othiniensis	0	0	0	0	0	0	0	0	53590.1	0	0	0	0	0	0	0	0	0	0	0	0	0	0	0	0	0	0	0	0	0	0	0	0	0	0	0	0	0	0	0	0	0	0	0	0	0	0	0	0
Leuconostoc_citreum	0	0	0	0	0	0	0	0	11035.8	0	0	0	0	0	0	0	0	0	0	0	0	0	0	0	0	0	0	0	0	0	617.346	0	0	0	0	0	0	0	0	0	0	0	0	0	0	0	0	0	0
Clostridium_sp_1001270J_160509_D11	0	0	0	0	0	0	0	0	11767.9	0	0	0	0	0	0	0	0	0	0	0	0	0	0	0	0	0	0	0	0	0	0	0	0	0	0	0	0	0	0	0	0	0	0	0	0	0	0	0	0
Clostridium_cadaveris	0	0	0	0	0	0	0	0	2434.33	0	0	0	0	0	0	0	0	0	0	0	0	0	0	0	0	0	0	0	0	0	0	0	0	0	0	0	0	0	0	0	0	0	0	0	0	0	0	0	0
Clostridium_perfringens	0	0	0	0	0	0	0	0	432.834	0	0	0	0	0	0	0	0	153659	0	97052.1	260654	0	109.828	0	1033.07	8025.94	0	0	0	0	0	0	0	0	0	0	0	0	0	0	0	0	0	0	0	0	0	0	0
Olsenella_uli	0	0	0	0	0	0	0	0	0	8.4167e+07	0	0	0	0	0	6400.5	0	0	0	0	0	363617	0	0	0	7510.02	0	0	17320.3	8.39432e+07	1708.34	0	0	0	0	0	2125.33	0	0	0	0	6.08319e+08	0	0	0	0	0	0	0
Bacteroides_thetaiotaomicron	0	0	0	0	0	0	0	0	0	3.5694e+06	0	0	0	0	0	0	1.71497e+07	0	0	0	0	0	0	1.04374e+07	0	0	0	1.12972e+08	0	0	0	0	0	0	0	0	0	0	0	0	0	0	0	0	0	0	0	0	2.85424e+07
Campylobacter_upsaliensis	0	0	0	0	0	0	0	0	0	400953	0	0	0	0	0	0	0	0	0	0	0	0	0	0	0	0	0	0	0	0	0	0	0	0	0	0	0	0	0	0	0	0	0	0	0	0	0	0	0
Collinsella_SGB4121	0	0	0	0	0	0	0	0	0	90969.8	0	0	0	0	0	0	0	0	0	0	0	0	0	0	0	2529.55	0	0	0	0	0	0	0	0	0	0	0	0	0	0	0	0	0	0	0	0	0	0	0
Lactobacillus_crispatus	0	0	0	0	0	0	0	0	0	17310.6	4877.67	0	0	0	0	0	0	0	0	0	0	0	0	0	0	0	0	0	0	0	0	0	0	0	0	0	0	0	0	0	0	0	0	0	0	0	0	0	0
Lactobacillus_johnsonii	0	0	0	0	0	0	0	0	0	7687.55	1260.89	0	0	0	0	0	0	0	0	0	0	0	299609	0	0	0	0	0	0	0	0	0	0	0	0	0	0	0	0	0	0	0	0	0	0	0	0	0	0
Prevotella_disiens	0	0	0	0	0	0	0	0	0	3630.32	883.136	0	0	0	0	0	0	0	0	1249.64	0	0	0	0	0	0	0	0	0	0	0	0	0	0	0	0	0	0	0	0	0	0	0	0	0	0	0	0	0
Gordonibacter_urolithinfaciens	0	0	0	0	0	0	0	0	0	3906.36	0	0	0	0	0	0	1.24138e+07	0	0	0	0	0	0	0	0	0	0	1.26782e+06	0	96515	0	0	0	0	250191	0	418071	0	0	0	0	0	0	0	0	0	0	0	0
Porphyromonas_somerae	0	0	0	0	0	0	0	0	0	1579.24	0	0	0	1044.76	0	0	0	0	0	0	0	0	0	0	0	0	0	0	0	0	0	0	0	0	0	0	0	0	0	0	0	0	0	0	0	0	0	0	0
Clostridiales_bacterium_S5_A14a	0	0	0	0	0	0	0	0	0	773.569	0	0	811.21	0	0	0	0	0	0	0	0	0	0	0	0	0	0	0	0	0	0	0	0	0	0	0	0	236.154	0	0	0	0	0	0	0	0	0	0	0
Micrococcus_endophyticus	0	0	0	0	0	0	0	0	0	548.881	0	0	0	0	0	0	0	0	0	0	0	0	0	0	0	0	57714	0	0	0	0	0	0	0	0	0	0	0	553413	0	0	0	0	64121.1	0	0	0	0	0
Phascolarctobacterium_faecium	0	0	0	0	0	0	0	0	0	388.39	0	0	0	0	0	0	0	0	0	0	0	0	0	0	0	0	0	0	0	0	0	0	0	0	0	0	0	0	0	0	0	0	0	0	0	0	0	0	0
Kytococcus_sedentarius	0	0	0	0	0	0	0	0	0	330.613	0	0	0	0	0	0	0	0	0	0	0	0	0	0	0	0	64.4271	0	0	0	0	0	0	0	0	0	0	0	61873.4	0	0	0	0	0	0	0	0	30178	0
Veillonella_seminalis	0	0	0	0	0	0	0	0	0	0	1.04623e+07	0	18782.2	0	0	0	0	0	0	0	0	0	0	0	0	0	0	0	0	532263	0	325436	0	0	0	0	0	0	48689.3	0	0	0	0	0	0	0	0	0	0
Dorea_longicatena	0	0	0	0	0	0	0	0	0	0	3.07636e+06	0	0	0	0	0	0	0	0	0	0	0	0	0	47181.1	0	0	0	0	0	0	2.8461e+06	0	0	0	9.34679e+06	0	0	0	0	0	0	0	0	0	0	0	0	0
GGB9832_SGB15480	0	0	0	0	0	0	0	0	0	0	291981	505.939	0	16402	0	0	0	0	47119.6	1340.5	1.42972e+07	11507.1	0	0	125.694	0	0	0	0	0	6733.15	441571	0	0	0	0	0	0	0	0	0	0	0	0	64593.9	0	0	0	0
Blautia_wexlerae	0	0	0	0	0	0	0	0	0	0	156736	4232.96	0	0	0	0	0	0	0	0	0	1.44471e+06	6.68264e+06	0	2972.61	658348	0	0	9128.44	129343	0	719590	0	0	0	2.983e+07	4446.53	0	0	0	0	0	0	0	3.14278e+06	146476	0	0	1.80209e+06
Lachnospira_eligens	0	0	0	0	0	0	0	0	0	0	29891.3	0	0	0	0	0	0	0	0	0	0	0	0	0	0	0	0	0	0	0	0	0	0	0	0	0	0	0	0	0	0	0	0	0	0	0	0	0	0
Streptococcus_SGB4454	0	0	0	0	0	0	0	0	0	0	18956.8	0	267.674	0	0	0	0	29375.5	0	0	0	30936	0	3058.79	13230.9	0	2915.64	0	0	0	0	0	0	0	0	0	0	34609.4	0	0	0	65723.7	0	0	0	11329.6	24105.4	0	0
Bifidobacterium_dentium	0	0	0	0	0	0	0	0	0	0	8803.28	0	0	0	0	0	117497	0	0	0	0	0	0	0	0	0	0	0	0	0	0	423388	0	0	0	0	0	0	0	0	0	0	0	0	0	0	0	0	0
GGB3637_SGB4930	0	0	0	0	0	0	0	0	0	0	10434.3	0	0	0	0	0	0	0	0	0	0	0	0	0	0	0	0	0	0	0	0	1.60016e+06	0	0	0	23072.6	0	0	0	0	0	0	0	0	0	0	0	0	0
Mogibacterium_diversum	0	0	0	0	0	0	0	0	0	0	4252.32	0	0	0	0	0	0	0	0	0	0	0	0	0	0	0	2526.55	0	0	0	0	0	0	0	0	2266.11	5022.45	0	0	0	0	0	0	0	0	0	0	0	0
Gardnerella_vaginalis	0	0	0	0	0	0	0	0	0	0	2779.58	0	1071.72	0	0	0	0	0	0	297.176	0	0	0	0	0	0	23894.9	0	0	0	0	0	0	0	0	0	0	0	0	0	0	0	0	0	0	0	0	0	0
Enterobacter_mori	0	0	0	0	0	0	0	0	0	0	8228.99	0	0	0	0	0	165774	0	0	0	0	0	0	0	0	453877	2631.4	0	0	0	0	0	0	0	0	0	0	0	0	0	0	0	0	0	0	0	0	0	0
Weissella_cibaria	0	0	0	0	0	0	0	0	0	0	487.511	0	0	0	0	0	0	0	0	0	0	0	0	0	4735.08	0	0	0	0	0	0	0	0	0	0	0	0	0	0	0	0	0	0	5468.75	0	0	0	0	0
Ruthenibacterium_lactatiformans	0	0	0	0	0	0	0	0	0	0	0	1.18052e+07	0	0	0	0	135235	0	0	0	0	359778	0	0	0	0	0	0	0	0	0	1.27147e+07	0	0	0	0	0	0	0	0	0	0	0	0	0	0	0	0	0
Prevotella_copri_clade_C	0	0	0	0	0	0	0	0	0	0	0	1.11437e+07	0	0	0	89520.1	0	0	0	0	0	0	0	9398.12	0	0	0	0	0	0	0	0	0	0	0	7.64957e+07	5.51215e+07	0	0	0	0	0	0	0	9.39297e+06	0	0	0	0
GGB3034_SGB4030	0	0	0	0	0	0	0	0	0	0	0	4.71184e+06	0	0	0	0	0	0	0	0	0	0	0	0	0	0	0	0	0	0	0	0	0	0	0	0	0	0	0	0	0	0	0	0	0	0	0	0	0
Merdimonas_faecis	0	0	0	0	0	0	0	0	0	0	0	2.93068e+06	0	0	0	0	0	0	0	0	0	0	0	0	0	0	0	0	548035	0	0	0	0	0	0	0	0	0	0	0	0	0	0	0	0	0	0	0	1.72029e+06
Pseudoflavonifractor_gallinarum	0	0	0	0	0	0	0	0	0	0	0	2.85503e+06	0	0	0	0	0	0	0	0	0	0	0	0	0	0	0	0	0	0	0	0	0	0	0	0	0	0	0	0	0	0	0	0	0	0	0	0	165386
Gemmiger_sp_An50	0	0	0	0	0	0	0	0	0	0	0	1.43743e+06	0	0	0	0	0	0	0	0	0	0	0	0	0	0	0	0	0	0	0	0	0	0	0	0	0	0	0	0	0	0	0	0	0	0	0	0	0
Phocaeicola_plebeius	0	0	0	0	0	0	0	0	0	0	0	884694	0	0	0	0	0	0	0	0	0	0	0	0	1.13469e+06	0	0	0	0	0	0	0	144507	0	0	1965.99	0	0	0	0	0	0	0	0	0	0	0	0	0
Negativibacillus_massiliensis	0	0	0	0	0	0	0	0	0	0	0	640591	0	0	0	0	0	0	0	0	0	0	0	0	0	0	0	0	0	0	0	0	0	0	0	0	0	0	0	0	0	0	0	0	0	0	0	0	0
Anaerotignum_lactatifermentans	0	0	0	0	0	0	0	0	0	0	0	512061	0	0	0	0	0	0	0	0	0	0	0	0	0	0	0	0	0	0	0	0	0	0	0	0	0	0	0	0	0	0	0	0	0	0	0	0	0
Intestinibacillus_sp_Marseille_P6563	0	0	0	0	0	0	0	0	0	0	0	273288	0	0	0	0	0	0	0	0	0	0	0	0	0	0	0	0	0	0	0	0	0	0	0	0	0	0	0	0	0	0	0	0	0	0	0	0	1.09712e+06
Faecalimonas_umbilicata	0	0	0	0	0	0	0	0	0	0	0	235379	0	0	0	0	0	0	0	0	0	0	0	0	0	0	0	0	0	0	0	0	0	0	0	0	0	0	0	0	0	0	0	0	0	0	0	0	0
Odoribacter_splanchnicus	0	0	0	0	0	0	0	0	0	0	0	296156	0	0	0	0	0	0	0	0	0	0	0	0	0	0	0	0	0	0	0	0	0	0	0	0	0	0	0	0	0	0	0	0	0	0	0	0	0
Collinsella_bouchesdurhonensis	0	0	0	0	0	0	0	0	0	0	0	151149	0	0	0	0	0	0	0	0	0	0	0	0	0	0	0	0	0	0	0	0	0	0	0	1696.21	0	0	0	0	0	0	0	0	0	0	0	0	0
GGB79916_SGB4587	0	0	0	0	0	0	0	0	0	0	0	211281	0	0	0	0	0	0	0	0	0	0	0	0	18586.2	0	0	0	0	0	0	0	0	0	0	0	0	0	0	4203.05	0	0	0	0	321609	0	0	0	0
GGB3534_SGB4722	0	0	0	0	0	0	0	0	0	0	0	243091	0	0	0	0	0	0	0	0	0	0	0	0	0	0	0	0	31785.2	0	0	0	0	0	0	0	0	0	0	0	0	0	0	0	0	0	0	0	110386
GGB9580_SGB14996	0	0	0	0	0	0	0	0	0	0	0	146565	0	0	0	0	136816	0	0	0	0	0	0	0	0	0	0	0	4.34467e+06	0	0	469799	0	0	0	0	0	0	0	0	0	0	0	0	0	0	0	0	0
Anaerobiospirillum_thomasii	0	0	0	0	0	0	0	0	0	0	0	118325	0	0	0	0	0	0	0	0	0	0	0	0	0	0	0	0	0	0	0	0	0	0	0	0	0	0	0	0	0	0	0	0	0	0	0	0	0
Actinomyces_sp_ph3	0	0	0	0	0	0	0	0	0	0	0	61434.3	0	0	0	0	29282.2	0	0	0	0	0	0	68486.9	0	0	0	0	3425.08	1522.45	0	11005.3	0	0	0	2279.6	3551.96	1348.28	0	0	0	0	0	0	0	0	0	0	0
Gemmiger_sp_An194	0	0	0	0	0	0	0	0	0	0	0	54258.4	0	0	0	0	0	0	0	0	0	0	0	0	0	0	0	0	0	0	0	0	0	0	0	0	0	0	0	0	0	0	0	0	0	0	0	0	0
Clostridium_spiroforme	0	0	0	0	0	0	0	0	0	0	0	51738.8	0	0	0	0	45699.3	0	0	0	0	17324.2	0	0	0	0	0	0	35722.5	0	0	19408.6	0	0	0	0	0	0	0	0	0	0	0	0	0	0	0	0	0
GGB42689_SGB59892	0	0	0	0	0	0	0	0	0	0	0	62865.5	0	0	0	0	0	0	0	0	0	0	0	0	0	0	0	0	0	0	0	0	0	0	0	0	0	0	0	0	0	0	0	0	0	0	0	0	0
Ruminococcus_torques	0	0	0	0	0	0	0	0	0	0	0	41795.4	0	0	0	0	0	0	0	0	0	0	583909	0	0	0	0	0	0	0	0	9382.42	0	0	0	5.58815e+07	9454.36	0	0	62.539	0	0	0	0	0	0	0	0	0
Gemmiger_SGB72777	0	0	0	0	0	0	0	0	0	0	0	51089.8	0	0	0	0	0	0	0	0	0	0	0	0	0	0	0	0	0	0	0	0	0	0	0	0	0	0	0	0	0	0	0	0	0	0	0	0	0
Phascolarctobacterium_succinatutens	0	0	0	0	0	0	0	0	0	0	0	32585.7	0	0	0	0	124514	0	0	0	0	0	0	0	13156.6	129154	0	0	0	0	0	0	0	0	0	609622	0	0	0	2898.36	0	0	0	0	0	0	0	0	0
GGB3678_SGB4991	0	0	0	0	0	0	0	0	0	0	0	64147.4	0	0	0	0	0	0	0	0	0	0	0	0	0	0	0	0	0	0	0	0	0	0	0	0	0	0	0	0	0	0	0	0	0	0	0	0	0
Granulicatella_SGB8255	0	0	0	0	0	0	0	0	0	0	0	21136.6	0	90656	0	0	0	0	0	0	0	0	0	42307.8	0	0	0	0	0	0	661.695	0	0	0	0	3271.03	0	0	0	0	0	0	83.6364	0	0	0	0	0	0
Blautia_hansenii	0	0	0	0	0	0	0	0	0	0	0	30620.4	0	0	0	0	0	0	0	0	0	0	0	0	0	0	0	0	0	0	0	0	0	0	0	0	0	0	0	0	0	0	0	0	0	0	0	0	0
GGB3424_SGB4551	0	0	0	0	0	0	0	0	0	0	0	33442.4	0	0	0	0	0	0	0	0	0	0	0	0	0	0	0	0	0	0	0	0	0	0	0	0	0	0	0	0	0	0	0	0	0	0	0	0	0
Drancourtella_sp_An57	0	0	0	0	0	0	0	0	0	0	0	29203.4	0	0	0	0	0	0	0	0	0	0	0	0	0	0	0	0	0	0	0	0	0	0	0	0	0	0	0	0	0	0	0	0	0	0	0	0	0
Lachnoclostridium_phocaeense	0	0	0	0	0	0	0	0	0	0	0	25222.4	0	0	0	0	0	0	0	0	0	0	0	0	0	0	0	0	0	0	0	0	0	0	0	0	0	0	0	0	0	0	0	0	0	0	0	0	657695
GGB3677_SGB4990	0	0	0	0	0	0	0	0	0	0	0	33641.9	0	0	0	0	0	0	0	0	0	0	0	0	0	0	0	0	0	0	0	0	0	0	0	0	0	0	0	0	0	0	0	0	0	0	0	0	0
Paratractidigestivibacter_faecalis	0	0	0	0	0	0	0	0	0	0	0	12459	0	0	0	0	0	0	0	0	0	0	0	0	0	0	0	0	434771	0	0	0	0	0	0	493841	0	0	0	836.729	0	0	0	0	0	0	0	0	0
GGB48159_SGB105302	0	0	0	0	0	0	0	0	0	0	0	14825.4	0	0	0	0	0	0	0	0	0	0	0	0	0	0	0	0	0	0	0	0	0	0	0	0	0	0	0	0	0	0	0	0	0	0	0	0	0
GGB3532_SGB4720	0	0	0	0	0	0	0	0	0	0	0	8943.63	0	0	0	0	0	0	0	0	0	0	0	0	0	0	0	0	0	0	0	0	0	0	0	0	0	0	0	0	0	0	0	0	0	0	0	0	0
Sphingomonas_SGB63305	0	0	0	0	0	0	0	0	0	0	0	9127.06	0	0	0	0	0	0	0	0	0	0	0	0	0	0	0	0	0	0	0	0	0	0	0	0	0	0	0	0	0	0	0	0	0	0	0	0	0
GGB12785_SGB19825	0	0	0	0	0	0	0	0	0	0	0	3819.74	0	0	0	0	0	0	0	0	0	0	0	0	0	0	0	0	0	0	19.5138	0	0	0	0	0	0	0	0	0	0	0	0	0	0	0	0	0	0
Faecalibacterium_SGB63281	0	0	0	0	0	0	0	0	0	0	0	8328.85	0	0	0	0	0	0	0	0	0	0	0	0	0	0	0	0	0	0	0	0	0	0	0	0	0	0	0	0	0	0	0	0	0	0	0	0	0
Lachnoclostridium_sp_An138	0	0	0	0	0	0	0	0	0	0	0	8881.15	0	0	0	0	0	0	0	0	0	0	0	0	0	0	0	0	0	0	0	0	0	0	0	0	0	0	0	0	0	0	0	0	0	0	0	0	0
GGB3109_SGB4119	0	0	0	0	0	0	0	0	0	0	0	5387.95	0	0	0	0	92546.4	0	0	0	0	0	0	0	0	0	0	0	0	0	0	0	0	0	0	0	0	0	0	0	0	0	0	0	0	0	0	0	0
Erysipelatoclostridium_sp_An15	0	0	0	0	0	0	0	0	0	0	0	6764.67	0	0	0	0	0	0	0	0	0	0	0	0	0	0	0	0	0	0	0	0	0	0	0	0	0	0	0	0	0	0	0	0	0	0	0	0	0
Mediterraneibacter_glycyrrhizinilyticus	0	0	0	0	0	0	0	0	0	0	0	6593.33	0	0	0	0	0	0	0	0	0	0	0	0	0	0	0	0	0	0	0	0	0	0	0	0	0	0	0	0	0	0	0	0	0	0	0	0	0
GGB12785_SGB19823	0	0	0	0	0	0	0	0	0	0	0	1687.14	0	0	0	0	0	0	0	0	0	0	0	0	0	0	1043.47	0	0	0	0	0	0	0	0	934.098	0	0	0	0	0	0	0	0	0	0	4031.81	0	0
Phocea_massiliensis	0	0	0	0	0	0	0	0	0	0	0	4180.55	0	0	0	0	0	0	0	0	0	0	0	0	0	0	0	0	0	0	0	0	0	0	0	0	0	0	0	0	0	0	0	0	0	0	0	0	0
GGB3463_SGB4621	0	0	0	0	0	0	0	0	0	0	0	3271.47	0	0	0	0	0	0	0	0	0	0	0	0	0	0	0	0	0	0	0	0	0	0	0	0	0	0	0	0	0	0	0	0	0	0	0	0	0
Anaerostipes_hadrus	0	0	0	0	0	0	0	0	0	0	0	1820.17	0	0	0	0	0	0	0	0	0	9867.79	0	0	0	0	0	0	0	0	0	92918.3	782679	0	0	7.52353e+06	0	0	0	0	0	0	0	0	0	0	0	38982.2	0
Pseudoflavonifractor_capillosus	0	0	0	0	0	0	0	0	0	0	0	1945.14	0	0	0	0	0	0	0	0	0	0	0	0	0	0	0	0	0	0	0	0	0	0	0	0	0	0	0	0	0	0	0	0	0	0	0	0	0
Drancourtella_sp_An177	0	0	0	0	0	0	0	0	0	0	0	1255.78	0	0	0	0	0	0	0	0	0	0	0	0	0	0	0	0	0	0	0	0	0	0	0	0	0	0	0	0	0	0	0	0	0	0	0	0	0
Candidatus_Neoruminococcus_faecicola	0	0	0	0	0	0	0	0	0	0	0	268.087	0	0	0	0	0	0	0	0	0	0	0	0	0	0	0	0	0	0	0	0	0	0	0	0	0	0	0	0	0	0	0	0	0	0	0	0	0
Blautia_sp_An81	0	0	0	0	0	0	0	0	0	0	0	409.186	0	0	0	0	0	0	0	0	0	0	0	0	0	0	0	0	178253	0	0	0	0	0	0	0	0	0	0	0	0	0	0	0	0	0	0	0	64686.1
Christensenella_hongkongensis	0	0	0	0	0	0	0	0	0	0	0	96.7533	0	0	0	0	0	0	0	0	0	0	0	0	0	0	0	0	0	0	0	0	0	0	0	0	0	0	0	0	0	0	0	0	0	0	0	0	0
Lachnoclostridium_SGB4602	0	0	0	0	0	0	0	0	0	0	0	58.4551	0	0	0	0	0	0	0	0	0	0	0	0	0	0	0	0	365401	0	0	0	0	0	0	0	0	0	0	0	0	0	0	0	0	0	0	0	0
Campylobacter_coli	0	0	0	0	0	0	0	0	0	0	0	0	266864	0	0	0	0	0	0	45751.3	0	0	0	0	1.64902e+06	0	0	0	0	0	0	0	0	0	0	0	0	0	0	0	0	0	0	0	0	0	0	0	0
Prevotella_corporis	0	0	0	0	0	0	0	0	0	0	0	0	2597.92	19129.3	0	0	0	0	0	0	0	0	0	2732.69	2355.15	0	0	0	0	28545.9	0	0	493.481	0	0	0	0	661.23	0	0	0	0	0	0	0	0	0	0	0
Streptococcus_anginosus	0	0	0	0	0	0	0	0	0	0	0	0	1511.87	0	0	0	0	0	0	0	0	0	0	0	0	0	0	0	0	0	0	0	0	0	0	0	106638	0	0	0	0	0	0	0	0	0	0	0	0
Fannyhessea_vaginae	0	0	0	0	0	0	0	0	0	0	0	0	780.502	0	0	0	0	0	0	0	0	0	0	0	0	0	4272.4	0	0	0	0	0	0	0	0	0	0	0	0	0	0	0	0	0	0	0	0	0	0
Holdemanella_biformis	0	0	0	0	0	0	0	0	0	0	0	0	1008.25	0	0	0	0	0	0	0	0	0	0	0	0	0	0	0	0	0	0	0	0	0	0	198342	0	0	0	887.407	0	0	0	0	0	0	0	0	0
Schaalia_turicensis	0	0	0	0	0	0	0	0	0	0	0	0	379.759	0	0	0	0	0	47871.2	1151.83	5.06572e+07	0	0	0	0	0	0	0	5680.43	430520	0	0	0	0	0	0	0	86.9045	0	0	0	0	0	0	227.295	0	0	0	0
Bacteroides_nordii	0	0	0	0	0	0	0	0	0	0	0	0	1184.83	0	0	0	0	0	0	0	0	0	0	0	0	0	0	0	0	0	0	3.14646e+06	0	0	0	0	0	0	0	0	0	0	0	0	0	0	0	0	0
Peptostreptococcus_stomatis	0	0	0	0	0	0	0	0	0	0	0	0	288.658	0	0	0	0	0	0	0	0	0	0	0	0	0	0	0	0	0	0	0	0	0	0	0	0	0	0	0	0	0	0	0	0	0	0	0	0
Peptoniphilus_gorbachii	0	0	0	0	0	0	0	0	0	0	0	0	200.116	0	0	0	0	0	0	0	0	0	0	0	0	0	0	0	0	0	0	0	0	0	0	0	0	0	0	0	0	0	0	0	0	0	0	0	0
Anaerococcus_lactolyticus	0	0	0	0	0	0	0	0	0	0	0	0	214.446	0	0	0	0	0	0	0	0	0	0	0	0	0	0	0	0	0	0	0	0	0	0	0	0	0	0	0	0	0	0	0	0	0	0	0	0
Peptostreptococcus_anaerobius	0	0	0	0	0	0	0	0	0	0	0	0	185.785	0	0	0	0	0	0	0	0	0	0	0	0	0	0	0	0	0	0	0	0	0	0	0	0	0	0	0	0	0	0	0	0	0	0	0	0
Parvimonas_micra	0	0	0	0	0	0	0	0	0	0	0	0	160.707	0	0	0	0	0	0	0	0	0	0	0	555.989	0	0	0	0	0	0	0	0	0	0	0	0	0	0	0	0	0	0	0	0	0	0	0	0
Prevotella_colorans	0	0	0	0	0	0	0	0	0	0	0	0	135.628	0	0	0	0	0	0	2674.59	0	0	0	0	0	0	0	0	0	0	0	0	0	0	0	0	0	0	0	0	0	0	0	0	0	0	0	0	0
Corynebacterium_amycolatum	0	0	0	0	0	0	0	0	0	0	0	0	0	20214.5	0	0	0	0	0	0	0	0	0	0	0	0	0	0	0	0	0	0	0	0	0	0	0	0	0	0	0	0	0	0	0	0	0	0	0
Corynebacterium_afermentans	0	0	0	0	0	0	0	0	0	0	0	0	0	10802.2	0	0	0	0	0	0	0	0	0	0	0	0	0	0	0	0	0	0	0	0	0	0	0	0	0	0	0	0	0	0	0	0	0	0	0
Staphylococcus_epidermidis	0	0	0	0	0	0	0	0	0	0	0	0	0	9995.41	0	0	0	0	0	2288.15	0	0	0	0	2670.76	0	577.317	0	0	0	0	0	0	0	0	0	0	7963.73	0	0	0	0	0	0	0	0	0	0	0
Prevotella_buccalis	0	0	0	0	0	0	0	0	0	0	0	0	0	7339.49	0	0	0	0	0	0	0	0	0	2060.93	0	0	0	0	0	0	1262.19	2016.02	0	0	0	0	0	102.648	0	0	0	0	0	0	0	0	0	0	0
GGB79634_SGB5832	0	0	0	0	0	0	0	0	0	0	0	0	0	2851.07	0	0	0	0	0	156.071	0	0	0	0	0	0	0	0	0	0	0	0	0	0	0	0	0	0	0	0	0	0	0	0	0	0	0	0	0
Porphyromonas_SGB1979	0	0	0	0	0	0	0	0	0	0	0	0	0	2613.09	0	0	0	0	0	0	0	0	0	0	0	0	0	0	0	0	0	0	0	0	0	0	0	0	0	0	0	0	0	0	0	0	0	0	0
Corynebacterium_xerosis	0	0	0	0	0	0	0	0	0	0	0	0	0	2734.46	0	4749.69	0	0	0	37747.3	0	0	0	0	0	0	154150	0	0	0	0	0	0	0	16679.4	0	0	0	0	0	0	0	7399.36	0	902.188	0	11811.9	0	0
GGB2945_SGB3917	0	0	0	0	0	0	0	0	0	0	0	0	0	1461.23	0	0	0	0	0	0	0	0	0	0	0	0	0	0	221.713	0	0	0	0	0	0	0	0	0	0	0	0	0	0	0	0	0	0	0	0
Porphyromonas_SGB1977	0	0	0	0	0	0	0	0	0	0	0	0	0	1563.57	0	0	0	0	0	0	0	0	0	0	0	0	0	0	0	0	0	22496.2	0	0	0	0	0	0	0	0	0	0	0	0	0	0	0	0	0
Fenollaria_timonensis	0	0	0	0	0	0	0	0	0	0	0	0	0	321.281	0	0	0	0	0	0	0	0	0	0	0	0	0	0	0	0	0	0	0	0	0	0	0	0	0	0	0	0	0	0	0	0	0	0	0
GGB2993_SGB3978	0	0	0	0	0	0	0	0	0	0	0	0	0	311.762	0	0	0	0	0	407.281	0	0	0	0	0	0	0	0	0	0	0	0	0	0	0	0	0	0	0	0	0	0	0	0	0	0	0	0	0
GGB1461_SGB2024	0	0	0	0	0	0	0	0	0	0	0	0	0	190.389	0	0	0	0	0	0	0	0	0	0	0	0	0	0	0	0	0	0	0	0	0	0	0	0	0	0	0	0	0	0	0	0	0	0	0
Streptococcus_SGB3665	0	0	0	0	0	0	0	0	0	0	0	0	0	104.714	0	0	0	0	0	0	0	0	0	0	0	0	0	0	0	17484.4	0	18163.5	0	0	0	0	0	0	0	0	0	0	0	0	0	0	0	0	0
Peptoniphilus_sp_Marseille_P3761	0	0	0	0	0	0	0	0	0	0	0	0	0	85.6749	0	0	0	0	0	0	0	0	0	0	0	0	0	0	0	0	225.296	0	0	0	0	0	0	0	0	0	0	0	0	0	0	0	0	0	0
Enterococcus_hirae	0	0	0	0	0	0	0	0	0	0	0	0	0	0	0	1.10598e+06	0	55241.9	0	0	0	19333.7	0	0	0	1.11243e+07	0	0	0	0	0	0	6.95704e+06	0	0	0	0	0	0	0	0	0	0	0	0	0	0	0	0
Prevotella_copri_clade_A	0	0	0	0	0	0	0	0	0	0	0	0	0	0	0	225147	0	0	0	0	0	0	97707.7	0	0	0	0	0	0	0	0	0	0	0	0	3.48965e+07	0	0	0	4.43669e+06	0	0	0	0	3.667e+07	0	0	111881	0
Brachybacterium_sp_Marseille_Q2903	0	0	0	0	0	0	0	0	0	0	0	0	0	0	0	83119.6	0	0	0	26846.4	0	0	0	0	0	0	52774.6	0	0	0	0	0	0	0	0	0	0	0	3149.23	0	0	0	1282.84	0	22166.6	0	14032.3	0	0
Akkermansia_muciniphila	0	0	0	0	0	0	0	0	0	0	0	0	0	0	0	0	1.01142e+08	0	0	0	0	0	0	0	0	0	0	0	1.02438e+06	0	0	1.88561e+08	0	0	0	0	0	0	0	0	0	0	0	0	0	0	0	0	0
Bacteroides_SGB14754	0	0	0	0	0	0	0	0	0	0	0	0	0	0	0	0	6.02295e+07	0	0	0	0	0	0	0	0	0	0	0	0	0	0	0	0	0	0	0	0	0	0	1602.29	0	0	0	0	0	0	0	0	0
Megasphaera_elsdenii	0	0	0	0	0	0	0	0	0	0	0	0	0	0	0	0	4.3175e+07	0	0	0	0	0	0	0	0	0	0	0	0	1.6513e+07	0	3.36488e+07	0	0	0	0	0	0	0	0	0	0	0	0	0	0	0	0	0
Sellimonas_intestinalis	0	0	0	0	0	0	0	0	0	0	0	0	0	0	0	0	3.5543e+07	0	0	0	0	7.01733e+06	1776.96	3.70048e+06	0	0	0	0	8.88157e+06	0	0	0	0	0	0	0	0	0	0	0	0	0	0	0	0	0	0	0	0
Actinomyces_sp_ICM58	0	0	0	0	0	0	0	0	0	0	0	0	0	0	0	0	2.43882e+07	0	0	0	0	0	0	0	0	0	0	0	0	0	0	0	0	0	0	62098.9	0	0	0	0	0	0	0	0	0	0	0	0	0
GGB4251_SGB5752	0	0	0	0	0	0	0	0	0	0	0	0	0	0	0	0	1.12551e+07	0	0	0	0	0	0	0	0	0	0	0	0	0	0	0	0	0	0	8.04933e+06	0	0	0	0	0	0	0	0	0	0	0	0	0
Bilophila_wadsworthia	0	0	0	0	0	0	0	0	0	0	0	0	0	0	0	0	1.33485e+07	0	0	0	0	687171	0	128717	0	14761.5	0	0	0	0	0	0	0	0	0	0	0	0	0	0	0	0	0	0	0	0	0	0	0
Anaerotruncus_colihominis	0	0	0	0	0	0	0	0	0	0	0	0	0	0	0	0	8.49428e+06	0	0	0	0	0	0	0	0	0	0	0	14464.8	0	0	0	0	0	0	0	0	0	0	0	0	0	0	0	0	0	0	0	127325
Bifidobacterium_pullorum	0	0	0	0	0	0	0	0	0	0	0	0	0	0	0	0	5.10051e+06	0	0	0	4.65089e+06	0	0	0	0	0	0	0	0	0	0	0	0	0	0	0	0	0	0	0	0	0	0	0	0	0	0	0	48928.9
Blautia_producta	0	0	0	0	0	0	0	0	0	0	0	0	0	0	0	0	3.58315e+06	0	0	0	0	0	0	0	0	0	0	0	0	0	0	244525	0	0	0	0	0	0	0	0	0	0	0	0	0	0	0	0	0
Clostridium_scindens	0	0	0	0	0	0	0	0	0	0	0	0	0	0	0	0	1.70582e+06	0	0	0	0	0	0	0	0	0	0	0	0	0	0	4.33193e+06	0	0	0	0	0	0	0	0	0	0	0	0	0	0	0	0	0
Leclercia_adecarboxylata	0	0	0	0	0	0	0	0	0	0	0	0	0	0	0	0	2.28278e+06	0	0	0	0	0	0	0	0	187250	4853.51	0	0	0	0	0	0	0	0	0	0	0	0	0	0	0	0	0	0	0	0	0	0
GGB4979_SGB6973	0	0	0	0	0	0	0	0	0	0	0	0	0	0	0	0	535483	0	0	0	0	0	0	0	0	0	0	0	0	0	0	0	0	0	0	0	0	0	0	0	0	0	0	0	0	0	0	0	0
Eubacteriaceae_bacterium_CHKCI004	0	0	0	0	0	0	0	0	0	0	0	0	0	0	0	0	488116	0	0	0	0	0	0	0	0	0	0	0	0	0	0	0	0	0	0	0	0	0	0	0	0	0	0	0	0	0	0	0	0
Neobittarella_massiliensis	0	0	0	0	0	0	0	0	0	0	0	0	0	0	0	0	327410	0	0	0	0	0	0	0	0	0	0	0	0	0	0	0	0	0	0	0	0	0	0	0	0	0	0	0	0	0	0	0	0
Aeromonas_caviae	0	0	0	0	0	0	0	0	0	0	0	0	0	0	0	0	407503	0	0	0	0	0	0	0	0	400131	7858.84	0	0	0	0	0	0	0	0	0	0	0	14205.5	0	0	0	0	0	0	0	3742.79	0	0
Actinomyces_SGB17132	0	0	0	0	0	0	0	0	0	0	0	0	0	0	0	0	167203	0	0	0	0	0	0	0	0	0	0	0	0	0	0	0	0	0	0	5402.25	0	0	0	0	0	0	0	0	0	0	0	0	0
Clostridium_symbiosum	0	0	0	0	0	0	0	0	0	0	0	0	0	0	0	0	363731	0	0	0	0	0	0	0	0	0	0	0	0	0	0	0	0	0	0	0	0	0	0	0	0	0	0	0	0	0	0	0	0
Actinomyces_graevenitzii	0	0	0	0	0	0	0	0	0	0	0	0	0	0	0	0	126160	0	0	162.485	15103.5	67213.1	2314.84	0	0	0	0	0	0	0	0	0	0	0	0	252.915	1303.85	1265.78	0	0	0	0	0	0	23974.4	0	279.936	0	0
Klebsiella_quasipneumoniae	0	0	0	0	0	0	0	0	0	0	0	0	0	0	0	0	346405	0	0	0	0	0	87423.3	0	0	84066.2	22953.7	0	0	0	0	0	0	0	0	0	0	0	0	0	0	0	0	0	0	0	0	0	0
Vibrio_fluvialis	0	0	0	0	0	0	0	0	0	0	0	0	0	0	0	0	277704	0	0	0	0	0	0	0	0	0	0	0	0	0	0	0	0	0	0	0	0	0	0	0	0	0	0	0	0	0	0	0	0
Phytobacter_diazotrophicus	0	0	0	0	0	0	0	0	0	0	0	0	0	0	0	0	341553	0	0	0	0	0	0	0	0	0	0	0	0	0	0	0	0	0	0	0	0	0	0	0	0	0	0	0	0	0	0	0	0
Anaerostipes_caccae	0	0	0	0	0	0	0	0	0	0	0	0	0	0	0	0	56528.5	0	0	0	0	0	0	0	0	13001.6	0	0	0	0	0	0	0	0	0	0	0	0	0	0	0	0	0	0	0	0	0	0	0
Pantoea_dispersa	0	0	0	0	0	0	0	0	0	0	0	0	0	0	0	0	75804.5	0	0	0	0	0	0	0	0	0	0	0	0	0	0	0	0	0	0	0	0	0	0	0	0	0	0	0	0	0	0	0	0
Aeromonas_hydrophila	0	0	0	0	0	0	0	0	0	0	0	0	0	0	0	0	42840.3	0	0	0	0	0	0	0	0	0	0	0	0	0	0	0	0	0	0	0	0	0	0	0	0	0	0	0	0	0	0	0	0
Enterocloster_clostridioformis	0	0	0	0	0	0	0	0	0	0	0	0	0	0	0	0	29282.2	0	0	0	0	9413.01	0	0	0	0	0	0	79893	0	0	7.92816e+06	0	0	0	0	0	0	0	0	0	0	0	0	0	0	0	0	0
Tyzzerella_nexilis	0	0	0	0	0	0	0	0	0	0	0	0	0	0	0	0	9702.97	0	0	0	0	4.9241e+06	0	0	0	0	0	0	0	0	0	0	0	0	0	0	0	0	14596.1	0	0	0	0	0	0	0	0	0	0
Clostridium_sp_D5	0	0	0	0	0	0	0	0	0	0	0	0	0	0	0	0	15052.6	0	0	0	0	0	0	0	0	0	0	0	51146.8	0	0	0	0	0	0	0	0	0	0	0	0	0	0	0	0	0	0	0	0
Fusobacterium_nucleatum	0	0	0	0	0	0	0	0	0	0	0	0	0	0	0	0	2707.3	0	0	34.2074	0	0	0	0	0	0	0	0	0	0	0	0	0	0	0	0	1695.59	0	0	0	0	0	0	0	0	0	0	0	0
Enterobacter_kobei	0	0	0	0	0	0	0	0	0	0	0	0	0	0	0	0	3920.17	0	1.08213e+07	0	0	0	0	0	0	0	33126.9	0	0	0	0	0	0	0	0	0	0	0	0	0	0	0	0	0	0	0	0	0	0
Clostridium_SGB6176	0	0	0	0	0	0	0	0	0	0	0	0	0	0	0	0	0	148056	0	0	0	0	0	0	0	0	0	0	0	0	4908.61	0	0	0	0	0	0	0	0	0	0	0	0	0	0	0	0	0	0
Prevotella_sp_885	0	0	0	0	0	0	0	0	0	0	0	0	0	0	0	0	0	0	3.2732e+07	0	0	0	0	0	0	441592	0	0	0	0	0	0	0	0	0	4.56888e+07	0	0	0	0	0	0	0	0	0	0	0	0	0
Faecalibacterium_prausnitzii	0	0	0	0	0	0	0	0	0	0	0	0	0	0	0	0	0	0	1.1522e+06	0	0	520941	1.50018e+07	0	765378	0	0	0	1.1203e+07	70591.7	740710	853715	0	0	0	1.37837e+07	2.47549e+07	0	0	1747.86	0	0	0	0	0	0	0	7.92428e+06	1.18798e+07
GGB12503_SGB19436	0	0	0	0	0	0	0	0	0	0	0	0	0	0	0	0	0	0	194795	0	0	0	0	0	0	0	0	0	0	0	0	0	0	0	0	0	0	0	0	0	0	0	0	0	0	0	0	0	0
Microbacterium_paulum	0	0	0	0	0	0	0	0	0	0	0	0	0	0	0	0	0	0	258666	0	0	0	0	0	0	0	0	0	0	0	0	0	0	47537.5	0	0	0	0	0	0	0	0	0	0	0	0	0	0	0
Agathobaculum_butyriciproducens	0	0	0	0	0	0	0	0	0	0	0	0	0	0	0	0	0	0	112162	0	0	0	0	0	0	0	0	0	102297	0	0	6371.87	0	0	0	0	312082	0	0	0	0	0	0	0	0	0	0	0	0
GGB1215_SGB1581	0	0	0	0	0	0	0	0	0	0	0	0	0	0	0	0	0	0	38505.1	0	0	0	0	0	0	0	0	0	0	0	0	0	0	0	0	0	0	0	0	0	0	0	0	0	0	0	0	0	0
Citrobacter_braakii	0	0	0	0	0	0	0	0	0	0	0	0	0	0	0	0	0	0	46714.8	0	0	0	0	0	0	0	0	0	0	0	0	0	0	0	0	0	0	0	0	0	0	0	0	0	0	0	0	0	0
Negativicoccus_succinicivorans	0	0	0	0	0	0	0	0	0	0	0	0	0	0	0	0	0	0	8267.6	0	0	0	0	0	0	0	0	0	0	73696.1	0	1067.76	0	0	0	0	0	0	0	0	0	0	0	0	0	0	0	0	0
Bacteroidales_bacterium_KA00344	0	0	0	0	0	0	0	0	0	0	0	0	0	0	0	0	0	0	1850.09	0	0	0	0	0	0	0	0	0	0	0	0	0	0	0	0	0	0	0	0	0	0	0	0	0	0	0	0	0	0
Streptococcus_vestibularis	0	0	0	0	0	0	0	0	0	0	0	0	0	0	0	0	0	0	0	209527	0	0	0	0	0	0	0	0	0	0	19428.7	0	0	0	0	0	0	0	0	0	0	0	744.118	14856.8	0	0	0	0	0
Limosilactobacillus_panis	0	0	0	0	0	0	0	0	0	0	0	0	0	0	0	0	0	0	0	141388	15697.2	0	0	0	33151.1	0	0	0	0	208564	0	0	0	0	0	0	0	0	0	0	0	0	0	0	0	0	0	270668	0
Limosilactobacillus_vaginalis	0	0	0	0	0	0	0	0	0	0	0	0	0	0	0	0	0	0	0	42900.8	0	0	0	0	0	0	0	0	0	0	0	0	0	0	0	0	0	0	887144	0	0	0	0	0	0	234074	0	0	0
Kocuria_indica	0	0	0	0	0	0	0	0	0	0	0	0	0	0	0	0	0	0	0	48172.5	0	0	0	0	0	0	0	0	0	0	0	0	0	0	0	0	0	0	0	0	0	0	0	0	8497.35	0	8722.56	0	0
Micrococcus_terreus	0	0	0	0	0	0	0	0	0	0	0	0	0	0	0	0	0	0	0	28901.5	0	0	0	0	0	0	112413	0	0	0	0	0	0	0	0	0	0	0	104058	0	0	0	0	29242.6	2762.51	0	0	39063.5	0
Kocuria_sp_cx_116	0	0	0	0	0	0	0	0	0	0	0	0	0	0	0	0	0	0	0	18895.3	0	0	0	0	0	0	3220.09	0	0	0	0	0	0	0	0	0	0	0	1230.09	0	0	0	0	0	1814.87	0	0	0	0
Candida_albicans	0	0	0	0	0	0	0	0	0	0	0	0	0	0	0	0	0	0	0	48015.4	0	0	0	0	0	0	0	0	0	0	0	0	0	0	0	0	0	2644.29	0	0	0	0	0	0	0	0	0	0	0
Lactobacillus_amylolyticus	0	0	0	0	0	0	0	0	0	0	0	0	0	0	0	0	0	0	0	4941.36	0	0	0	0	0	0	0	0	0	0	0	0	30.8426	0	0	0	0	0	0	0	0	0	0	0	0	0	0	0	0
Brevibacterium_sp_CS2	0	0	0	0	0	0	0	0	0	0	0	0	0	0	0	0	0	0	0	8815.34	0	0	0	0	0	0	9344.45	0	0	0	0	0	0	0	0	0	0	0	18890.5	0	0	0	0	0	0	0	0	2790.25	0
Brachybacterium_muris	0	0	0	0	0	0	0	0	0	0	0	0	0	0	0	0	0	0	0	6015.68	0	0	0	0	0	0	31136	0	0	0	0	0	0	0	958.786	0	0	0	1.41384e+06	0	0	0	0	0	8801.58	0	0	6244.2	0
Rothia_terrae	0	0	0	0	0	0	0	0	0	0	0	0	0	0	0	0	0	0	0	3576.81	0	0	0	0	0	0	0	0	0	0	22445.3	0	0	0	0	0	0	0	0	0	0	0	0	0	0	0	0	0	0
Aggregatibacter_segnis	0	0	0	0	0	0	0	0	0	0	0	0	0	0	0	0	0	0	0	2051.91	0	0	0	0	0	0	0	0	0	0	0	0	0	0	0	0	0	0	0	0	0	0	0	0	0	0	0	0	0
Porphyromonas_uenonis	0	0	0	0	0	0	0	0	0	0	0	0	0	0	0	0	0	0	0	918.254	0	0	0	0	0	0	0	0	0	0	0	0	0	0	0	0	0	0	1077.24	0	0	0	0	0	0	0	0	0	0
Veillonella_rogosae	0	0	0	0	0	0	0	0	0	0	0	0	0	0	0	0	0	0	0	890.46	0	0	0	0	2368.92	0	0	0	0	0	0	0	1328.43	0	0	0	0	0	0	0	0	0	0	0	0	0	0	0	0
Lacticaseibacillus_zeae	0	0	0	0	0	0	0	0	0	0	0	0	0	0	0	0	0	0	0	1316.98	0	0	0	0	8179.27	0	0	0	0	0	0	0	0	0	0	0	0	0	0	0	0	0	0	0	0	0	0	0	0
Schaalia_odontolytica	0	0	0	0	0	0	0	0	0	0	0	0	0	0	0	0	0	0	0	795.321	0	0	0	0	0	574.303	0	0	0	0	0	0	0	0	0	16517	0	0	0	0	0	0	0	0	0	0	0	0	0
Paracoccus_sp_MC1854	0	0	0	0	0	0	0	0	0	0	0	0	0	0	0	0	0	0	0	1028.89	0	0	0	0	0	0	6330.27	0	0	0	0	0	0	0	0	0	0	0	0	0	0	0	0	0	3297.53	0	0	0	0
Dietzia_cinnamea	0	0	0	0	0	0	0	0	0	0	0	0	0	0	0	0	0	0	0	744.01	0	0	0	0	0	0	306.976	0	0	0	0	0	0	0	0	0	0	0	0	0	0	0	0	0	0	0	0	0	0
Alterileibacterium_massiliense	0	0	0	0	0	0	0	0	0	0	0	0	0	0	0	0	0	0	0	217.537	0	0	0	0	0	0	0	0	0	0	0	0	0	0	0	0	0	0	0	0	0	0	0	0	0	0	0	0	0
Flaviflexus_massiliensis	0	0	0	0	0	0	0	0	0	0	0	0	0	0	0	0	0	0	0	237.848	0	0	0	0	0	0	8485.42	0	0	0	0	0	0	0	0	0	0	0	0	0	0	0	3414.33	0	0	0	0	0	0
Actinomyces_SGB17157	0	0	0	0	0	0	0	0	0	0	0	0	0	0	0	0	0	0	0	194.554	0	0	0	0	0	0	0	0	0	0	0	0	0	0	0	0	0	0	0	0	0	0	0	0	0	0	0	0	0
Lentilactobacillus_raoultii	0	0	0	0	0	0	0	0	0	0	0	0	0	0	0	0	0	0	0	157.14	0	0	0	0	633.974	0	0	0	0	0	0	0	0	0	0	0	0	0	0	0	0	0	0	0	0	0	0	0	0
Solobacterium_moorei	0	0	0	0	0	0	0	0	0	0	0	0	0	0	0	0	0	0	0	91.9323	0	0	0	0	0	0	0	0	0	0	0	0	0	0	0	0	0	0	0	0	0	0	0	0	0	0	0	0	0
Streptococcus_alactolyticus	0	0	0	0	0	0	0	0	0	0	0	0	0	0	0	0	0	0	0	55.5869	0	0	0	0	0	14531.5	0	0	0	0	0	0	707.176	0	0	0	0	0	0	0	0	0	0	0	0	0	0	0	0
GGB36599_SGB9269	0	0	0	0	0	0	0	0	0	0	0	0	0	0	0	0	0	0	0	0	6.90168e+06	0	0	0	0	0	0	0	944.19	1.00527e+06	0	0	0	0	0	0	0	0	0	0	0	0	0	0	0	0	0	0	0
Propionimicrobium_lymphophilum	0	0	0	0	0	0	0	0	0	0	0	0	0	0	0	0	0	0	0	0	3.64646e+06	0	0	0	0	0	310.766	0	0	0	0	0	0	0	0	0	0	0	0	0	0	0	0	0	0	0	0	0	0
GGB24853_SGB36753	0	0	0	0	0	0	0	0	0	0	0	0	0	0	0	0	0	0	0	0	881330	0	0	0	0	0	0	0	0	0	0	0	0	0	0	0	0	0	0	0	0	0	0	0	584597	0	0	0	0
Lactobacillus_amylovorus	0	0	0	0	0	0	0	0	0	0	0	0	0	0	0	0	0	0	0	0	594275	0	0	0	0	0	0	0	0	0	0	0	0	0	0	0	0	0	0	0	0	0	0	0	0	0	69058.9	0	0
Ligilactobacillus_saerimneri	0	0	0	0	0	0	0	0	0	0	0	0	0	0	0	0	0	0	0	0	541334	0	0	0	0	21472	0	0	0	0	0	0	0	0	0	0	0	0	0	0	0	0	0	0	0	0	0	0	0
Caproicibacterium_amylolyticum	0	0	0	0	0	0	0	0	0	0	0	0	0	0	0	0	0	0	0	0	12047.9	0	0	0	0	0	0	0	0	0	0	0	0	0	0	0	0	0	0	0	0	0	0	0	0	0	0	0	0
Gemmiger_formicilis	0	0	0	0	0	0	0	0	0	0	0	0	0	0	0	0	0	0	0	0	0	3.78363e+07	0	0	0	0	0	0	89220.2	314089	0	28208.9	0	0	0	1.36246e+06	0	0	0	0	0	0	0	0	0	0	0	0	0
GGB4266_SGB5809	0	0	0	0	0	0	0	0	0	0	0	0	0	0	0	0	0	0	0	0	0	1.74238e+06	0	1.12142e+06	0	0	0	56562.3	3.18058e+06	0	0	5.96676e+06	0	0	0	0	0	0	0	0	0	0	0	0	36014.1	0	0	0	0
Bacteroides_caccae	0	0	0	0	0	0	0	0	0	0	0	0	0	0	0	0	0	0	0	0	0	4.11086e+06	0	0	0	0	0	0	0	0	0	3.36282e+06	0	0	0	0	0	0	0	0	0	0	0	0	0	0	0	0	0
Blautia_massiliensis	0	0	0	0	0	0	0	0	0	0	0	0	0	0	0	0	0	0	0	0	0	2.15076e+06	0	0	0	0	0	0	273502	57419	0	0	152.01	0	0	64034.6	0	0	0	0	0	0	0	0	0	0	0	0	0
Dorea_formicigenerans	0	0	0	0	0	0	0	0	0	0	0	0	0	0	0	0	0	0	0	0	0	1.3027e+06	0	0	255118	0	0	0	0	13071.7	0	186384	177528	0	0	2.3538e+06	0	0	0	0	0	0	0	0	977986	275531	0	25098.7	2.11397e+06
Desulfovibrio_piger	0	0	0	0	0	0	0	0	0	0	0	0	0	0	0	0	0	0	0	0	0	763141	0	0	0	8308.33	0	0	0	0	0	0	0	0	0	0	0	0	0	0	0	0	0	0	0	0	0	0	0
GGB4308_SGB5895	0	0	0	0	0	0	0	0	0	0	0	0	0	0	0	0	0	0	0	0	0	296044	0	0	1099.13	0	0	0	0	0	0	0	0	0	0	0	0	0	0	0	0	0	0	0	0	0	0	0	0
Clostridiaceae_bacterium_AF18_31LB	0	0	0	0	0	0	0	0	0	0	0	0	0	0	0	0	0	0	0	0	0	312470	0	0	0	0	0	0	0	0	0	0	0	0	0	32798	0	0	0	0	0	0	0	0	0	0	0	0	0
Slackia_isoflavoniconvertens	0	0	0	0	0	0	0	0	0	0	0	0	0	0	0	0	0	0	0	0	0	8778.42	0	0	0	85438.9	0	0	22022.2	0	0	0	0	0	0	570032	0	0	0	0	0	0	0	0	0	0	0	0	0
Candidatus_Heritagella_intestinalis	0	0	0	0	0	0	0	0	0	0	0	0	0	0	0	0	0	0	0	0	0	2517.19	0	0	0	0	0	0	0	0	0	0	0	0	0	0	0	0	0	0	0	0	0	0	0	0	0	0	0
Phocaeicola_coprophilus	0	0	0	0	0	0	0	0	0	0	0	0	0	0	0	0	0	0	0	0	0	0	1.44255e+07	0	0	0	0	0	0	0	0	71381.9	0	0	0	0	0	0	0	0	0	0	0	0	0	0	0	1489.94	0
Helicobacter_equorum	0	0	0	0	0	0	0	0	0	0	0	0	0	0	0	0	0	0	0	0	0	0	1.32543e+06	0	0	0	0	0	0	0	0	0	0	0	0	0	0	0	0	0	0	0	0	0	0	0	0	0	0
Brachyspira_pilosicoli	0	0	0	0	0	0	0	0	0	0	0	0	0	0	0	0	0	0	0	0	0	0	2.15464e+06	0	0	0	0	0	0	0	0	0	0	0	0	0	0	0	0	0	0	0	0	0	0	0	0	0	0
Phocaeicola_faecicola	0	0	0	0	0	0	0	0	0	0	0	0	0	0	0	0	0	0	0	0	0	0	1.22435e+06	0	49839.9	0	0	0	0	3.09078e+06	0	0	0	0	0	0	0	0	0	0	0	0	0	0	0	0	0	0	0
GGB6569_SGB9281	0	0	0	0	0	0	0	0	0	0	0	0	0	0	0	0	0	0	0	0	0	0	590808	0	0	0	0	0	0	0	0	0	0	0	0	0	0	0	0	0	0	0	0	0	0	0	0	0	0
Clostridium_sp_C5_48	0	0	0	0	0	0	0	0	0	0	0	0	0	0	0	0	0	0	0	0	0	0	812216	0	0	0	0	0	0	0	0	0	0	0	0	0	0	0	0	0	0	0	0	0	0	0	0	0	0
Melissococcus_sp_OM08_11BH	0	0	0	0	0	0	0	0	0	0	0	0	0	0	0	0	0	0	0	0	0	0	236288	0	0	0	0	0	0	0	0	0	0	0	0	0	0	0	0	0	0	0	0	0	0	0	0	0	0
Megasphaera_stantonii	0	0	0	0	0	0	0	0	0	0	0	0	0	0	0	0	0	0	0	0	0	0	227832	0	0	0	0	0	0	0	0	0	0	0	0	0	0	0	0	0	0	0	0	0	0	0	0	0	0
Enterococcus_sp_CU9D	0	0	0	0	0	0	0	0	0	0	0	0	0	0	0	0	0	0	0	0	0	0	225576	0	0	0	0	0	0	0	0	0	0	0	0	0	0	0	0	0	0	0	0	0	0	0	0	0	0
Vagococcus_martis	0	0	0	0	0	0	0	0	0	0	0	0	0	0	0	0	0	0	0	0	0	0	84387.5	0	0	0	0	0	0	0	0	0	0	0	0	0	0	0	0	0	0	0	103894	0	0	0	0	0	0
Streptococcus_suis	0	0	0	0	0	0	0	0	0	0	0	0	0	0	0	0	0	0	0	0	0	0	34162.2	0	0	0	653.114	0	0	0	0	0	0	0	0	0	0	0	0	0	0	0	0	0	0	0	0	0	0
Enterococcus_mundtii	0	0	0	0	0	0	0	0	0	0	0	0	0	0	0	0	0	0	0	0	0	0	6043.37	0	0	0	0	0	0	0	0	0	0	0	0	0	0	0	0	0	0	0	0	0	0	0	0	0	0
Acinetobacter_johnsonii	0	0	0	0	0	0	0	0	0	0	0	0	0	0	0	0	0	0	0	0	0	0	4015.77	0	0	0	0	0	0	0	0	0	0	0	0	0	0	0	0	0	0	0	0	0	0	0	0	0	0
Paeniclostridium_sordellii	0	0	0	0	0	0	0	0	0	0	0	0	0	0	0	0	0	0	0	0	0	0	1168.68	0	0	0	0	0	0	0	0	0	0	0	0	0	0	0	0	0	0	0	0	0	0	0	0	0	0
Enterobacteriaceae_bacterium_strain_FGI_57	0	0	0	0	0	0	0	0	0	0	0	0	0	0	0	0	0	0	0	0	0	0	509.716	0	0	0	0	0	0	0	0	0	0	0	0	0	0	0	0	0	0	0	0	0	0	0	0	0	0
GGB13177_SGB26989	0	0	0	0	0	0	0	0	0	0	0	0	0	0	0	0	0	0	0	0	0	0	0	2.95345e+07	0	0	0	0	0	0	0	0	0	0	0	0	0	0	0	0	0	0	0	0	0	0	0	0	0
GGB6565_SGB9274	0	0	0	0	0	0	0	0	0	0	0	0	0	0	0	0	0	0	0	0	0	0	0	4.98625e+06	0	80533.5	0	0	0	0	0	0	0	0	0	0	0	0	0	0	0	0	0	0	0	0	0	0	0
Corynebacterium_propinquum	0	0	0	0	0	0	0	0	0	0	0	0	0	0	0	0	0	0	0	0	0	0	0	93857.3	0	284.768	183.175	0	0	0	292.707	0	0	209251	0	0	0	0	1644.98	0	0	0	0	0	0	0	0	0	0
Faecalicoccus_pleomorphus	0	0	0	0	0	0	0	0	0	0	0	0	0	0	0	0	0	0	0	0	0	0	0	63595.5	0	0	0	0	0	0	0	0	0	0	0	0	0	0	0	0	0	0	0	0	0	0	0	0	0
Megasphaera_massiliensis	0	0	0	0	0	0	0	0	0	0	0	0	0	0	0	0	0	0	0	0	0	0	0	0	34073.1	0	0	0	2.32924e+07	0	0	0	0	0	0	0	0	0	0	0	0	0	0	0	2.05449e+07	0	0	0	0
Roseburia_faecis	0	0	0	0	0	0	0	0	0	0	0	0	0	0	0	0	0	0	0	0	0	0	0	0	7033.35	0	0	0	0	0	0	197520	0	0	0	13391	0	0	0	0	0	0	0	0	0	0	0	0	0
Candidatus_Nanogingivalis_gingivitcus	0	0	0	0	0	0	0	0	0	0	0	0	0	0	0	0	0	0	0	0	0	0	0	0	1048.67	0	0	0	0	0	0	0	0	0	0	0	0	1981.17	0	0	0	0	0	0	0	0	0	0	0
Loigolactobacillus_coryniformis	0	0	0	0	0	0	0	0	0	0	0	0	0	0	0	0	0	0	0	0	0	0	0	0	3012.98	0	0	0	0	0	0	0	0	0	0	0	0	0	0	0	0	0	0	0	0	0	0	0	0
Psychrobacter_pasteurii	0	0	0	0	0	0	0	0	0	0	0	0	0	0	0	0	0	0	0	0	0	0	0	0	1901.92	0	0	0	0	0	0	0	0	0	1451.14	0	0	0	0	0	0	0	0	0	0	0	0	0	0
Varibaculum_massiliense	0	0	0	0	0	0	0	0	0	0	0	0	0	0	0	0	0	0	0	0	0	0	0	0	746.823	0	775.651	0	0	0	0	0	0	0	0	0	0	0	0	0	0	0	0	0	0	0	0	0	0
Solobacterium_SGB6829	0	0	0	0	0	0	0	0	0	0	0	0	0	0	0	0	0	0	0	0	0	0	0	0	394.514	0	1099.05	0	0	0	0	0	0	0	0	2643.8	0	0	0	0	0	0	0	0	0	0	0	0	0
Haemophilus_paraphrohaemolyticus	0	0	0	0	0	0	0	0	0	0	0	0	0	0	0	0	0	0	0	0	0	0	0	0	369.742	0	0	0	0	0	0	0	0	0	0	0	0	0	0	0	0	0	0	0	0	0	0	0	0
Lagierella_massiliensis	0	0	0	0	0	0	0	0	0	0	0	0	0	0	0	0	0	0	0	0	0	0	0	0	161.475	0	0	0	0	0	0	0	0	0	0	0	0	0	0	0	0	0	0	0	0	0	0	0	0
Haemophilus_pittmaniae	0	0	0	0	0	0	0	0	0	0	0	0	0	0	0	0	0	0	0	0	0	0	0	0	66.9755	0	0	0	0	0	0	0	0	0	0	153829	0	0	0	0	0	0	0	0	0	0	0	0	0
Lactococcus_petauri	0	0	0	0	0	0	0	0	0	0	0	0	0	0	0	0	0	0	0	0	0	0	0	0	0	3.59288e+06	0	0	0	0	0	0	0	0	0	781806	0	0	0	0	0	0	0	0	0	0	795734	0	0
Mitsuokella_multacida	0	0	0	0	0	0	0	0	0	0	0	0	0	0	0	0	0	0	0	0	0	0	0	0	0	587556	0	203448	0	0	0	0	0	0	0	0	0	0	0	49512.6	0	0	0	0	0	0	0	0	0
Veillonella_magna	0	0	0	0	0	0	0	0	0	0	0	0	0	0	0	0	0	0	0	0	0	0	0	0	0	150273	0	0	0	0	54.1065	0	0	0	0	0	0	0	0	0	0	0	0	0	0	0	0	0	0
Enterococcus_saccharolyticus	0	0	0	0	0	0	0	0	0	0	0	0	0	0	0	0	0	0	0	0	0	0	0	0	0	71468.5	0	0	0	0	0	0	0	0	0	0	0	0	0	0	0	0	0	0	0	0	0	0	0
Kosakonia_cowanii	0	0	0	0	0	0	0	0	0	0	0	0	0	0	0	0	0	0	0	0	0	0	0	0	0	61730.4	0	0	0	0	0	0	0	0	0	0	0	0	0	0	0	0	0	0	0	0	0	0	0
Sutterella_sp_AM11_39	0	0	0	0	0	0	0	0	0	0	0	0	0	0	0	0	0	0	0	0	0	0	0	0	0	19265.4	0	0	0	0	0	0	0	0	0	0	0	0	0	0	0	0	0	0	0	0	0	0	0
GGB1380_SGB1883	0	0	0	0	0	0	0	0	0	0	0	0	0	0	0	0	0	0	0	0	0	0	0	0	0	17274.4	0	0	0	0	0	0	0	0	0	636775	0	0	0	0	0	0	0	0	0	0	0	0	0
Veillonella_tobetsuensis	0	0	0	0	0	0	0	0	0	0	0	0	0	0	0	0	0	0	0	0	0	0	0	0	0	4395.44	0	0	0	0	0	0	0	0	0	0	0	0	0	12230.7	0	0	0	0	0	0	0	0	0
GGB9770_SGB57575	0	0	0	0	0	0	0	0	0	0	0	0	0	0	0	0	0	0	0	0	0	0	0	0	0	1542.99	0	0	0	0	0	0	0	0	0	0	0	0	0	0	0	0	0	0	0	0	0	0	0
Bacteroides_congonensis	0	0	0	0	0	0	0	0	0	0	0	0	0	0	0	0	0	0	0	0	0	0	0	0	0	2705.9	0	0	0	0	0	0	0	0	0	0	0	0	0	0	0	0	0	0	0	0	0	0	979380
Ellagibacter_SGB72433	0	0	0	0	0	0	0	0	0	0	0	0	0	0	0	0	0	0	0	0	0	0	0	0	0	339.577	0	0	0	0	0	0	0	0	0	86931.8	0	0	0	0	0	0	0	0	0	0	0	0	0
Corynebacterium_freneyi	0	0	0	0	0	0	0	0	0	0	0	0	0	0	0	0	0	0	0	0	0	0	0	0	0	0	80842.1	0	0	0	0	0	0	0	0	0	0	0	0	0	0	0	1782.19	0	0	0	0	0	0
Kocuria_rosea	0	0	0	0	0	0	0	0	0	0	0	0	0	0	0	0	0	0	0	0	0	0	0	0	0	0	81152.8	0	0	0	0	0	0	0	0	0	0	0	767577	0	0	0	0	26660.2	0	0	0	336252	0
Kocuria_flava	0	0	0	0	0	0	0	0	0	0	0	0	0	0	0	0	0	0	0	0	0	0	0	0	0	0	54999.2	0	0	0	0	0	0	0	0	0	0	0	162571	0	0	0	0	42793	0	0	0	125344	0
Dietzia_kunjamensis	0	0	0	0	0	0	0	0	0	0	0	0	0	0	0	0	0	0	0	0	0	0	0	0	0	0	41683	0	0	0	0	0	0	0	0	0	0	0	143651	0	0	0	0	0	0	0	0	0	0
Lactococcus_raffinolactis	0	0	0	0	0	0	0	0	0	0	0	0	0	0	0	0	0	0	0	0	0	0	0	0	0	0	21957	849.537	0	0	0	0	0	50792.3	0	0	0	0	0	0	0	0	3768.56	0	0	0	0	0	0
Janibacter_anophelis	0	0	0	0	0	0	0	0	0	0	0	0	0	0	0	0	0	0	0	0	0	0	0	0	0	0	28139.5	0	0	0	0	0	0	0	0	0	0	0	95634.2	1078.26	0	0	0	0	0	0	0	476171	0
Paracoccus_chinensis	0	0	0	0	0	0	0	0	0	0	0	0	0	0	0	0	0	0	0	0	0	0	0	0	0	0	22496.4	0	0	0	0	0	0	0	18519.2	0	0	0	4471.52	0	0	0	0	0	0	0	0	0	0
Kluyvera_georgiana	0	0	0	0	0	0	0	0	0	0	0	0	0	0	0	0	0	0	0	0	0	0	0	0	0	0	30830.2	0	0	0	0	0	0	0	0	0	0	0	0	0	0	0	0	0	0	0	0	0	0
Micrococcus_lylae	0	0	0	0	0	0	0	0	0	0	0	0	0	0	0	0	0	0	0	0	0	0	0	0	0	0	12348.5	0	0	0	0	0	0	0	0	0	0	0	0	0	0	0	0	0	0	0	0	0	0
Corynebacterium_maris	0	0	0	0	0	0	0	0	0	0	0	0	0	0	0	0	0	0	0	0	0	0	0	0	0	0	12560.8	0	0	0	0	0	0	0	0	0	0	0	1829.37	0	0	0	0	0	0	0	0	0	0
Brevibacterium_luteolum	0	0	0	0	0	0	0	0	0	0	0	0	0	0	0	0	0	0	0	0	0	0	0	0	0	0	11988.5	0	0	0	0	0	0	0	0	0	0	0	0	0	0	0	0	0	0	0	0	0	0
Providencia_alcalifaciens	0	0	0	0	0	0	0	0	0	0	0	0	0	0	0	0	0	0	0	0	0	0	0	0	0	0	14950.9	0	0	0	0	0	0	0	0	0	0	0	0	0	0	0	0	0	0	0	0	0	0
Brevibacterium_ihuae	0	0	0	0	0	0	0	0	0	0	0	0	0	0	0	0	0	0	0	0	0	0	0	0	0	0	8196.13	0	0	0	0	0	0	0	0	0	0	0	3078.87	0	0	0	0	0	0	0	0	0	0
Dietzia_aerolata	0	0	0	0	0	0	0	0	0	0	0	0	0	0	0	0	0	0	0	0	0	0	0	0	0	0	8858.09	0	0	0	0	0	0	0	0	0	0	0	0	0	0	0	0	0	0	0	0	0	0
Kocuria_polaris	0	0	0	0	0	0	0	0	0	0	0	0	0	0	0	0	0	0	0	0	0	0	0	0	0	0	9652.69	0	0	0	0	0	0	0	0	0	0	0	46610.1	0	0	0	0	0	0	0	0	7950.85	0
Citricoccus_sp_CH26A	0	0	0	0	0	0	0	0	0	0	0	0	0	0	0	0	0	0	0	0	0	0	0	0	0	0	8637.02	0	0	0	0	0	0	0	0	0	0	0	946.225	0	0	0	0	0	0	0	0	1936.92	0
Paracoccus_acridae	0	0	0	0	0	0	0	0	0	0	0	0	0	0	0	0	0	0	0	0	0	0	0	0	0	0	9816.92	0	0	0	0	0	0	0	0	0	0	0	5747.71	0	0	0	0	0	0	0	0	20493.4	0
Salinicoccus_roseus	0	0	0	0	0	0	0	0	0	0	0	0	0	0	0	0	0	0	0	0	0	0	0	0	0	0	5036.68	0	0	0	0	0	0	0	0	0	0	0	23313.5	0	0	0	0	0	0	0	0	63281.7	0
Granulicatella_SGB64171	0	0	0	0	0	0	0	0	0	0	0	0	0	0	0	0	0	0	0	0	0	0	0	0	0	0	4114.49	0	0	0	0	0	1629.15	0	0	0	0	0	0	506.781	0	0	0	0	0	0	0	0	0
Jeotgalicoccus_halotolerans	0	0	0	0	0	0	0	0	0	0	0	0	0	0	0	0	0	0	0	0	0	0	0	0	0	0	3101.34	0	0	0	0	0	0	0	0	0	0	0	0	0	0	0	0	0	0	0	0	0	0
Kluyvera_genomosp_3	0	0	0	0	0	0	0	0	0	0	0	0	0	0	0	0	0	0	0	0	0	0	0	0	0	0	7779.25	0	0	0	0	0	0	0	0	0	0	0	533.768	0	0	0	0	0	0	0	0	0	0
Serinicoccus_profundi	0	0	0	0	0	0	0	0	0	0	0	0	0	0	0	0	0	0	0	0	0	0	0	0	0	0	5140.27	0	0	0	0	0	0	0	0	0	0	0	125680	0	0	0	0	0	0	0	0	48734.5	0
Gemella_SGB47116	0	0	0	0	0	0	0	0	0	0	0	0	0	0	0	0	0	0	0	0	0	0	0	0	0	0	2612.45	0	0	0	0	0	0	0	0	0	0	0	0	0	0	0	0	0	0	0	0	0	0
Macrococcus_caseolyticus	0	0	0	0	0	0	0	0	0	0	0	0	0	0	0	0	0	0	0	0	0	0	0	0	0	0	2065.46	0	0	0	0	0	0	0	0	0	0	0	0	0	0	0	0	0	0	0	12835.3	0	0
Psychrobacter_ciconiae	0	0	0	0	0	0	0	0	0	0	0	0	0	0	0	0	0	0	0	0	0	0	0	0	0	0	2282.74	0	0	0	0	0	0	0	0	0	0	0	0	0	0	0	0	0	0	0	0	0	0
Kocuria_carniphila	0	0	0	0	0	0	0	0	0	0	0	0	0	0	0	0	0	0	0	0	0	0	0	0	0	0	2752.68	0	0	0	0	0	0	0	0	0	0	0	0	0	0	0	0	0	0	0	0	0	0
Kocuria_coralli	0	0	0	0	0	0	0	0	0	0	0	0	0	0	0	0	0	0	0	0	0	0	0	0	0	0	2938.38	0	0	0	0	0	0	0	0	0	0	0	665150	0	0	0	0	0	0	0	0	0	0
Piscicoccus_intestinalis	0	0	0	0	0	0	0	0	0	0	0	0	0	0	0	0	0	0	0	0	0	0	0	0	0	0	3777.19	0	0	0	0	0	0	0	0	0	0	0	1.50264e+06	0	0	0	0	0	5388.65	0	0	80781.7	0
Exiguobacterium_mexicanum	0	0	0	0	0	0	0	0	0	0	0	0	0	0	0	0	0	0	0	0	0	0	0	0	0	0	2146.31	0	0	0	0	0	0	0	0	0	0	0	0	0	0	0	0	0	0	0	0	0	0
Vaginimicrobium_propionicum	0	0	0	0	0	0	0	0	0	0	0	0	0	0	0	0	0	0	0	0	0	0	0	0	0	0	900.716	0	0	0	0	0	0	0	0	0	0	0	0	0	0	0	0	0	0	0	0	0	0
Ornithinimicrobium_pekingense	0	0	0	0	0	0	0	0	0	0	0	0	0	0	0	0	0	0	0	0	0	0	0	0	0	0	1208.95	0	0	0	0	0	0	0	0	0	0	0	19560.2	0	0	0	0	516.493	0	0	0	61168.7	0
Brachybacterium_massiliense	0	0	0	0	0	0	0	0	0	0	0	0	0	0	0	0	0	0	0	0	0	0	0	0	0	0	1168.53	0	0	0	0	0	0	0	0	0	0	0	148487	0	0	0	0	0	0	0	0	99500.8	0
Gemella_haemolysans	0	0	0	0	0	0	0	0	0	0	0	0	0	0	0	0	0	0	0	0	0	0	0	0	0	0	605.109	0	0	0	0	0	0	0	0	0	0	0	0	333.182	0	0	0	0	0	0	0	0	0
GGB64512_SGB87014	0	0	0	0	0	0	0	0	0	0	0	0	0	0	0	0	0	0	0	0	0	0	0	0	0	0	1437.61	0	0	0	0	0	0	0	0	0	0	0	2748.9	0	0	0	0	0	0	0	0	0	0
Enterobacter_bugandensis	0	0	0	0	0	0	0	0	0	0	0	0	0	0	0	0	0	0	0	0	0	0	0	0	0	0	1315.07	0	0	0	0	0	0	0	0	0	0	0	0	0	0	0	0	0	0	0	6846.63	0	0
Dysgonomonas_gadei	0	0	0	0	0	0	0	0	0	0	0	0	0	0	0	0	0	0	0	0	0	0	0	0	0	0	1325.18	0	0	0	0	0	0	0	0	0	0	0	0	0	0	0	0	0	0	0	0	0	0
actinobacterium_LLX17	0	0	0	0	0	0	0	0	0	0	0	0	0	0	0	0	0	0	0	0	0	0	0	0	0	0	793.337	0	0	0	0	0	0	0	0	0	0	0	0	0	0	0	0	0	0	0	0	582.43	0
Abiotrophia_defectiva	0	0	0	0	0	0	0	0	0	0	0	0	0	0	0	0	0	0	0	0	0	0	0	0	0	0	445.936	0	0	0	0	0	0	0	0	0	0	0	0	0	0	0	0	0	0	0	0	0	0
Granulicatella_SGB8244	0	0	0	0	0	0	0	0	0	0	0	0	0	0	0	0	0	0	0	0	0	0	0	0	0	0	473.728	0	0	0	0	0	0	0	0	0	0	0	0	0	0	0	0	0	0	0	0	0	0
Tetzosporium_hominis	0	0	0	0	0	0	0	0	0	0	0	0	0	0	0	0	0	0	0	0	0	0	0	0	0	0	544.472	0	0	0	0	0	0	0	0	0	0	0	0	0	0	0	0	0	0	0	0	0	0
Lysobacter_sp_CECT_30171	0	0	0	0	0	0	0	0	0	0	0	0	0	0	0	0	0	0	0	0	0	0	0	0	0	0	493.941	0	0	0	0	0	0	0	0	0	0	0	3151.66	0	0	0	0	0	0	0	0	0	0
Aerococcus_christensenii	0	0	0	0	0	0	0	0	0	0	0	0	0	0	0	0	0	0	0	0	0	0	0	0	0	0	272.868	0	0	0	0	0	0	0	0	0	0	0	0	0	0	0	0	0	0	0	0	0	0
Ornithinimicrobium_sp_HY006	0	0	0	0	0	0	0	0	0	0	0	0	0	0	0	0	0	0	0	0	0	0	0	0	0	0	663.22	0	0	0	0	0	0	0	0	0	0	0	259.605	0	0	0	0	0	0	0	0	0	0
Glutamicibacter_creatinolyticus	0	0	0	0	0	0	0	0	0	0	0	0	0	0	0	0	0	0	0	0	0	0	0	0	0	0	203.387	0	0	0	0	0	0	0	0	0	0	0	2569.36	0	0	0	0	0	0	0	0	0	0
Janibacter_indicus	0	0	0	0	0	0	0	0	0	0	0	0	0	0	0	0	0	0	0	0	0	0	0	0	0	0	194.544	0	0	0	0	0	0	0	0	0	0	0	1431.47	0	0	0	0	0	0	0	0	0	0
Chryseomicrobium_aureum	0	0	0	0	0	0	0	0	0	0	0	0	0	0	0	0	0	0	0	0	0	0	0	0	0	0	131.381	0	0	0	0	0	0	0	0	0	0	0	0	0	0	0	0	0	0	0	0	0	0
Citricoccus_sp_SGAir0253	0	0	0	0	0	0	0	0	0	0	0	0	0	0	0	0	0	0	0	0	0	0	0	0	0	0	132.644	0	0	0	0	0	0	0	0	0	0	0	0	0	0	0	0	0	0	0	0	4456.27	0
Tessaracoccus_rhinocerotis	0	0	0	0	0	0	0	0	0	0	0	0	0	0	0	0	0	0	0	0	0	0	0	0	0	0	122.538	0	0	0	0	0	0	0	0	0	0	0	203.802	0	0	0	0	0	0	0	0	0	0
Serinicoccus_marinus	0	0	0	0	0	0	0	0	0	0	0	0	0	0	0	0	0	0	0	0	0	0	0	0	0	0	75.7965	0	0	0	0	0	0	0	0	0	0	0	359136	0	0	0	0	0	0	0	0	26832.4	0
GGB3033_SGB4029	0	0	0	0	0	0	0	0	0	0	0	0	0	0	0	0	0	0	0	0	0	0	0	0	0	0	0	5.04161e+06	0	0	0	0	0	0	0	0	0	0	0	0	0	0	0	0	0	0	0	0	0
GGB15850_SGB5785	0	0	0	0	0	0	0	0	0	0	0	0	0	0	0	0	0	0	0	0	0	0	0	0	0	0	0	1.13214e+06	0	0	0	0	0	0	0	0	0	0	0	0	0	0	0	0	0	0	0	0	0
Eubacterium_SGB74322	0	0	0	0	0	0	0	0	0	0	0	0	0	0	0	0	0	0	0	0	0	0	0	0	0	0	0	491136	0	0	0	0	0	0	0	0	0	0	0	0	0	0	0	0	0	0	0	0	0
Candida_parapsilosis	0	0	0	0	0	0	0	0	0	0	0	0	0	0	0	0	0	0	0	0	0	0	0	0	0	0	0	83470.6	0	0	0	0	0	0	0	0	0	0	0	0	0	0	0	0	0	0	0	0	0
Sanguibacter_SGB15121	0	0	0	0	0	0	0	0	0	0	0	0	0	0	0	0	0	0	0	0	0	0	0	0	0	0	0	4275.85	0	0	0	0	0	0	0	0	0	0	0	0	0	0	0	0	0	0	0	0	0
GGB79734_SGB15291	0	0	0	0	0	0	0	0	0	0	0	0	0	0	0	0	0	0	0	0	0	0	0	0	0	0	0	0	6.23165e+06	0	0	0	0	0	0	854666	0	0	0	0	0	0	0	0	0	0	0	0	0
Alistipes_putredinis	0	0	0	0	0	0	0	0	0	0	0	0	0	0	0	0	0	0	0	0	0	0	0	0	0	0	0	0	1.70986e+06	0	0	0	0	0	0	0	0	0	0	0	0	0	0	0	0	0	0	0	0
Gemmiger_sp_An87	0	0	0	0	0	0	0	0	0	0	0	0	0	0	0	0	0	0	0	0	0	0	0	0	0	0	0	0	1.5261e+06	0	0	0	0	0	0	0	0	0	0	0	0	0	0	0	0	0	0	0	0
Collinsella_tanakaei	0	0	0	0	0	0	0	0	0	0	0	0	0	0	0	0	0	0	0	0	0	0	0	0	0	0	0	0	1.10607e+06	0	0	0	0	0	0	0	0	0	0	0	0	0	0	0	0	0	0	0	0
Pseudoflavonifractor_sp_An184	0	0	0	0	0	0	0	0	0	0	0	0	0	0	0	0	0	0	0	0	0	0	0	0	0	0	0	0	1.03752e+06	0	0	0	0	0	0	0	0	0	0	0	0	0	0	0	0	0	0	0	0
Anaerofilum_sp_An201	0	0	0	0	0	0	0	0	0	0	0	0	0	0	0	0	0	0	0	0	0	0	0	0	0	0	0	0	681479	0	0	0	0	0	0	0	0	0	0	0	0	0	0	0	0	0	0	0	0
Ruminococcus_bromii	0	0	0	0	0	0	0	0	0	0	0	0	0	0	0	0	0	0	0	0	0	0	0	0	0	0	0	0	494148	0	0	6.06199e+06	0	0	0	0	74442.1	0	0	0	0	0	0	0	0	0	0	0	0
GGB2977_SGB3959	0	0	0	0	0	0	0	0	0	0	0	0	0	0	0	0	0	0	0	0	0	0	0	0	0	0	0	0	592160	0	0	0	0	0	0	0	0	0	0	0	0	0	0	0	0	0	0	0	0
Candidatus_Avimicrobium_faecavium	0	0	0	0	0	0	0	0	0	0	0	0	0	0	0	0	0	0	0	0	0	0	0	0	0	0	0	0	304427	0	0	0	0	0	0	0	0	0	0	0	0	0	0	0	0	0	0	0	0
Lacticaseibacillus_suilingensis	0	0	0	0	0	0	0	0	0	0	0	0	0	0	0	0	0	0	0	0	0	0	0	0	0	0	0	0	249090	0	0	0	0	0	4586.62	0	0	0	0	0	0	0	0	0	0	0	0	0	0
GGB9480_SGB14875	0	0	0	0	0	0	0	0	0	0	0	0	0	0	0	0	0	0	0	0	0	0	0	0	0	0	0	0	174893	0	0	0	0	0	0	0	0	0	0	0	0	0	0	0	0	0	0	0	0
GGB14025_SGB14906	0	0	0	0	0	0	0	0	0	0	0	0	0	0	0	0	0	0	0	0	0	0	0	0	0	0	0	0	152997	0	0	0	0	0	0	0	0	0	0	0	0	0	0	0	0	0	0	0	0
Clostridiales_Family_XIII_bacterium_BX16	0	0	0	0	0	0	0	0	0	0	0	0	0	0	0	0	0	0	0	0	0	0	0	0	0	0	0	0	97435	0	0	0	0	0	0	0	0	0	0	0	0	0	0	0	0	0	0	0	0
Candidatus_Heritagella_gallinarum	0	0	0	0	0	0	0	0	0	0	0	0	0	0	0	0	0	0	0	0	0	0	0	0	0	0	0	0	110937	0	0	0	0	0	0	0	0	0	0	0	0	0	0	0	0	0	0	0	0
Vescimonas_SGB15087	0	0	0	0	0	0	0	0	0	0	0	0	0	0	0	0	0	0	0	0	0	0	0	0	0	0	0	0	97186.5	0	0	0	0	0	0	0	0	0	0	0	0	0	0	0	0	0	0	0	0
GGB79678_SGB4833	0	0	0	0	0	0	0	0	0	0	0	0	0	0	0	0	0	0	0	0	0	0	0	0	0	0	0	0	71682	0	0	0	0	0	0	0	0	0	0	0	0	0	0	0	0	0	0	0	0
Christensenella_timonensis	0	0	0	0	0	0	0	0	0	0	0	0	0	0	0	0	0	0	0	0	0	0	0	0	0	0	0	0	36211.8	0	0	0	0	0	0	0	0	0	0	0	0	0	0	0	0	0	0	0	0
Mordavella_massiliensis	0	0	0	0	0	0	0	0	0	0	0	0	0	0	0	0	0	0	0	0	0	0	0	0	0	0	0	0	35080.3	0	0	0	0	0	0	0	0	0	0	0	0	0	0	0	0	0	0	0	0
Christensenellaceae_bacterium_NSJ_63	0	0	0	0	0	0	0	0	0	0	0	0	0	0	0	0	0	0	0	0	0	0	0	0	0	0	0	0	26578.7	0	0	0	0	0	0	0	0	0	0	0	0	0	0	0	0	0	0	0	0
Eubacterium_limosum	0	0	0	0	0	0	0	0	0	0	0	0	0	0	0	0	0	0	0	0	0	0	0	0	0	0	0	0	50386.1	0	0	0	0	0	0	0	0	0	0	0	0	0	0	0	0	0	0	0	0
GGB16040_SGB9347	0	0	0	0	0	0	0	0	0	0	0	0	0	0	0	0	0	0	0	0	0	0	0	0	0	0	0	0	22293.6	0	0	0	0	0	0	0	284295	0	0	0	0	0	0	0	0	0	0	0	0
Blautia_faecis	0	0	0	0	0	0	0	0	0	0	0	0	0	0	0	0	0	0	0	0	0	0	0	0	0	0	0	0	40581	0	0	429772	0	0	0	20651.3	0	0	0	0	0	0	0	0	0	0	0	0	0
Dorea_sp_AF36_15AT	0	0	0	0	0	0	0	0	0	0	0	0	0	0	0	0	0	0	0	0	0	0	0	0	0	0	0	0	27553.5	0	0	115661	0	0	0	22492.5	4338.37	0	0	0	0	0	0	0	0	0	0	0	0
GGB51647_SGB4348	0	0	0	0	0	0	0	0	0	0	0	0	0	0	0	0	0	0	0	0	0	0	0	0	0	0	0	0	13291.3	0	0	0	0	0	0	0	0	0	0	0	0	0	0	0	0	0	0	0	0
Blautia_obeum	0	0	0	0	0	0	0	0	0	0	0	0	0	0	0	0	0	0	0	0	0	0	0	0	0	0	0	0	14040.5	0	0	27276.1	0	0	0	34160.3	0	0	0	0	0	0	0	0	0	0	0	172684	0
GGB9608_SGB15041	0	0	0	0	0	0	0	0	0	0	0	0	0	0	0	0	0	0	0	0	0	0	0	0	0	0	0	0	4036.7	0	0	0	0	0	0	0	0	0	0	0	0	0	0	0	0	0	0	0	0
Actinomyces_sp_ICM47	0	0	0	0	0	0	0	0	0	0	0	0	0	0	0	0	0	0	0	0	0	0	0	0	0	0	0	0	2385.32	0	0	0	0	0	0	30447.5	0	0	6618.72	0	0	0	0	0	0	0	0	0	0
Blautia_SGB4815	0	0	0	0	0	0	0	0	0	0	0	0	0	0	0	0	0	0	0	0	0	0	0	0	0	0	0	0	1678.13	0	0	0	0	0	0	0	0	0	0	0	0	0	0	0	0	0	0	0	0
Levyella_massiliensis	0	0	0	0	0	0	0	0	0	0	0	0	0	0	0	0	0	0	0	0	0	0	0	0	0	0	0	0	630.734	0	0	0	0	0	0	0	0	0	2295.2	0	0	0	0	0	0	0	0	0	0
Blautia_sp_MSK_20_85	0	0	0	0	0	0	0	0	0	0	0	0	0	0	0	0	0	0	0	0	0	0	0	0	0	0	0	0	309.633	0	0	2.20286e+06	0	0	0	72138	0	0	0	0	0	0	0	0	0	0	0	0	0
Prevotella_sp_Marseille_P4119	0	0	0	0	0	0	0	0	0	0	0	0	0	0	0	0	0	0	0	0	0	0	0	0	0	0	0	0	0	6.2134e+06	0	0	0	0	0	2.28484e+06	0	0	0	0	0	0	0	0	0	0	0	0	0
Acetobacter_senegalensis	0	0	0	0	0	0	0	0	0	0	0	0	0	0	0	0	0	0	0	0	0	0	0	0	0	0	0	0	0	1.41566e+06	0	0	0	0	0	0	0	0	0	0	0	0	0	0	0	0	0	0	0
GGB4455_SGB5796	0	0	0	0	0	0	0	0	0	0	0	0	0	0	0	0	0	0	0	0	0	0	0	0	0	0	0	0	0	281172	0	0	0	0	0	0	0	0	0	0	0	0	0	0	0	0	0	0	0
Acetobacter_tropicalis	0	0	0	0	0	0	0	0	0	0	0	0	0	0	0	0	0	0	0	0	0	0	0	0	0	0	0	0	0	542545	0	0	0	0	0	0	0	0	0	0	0	0	0	0	8735.14	0	0	0	1523.06
Acetobacter_orientalis	0	0	0	0	0	0	0	0	0	0	0	0	0	0	0	0	0	0	0	0	0	0	0	0	0	0	0	0	0	182569	0	0	0	0	0	0	0	0	0	0	16188.8	0	0	0	0	0	0	0	0
Acetobacter_fabarum	0	0	0	0	0	0	0	0	0	0	0	0	0	0	0	0	0	0	0	0	0	0	0	0	0	0	0	0	0	84811.2	0	0	0	0	0	0	0	0	0	0	0	0	0	0	0	0	0	0	0
Acetobacter_persici	0	0	0	0	0	0	0	0	0	0	0	0	0	0	0	0	0	0	0	0	0	0	0	0	0	0	0	0	0	95325.6	0	0	0	0	0	0	0	0	0	0	0	0	0	0	0	0	0	0	0
Limosilactobacillus_pontis	0	0	0	0	0	0	0	0	0	0	0	0	0	0	0	0	0	0	0	0	0	0	0	0	0	0	0	0	0	21891.2	0	0	0	0	0	0	0	0	0	0	0	0	0	0	0	0	0	0	0
Acetobacter_syzygii	0	0	0	0	0	0	0	0	0	0	0	0	0	0	0	0	0	0	0	0	0	0	0	0	0	0	0	0	0	26333.6	0	0	0	0	0	0	0	0	0	0	0	0	0	0	0	0	0	0	0
Acetobacter_estunensis	0	0	0	0	0	0	0	0	0	0	0	0	0	0	0	0	0	0	0	0	0	0	0	0	0	0	0	0	0	25560.5	0	0	0	0	0	0	0	0	0	0	0	0	0	0	0	0	0	0	0
Acetobacter_SGB92972	0	0	0	0	0	0	0	0	0	0	0	0	0	0	0	0	0	0	0	0	0	0	0	0	0	0	0	0	0	10407.4	0	0	0	0	0	0	0	0	0	0	0	0	0	0	0	0	0	0	0
Acetobacter_cibinongensis	0	0	0	0	0	0	0	0	0	0	0	0	0	0	0	0	0	0	0	0	0	0	0	0	0	0	0	0	0	4073.74	0	0	0	0	0	0	0	0	0	0	0	0	0	0	0	0	0	0	0
Gluconobacter_vitians	0	0	0	0	0	0	0	0	0	0	0	0	0	0	0	0	0	0	0	0	0	0	0	0	0	0	0	0	0	3235.21	0	0	0	0	0	0	0	0	0	0	0	0	0	0	0	0	0	0	0
Clostridium_cuniculi	0	0	0	0	0	0	0	0	0	0	0	0	0	0	0	0	0	0	0	0	0	0	0	0	0	0	0	0	0	0	10941.9	0	0	0	0	0	0	0	0	0	0	0	0	0	0	0	0	0	0
Enterococcus_SGB6173	0	0	0	0	0	0	0	0	0	0	0	0	0	0	0	0	0	0	0	0	0	0	0	0	0	0	0	0	0	0	5626.18	0	22724.4	0	0	0	0	0	0	0	0	0	0	0	0	0	0	0	0
Romboutsia_timonensis	0	0	0	0	0	0	0	0	0	0	0	0	0	0	0	0	0	0	0	0	0	0	0	0	0	0	0	0	0	0	3677.46	0	8476.2	0	0	0	0	0	0	0	0	0	0	0	0	0	0	0	0
Turicibacter_bilis	0	0	0	0	0	0	0	0	0	0	0	0	0	0	0	0	0	0	0	0	0	0	0	0	0	0	0	0	0	0	1503.45	0	0	0	0	0	0	0	0	0	0	0	0	0	0	0	0	0	0
Weissella_paramesenteroides	0	0	0	0	0	0	0	0	0	0	0	0	0	0	0	0	0	0	0	0	0	0	0	0	0	0	0	0	0	0	706.045	0	0	0	0	0	0	0	0	0	0	0	0	0	0	0	0	0	0
Clostridium_saudiense	0	0	0	0	0	0	0	0	0	0	0	0	0	0	0	0	0	0	0	0	0	0	0	0	0	0	0	0	0	0	1149.54	0	0	0	0	0	0	0	0	0	0	0	0	0	0	0	0	0	0
Turicibacter_sanguinis	0	0	0	0	0	0	0	0	0	0	0	0	0	0	0	0	0	0	0	0	0	0	0	0	0	0	0	0	0	0	362.779	0	0	0	0	0	0	0	0	0	0	0	0	0	0	0	0	0	0
GGB9568_SGB14980	0	0	0	0	0	0	0	0	0	0	0	0	0	0	0	0	0	0	0	0	0	0	0	0	0	0	0	0	0	0	0	3.03281e+06	0	0	0	0	0	0	0	0	0	0	0	0	0	0	0	0	0
Clostridium_sp_AF20_17LB	0	0	0	0	0	0	0	0	0	0	0	0	0	0	0	0	0	0	0	0	0	0	0	0	0	0	0	0	0	0	0	1.27568e+06	0	0	0	0	0	0	0	0	0	0	0	0	21823.9	0	0	0	0
Clostridiales_bacterium	0	0	0	0	0	0	0	0	0	0	0	0	0	0	0	0	0	0	0	0	0	0	0	0	0	0	0	0	0	0	0	904004	0	0	0	139396	0	0	0	0	0	0	0	0	0	0	0	0	0
Clostridium_sp_AF12_28	0	0	0	0	0	0	0	0	0	0	0	0	0	0	0	0	0	0	0	0	0	0	0	0	0	0	0	0	0	0	0	999968	0	0	0	0	700854	0	0	0	0	0	0	0	30013.5	0	0	0	0
Blautia_sp_OF03_15BH	0	0	0	0	0	0	0	0	0	0	0	0	0	0	0	0	0	0	0	0	0	0	0	0	0	0	0	0	0	0	0	1.18231e+06	0	0	0	66870.6	0	0	0	0	0	0	0	0	0	0	0	0	0
Ruminococcus_sp_BSD2780120874_150323_B10	0	0	0	0	0	0	0	0	0	0	0	0	0	0	0	0	0	0	0	0	0	0	0	0	0	0	0	0	0	0	0	717304	0	0	0	0	0	0	0	0	0	0	0	0	0	0	0	0	0
Coprococcus_comes	0	0	0	0	0	0	0	0	0	0	0	0	0	0	0	0	0	0	0	0	0	0	0	0	0	0	0	0	0	0	0	792228	0	0	0	31803.2	0	0	0	0	0	0	0	0	0	0	0	0	0
Alistipes_indistinctus	0	0	0	0	0	0	0	0	0	0	0	0	0	0	0	0	0	0	0	0	0	0	0	0	0	0	0	0	0	0	0	765538	0	0	0	0	0	0	0	0	0	0	0	0	0	0	0	0	0
GGB51441_SGB71759	0	0	0	0	0	0	0	0	0	0	0	0	0	0	0	0	0	0	0	0	0	0	0	0	0	0	0	0	0	0	0	663307	0	0	0	48832.7	0	0	0	0	0	0	0	0	0	0	0	0	0
GGB3109_SGB4643	0	0	0	0	0	0	0	0	0	0	0	0	0	0	0	0	0	0	0	0	0	0	0	0	0	0	0	0	0	0	0	465671	0	0	0	0	0	0	0	0	0	0	0	0	0	0	0	0	0
Lachnospiraceae_bacterium	0	0	0	0	0	0	0	0	0	0	0	0	0	0	0	0	0	0	0	0	0	0	0	0	0	0	0	0	0	0	0	411269	0	0	0	37761.8	0	0	0	0	0	0	0	0	0	0	0	0	0
Eubacteriales_Family_XIII_Incertae_Sedis_unclassified_SGB71368	0	0	0	0	0	0	0	0	0	0	0	0	0	0	0	0	0	0	0	0	0	0	0	0	0	0	0	0	0	0	0	293291	0	0	0	0	0	0	0	0	0	0	0	0	0	0	0	0	0
Desulfovibrio_porci	0	0	0	0	0	0	0	0	0	0	0	0	0	0	0	0	0	0	0	0	0	0	0	0	0	0	0	0	0	0	0	343653	0	0	0	0	0	0	0	0	0	0	0	0	0	0	0	0	0
Peptococcus_niger	0	0	0	0	0	0	0	0	0	0	0	0	0	0	0	0	0	0	0	0	0	0	0	0	0	0	0	0	0	0	0	199432	0	0	0	0	0	0	0	0	0	0	0	0	0	0	0	0	0
GGB3490_SGB4664	0	0	0	0	0	0	0	0	0	0	0	0	0	0	0	0	0	0	0	0	0	0	0	0	0	0	0	0	0	0	0	255461	0	0	0	0	0	0	0	0	0	0	0	0	0	0	0	0	0
GGB3451_SGB4605	0	0	0	0	0	0	0	0	0	0	0	0	0	0	0	0	0	0	0	0	0	0	0	0	0	0	0	0	0	0	0	269723	0	0	0	0	0	0	0	0	0	0	0	0	0	0	0	0	0
Clostridiaceae_bacterium	0	0	0	0	0	0	0	0	0	0	0	0	0	0	0	0	0	0	0	0	0	0	0	0	0	0	0	0	0	0	0	129881	0	0	0	0	0	0	0	0	0	0	0	0	0	0	0	0	0
Clostridiales_bacterium_KLE1615	0	0	0	0	0	0	0	0	0	0	0	0	0	0	0	0	0	0	0	0	0	0	0	0	0	0	0	0	0	0	0	154937	0	0	0	420658	62055.6	0	0	0	0	0	0	0	0	0	0	0	0
Roseburia_sp_BX1005	0	0	0	0	0	0	0	0	0	0	0	0	0	0	0	0	0	0	0	0	0	0	0	0	0	0	0	0	0	0	0	95508.7	0	0	0	0	0	0	0	0	0	0	0	0	0	0	0	0	0
Dorea_sp_AF24_7LB	0	0	0	0	0	0	0	0	0	0	0	0	0	0	0	0	0	0	0	0	0	0	0	0	0	0	0	0	0	0	0	73629.2	0	0	0	0	0	0	0	0	0	0	0	0	0	0	0	0	0
Eubacteriales_unclassified_SGB15145	0	0	0	0	0	0	0	0	0	0	0	0	0	0	0	0	0	0	0	0	0	0	0	0	0	0	0	0	0	0	0	66459.4	0	0	0	0	0	0	0	0	0	0	0	0	0	0	0	0	0
GGB3746_SGB5089	0	0	0	0	0	0	0	0	0	0	0	0	0	0	0	0	0	0	0	0	0	0	0	0	0	0	0	0	0	0	0	66821.8	0	0	0	0	0	0	0	0	0	0	0	0	0	0	0	0	0
Clostridiaceae_unclassified_SGB4771	0	0	0	0	0	0	0	0	0	0	0	0	0	0	0	0	0	0	0	0	0	0	0	0	0	0	0	0	0	0	0	62095.9	0	0	0	0	0	0	0	0	0	0	0	0	0	0	0	0	0
GGB9759_SGB15370	0	0	0	0	0	0	0	0	0	0	0	0	0	0	0	0	0	0	0	0	0	0	0	0	0	0	0	0	0	0	0	68413.8	0	0	0	0	0	0	0	0	0	0	0	0	0	0	0	0	0
Ligilactobacillus_agilis	0	0	0	0	0	0	0	0	0	0	0	0	0	0	0	0	0	0	0	0	0	0	0	0	0	0	0	0	0	0	0	39349.1	0	0	0	0	0	0	0	0	0	0	0	0	0	0	0	0	0
Candidatus_Schneewindia_gallinarum	0	0	0	0	0	0	0	0	0	0	0	0	0	0	0	0	0	0	0	0	0	0	0	0	0	0	0	0	0	0	0	34592.4	0	0	0	0	0	0	0	0	0	0	0	0	0	0	0	0	0
GGB2980_SGB3962	0	0	0	0	0	0	0	0	0	0	0	0	0	0	0	0	0	0	0	0	0	0	0	0	0	0	0	0	0	0	0	43265.5	0	0	0	0	0	0	0	0	0	0	0	0	0	0	0	0	0
Blautia_glucerasea	0	0	0	0	0	0	0	0	0	0	0	0	0	0	0	0	0	0	0	0	0	0	0	0	0	0	0	0	0	0	0	53280.1	0	0	0	26461.6	0	0	0	0	0	0	0	0	0	0	0	0	0
Eubacterium_sp_OM08_24	0	0	0	0	0	0	0	0	0	0	0	0	0	0	0	0	0	0	0	0	0	0	0	0	0	0	0	0	0	0	0	34311	0	0	0	0	0	0	0	0	0	0	0	0	0	0	0	0	0
Gleimia_europaea	0	0	0	0	0	0	0	0	0	0	0	0	0	0	0	0	0	0	0	0	0	0	0	0	0	0	0	0	0	0	0	27484.2	0	0	0	0	0	0	0	0	0	0	0	0	0	0	0	0	0
Desulfovibrio_SGB5077	0	0	0	0	0	0	0	0	0	0	0	0	0	0	0	0	0	0	0	0	0	0	0	0	0	0	0	0	0	0	0	39445.5	0	0	0	409111	7606.76	0	0	0	0	0	0	0	0	0	0	0	0
Fusicatenibacter_saccharivorans	0	0	0	0	0	0	0	0	0	0	0	0	0	0	0	0	0	0	0	0	0	0	0	0	0	0	0	0	0	0	0	32626.4	0	0	0	180311	9287.73	0	0	0	0	0	0	0	0	0	0	0	0
Prevotella_brunnea	0	0	0	0	0	0	0	0	0	0	0	0	0	0	0	0	0	0	0	0	0	0	0	0	0	0	0	0	0	0	0	22052.9	0	0	0	0	0	0	0	0	0	0	0	0	0	0	0	0	0
Mediterraneibacter_SGB4598	0	0	0	0	0	0	0	0	0	0	0	0	0	0	0	0	0	0	0	0	0	0	0	0	0	0	0	0	0	0	0	26165.9	0	0	0	0	0	0	0	0	0	0	0	0	0	0	0	0	0
Lactonifactor_sp_BIOML_A6	0	0	0	0	0	0	0	0	0	0	0	0	0	0	0	0	0	0	0	0	0	0	0	0	0	0	0	0	0	0	0	30510.2	0	0	0	0	0	0	0	0	0	0	0	0	0	0	0	0	0
GGB2653_SGB3574	0	0	0	0	0	0	0	0	0	0	0	0	0	0	0	0	0	0	0	0	0	0	0	0	0	0	0	0	0	0	0	11668.3	0	0	0	0	0	0	0	0	0	0	0	0	0	0	0	0	0
Clostridium_sp_AF34_13	0	0	0	0	0	0	0	0	0	0	0	0	0	0	0	0	0	0	0	0	0	0	0	0	0	0	0	0	0	0	0	21883.3	0	0	0	0	0	0	0	0	0	0	0	0	0	0	0	0	0
Blautia_stercoris	0	0	0	0	0	0	0	0	0	0	0	0	0	0	0	0	0	0	0	0	0	0	0	0	0	0	0	0	0	0	0	17053.3	0	0	0	34103	0	0	0	0	0	0	0	0	0	0	0	0	0
Ruminococcus_sp_AF13_28	0	0	0	0	0	0	0	0	0	0	0	0	0	0	0	0	0	0	0	0	0	0	0	0	0	0	0	0	0	0	0	19470.2	0	0	0	0	0	0	0	0	0	0	0	0	0	0	0	1.18829e+06	0
Dysosmobacter_sp_BX15	0	0	0	0	0	0	0	0	0	0	0	0	0	0	0	0	0	0	0	0	0	0	0	0	0	0	0	0	0	0	0	8434.15	0	0	0	0	0	0	0	0	0	0	0	0	0	0	0	0	0
Anaerotignum_faecicola	0	0	0	0	0	0	0	0	0	0	0	0	0	0	0	0	0	0	0	0	0	0	0	0	0	0	0	0	0	0	0	6880.7	0	0	0	0	0	0	0	0	0	0	0	0	0	0	0	0	0
Porphyromonas_sp_HMSC065F10	0	0	0	0	0	0	0	0	0	0	0	0	0	0	0	0	0	0	0	0	0	0	0	0	0	0	0	0	0	0	0	6722.65	0	0	0	0	0	0	0	0	0	0	0	0	0	0	0	0	0
Ruminococcaceae_bacterium_UBA1375	0	0	0	0	0	0	0	0	0	0	0	0	0	0	0	0	0	0	0	0	0	0	0	0	0	0	0	0	0	0	0	6973.21	0	0	0	0	0	0	0	0	0	0	0	0	0	0	0	0	0
Lacrimispora_celerecrescens	0	0	0	0	0	0	0	0	0	0	0	0	0	0	0	0	0	0	0	0	0	0	0	0	0	0	0	0	0	0	0	8692.42	0	0	0	0	0	0	0	0	0	0	0	0	0	0	0	0	0
Mediterraneibacter_butyricigenes	0	0	0	0	0	0	0	0	0	0	0	0	0	0	0	0	0	0	0	0	0	0	0	0	0	0	0	0	0	0	0	5843.77	0	0	0	0	0	0	0	0	0	0	0	0	0	0	0	0	0
Clostridium_sp_AM33_3	0	0	0	0	0	0	0	0	0	0	0	0	0	0	0	0	0	0	0	0	0	0	0	0	0	0	0	0	0	0	0	5674.17	0	0	0	72195.3	0	0	0	0	0	0	0	0	0	0	0	0	0
Ruminococcus_bovis	0	0	0	0	0	0	0	0	0	0	0	0	0	0	0	0	0	0	0	0	0	0	0	0	0	0	0	0	0	0	0	2401.5	0	0	0	0	0	0	0	0	0	0	0	0	0	0	0	0	0
Blautia_sp_Marseille_P3087	0	0	0	0	0	0	0	0	0	0	0	0	0	0	0	0	0	0	0	0	0	0	0	0	0	0	0	0	0	0	0	1649.83	0	0	0	0	11410.1	0	0	0	0	0	0	0	0	0	0	0	0
Clostridium_fessum	0	0	0	0	0	0	0	0	0	0	0	0	0	0	0	0	0	0	0	0	0	0	0	0	0	0	0	0	0	0	0	1457.09	0	0	0	96019.8	0	0	0	0	0	0	0	0	0	0	0	0	0
Mobiluncus_SGB15488	0	0	0	0	0	0	0	0	0	0	0	0	0	0	0	0	0	0	0	0	0	0	0	0	0	0	0	0	0	0	0	1241.22	0	0	0	0	0	0	0	0	0	0	0	0	0	0	0	0	0
GGB3593_SGB4817	0	0	0	0	0	0	0	0	0	0	0	0	0	0	0	0	0	0	0	0	0	0	0	0	0	0	0	0	0	0	0	1060.05	0	0	0	0	0	0	0	0	0	0	0	0	0	0	0	0	0
Prevotella_intermedia	0	0	0	0	0	0	0	0	0	0	0	0	0	0	0	0	0	0	0	0	0	0	0	0	0	0	0	0	0	0	0	327.652	0	0	0	0	376385	0	0	0	0	0	0	0	0	0	0	0	0
Anaerobutyricum_soehngenii	0	0	0	0	0	0	0	0	0	0	0	0	0	0	0	0	0	0	0	0	0	0	0	0	0	0	0	0	0	0	0	0	5923.98	0	0	5.42277e+06	0	0	0	0	0	0	0	0	0	0	0	0	0
Clostridium_sp_NSJ_42	0	0	0	0	0	0	0	0	0	0	0	0	0	0	0	0	0	0	0	0	0	0	0	0	0	0	0	0	0	0	0	0	1780.06	0	0	0	0	0	0	0	0	0	0	0	0	0	0	0	0
Pseudoclavibacter_sp_CFCC_11306	0	0	0	0	0	0	0	0	0	0	0	0	0	0	0	0	0	0	0	0	0	0	0	0	0	0	0	0	0	0	0	0	0	4282.66	0	0	0	0	0	0	0	0	0	0	0	0	0	0	0
Eggerthella_timonensis	0	0	0	0	0	0	0	0	0	0	0	0	0	0	0	0	0	0	0	0	0	0	0	0	0	0	0	0	0	0	0	0	0	0	2.58379e+06	0	0	0	0	0	0	0	0	0	0	0	0	0	0
Formosa_SGB1638	0	0	0	0	0	0	0	0	0	0	0	0	0	0	0	0	0	0	0	0	0	0	0	0	0	0	0	0	0	0	0	0	0	0	0	5.66838e+07	9.83692e+06	0	0	0	0	0	0	0	0	0	0	0	0
GGB1147_SGB1474	0	0	0	0	0	0	0	0	0	0	0	0	0	0	0	0	0	0	0	0	0	0	0	0	0	0	0	0	0	0	0	0	0	0	0	2.74031e+07	0	0	0	0	0	0	0	0	0	0	0	0	0
Prevotella_copri_clade_G	0	0	0	0	0	0	0	0	0	0	0	0	0	0	0	0	0	0	0	0	0	0	0	0	0	0	0	0	0	0	0	0	0	0	0	3.28874e+07	0	0	0	0	0	0	0	0	432809	0	0	0	0
Prevotellamassilia_timonensis	0	0	0	0	0	0	0	0	0	0	0	0	0	0	0	0	0	0	0	0	0	0	0	0	0	0	0	0	0	0	0	0	0	0	0	2.04916e+07	0	0	0	0	0	0	0	0	1.35248e+07	0	0	0	0
Holdemanella_porci	0	0	0	0	0	0	0	0	0	0	0	0	0	0	0	0	0	0	0	0	0	0	0	0	0	0	0	0	0	0	0	0	0	0	0	5.72069e+06	0	0	0	38238.3	0	0	0	0	0	0	0	0	0
Butyricicoccus_sp_AM29_23AC	0	0	0	0	0	0	0	0	0	0	0	0	0	0	0	0	0	0	0	0	0	0	0	0	0	0	0	0	0	0	0	0	0	0	0	3.10241e+06	0	0	0	0	0	0	0	0	0	0	0	0	0
Prevotella_SGB1680	0	0	0	0	0	0	0	0	0	0	0	0	0	0	0	0	0	0	0	0	0	0	0	0	0	0	0	0	0	0	0	0	0	0	0	3.19854e+06	0	0	0	0	0	0	0	0	0	0	0	0	0
GGB1247_SGB1668	0	0	0	0	0	0	0	0	0	0	0	0	0	0	0	0	0	0	0	0	0	0	0	0	0	0	0	0	0	0	0	0	0	0	0	3.77666e+06	0	0	0	0	0	0	0	0	0	0	0	0	0
GGB2738_SGB3684	0	0	0	0	0	0	0	0	0	0	0	0	0	0	0	0	0	0	0	0	0	0	0	0	0	0	0	0	0	0	0	0	0	0	0	2.90921e+06	0	0	0	0	0	0	0	0	0	0	0	0	0
Prevotella_sp_P4_51	0	0	0	0	0	0	0	0	0	0	0	0	0	0	0	0	0	0	0	0	0	0	0	0	0	0	0	0	0	0	0	0	0	0	0	2.45977e+06	0	0	0	0	0	0	0	0	0	0	0	0	0
Parolsenella_massiliensis	0	0	0	0	0	0	0	0	0	0	0	0	0	0	0	0	0	0	0	0	0	0	0	0	0	0	0	0	0	0	0	0	0	0	0	1.14211e+06	0	0	0	0	0	0	0	0	0	0	0	0	0
Blautia_faecicola	0	0	0	0	0	0	0	0	0	0	0	0	0	0	0	0	0	0	0	0	0	0	0	0	0	0	0	0	0	0	0	0	0	0	0	1.6481e+06	139488	0	0	0	0	0	0	0	0	0	0	0	0
Prevotella_SGB1675	0	0	0	0	0	0	0	0	0	0	0	0	0	0	0	0	0	0	0	0	0	0	0	0	0	0	0	0	0	0	0	0	0	0	0	1.24161e+06	0	0	0	0	0	0	0	0	0	0	0	0	0
Coprococcus_catus	0	0	0	0	0	0	0	0	0	0	0	0	0	0	0	0	0	0	0	0	0	0	0	0	0	0	0	0	0	0	0	0	0	0	0	950240	0	0	0	0	0	0	0	0	0	0	0	0	0
Prevotella_copri_clade_B	0	0	0	0	0	0	0	0	0	0	0	0	0	0	0	0	0	0	0	0	0	0	0	0	0	0	0	0	0	0	0	0	0	0	0	1.03628e+06	0	0	0	0	0	0	0	0	0	0	0	56983.4	0
Helicobacter_cinaedi	0	0	0	0	0	0	0	0	0	0	0	0	0	0	0	0	0	0	0	0	0	0	0	0	0	0	0	0	0	0	0	0	0	0	0	352165	0	0	0	0	0	0	0	0	0	0	0	17811.5	0
GGB79674_SGB6837	0	0	0	0	0	0	0	0	0	0	0	0	0	0	0	0	0	0	0	0	0	0	0	0	0	0	0	0	0	0	0	0	0	0	0	178608	0	0	0	0	0	0	0	0	0	0	0	0	0
Clostridiaceae_bacterium_Marseille_Q4143	0	0	0	0	0	0	0	0	0	0	0	0	0	0	0	0	0	0	0	0	0	0	0	0	0	0	0	0	0	0	0	0	0	0	0	222366	730.857	0	0	0	0	0	0	0	0	0	0	0	0
Eubacterium_ramulus	0	0	0	0	0	0	0	0	0	0	0	0	0	0	0	0	0	0	0	0	0	0	0	0	0	0	0	0	0	0	0	0	0	0	0	197300	0	0	0	0	0	0	0	0	0	0	0	0	0
GGB9370_SGB72473	0	0	0	0	0	0	0	0	0	0	0	0	0	0	0	0	0	0	0	0	0	0	0	0	0	0	0	0	0	0	0	0	0	0	0	191318	0	0	0	0	0	0	0	0	0	0	0	0	0
GGB2983_SGB3965	0	0	0	0	0	0	0	0	0	0	0	0	0	0	0	0	0	0	0	0	0	0	0	0	0	0	0	0	0	0	0	0	0	0	0	126252	0	0	0	0	0	0	0	0	0	0	0	0	0
Firmicutes_bacterium_AF16_15	0	0	0	0	0	0	0	0	0	0	0	0	0	0	0	0	0	0	0	0	0	0	0	0	0	0	0	0	0	0	0	0	0	0	0	137656	0	0	0	0	0	0	0	0	0	0	0	0	0
Roseburia_SGB4949	0	0	0	0	0	0	0	0	0	0	0	0	0	0	0	0	0	0	0	0	0	0	0	0	0	0	0	0	0	0	0	0	0	0	0	188320	0	0	0	0	0	0	0	0	0	0	0	0	0
GGB3730_SGB5060	0	0	0	0	0	0	0	0	0	0	0	0	0	0	0	0	0	0	0	0	0	0	0	0	0	0	0	0	0	0	0	0	0	0	0	65899.4	0	0	0	0	0	0	0	0	0	0	0	0	0
Senegalimassilia_faecalis	0	0	0	0	0	0	0	0	0	0	0	0	0	0	0	0	0	0	0	0	0	0	0	0	0	0	0	0	0	0	0	0	0	0	0	95433.1	0	0	0	0	0	0	0	0	0	0	0	0	0
GGB9383_SGB72489	0	0	0	0	0	0	0	0	0	0	0	0	0	0	0	0	0	0	0	0	0	0	0	0	0	0	0	0	0	0	0	0	0	0	0	43009	0	0	0	0	0	0	0	0	0	0	0	0	0
Candidatus_Catenibacterium_tridentinum	0	0	0	0	0	0	0	0	0	0	0	0	0	0	0	0	0	0	0	0	0	0	0	0	0	0	0	0	0	0	0	0	0	0	0	28508.5	0	0	0	0	0	0	0	0	0	0	0	0	0
Senegalimassilia_SGB72437	0	0	0	0	0	0	0	0	0	0	0	0	0	0	0	0	0	0	0	0	0	0	0	0	0	0	0	0	0	0	0	0	0	0	0	37107.6	0	0	0	0	0	0	0	0	0	0	0	0	0
Gemmiger_SGB15295	0	0	0	0	0	0	0	0	0	0	0	0	0	0	0	0	0	0	0	0	0	0	0	0	0	0	0	0	0	0	0	0	0	0	0	35229.3	0	0	0	0	0	0	0	0	0	0	0	0	0
GGB3429_SGB71706	0	0	0	0	0	0	0	0	0	0	0	0	0	0	0	0	0	0	0	0	0	0	0	0	0	0	0	0	0	0	0	0	0	0	0	34355.9	0	0	0	0	0	0	0	0	0	0	0	0	0
GGB1148_SGB1475	0	0	0	0	0	0	0	0	0	0	0	0	0	0	0	0	0	0	0	0	0	0	0	0	0	0	0	0	0	0	0	0	0	0	0	30417.2	0	0	0	0	0	0	0	0	0	0	0	0	0
GGB3118_SGB4130	0	0	0	0	0	0	0	0	0	0	0	0	0	0	0	0	0	0	0	0	0	0	0	0	0	0	0	0	0	0	0	0	0	0	0	16176.4	0	0	0	0	0	0	0	0	0	0	0	0	0
Eubacterium_rectale	0	0	0	0	0	0	0	0	0	0	0	0	0	0	0	0	0	0	0	0	0	0	0	0	0	0	0	0	0	0	0	0	0	0	0	19980.2	0	0	0	0	0	0	0	0	0	0	0	0	0
Anaerostipes_SGB4708	0	0	0	0	0	0	0	0	0	0	0	0	0	0	0	0	0	0	0	0	0	0	0	0	0	0	0	0	0	0	0	0	0	0	0	17481.5	0	0	0	0	0	0	0	0	0	0	0	0	0
Bacteroides_stercoris	0	0	0	0	0	0	0	0	0	0	0	0	0	0	0	0	0	0	0	0	0	0	0	0	0	0	0	0	0	0	0	0	0	0	0	14486.9	0	0	0	0	0	0	0	0	1.82706e+07	0	0	0	0
GGB34797_SGB14321	0	0	0	0	0	0	0	0	0	0	0	0	0	0	0	0	0	0	0	0	0	0	0	0	0	0	0	0	0	0	0	0	0	0	0	7145.68	0	0	0	0	0	0	0	0	0	0	0	0	0
Lachnospira_pectinoschiza	0	0	0	0	0	0	0	0	0	0	0	0	0	0	0	0	0	0	0	0	0	0	0	0	0	0	0	0	0	0	0	0	0	0	0	7206.38	0	0	0	0	0	0	0	0	0	0	0	5174.15	0
Bifidobacterium_crudilactis	0	0	0	0	0	0	0	0	0	0	0	0	0	0	0	0	0	0	0	0	0	0	0	0	0	0	0	0	0	0	0	0	0	0	0	5773.2	0	0	0	0	0	0	0	0	0	0	0	0	0
Senegalimassilia_SGB74484	0	0	0	0	0	0	0	0	0	0	0	0	0	0	0	0	0	0	0	0	0	0	0	0	0	0	0	0	0	0	0	0	0	0	0	4741.3	0	0	0	0	0	0	0	0	0	0	0	0	0
Acinetobacter_ursingii	0	0	0	0	0	0	0	0	0	0	0	0	0	0	0	0	0	0	0	0	0	0	0	0	0	0	0	0	0	0	0	0	0	0	0	5914.83	0	0	0	0	0	0	0	0	0	0	0	0	0
Peptostreptococcus_SGB749	0	0	0	0	0	0	0	0	0	0	0	0	0	0	0	0	0	0	0	0	0	0	0	0	0	0	0	0	0	0	0	0	0	0	0	2360.54	0	0	0	0	0	0	0	0	0	0	0	0	0
GGB4672_SGB6461	0	0	0	0	0	0	0	0	0	0	0	0	0	0	0	0	0	0	0	0	0	0	0	0	0	0	0	0	0	0	0	0	0	0	0	2721.36	0	0	0	0	0	0	0	0	0	0	0	0	0
Acinetobacter_pittii	0	0	0	0	0	0	0	0	0	0	0	0	0	0	0	0	0	0	0	0	0	0	0	0	0	0	0	0	0	0	0	0	0	0	0	3476.73	0	0	0	0	0	0	0	0	0	0	0	0	0
Microbacterium_SGB55573	0	0	0	0	0	0	0	0	0	0	0	0	0	0	0	0	0	0	0	0	0	0	0	0	0	0	0	0	0	0	0	0	0	0	0	1723.19	0	0	0	0	0	0	0	0	0	0	0	0	0
Bifidobacterium_subtile	0	0	0	0	0	0	0	0	0	0	0	0	0	0	0	0	0	0	0	0	0	0	0	0	0	0	0	0	0	0	0	0	0	0	0	1247.71	0	0	0	0	0	0	0	0	0	0	0	0	0
Prevotella_copri_clade_E	0	0	0	0	0	0	0	0	0	0	0	0	0	0	0	0	0	0	0	0	0	0	0	0	0	0	0	0	0	0	0	0	0	0	0	1632.14	0	0	0	0	0	0	0	0	0	0	0	0	0
Ligilactobacillus_SGB15290	0	0	0	0	0	0	0	0	0	0	0	0	0	0	0	0	0	0	0	0	0	0	0	0	0	0	0	0	0	0	0	0	0	0	0	1119.57	0	0	0	0	0	0	0	0	0	0	0	0	0
Haemophilus_SGB5071	0	0	0	0	0	0	0	0	0	0	0	0	0	0	0	0	0	0	0	0	0	0	0	0	0	0	0	0	0	0	0	0	0	0	0	826.187	0	0	0	0	0	0	0	0	0	0	0	0	0
Mesosutterella_multiformis	0	0	0	0	0	0	0	0	0	0	0	0	0	0	0	0	0	0	0	0	0	0	0	0	0	0	0	0	0	0	0	0	0	0	0	0	1.91297e+06	0	0	0	0	0	0	0	0	0	0	0	0
Anaerobutyricum_hallii	0	0	0	0	0	0	0	0	0	0	0	0	0	0	0	0	0	0	0	0	0	0	0	0	0	0	0	0	0	0	0	0	0	0	0	0	239087	0	0	0	0	0	0	0	5902.69	0	0	0	0
Clostridium_sp_AF34_10BH	0	0	0	0	0	0	0	0	0	0	0	0	0	0	0	0	0	0	0	0	0	0	0	0	0	0	0	0	0	0	0	0	0	0	0	0	183144	0	0	0	0	0	0	0	0	0	0	0	0
Clostridium_sp_AF27_2AA	0	0	0	0	0	0	0	0	0	0	0	0	0	0	0	0	0	0	0	0	0	0	0	0	0	0	0	0	0	0	0	0	0	0	0	0	56027.5	0	0	0	0	0	0	0	0	0	0	0	0
Enterococcus_durans	0	0	0	0	0	0	0	0	0	0	0	0	0	0	0	0	0	0	0	0	0	0	0	0	0	0	0	0	0	0	0	0	0	0	0	0	42679.1	0	0	0	0	0	0	0	0	0	73199.7	0	0
Slackia_exigua	0	0	0	0	0	0	0	0	0	0	0	0	0	0	0	0	0	0	0	0	0	0	0	0	0	0	0	0	0	0	0	0	0	0	0	0	21010.7	0	0	0	0	0	0	0	0	0	0	0	0
Hallella_seregens	0	0	0	0	0	0	0	0	0	0	0	0	0	0	0	0	0	0	0	0	0	0	0	0	0	0	0	0	0	0	0	0	0	0	0	0	16517.4	0	0	0	0	0	0	0	0	0	0	0	0
Dysgonomonas_capnocytophagoides	0	0	0	0	0	0	0	0	0	0	0	0	0	0	0	0	0	0	0	0	0	0	0	0	0	0	0	0	0	0	0	0	0	0	0	0	22299.9	0	0	0	0	0	0	0	0	0	0	0	0
Campylobacter_SGB19337	0	0	0	0	0	0	0	0	0	0	0	0	0	0	0	0	0	0	0	0	0	0	0	0	0	0	0	0	0	0	0	0	0	0	0	0	2537.53	0	0	0	0	0	0	0	0	0	0	0	0
Streptococcus_constellatus	0	0	0	0	0	0	0	0	0	0	0	0	0	0	0	0	0	0	0	0	0	0	0	0	0	0	0	0	0	0	0	0	0	0	0	0	1400.32	0	0	0	0	0	0	0	0	0	0	0	0
Parasutterella_excrementihominis	0	0	0	0	0	0	0	0	0	0	0	0	0	0	0	0	0	0	0	0	0	0	0	0	0	0	0	0	0	0	0	0	0	0	0	0	0	5906.99	0	0	0	0	0	0	13123.7	0	0	0	1.36566e+06
Alloscardovia_omnicolens	0	0	0	0	0	0	0	0	0	0	0	0	0	0	0	0	0	0	0	0	0	0	0	0	0	0	0	0	0	0	0	0	0	0	0	0	0	267.641	0	0	0	0	0	0	0	0	0	0	0
Aurantimicrobium_photophilum	0	0	0	0	0	0	0	0	0	0	0	0	0	0	0	0	0	0	0	0	0	0	0	0	0	0	0	0	0	0	0	0	0	0	0	0	0	39.0441	0	0	0	0	0	0	0	0	0	0	0
Ornithinimicrobium_flavum	0	0	0	0	0	0	0	0	0	0	0	0	0	0	0	0	0	0	0	0	0	0	0	0	0	0	0	0	0	0	0	0	0	0	0	0	0	0	102076	0	0	0	0	29668	0	0	0	15657.9	0
Marihabitans_asiaticum	0	0	0	0	0	0	0	0	0	0	0	0	0	0	0	0	0	0	0	0	0	0	0	0	0	0	0	0	0	0	0	0	0	0	0	0	0	0	64765.4	0	0	0	0	0	0	0	0	0	0
Enterocloster_citroniae	0	0	0	0	0	0	0	0	0	0	0	0	0	0	0	0	0	0	0	0	0	0	0	0	0	0	0	0	0	0	0	0	0	0	0	0	0	0	92215.7	0	0	0	0	0	0	0	0	0	0
Ornithinimicrobium_sp_CNJ_824	0	0	0	0	0	0	0	0	0	0	0	0	0	0	0	0	0	0	0	0	0	0	0	0	0	0	0	0	0	0	0	0	0	0	0	0	0	0	38237.2	0	0	0	0	10436.2	0	0	0	0	0
Kocuria_subflava	0	0	0	0	0	0	0	0	0	0	0	0	0	0	0	0	0	0	0	0	0	0	0	0	0	0	0	0	0	0	0	0	0	0	0	0	0	0	28185.4	0	0	0	0	0	0	0	0	0	0
Kytococcus_aerolatus	0	0	0	0	0	0	0	0	0	0	0	0	0	0	0	0	0	0	0	0	0	0	0	0	0	0	0	0	0	0	0	0	0	0	0	0	0	0	13361.2	0	0	0	0	0	0	0	0	0	0
Yimella_lutea	0	0	0	0	0	0	0	0	0	0	0	0	0	0	0	0	0	0	0	0	0	0	0	0	0	0	0	0	0	0	0	0	0	0	0	0	0	0	16806.4	0	0	0	0	0	0	0	0	0	0
Propioniciclava_soli	0	0	0	0	0	0	0	0	0	0	0	0	0	0	0	0	0	0	0	0	0	0	0	0	0	0	0	0	0	0	0	0	0	0	0	0	0	0	10442.4	0	0	0	0	0	0	0	0	0	0
Glutamicibacter_nicotianae	0	0	0	0	0	0	0	0	0	0	0	0	0	0	0	0	0	0	0	0	0	0	0	0	0	0	0	0	0	0	0	0	0	0	0	0	0	0	9634.51	0	0	0	0	0	0	0	0	0	0
Janibacter_endophyticus	0	0	0	0	0	0	0	0	0	0	0	0	0	0	0	0	0	0	0	0	0	0	0	0	0	0	0	0	0	0	0	0	0	0	0	0	0	0	5580.3	0	0	0	0	0	0	0	0	0	0
Salinicoccus_halodurans	0	0	0	0	0	0	0	0	0	0	0	0	0	0	0	0	0	0	0	0	0	0	0	0	0	0	0	0	0	0	0	0	0	0	0	0	0	0	5053.81	0	0	0	0	0	0	0	0	0	0
Micrococcus_flavus	0	0	0	0	0	0	0	0	0	0	0	0	0	0	0	0	0	0	0	0	0	0	0	0	0	0	0	0	0	0	0	0	0	0	0	0	0	0	3862.54	0	0	0	0	0	0	0	0	0	0
Pseudonocardia_ammonioxydans	0	0	0	0	0	0	0	0	0	0	0	0	0	0	0	0	0	0	0	0	0	0	0	0	0	0	0	0	0	0	0	0	0	0	0	0	0	0	9535.03	0	0	0	0	0	0	0	0	0	0
Tessaracoccus_flavus	0	0	0	0	0	0	0	0	0	0	0	0	0	0	0	0	0	0	0	0	0	0	0	0	0	0	0	0	0	0	0	0	0	0	0	0	0	0	3760.64	0	0	0	0	0	0	0	0	0	0
Janibacter_terrae	0	0	0	0	0	0	0	0	0	0	0	0	0	0	0	0	0	0	0	0	0	0	0	0	0	0	0	0	0	0	0	0	0	0	0	0	0	0	3112.84	0	0	0	0	0	0	0	0	0	0
Serinicoccus_sediminis	0	0	0	0	0	0	0	0	0	0	0	0	0	0	0	0	0	0	0	0	0	0	0	0	0	0	0	0	0	0	0	0	0	0	0	0	0	0	3319.06	0	0	0	0	0	0	0	0	0	0
Arsenicicoccus_sp_MKL_02	0	0	0	0	0	0	0	0	0	0	0	0	0	0	0	0	0	0	0	0	0	0	0	0	0	0	0	0	0	0	0	0	0	0	0	0	0	0	2909.03	0	0	0	0	0	0	0	0	0	0
Brevibacterium_pigmentatum	0	0	0	0	0	0	0	0	0	0	0	0	0	0	0	0	0	0	0	0	0	0	0	0	0	0	0	0	0	0	0	0	0	0	0	0	0	0	2984.25	0	0	0	0	0	0	0	0	0	0
Nesterenkonia_massiliensis	0	0	0	0	0	0	0	0	0	0	0	0	0	0	0	0	0	0	0	0	0	0	0	0	0	0	0	0	0	0	0	0	0	0	0	0	0	0	2222.41	0	0	0	0	0	0	0	0	0	0
Brachybacterium_aquaticum	0	0	0	0	0	0	0	0	0	0	0	0	0	0	0	0	0	0	0	0	0	0	0	0	0	0	0	0	0	0	0	0	0	0	0	0	0	0	2634.87	0	0	0	0	0	0	0	0	0	0
Micrococcus_cohnii	0	0	0	0	0	0	0	0	0	0	0	0	0	0	0	0	0	0	0	0	0	0	0	0	0	0	0	0	0	0	0	0	0	0	0	0	0	0	1717.76	0	0	0	0	0	0	0	0	0	0
Agrococcus_lahaulensis	0	0	0	0	0	0	0	0	0	0	0	0	0	0	0	0	0	0	0	0	0	0	0	0	0	0	0	0	0	0	0	0	0	0	0	0	0	0	1805.11	0	0	0	0	0	0	0	0	0	0
Planococcus_maitriensis	0	0	0	0	0	0	0	0	0	0	0	0	0	0	0	0	0	0	0	0	0	0	0	0	0	0	0	0	0	0	0	0	0	0	0	0	0	0	1919.14	0	0	0	0	0	0	0	0	0	0
Planomicrobium_okeanokoites	0	0	0	0	0	0	0	0	0	0	0	0	0	0	0	0	0	0	0	0	0	0	0	0	0	0	0	0	0	0	0	0	0	0	0	0	0	0	1899.73	0	0	0	0	0	0	0	0	0	0
Arsenicicoccus_bolidensis	0	0	0	0	0	0	0	0	0	0	0	0	0	0	0	0	0	0	0	0	0	0	0	0	0	0	0	0	0	0	0	0	0	0	0	0	0	0	2016.19	0	0	0	0	0	0	0	0	0	0
Tetrasphaera_sp_F2B08	0	0	0	0	0	0	0	0	0	0	0	0	0	0	0	0	0	0	0	0	0	0	0	0	0	0	0	0	0	0	0	0	0	0	0	0	0	0	2251.53	0	0	0	0	0	0	0	0	0	0
Flavimobilis_marinus	0	0	0	0	0	0	0	0	0	0	0	0	0	0	0	0	0	0	0	0	0	0	0	0	0	0	0	0	0	0	0	0	0	0	0	0	0	0	1331.99	0	0	0	0	0	0	0	0	0	0
Clostridium_sp_12_A	0	0	0	0	0	0	0	0	0	0	0	0	0	0	0	0	0	0	0	0	0	0	0	0	0	0	0	0	0	0	0	0	0	0	0	0	0	0	1446.03	0	0	0	0	0	0	0	0	0	0
Leminorella_grimontii	0	0	0	0	0	0	0	0	0	0	0	0	0	0	0	0	0	0	0	0	0	0	0	0	0	0	0	0	0	0	0	0	0	0	0	0	0	0	941.372	0	0	0	0	0	0	0	0	0	0
Brachybacterium_saurashtrense	0	0	0	0	0	0	0	0	0	0	0	0	0	0	0	0	0	0	0	0	0	0	0	0	0	0	0	0	0	0	0	0	0	0	0	0	0	0	519.21	0	0	0	0	0	0	0	0	0	0
GGB71781_SGB98749	0	0	0	0	0	0	0	0	0	0	0	0	0	0	0	0	0	0	0	0	0	0	0	0	0	0	0	0	0	0	0	0	0	0	0	0	0	0	458.555	0	0	0	0	0	0	0	0	0	0
Lysobacter_defluvii	0	0	0	0	0	0	0	0	0	0	0	0	0	0	0	0	0	0	0	0	0	0	0	0	0	0	0	0	0	0	0	0	0	0	0	0	0	0	380.916	0	0	0	0	0	0	0	0	0	0
Serinicoccus_chungangensis	0	0	0	0	0	0	0	0	0	0	0	0	0	0	0	0	0	0	0	0	0	0	0	0	0	0	0	0	0	0	0	0	0	0	0	0	0	0	410.031	0	0	0	0	0	0	0	0	0	0
Planomicrobium_sp_YIM_101495	0	0	0	0	0	0	0	0	0	0	0	0	0	0	0	0	0	0	0	0	0	0	0	0	0	0	0	0	0	0	0	0	0	0	0	0	0	0	147.999	0	0	0	0	0	0	0	0	0	0
Streptomyces_abyssalis	0	0	0	0	0	0	0	0	0	0	0	0	0	0	0	0	0	0	0	0	0	0	0	0	0	0	0	0	0	0	0	0	0	0	0	0	0	0	332.392	0	0	0	0	0	0	0	0	0	0
Giardia_intestinalis	0	0	0	0	0	0	0	0	0	0	0	0	0	0	0	0	0	0	0	0	0	0	0	0	0	0	0	0	0	0	0	0	0	0	0	0	0	0	0	14286.9	0	0	0	0	0	0	0	0	0
Schaalia_cardiffensis	0	0	0	0	0	0	0	0	0	0	0	0	0	0	0	0	0	0	0	0	0	0	0	0	0	0	0	0	0	0	0	0	0	0	0	0	0	0	0	657.738	0	0	0	0	0	0	0	0	0
Acinetobacter_baumannii	0	0	0	0	0	0	0	0	0	0	0	0	0	0	0	0	0	0	0	0	0	0	0	0	0	0	0	0	0	0	0	0	0	0	0	0	0	0	0	0	0	0	110350	0	0	0	55637.4	0	0
Acinetobacter_junii	0	0	0	0	0	0	0	0	0	0	0	0	0	0	0	0	0	0	0	0	0	0	0	0	0	0	0	0	0	0	0	0	0	0	0	0	0	0	0	0	0	0	13153.1	0	0	0	0	0	0
Anaerococcus_marasmi	0	0	0	0	0	0	0	0	0	0	0	0	0	0	0	0	0	0	0	0	0	0	0	0	0	0	0	0	0	0	0	0	0	0	0	0	0	0	0	0	0	0	3670.16	0	0	0	0	0	0
Corynebacterium_variabile	0	0	0	0	0	0	0	0	0	0	0	0	0	0	0	0	0	0	0	0	0	0	0	0	0	0	0	0	0	0	0	0	0	0	0	0	0	0	0	0	0	0	2201.61	0	0	0	34009.5	0	0
Brachybacterium_nesterenkovii	0	0	0	0	0	0	0	0	0	0	0	0	0	0	0	0	0	0	0	0	0	0	0	0	0	0	0	0	0	0	0	0	0	0	0	0	0	0	0	0	0	0	621.123	0	0	0	0	0	0
Microbacterium_enclense	0	0	0	0	0	0	0	0	0	0	0	0	0	0	0	0	0	0	0	0	0	0	0	0	0	0	0	0	0	0	0	0	0	0	0	0	0	0	0	0	0	0	0	2552.08	0	0	0	0	0
GGB781_SGB1024	0	0	0	0	0	0	0	0	0	0	0	0	0	0	0	0	0	0	0	0	0	0	0	0	0	0	0	0	0	0	0	0	0	0	0	0	0	0	0	0	0	0	0	0	6448.2	0	0	0	0
Lacticaseibacillus_songhuajiangensis	0	0	0	0	0	0	0	0	0	0	0	0	0	0	0	0	0	0	0	0	0	0	0	0	0	0	0	0	0	0	0	0	0	0	0	0	0	0	0	0	0	0	0	0	38.4654	0	0	0	0
Parabacteroides_merdae	0	0	0	0	0	0	0	0	0	0	0	0	0	0	0	0	0	0	0	0	0	0	0	0	0	0	0	0	0	0	0	0	0	0	0	0	0	0	0	0	0	0	0	0	0	1.44677e+06	0	0	0
Lactococcus_cremoris	0	0	0	0	0	0	0	0	0	0	0	0	0	0	0	0	0	0	0	0	0	0	0	0	0	0	0	0	0	0	0	0	0	0	0	0	0	0	0	0	0	0	0	0	0	5983.97	0	0	0
Streptococcus_dysgalactiae	0	0	0	0	0	0	0	0	0	0	0	0	0	0	0	0	0	0	0	0	0	0	0	0	0	0	0	0	0	0	0	0	0	0	0	0	0	0	0	0	0	0	0	0	0	0	28645.3	0	0
Dermacoccus_nishinomiyaensis	0	0	0	0	0	0	0	0	0	0	0	0	0	0	0	0	0	0	0	0	0	0	0	0	0	0	0	0	0	0	0	0	0	0	0	0	0	0	0	0	0	0	0	0	0	0	10342.2	0	0
Stenotrophomonas_maltophilia	0	0	0	0	0	0	0	0	0	0	0	0	0	0	0	0	0	0	0	0	0	0	0	0	0	0	0	0	0	0	0	0	0	0	0	0	0	0	0	0	0	0	0	0	0	0	1417.86	0	0
GGB1151_SGB1478	0	0	0	0	0	0	0	0	0	0	0	0	0	0	0	0	0	0	0	0	0	0	0	0	0	0	0	0	0	0	0	0	0	0	0	0	0	0	0	0	0	0	0	0	0	0	0	2.07188e+06	0
Cellulosimicrobium_cellulans	0	0	0	0	0	0	0	0	0	0	0	0	0	0	0	0	0	0	0	0	0	0	0	0	0	0	0	0	0	0	0	0	0	0	0	0	0	0	0	0	0	0	0	0	0	0	0	60843.7	0
Janibacter_melonis	0	0	0	0	0	0	0	0	0	0	0	0	0	0	0	0	0	0	0	0	0	0	0	0	0	0	0	0	0	0	0	0	0	0	0	0	0	0	0	0	0	0	0	0	0	0	0	40404.4	0
Blastococcus_sp_TML_M2B	0	0	0	0	0	0	0	0	0	0	0	0	0	0	0	0	0	0	0	0	0	0	0	0	0	0	0	0	0	0	0	0	0	0	0	0	0	0	0	0	0	0	0	0	0	0	0	47231	0
GGB79998_SGB48024	0	0	0	0	0	0	0	0	0	0	0	0	0	0	0	0	0	0	0	0	0	0	0	0	0	0	0	0	0	0	0	0	0	0	0	0	0	0	0	0	0	0	0	0	0	0	0	22037.5	0
GGB10111_SGB98996	0	0	0	0	0	0	0	0	0	0	0	0	0	0	0	0	0	0	0	0	0	0	0	0	0	0	0	0	0	0	0	0	0	0	0	0	0	0	0	0	0	0	0	0	0	0	0	8926.08	0
Faecalibacillus_faecis	0	0	0	0	0	0	0	0	0	0	0	0	0	0	0	0	0	0	0	0	0	0	0	0	0	0	0	0	0	0	0	0	0	0	0	0	0	0	0	0	0	0	0	0	0	0	0	3616.49	0
Kocuria_sediminis	0	0	0	0	0	0	0	0	0	0	0	0	0	0	0	0	0	0	0	0	0	0	0	0	0	0	0	0	0	0	0	0	0	0	0	0	0	0	0	0	0	0	0	0	0	0	0	4212.46	0
Eubacterium_brachy	0	0	0	0	0	0	0	0	0	0	0	0	0	0	0	0	0	0	0	0	0	0	0	0	0	0	0	0	0	0	0	0	0	0	0	0	0	0	0	0	0	0	0	0	0	0	0	0	2596.94
Collinsella_vaginalis	0	0	0	0	0	0	0	0	0	0	0	0	0	0	0	0	0	0	0	0	0	0	0	0	0	0	0	0	0	0	0	0	0	0	0	0	0	0	0	0	0	0	0	0	0	0	0	0	0
Prevotella_copri_clade_I	0	0	0	0	0	0	0	0	0	0	0	0	0	0	0	0	0	0	0	0	0	0	0	0	0	0	0	0	0	0	0	0	0	0	0	0	0	0	0	0	0	0	0	0	0	0	0	0	0
GGB3859_SGB5235	0	0	0	0	0	0	0	0	0	0	0	0	0	0	0	0	0	0	0	0	0	0	0	0	0	0	0	0	0	0	0	0	0	0	0	0	0	0	0	0	0	0	0	0	0	0	0	0	0
Enterococcus_cecorum	0	0	0	0	0	0	0	0	0	0	0	0	0	0	0	0	0	0	0	0	0	0	0	0	0	0	0	0	0	0	0	0	0	0	0	0	0	0	0	0	0	0	0	0	0	0	0	0	0
Pediococcus_pentosaceus	0	0	0	0	0	0	0	0	0	0	0	0	0	0	0	0	0	0	0	0	0	0	0	0	0	0	0	0	0	0	0	0	0	0	0	0	0	0	0	0	0	0	0	0	0	0	0	0	0
Limosilactobacillus_reuteri	0	0	0	0	0	0	0	0	0	0	0	0	0	0	0	0	0	0	0	0	0	0	0	0	0	0	0	0	0	0	0	0	0	0	0	0	0	0	0	0	0	0	0	0	0	0	0	0	0
Enterococcus_asini	0	0	0	0	0	0	0	0	0	0	0	0	0	0	0	0	0	0	0	0	0	0	0	0	0	0	0	0	0	0	0	0	0	0	0	0	0	0	0	0	0	0	0	0	0	0	0	0	0
Fusobacterium_ulcerans	0	0	0	0	0	0	0	0	0	0	0	0	0	0	0	0	0	0	0	0	0	0	0	0	0	0	0	0	0	0	0	0	0	0	0	0	0	0	0	0	0	0	0	0	0	0	0	0	0
Olegusella_massiliensis	0	0	0	0	0	0	0	0	0	0	0	0	0	0	0	0	0	0	0	0	0	0	0	0	0	0	0	0	0	0	0	0	0	0	0	0	0	0	0	0	0	0	0	0	0	0	0	0	0
Corynebacterium_accolens	0	0	0	0	0	0	0	0	0	0	0	0	0	0	0	0	0	0	0	0	0	0	0	0	0	0	0	0	0	0	0	0	0	0	0	0	0	0	0	0	0	0	0	0	0	0	0	0	0
Alistipes_finegoldii	0	0	0	0	0	0	0	0	0	0	0	0	0	0	0	0	0	0	0	0	0	0	0	0	0	0	0	0	0	0	0	0	0	0	0	0	0	0	0	0	0	0	0	0	0	0	0	0	0
GGB1495_SGB2071	0	0	0	0	0	0	0	0	0	0	0	0	0	0	0	0	0	0	0	0	0	0	0	0	0	0	0	0	0	0	0	0	0	0	0	0	0	0	0	0	0	0	0	0	0	0	0	0	0
Prevotella_copri_clade_F	0	0	0	0	0	0	0	0	0	0	0	0	0	0	0	0	0	0	0	0	0	0	0	0	0	0	0	0	0	0	0	0	0	0	0	0	0	0	0	0	0	0	0	0	0	0	0	0	0
Clostridium_porci	0	0	0	0	0	0	0	0	0	0	0	0	0	0	0	0	0	0	0	0	0	0	0	0	0	0	0	0	0	0	0	0	0	0	0	0	0	0	0	0	0	0	0	0	0	0	0	0	0
Phocaeicola_coprocola	0	0	0	0	0	0	0	0	0	0	0	0	0	0	0	0	0	0	0	0	0	0	0	0	0	0	0	0	0	0	0	0	0	0	0	0	0	0	0	0	0	0	0	0	0	0	0	0	0
Collinsella_intestinalis	0	0	0	0	0	0	0	0	0	0	0	0	0	0	0	0	0	0	0	0	0	0	0	0	0	0	0	0	0	0	0	0	0	0	0	0	0	0	0	0	0	0	0	0	0	0	0	0	0
Levilactobacillus_brevis	0	0	0	0	0	0	0	0	0	0	0	0	0	0	0	0	0	0	0	0	0	0	0	0	0	0	0	0	0	0	0	0	0	0	0	0	0	0	0	0	0	0	0	0	0	0	0	0	0
Ezakiella_SGB6726	0	0	0	0	0	0	0	0	0	0	0	0	0	0	0	0	0	0	0	0	0	0	0	0	0	0	0	0	0	0	0	0	0	0	0	0	0	0	0	0	0	0	0	0	0	0	0	0	0
Porphyromonas_bennonis	0	0	0	0	0	0	0	0	0	0	0	0	0	0	0	0	0	0	0	0	0	0	0	0	0	0	0	0	0	0	0	0	0	0	0	0	0	0	0	0	0	0	0	0	0	0	0	0	0
Clostridium_tertium	0	0	0	0	0	0	0	0	0	0	0	0	0	0	0	0	0	0	0	0	0	0	0	0	0	0	0	0	0	0	0	0	0	0	0	0	0	0	0	0	0	0	0	0	0	0	0	0	0
GGB9832_SGB15478	0	0	0	0	0	0	0	0	0	0	0	0	0	0	0	0	0	0	0	0	0	0	0	0	0	0	0	0	0	0	0	0	0	0	0	0	0	0	0	0	0	0	0	0	0	0	0	0	0
Prevotella_oulorum	0	0	0	0	0	0	0	0	0	0	0	0	0	0	0	0	0	0	0	0	0	0	0	0	0	0	0	0	0	0	0	0	0	0	0	0	0	0	0	0	0	0	0	0	0	0	0	0	0
Gemella_asaccharolytica	0	0	0	0	0	0	0	0	0	0	0	0	0	0	0	0	0	0	0	0	0	0	0	0	0	0	0	0	0	0	0	0	0	0	0	0	0	0	0	0	0	0	0	0	0	0	0	0	0
Streptococcus_sanguinis	0	0	0	0	0	0	0	0	0	0	0	0	0	0	0	0	0	0	0	0	0	0	0	0	0	0	0	0	0	0	0	0	0	0	0	0	0	0	0	0	0	0	0	0	0	0	0	0	0
Lentilactobacillus_hilgardii	0	0	0	0	0	0	0	0	0	0	0	0	0	0	0	0	0	0	0	0	0	0	0	0	0	0	0	0	0	0	0	0	0	0	0	0	0	0	0	0	0	0	0	0	0	0	0	0	0
Limosilactobacillus_antri	0	0	0	0	0	0	0	0	0	0	0	0	0	0	0	0	0	0	0	0	0	0	0	0	0	0	0	0	0	0	0	0	0	0	0	0	0	0	0	0	0	0	0	0	0	0	0	0	0
Acetobacter_pomorum	0	0	0	0	0	0	0	0	0	0	0	0	0	0	0	0	0	0	0	0	0	0	0	0	0	0	0	0	0	0	0	0	0	0	0	0	0	0	0	0	0	0	0	0	0	0	0	0	0
Haemophilus_influenzae	0	0	0	0	0	0	0	0	0	0	0	0	0	0	0	0	0	0	0	0	0	0	0	0	0	0	0	0	0	0	0	0	0	0	0	0	0	0	0	0	0	0	0	0	0	0	0	0	0
GGB4386_SGB6036	0	0	0	0	0	0	0	0	0	0	0	0	0	0	0	0	0	0	0	0	0	0	0	0	0	0	0	0	0	0	0	0	0	0	0	0	0	0	0	0	0	0	0	0	0	0	0	0	0
GGB9081_SGB70926	0	0	0	0	0	0	0	0	0	0	0	0	0	0	0	0	0	0	0	0	0	0	0	0	0	0	0	0	0	0	0	0	0	0	0	0	0	0	0	0	0	0	0	0	0	0	0	0	0
Enterococcus_canis	0	0	0	0	0	0	0	0	0	0	0	0	0	0	0	0	0	0	0	0	0	0	0	0	0	0	0	0	0	0	0	0	0	0	0	0	0	0	0	0	0	0	0	0	0	0	0	0	0
GGB79751_SGB6028	0	0	0	0	0	0	0	0	0	0	0	0	0	0	0	0	0	0	0	0	0	0	0	0	0	0	0	0	0	0	0	0	0	0	0	0	0	0	0	0	0	0	0	0	0	0	0	0	0
Actinomyces_sp_HMSC065F12	0	0	0	0	0	0	0	0	0	0	0	0	0	0	0	0	0	0	0	0	0	0	0	0	0	0	0	0	0	0	0	0	0	0	0	0	0	0	0	0	0	0	0	0	0	0	0	0	0
GGB1407_SGB1930	0	0	0	0	0	0	0	0	0	0	0	0	0	0	0	0	0	0	0	0	0	0	0	0	0	0	0	0	0	0	0	0	0	0	0	0	0	0	0	0	0	0	0	0	0	0	0	0	0
Aeromonas_media	0	0	0	0	0	0	0	0	0	0	0	0	0	0	0	0	0	0	0	0	0	0	0	0	0	0	0	0	0	0	0	0	0	0	0	0	0	0	0	0	0	0	0	0	0	0	0	0	0
Corynebacterium_sp_Sa1YVA5	0	0	0	0	0	0	0	0	0	0	0	0	0	0	0	0	0	0	0	0	0	0	0	0	0	0	0	0	0	0	0	0	0	0	0	0	0	0	0	0	0	0	0	0	0	0	0	0	0
Aeromonas_allosaccharophila	0	0	0	0	0	0	0	0	0	0	0	0	0	0	0	0	0	0	0	0	0	0	0	0	0	0	0	0	0	0	0	0	0	0	0	0	0	0	0	0	0	0	0	0	0	0	0	0	0
Aeromonas_veronii	0	0	0	0	0	0	0	0	0	0	0	0	0	0	0	0	0	0	0	0	0	0	0	0	0	0	0	0	0	0	0	0	0	0	0	0	0	0	0	0	0	0	0	0	0	0	0	0	0
Comamonas_aquatica	0	0	0	0	0	0	0	0	0	0	0	0	0	0	0	0	0	0	0	0	0	0	0	0	0	0	0	0	0	0	0	0	0	0	0	0	0	0	0	0	0	0	0	0	0	0	0	0	0
GGB2734_SGB3677	0	0	0	0	0	0	0	0	0	0	0	0	0	0	0	0	0	0	0	0	0	0	0	0	0	0	0	0	0	0	0	0	0	0	0	0	0	0	0	0	0	0	0	0	0	0	0	0	0
Erysipelotrichaceae_bacterium_7770_A6	0	0	0	0	0	0	0	0	0	0	0	0	0	0	0	0	0	0	0	0	0	0	0	0	0	0	0	0	0	0	0	0	0	0	0	0	0	0	0	0	0	0	0	0	0	0	0	0	0
Kluyvera_SGB71764	0	0	0	0	0	0	0	0	0	0	0	0	0	0	0	0	0	0	0	0	0	0	0	0	0	0	0	0	0	0	0	0	0	0	0	0	0	0	0	0	0	0	0	0	0	0	0	0	0
GGB9627_SGB15081	0	0	0	0	0	0	0	0	0	0	0	0	0	0	0	0	0	0	0	0	0	0	0	0	0	0	0	0	0	0	0	0	0	0	0	0	0	0	0	0	0	0	0	0	0	0	0	0	0
Roseburia_hominis	0	0	0	0	0	0	0	0	0	0	0	0	0	0	0	0	0	0	0	0	0	0	0	0	0	0	0	0	0	0	0	0	0	0	0	0	0	0	0	0	0	0	0	0	0	0	0	0	0
Oscillibacter_sp_ER4	0	0	0	0	0	0	0	0	0	0	0	0	0	0	0	0	0	0	0	0	0	0	0	0	0	0	0	0	0	0	0	0	0	0	0	0	0	0	0	0	0	0	0	0	0	0	0	0	0
Faecalicatena_fissicatena	0	0	0	0	0	0	0	0	0	0	0	0	0	0	0	0	0	0	0	0	0	0	0	0	0	0	0	0	0	0	0	0	0	0	0	0	0	0	0	0	0	0	0	0	0	0	0	0	0
Coprococcus_SGB4669	0	0	0	0	0	0	0	0	0	0	0	0	0	0	0	0	0	0	0	0	0	0	0	0	0	0	0	0	0	0	0	0	0	0	0	0	0	0	0	0	0	0	0	0	0	0	0	0	0
GGB3612_SGB4882	0	0	0	0	0	0	0	0	0	0	0	0	0	0	0	0	0	0	0	0	0	0	0	0	0	0	0	0	0	0	0	0	0	0	0	0	0	0	0	0	0	0	0	0	0	0	0	0	0
GGB25053_SGB106016	0	0	0	0	0	0	0	0	0	0	0	0	0	0	0	0	0	0	0	0	0	0	0	0	0	0	0	0	0	0	0	0	0	0	0	0	0	0	0	0	0	0	0	0	0	0	0	0	0
Bacteroides_SGB63885	0	0	0	0	0	0	0	0	0	0	0	0	0	0	0	0	0	0	0	0	0	0	0	0	0	0	0	0	0	0	0	0	0	0	0	0	0	0	0	0	0	0	0	0	0	0	0	0	0
GGB80019_SGB20815	0	0	0	0	0	0	0	0	0	0	0	0	0	0	0	0	0	0	0	0	0	0	0	0	0	0	0	0	0	0	0	0	0	0	0	0	0	0	0	0	0	0	0	0	0	0	0	0	0
Ruminococcus_sp_NSJ_13	0	0	0	0	0	0	0	0	0	0	0	0	0	0	0	0	0	0	0	0	0	0	0	0	0	0	0	0	0	0	0	0	0	0	0	0	0	0	0	0	0	0	0	0	0	0	0	0	0
Bacteroides_caecicola	0	0	0	0	0	0	0	0	0	0	0	0	0	0	0	0	0	0	0	0	0	0	0	0	0	0	0	0	0	0	0	0	0	0	0	0	0	0	0	0	0	0	0	0	0	0	0	0	0
Clostridium_sp_AT4	0	0	0	0	0	0	0	0	0	0	0	0	0	0	0	0	0	0	0	0	0	0	0	0	0	0	0	0	0	0	0	0	0	0	0	0	0	0	0	0	0	0	0	0	0	0	0	0	0
Blautia_schinkii	0	0	0	0	0	0	0	0	0	0	0	0	0	0	0	0	0	0	0	0	0	0	0	0	0	0	0	0	0	0	0	0	0	0	0	0	0	0	0	0	0	0	0	0	0	0	0	0	0
GGB9616_SGB15051	0	0	0	0	0	0	0	0	0	0	0	0	0	0	0	0	0	0	0	0	0	0	0	0	0	0	0	0	0	0	0	0	0	0	0	0	0	0	0	0	0	0	0	0	0	0	0	0	0
GGB3602_SGB66069	0	0	0	0	0	0	0	0	0	0	0	0	0	0	0	0	0	0	0	0	0	0	0	0	0	0	0	0	0	0	0	0	0	0	0	0	0	0	0	0	0	0	0	0	0	0	0	0	0
Roseburia_inulinivorans	0	0	0	0	0	0	0	0	0	0	0	0	0	0	0	0	0	0	0	0	0	0	0	0	0	0	0	0	0	0	0	0	0	0	0	0	0	0	0	0	0	0	0	0	0	0	0	0	0
GGB3680_SGB4994	0	0	0	0	0	0	0	0	0	0	0	0	0	0	0	0	0	0	0	0	0	0	0	0	0	0	0	0	0	0	0	0	0	0	0	0	0	0	0	0	0	0	0	0	0	0	0	0	0
Roseburia_sp_AF02_12	0	0	0	0	0	0	0	0	0	0	0	0	0	0	0	0	0	0	0	0	0	0	0	0	0	0	0	0	0	0	0	0	0	0	0	0	0	0	0	0	0	0	0	0	0	0	0	0	0
GGB4591_SGB6350	0	0	0	0	0	0	0	0	0	0	0	0	0	0	0	0	0	0	0	0	0	0	0	0	0	0	0	0	0	0	0	0	0	0	0	0	0	0	0	0	0	0	0	0	0	0	0	0	0
GGB9469_SGB14863	0	0	0	0	0	0	0	0	0	0	0	0	0	0	0	0	0	0	0	0	0	0	0	0	0	0	0	0	0	0	0	0	0	0	0	0	0	0	0	0	0	0	0	0	0	0	0	0	0
Oscillospiraceae_bacterium	0	0	0	0	0	0	0	0	0	0	0	0	0	0	0	0	0	0	0	0	0	0	0	0	0	0	0	0	0	0	0	0	0	0	0	0	0	0	0	0	0	0	0	0	0	0	0	0	0
GGB3616_SGB4890	0	0	0	0	0	0	0	0	0	0	0	0	0	0	0	0	0	0	0	0	0	0	0	0	0	0	0	0	0	0	0	0	0	0	0	0	0	0	0	0	0	0	0	0	0	0	0	0	0
Veillonella_sp_3310	0	0	0	0	0	0	0	0	0	0	0	0	0	0	0	0	0	0	0	0	0	0	0	0	0	0	0	0	0	0	0	0	0	0	0	0	0	0	0	0	0	0	0	0	0	0	0	0	0
Limosilactobacillus_ingluviei	0	0	0	0	0	0	0	0	0	0	0	0	0	0	0	0	0	0	0	0	0	0	0	0	0	0	0	0	0	0	0	0	0	0	0	0	0	0	0	0	0	0	0	0	0	0	0	0	0
Streptococcus_intermedius	0	0	0	0	0	0	0	0	0	0	0	0	0	0	0	0	0	0	0	0	0	0	0	0	0	0	0	0	0	0	0	0	0	0	0	0	0	0	0	0	0	0	0	0	0	0	0	0	0
Actinomyces_oris	0	0	0	0	0	0	0	0	0	0	0	0	0	0	0	0	0	0	0	0	0	0	0	0	0	0	0	0	0	0	0	0	0	0	0	0	0	0	0	0	0	0	0	0	0	0	0	0	0
Corynebacterium_durum	0	0	0	0	0	0	0	0	0	0	0	0	0	0	0	0	0	0	0	0	0	0	0	0	0	0	0	0	0	0	0	0	0	0	0	0	0	0	0	0	0	0	0	0	0	0	0	0	0
Lancefieldella_rimae	0	0	0	0	0	0	0	0	0	0	0	0	0	0	0	0	0	0	0	0	0	0	0	0	0	0	0	0	0	0	0	0	0	0	0	0	0	0	0	0	0	0	0	0	0	0	0	0	0
Streptococcus_gordonii	0	0	0	0	0	0	0	0	0	0	0	0	0	0	0	0	0	0	0	0	0	0	0	0	0	0	0	0	0	0	0	0	0	0	0	0	0	0	0	0	0	0	0	0	0	0	0	0	0
Dialister_invisus	0	0	0	0	0	0	0	0	0	0	0	0	0	0	0	0	0	0	0	0	0	0	0	0	0	0	0	0	0	0	0	0	0	0	0	0	0	0	0	0	0	0	0	0	0	0	0	0	0
Lautropia_mirabilis	0	0	0	0	0	0	0	0	0	0	0	0	0	0	0	0	0	0	0	0	0	0	0	0	0	0	0	0	0	0	0	0	0	0	0	0	0	0	0	0	0	0	0	0	0	0	0	0	0
Arachnia_SGB15899	0	0	0	0	0	0	0	0	0	0	0	0	0	0	0	0	0	0	0	0	0	0	0	0	0	0	0	0	0	0	0	0	0	0	0	0	0	0	0	0	0	0	0	0	0	0	0	0	0
Pauljensenia_hongkongensis	0	0	0	0	0	0	0	0	0	0	0	0	0	0	0	0	0	0	0	0	0	0	0	0	0	0	0	0	0	0	0	0	0	0	0	0	0	0	0	0	0	0	0	0	0	0	0	0	0
Rothia_aeria	0	0	0	0	0	0	0	0	0	0	0	0	0	0	0	0	0	0	0	0	0	0	0	0	0	0	0	0	0	0	0	0	0	0	0	0	0	0	0	0	0	0	0	0	0	0	0	0	0
Bulleidia_extructa	0	0	0	0	0	0	0	0	0	0	0	0	0	0	0	0	0	0	0	0	0	0	0	0	0	0	0	0	0	0	0	0	0	0	0	0	0	0	0	0	0	0	0	0	0	0	0	0	0
Gordonia_jinhuaensis	0	0	0	0	0	0	0	0	0	0	0	0	0	0	0	0	0	0	0	0	0	0	0	0	0	0	0	0	0	0	0	0	0	0	0	0	0	0	0	0	0	0	0	0	0	0	0	0	0
Klebsiella_quasivariicola	0	0	0	0	0	0	0	0	0	0	0	0	0	0	0	0	0	0	0	0	0	0	0	0	0	0	0	0	0	0	0	0	0	0	0	0	0	0	0	0	0	0	0	0	0	0	0	0	0
Dakarella_massiliensis	0	0	0	0	0	0	0	0	0	0	0	0	0	0	0	0	0	0	0	0	0	0	0	0	0	0	0	0	0	0	0	0	0	0	0	0	0	0	0	0	0	0	0	0	0	0	0	0	0
Geobacillus_stearothermophilus	0	0	0	0	0	0	0	0	0	0	0	0	0	0	0	0	0	0	0	0	0	0	0	0	0	0	0	0	0	0	0	0	0	0	0	0	0	0	0	0	0	0	0	0	0	0	0	0	0
Acinetobacter_schindleri	0	0	0	0	0	0	0	0	0	0	0	0	0	0	0	0	0	0	0	0	0	0	0	0	0	0	0	0	0	0	0	0	0	0	0	0	0	0	0	0	0	0	0	0	0	0	0	0	0
Pseudomonas_stutzeri	0	0	0	0	0	0	0	0	0	0	0	0	0	0	0	0	0	0	0	0	0	0	0	0	0	0	0	0	0	0	0	0	0	0	0	0	0	0	0	0	0	0	0	0	0	0	0	0	0
Arcanobacterium_haemolyticum	0	0	0	0	0	0	0	0	0	0	0	0	0	0	0	0	0	0	0	0	0	0	0	0	0	0	0	0	0	0	0	0	0	0	0	0	0	0	0	0	0	0	0	0	0	0	0	0	0
Cutibacterium_avidum	0	0	0	0	0	0	0	0	0	0	0	0	0	0	0	0	0	0	0	0	0	0	0	0	0	0	0	0	0	0	0	0	0	0	0	0	0	0	0	0	0	0	0	0	0	0	0	0	0
Chlamydia_trachomatis	0	0	0	0	0	0	0	0	0	0	0	0	0	0	0	0	0	0	0	0	0	0	0	0	0	0	0	0	0	0	0	0	0	0	0	0	0	0	0	0	0	0	0	0	0	0	0	0	0
Trabulsiella_odontotermitis	0	0	0	0	0	0	0	0	0	0	0	0	0	0	0	0	0	0	0	0	0	0	0	0	0	0	0	0	0	0	0	0	0	0	0	0	0	0	0	0	0	0	0	0	0	0	0	0	0
Corynebacterium_jeikeium	0	0	0	0	0	0	0	0	0	0	0	0	0	0	0	0	0	0	0	0	0	0	0	0	0	0	0	0	0	0	0	0	0	0	0	0	0	0	0	0	0	0	0	0	0	0	0	0	0
Tropheryma_whipplei	0	0	0	0	0	0	0	0	0	0	0	0	0	0	0	0	0	0	0	0	0	0	0	0	0	0	0	0	0	0	0	0	0	0	0	0	0	0	0	0	0	0	0	0	0	0	0	0	0
Clostridium_baratii	0	0	0	0	0	0	0	0	0	0	0	0	0	0	0	0	0	0	0	0	0	0	0	0	0	0	0	0	0	0	0	0	0	0	0	0	0	0	0	0	0	0	0	0	0	0	0	0	0
Enterococcus_pseudoavium	0	0	0	0	0	0	0	0	0	0	0	0	0	0	0	0	0	0	0	0	0	0	0	0	0	0	0	0	0	0	0	0	0	0	0	0	0	0	0	0	0	0	0	0	0	0	0	0	0
Ligilactobacillus_animalis	0	0	0	0	0	0	0	0	0	0	0	0	0	0	0	0	0	0	0	0	0	0	0	0	0	0	0	0	0	0	0	0	0	0	0	0	0	0	0	0	0	0	0	0	0	0	0	0	0
Hungatella_SGB9293	0	0	0	0	0	0	0	0	0	0	0	0	0	0	0	0	0	0	0	0	0	0	0	0	0	0	0	0	0	0	0	0	0	0	0	0	0	0	0	0	0	0	0	0	0	0	0	0	0
Prevotella_SGB1615	0	0	0	0	0	0	0	0	0	0	0	0	0	0	0	0	0	0	0	0	0	0	0	0	0	0	0	0	0	0	0	0	0	0	0	0	0	0	0	0	0	0	0	0	0	0	0	0	0
Bacteroides_ndongoniae	0	0	0	0	0	0	0	0	0	0	0	0	0	0	0	0	0	0	0	0	0	0	0	0	0	0	0	0	0	0	0	0	0	0	0	0	0	0	0	0	0	0	0	0	0	0	0	0	0
Succinatimonas_hippei	0	0	0	0	0	0	0	0	0	0	0	0	0	0	0	0	0	0	0	0	0	0	0	0	0	0	0	0	0	0	0	0	0	0	0	0	0	0	0	0	0	0	0	0	0	0	0	0	0
Helicobacter_pullorum	0	0	0	0	0	0	0	0	0	0	0	0	0	0	0	0	0	0	0	0	0	0	0	0	0	0	0	0	0	0	0	0	0	0	0	0	0	0	0	0	0	0	0	0	0	0	0	0	0
GGB9359_SGB14334	0	0	0	0	0	0	0	0	0	0	0	0	0	0	0	0	0	0	0	0	0	0	0	0	0	0	0	0	0	0	0	0	0	0	0	0	0	0	0	0	0	0	0	0	0	0	0	0	0
Lachnospiraceae_bacterium_UBA1818	0	0	0	0	0	0	0	0	0	0	0	0	0	0	0	0	0	0	0	0	0	0	0	0	0	0	0	0	0	0	0	0	0	0	0	0	0	0	0	0	0	0	0	0	0	0	0	0	0
Bifidobacterium_adolescentis	0	0	0	0	0	0	0	0	0	0	0	0	0	0	0	0	0	0	0	0	0	0	0	0	0	0	0	0	0	0	0	0	0	0	0	0	0	0	0	0	0	0	0	0	0	0	0	0	0
Olsenella_sp_SW781	0	0	0	0	0	0	0	0	0	0	0	0	0	0	0	0	0	0	0	0	0	0	0	0	0	0	0	0	0	0	0	0	0	0	0	0	0	0	0	0	0	0	0	0	0	0	0	0	0
Blautia_luti	0	0	0	0	0	0	0	0	0	0	0	0	0	0	0	0	0	0	0	0	0	0	0	0	0	0	0	0	0	0	0	0	0	0	0	0	0	0	0	0	0	0	0	0	0	0	0	0	0
Pseudocitrobacter_faecalis	0	0	0	0	0	0	0	0	0	0	0	0	0	0	0	0	0	0	0	0	0	0	0	0	0	0	0	0	0	0	0	0	0	0	0	0	0	0	0	0	0	0	0	0	0	0	0	0	0
Alistipes_onderdonkii	0	0	0	0	0	0	0	0	0	0	0	0	0	0	0	0	0	0	0	0	0	0	0	0	0	0	0	0	0	0	0	0	0	0	0	0	0	0	0	0	0	0	0	0	0	0	0	0	0
Butyricicoccus_SGB14990	0	0	0	0	0	0	0	0	0	0	0	0	0	0	0	0	0	0	0	0	0	0	0	0	0	0	0	0	0	0	0	0	0	0	0	0	0	0	0	0	0	0	0	0	0	0	0	0	0
Porphyromonas_SGB1983	0	0	0	0	0	0	0	0	0	0	0	0	0	0	0	0	0	0	0	0	0	0	0	0	0	0	0	0	0	0	0	0	0	0	0	0	0	0	0	0	0	0	0	0	0	0	0	0	0
Fusobacterium_varium	0	0	0	0	0	0	0	0	0	0	0	0	0	0	0	0	0	0	0	0	0	0	0	0	0	0	0	0	0	0	0	0	0	0	0	0	0	0	0	0	0	0	0	0	0	0	0	0	0
Pseudocitrobacter_sp_73	0	0	0	0	0	0	0	0	0	0	0	0	0	0	0	0	0	0	0	0	0	0	0	0	0	0	0	0	0	0	0	0	0	0	0	0	0	0	0	0	0	0	0	0	0	0	0	0	0
Lacticaseibacillus_saniviri	0	0	0	0	0	0	0	0	0	0	0	0	0	0	0	0	0	0	0	0	0	0	0	0	0	0	0	0	0	0	0	0	0	0	0	0	0	0	0	0	0	0	0	0	0	0	0	0	0
Escherichia_marmotae	0	0	0	0	0	0	0	0	0	0	0	0	0	0	0	0	0	0	0	0	0	0	0	0	0	0	0	0	0	0	0	0	0	0	0	0	0	0	0	0	0	0	0	0	0	0	0	0	0
Eubacterium_sp_AF22_8LB	0	0	0	0	0	0	0	0	0	0	0	0	0	0	0	0	0	0	0	0	0	0	0	0	0	0	0	0	0	0	0	0	0	0	0	0	0	0	0	0	0	0	0	0	0	0	0	0	0
GGB9380_SGB72486	0	0	0	0	0	0	0	0	0	0	0	0	0	0	0	0	0	0	0	0	0	0	0	0	0	0	0	0	0	0	0	0	0	0	0	0	0	0	0	0	0	0	0	0	0	0	0	0	0
Cryptosporidium_parvum	0	0	0	0	0	0	0	0	0	0	0	0	0	0	0	0	0	0	0	0	0	0	0	0	0	0	0	0	0	0	0	0	0	0	0	0	0	0	0	0	0	0	0	0	0	0	0	0	0
GGB79996_SGB14375	0	0	0	0	0	0	0	0	0	0	0	0	0	0	0	0	0	0	0	0	0	0	0	0	0	0	0	0	0	0	0	0	0	0	0	0	0	0	0	0	0	0	0	0	0	0	0	0	0
Prevotella_SGB1635	0	0	0	0	0	0	0	0	0	0	0	0	0	0	0	0	0	0	0	0	0	0	0	0	0	0	0	0	0	0	0	0	0	0	0	0	0	0	0	0	0	0	0	0	0	0	0	0	0
Gemella_bergeri	0	0	0	0	0	0	0	0	0	0	0	0	0	0	0	0	0	0	0	0	0	0	0	0	0	0	0	0	0	0	0	0	0	0	0	0	0	0	0	0	0	0	0	0	0	0	0	0	0
Butyricimonas_virosa	0	0	0	0	0	0	0	0	0	0	0	0	0	0	0	0	0	0	0	0	0	0	0	0	0	0	0	0	0	0	0	0	0	0	0	0	0	0	0	0	0	0	0	0	0	0	0	0	0
GGB1496_SGB2073	0	0	0	0	0	0	0	0	0	0	0	0	0	0	0	0	0	0	0	0	0	0	0	0	0	0	0	0	0	0	0	0	0	0	0	0	0	0	0	0	0	0	0	0	0	0	0	0	0
Bacteroides_intestinalis	0	0	0	0	0	0	0	0	0	0	0	0	0	0	0	0	0	0	0	0	0	0	0	0	0	0	0	0	0	0	0	0	0	0	0	0	0	0	0	0	0	0	0	0	0	0	0	0	0
GGB9819_SGB15460	0	0	0	0	0	0	0	0	0	0	0	0	0	0	0	0	0	0	0	0	0	0	0	0	0	0	0	0	0	0	0	0	0	0	0	0	0	0	0	0	0	0	0	0	0	0	0	0	0
Acidaminococcus_fermentans	0	0	0	0	0	0	0	0	0	0	0	0	0	0	0	0	0	0	0	0	0	0	0	0	0	0	0	0	0	0	0	0	0	0	0	0	0	0	0	0	0	0	0	0	0	0	0	0	0
GGB4271_SGB5820	0	0	0	0	0	0	0	0	0	0	0	0	0	0	0	0	0	0	0	0	0	0	0	0	0	0	0	0	0	0	0	0	0	0	0	0	0	0	0	0	0	0	0	0	0	0	0	0	0
GGB9369_SGB14350	0	0	0	0	0	0	0	0	0	0	0	0	0	0	0	0	0	0	0	0	0	0	0	0	0	0	0	0	0	0	0	0	0	0	0	0	0	0	0	0	0	0	0	0	0	0	0	0	0
Streptococcus_sinensis	0	0	0	0	0	0	0	0	0	0	0	0	0	0	0	0	0	0	0	0	0	0	0	0	0	0	0	0	0	0	0	0	0	0	0	0	0	0	0	0	0	0	0	0	0	0	0	0	0
Gemella_morbillorum	0	0	0	0	0	0	0	0	0	0	0	0	0	0	0	0	0	0	0	0	0	0	0	0	0	0	0	0	0	0	0	0	0	0	0	0	0	0	0	0	0	0	0	0	0	0	0	0	0
Acinetobacter_lwoffii	0	0	0	0	0	0	0	0	0	0	0	0	0	0	0	0	0	0	0	0	0	0	0	0	0	0	0	0	0	0	0	0	0	0	0	0	0	0	0	0	0	0	0	0	0	0	0	0	0
Lactobacillus_kitasatonis	0	0	0	0	0	0	0	0	0	0	0	0	0	0	0	0	0	0	0	0	0	0	0	0	0	0	0	0	0	0	0	0	0	0	0	0	0	0	0	0	0	0	0	0	0	0	0	0	0
Corynebacterium_argentoratense	0	0	0	0	0	0	0	0	0	0	0	0	0	0	0	0	0	0	0	0	0	0	0	0	0	0	0	0	0	0	0	0	0	0	0	0	0	0	0	0	0	0	0	0	0	0	0	0	0
GGB71303_SGB97507	0	0	0	0	0	0	0	0	0	0	0	0	0	0	0	0	0	0	0	0	0	0	0	0	0	0	0	0	0	0	0	0	0	0	0	0	0	0	0	0	0	0	0	0	0	0	0	0	0
Streptococcus_oralis	0	0	0	0	0	0	0	0	0	0	0	0	0	0	0	0	0	0	0	0	0	0	0	0	0	0	0	0	0	0	0	0	0	0	0	0	0	0	0	0	0	0	0	0	0	0	0	0	0
Sarcina_ventriculi	0	0	0	0	0	0	0	0	0	0	0	0	0	0	0	0	0	0	0	0	0	0	0	0	0	0	0	0	0	0	0	0	0	0	0	0	0	0	0	0	0	0	0	0	0	0	0	0	0
Streptococcus_sp_F0442	0	0	0	0	0	0	0	0	0	0	0	0	0	0	0	0	0	0	0	0	0	0	0	0	0	0	0	0	0	0	0	0	0	0	0	0	0	0	0	0	0	0	0	0	0	0	0	0	0
Haemophilus_sputorum	0	0	0	0	0	0	0	0	0	0	0	0	0	0	0	0	0	0	0	0	0	0	0	0	0	0	0	0	0	0	0	0	0	0	0	0	0	0	0	0	0	0	0	0	0	0	0	0	0
Veillonella_SGB96765	0	0	0	0	0	0	0	0	0	0	0	0	0	0	0	0	0	0	0	0	0	0	0	0	0	0	0	0	0	0	0	0	0	0	0	0	0	0	0	0	0	0	0	0	0	0	0	0	0
Prevotella_melaninogenica	0	0	0	0	0	0	0	0	0	0	0	0	0	0	0	0	0	0	0	0	0	0	0	0	0	0	0	0	0	0	0	0	0	0	0	0	0	0	0	0	0	0	0	0	0	0	0	0	0
Prevotella_bivia	0	0	0	0	0	0	0	0	0	0	0	0	0	0	0	0	0	0	0	0	0	0	0	0	0	0	0	0	0	0	0	0	0	0	0	0	0	0	0	0	0	0	0	0	0	0	0	0	0
Lachnoclostridium_sp_An76	0	0	0	0	0	0	0	0	0	0	0	0	0	0	0	0	0	0	0	0	0	0	0	0	0	0	0	0	0	0	0	0	0	0	0	0	0	0	0	0	0	0	0	0	0	0	0	0	0
Clostridium_jeddahense	0	0	0	0	0	0	0	0	0	0	0	0	0	0	0	0	0	0	0	0	0	0	0	0	0	0	0	0	0	0	0	0	0	0	0	0	0	0	0	0	0	0	0	0	0	0	0	0	0
Terrisporobacter_mayombei	0	0	0	0	0	0	0	0	0	0	0	0	0	0	0	0	0	0	0	0	0	0	0	0	0	0	0	0	0	0	0	0	0	0	0	0	0	0	0	0	0	0	0	0	0	0	0	0	0
Alistipes_shahii	0	0	0	0	0	0	0	0	0	0	0	0	0	0	0	0	0	0	0	0	0	0	0	0	0	0	0	0	0	0	0	0	0	0	0	0	0	0	0	0	0	0	0	0	0	0	0	0	0
Anaerococcus_senegalensis	0	0	0	0	0	0	0	0	0	0	0	0	0	0	0	0	0	0	0	0	0	0	0	0	0	0	0	0	0	0	0	0	0	0	0	0	0	0	0	0	0	0	0	0	0	0	0	0	0
GGB13177_SGB26990	0	0	0	0	0	0	0	0	0	0	0	0	0	0	0	0	0	0	0	0	0	0	0	0	0	0	0	0	0	0	0	0	0	0	0	0	0	0	0	0	0	0	0	0	0	0	0	0	0
Solobacterium_SGB6828	0	0	0	0	0	0	0	0	0	0	0	0	0	0	0	0	0	0	0	0	0	0	0	0	0	0	0	0	0	0	0	0	0	0	0	0	0	0	0	0	0	0	0	0	0	0	0	0	0
Clostridium_sp_AM22_11AC	0	0	0	0	0	0	0	0	0	0	0	0	0	0	0	0	0	0	0	0	0	0	0	0	0	0	0	0	0	0	0	0	0	0	0	0	0	0	0	0	0	0	0	0	0	0	0	0	0
GGB9580_SGB14998	0	0	0	0	0	0	0	0	0	0	0	0	0	0	0	0	0	0	0	0	0	0	0	0	0	0	0	0	0	0	0	0	0	0	0	0	0	0	0	0	0	0	0	0	0	0	0	0	0
GGB3444_SGB4594	0	0	0	0	0	0	0	0	0	0	0	0	0	0	0	0	0	0	0	0	0	0	0	0	0	0	0	0	0	0	0	0	0	0	0	0	0	0	0	0	0	0	0	0	0	0	0	0	0
Desulfovibrio_desulfuricans	0	0	0	0	0	0	0	0	0	0	0	0	0	0	0	0	0	0	0	0	0	0	0	0	0	0	0	0	0	0	0	0	0	0	0	0	0	0	0	0	0	0	0	0	0	0	0	0	0
Proteus_hauseri	0	0	0	0	0	0	0	0	0	0	0	0	0	0	0	0	0	0	0	0	0	0	0	0	0	0	0	0	0	0	0	0	0	0	0	0	0	0	0	0	0	0	0	0	0	0	0	0	0
Candidatus_Pararuminococcus_gallinarum	0	0	0	0	0	0	0	0	0	0	0	0	0	0	0	0	0	0	0	0	0	0	0	0	0	0	0	0	0	0	0	0	0	0	0	0	0	0	0	0	0	0	0	0	0	0	0	0	0
Faecalicatena_contorta	0	0	0	0	0	0	0	0	0	0	0	0	0	0	0	0	0	0	0	0	0	0	0	0	0	0	0	0	0	0	0	0	0	0	0	0	0	0	0	0	0	0	0	0	0	0	0	0	0
Dialister_succinatiphilus	0	0	0	0	0	0	0	0	0	0	0	0	0	0	0	0	0	0	0	0	0	0	0	0	0	0	0	0	0	0	0	0	0	0	0	0	0	0	0	0	0	0	0	0	0	0	0	0	0
Sutterella_parvirubra	0	0	0	0	0	0	0	0	0	0	0	0	0	0	0	0	0	0	0	0	0	0	0	0	0	0	0	0	0	0	0	0	0	0	0	0	0	0	0	0	0	0	0	0	0	0	0	0	0
Lachnospiraceae_bacterium_AM48_27BH	0	0	0	0	0	0	0	0	0	0	0	0	0	0	0	0	0	0	0	0	0	0	0	0	0	0	0	0	0	0	0	0	0	0	0	0	0	0	0	0	0	0	0	0	0	0	0	0	0
Fusobacterium_naviforme	0	0	0	0	0	0	0	0	0	0	0	0	0	0	0	0	0	0	0	0	0	0	0	0	0	0	0	0	0	0	0	0	0	0	0	0	0	0	0	0	0	0	0	0	0	0	0	0	0
GGB1266_SGB1699	0	0	0	0	0	0	0	0	0	0	0	0	0	0	0	0	0	0	0	0	0	0	0	0	0	0	0	0	0	0	0	0	0	0	0	0	0	0	0	0	0	0	0	0	0	0	0	0	0
Peptacetobacter_hiranonis	0	0	0	0	0	0	0	0	0	0	0	0	0	0	0	0	0	0	0	0	0	0	0	0	0	0	0	0	0	0	0	0	0	0	0	0	0	0	0	0	0	0	0	0	0	0	0	0	0
GGB12985_SGB20152	0	0	0	0	0	0	0	0	0	0	0	0	0	0	0	0	0	0	0	0	0	0	0	0	0	0	0	0	0	0	0	0	0	0	0	0	0	0	0	0	0	0	0	0	0	0	0	0	0
GGB12972_SGB1701	0	0	0	0	0	0	0	0	0	0	0	0	0	0	0	0	0	0	0	0	0	0	0	0	0	0	0	0	0	0	0	0	0	0	0	0	0	0	0	0	0	0	0	0	0	0	0	0	0
Alistipes_ihumii	0	0	0	0	0	0	0	0	0	0	0	0	0	0	0	0	0	0	0	0	0	0	0	0	0	0	0	0	0	0	0	0	0	0	0	0	0	0	0	0	0	0	0	0	0	0	0	0	0
Lachnospiraceae_bacterium_NSJ_29	0	0	0	0	0	0	0	0	0	0	0	0	0	0	0	0	0	0	0	0	0	0	0	0	0	0	0	0	0	0	0	0	0	0	0	0	0	0	0	0	0	0	0	0	0	0	0	0	0
Phocaeicola_dorei	0	0	0	0	0	0	0	0	0	0	0	0	0	0	0	0	0	0	0	0	0	0	0	0	0	0	0	0	0	0	0	0	0	0	0	0	0	0	0	0	0	0	0	0	0	0	0	0	0
Megasphaera_sp_DJF_B143	0	0	0	0	0	0	0	0	0	0	0	0	0	0	0	0	0	0	0	0	0	0	0	0	0	0	0	0	0	0	0	0	0	0	0	0	0	0	0	0	0	0	0	0	0	0	0	0	0
GGB6547_SGB9247	0	0	0	0	0	0	0	0	0	0	0	0	0	0	0	0	0	0	0	0	0	0	0	0	0	0	0	0	0	0	0	0	0	0	0	0	0	0	0	0	0	0	0	0	0	0	0	0	0
Hydrogenoanaerobacterium_saccharovorans	0	0	0	0	0	0	0	0	0	0	0	0	0	0	0	0	0	0	0	0	0	0	0	0	0	0	0	0	0	0	0	0	0	0	0	0	0	0	0	0	0	0	0	0	0	0	0	0	0
Enterococcus_mediterraneensis	0	0	0	0	0	0	0	0	0	0	0	0	0	0	0	0	0	0	0	0	0	0	0	0	0	0	0	0	0	0	0	0	0	0	0	0	0	0	0	0	0	0	0	0	0	0	0	0	0
Ezakiella_coagulans	0	0	0	0	0	0	0	0	0	0	0	0	0	0	0	0	0	0	0	0	0	0	0	0	0	0	0	0	0	0	0	0	0	0	0	0	0	0	0	0	0	0	0	0	0	0	0	0	0
GGB1455_SGB2018	0	0	0	0	0	0	0	0	0	0	0	0	0	0	0	0	0	0	0	0	0	0	0	0	0	0	0	0	0	0	0	0	0	0	0	0	0	0	0	0	0	0	0	0	0	0	0	0	0
Lactiplantibacillus_pentosus	0	0	0	0	0	0	0	0	0	0	0	0	0	0	0	0	0	0	0	0	0	0	0	0	0	0	0	0	0	0	0	0	0	0	0	0	0	0	0	0	0	0	0	0	0	0	0	0	0
Parabacteroides_massiliensis	0	0	0	0	0	0	0	0	0	0	0	0	0	0	0	0	0	0	0	0	0	0	0	0	0	0	0	0	0	0	0	0	0	0	0	0	0	0	0	0	0	0	0	0	0	0	0	0	0
Dysgonomonas_mossii	0	0	0	0	0	0	0	0	0	0	0	0	0	0	0	0	0	0	0	0	0	0	0	0	0	0	0	0	0	0	0	0	0	0	0	0	0	0	0	0	0	0	0	0	0	0	0	0	0
Edwardsiella_tarda	0	0	0	0	0	0	0	0	0	0	0	0	0	0	0	0	0	0	0	0	0	0	0	0	0	0	0	0	0	0	0	0	0	0	0	0	0	0	0	0	0	0	0	0	0	0	0	0	0
Pantoea_septica	0	0	0	0	0	0	0	0	0	0	0	0	0	0	0	0	0	0	0	0	0	0	0	0	0	0	0	0	0	0	0	0	0	0	0	0	0	0	0	0	0	0	0	0	0	0	0	0	0
Turicimonas_muris	0	0	0	0	0	0	0	0	0	0	0	0	0	0	0	0	0	0	0	0	0	0	0	0	0	0	0	0	0	0	0	0	0	0	0	0	0	0	0	0	0	0	0	0	0	0	0	0	0
GGB18384_SGB72500	0	0	0	0	0	0	0	0	0	0	0	0	0	0	0	0	0	0	0	0	0	0	0	0	0	0	0	0	0	0	0	0	0	0	0	0	0	0	0	0	0	0	0	0	0	0	0	0	0
Cryptobacterium_curtum	0	0	0	0	0	0	0	0	0	0	0	0	0	0	0	0	0	0	0	0	0	0	0	0	0	0	0	0	0	0	0	0	0	0	0	0	0	0	0	0	0	0	0	0	0	0	0	0	0
GGB9635_SGB15103	0	0	0	0	0	0	0	0	0	0	0	0	0	0	0	0	0	0	0	0	0	0	0	0	0	0	0	0	0	0	0	0	0	0	0	0	0	0	0	0	0	0	0	0	0	0	0	0	0
GGB9712_SGB15244	0	0	0	0	0	0	0	0	0	0	0	0	0	0	0	0	0	0	0	0	0	0	0	0	0	0	0	0	0	0	0	0	0	0	0	0	0	0	0	0	0	0	0	0	0	0	0	0	0
Varibaculum_cambriense	0	0	0	0	0	0	0	0	0	0	0	0	0	0	0	0	0	0	0	0	0	0	0	0	0	0	0	0	0	0	0	0	0	0	0	0	0	0	0	0	0	0	0	0	0	0	0	0	0
Enterococcus_gilvus	0	0	0	0	0	0	0	0	0	0	0	0	0	0	0	0	0	0	0	0	0	0	0	0	0	0	0	0	0	0	0	0	0	0	0	0	0	0	0	0	0	0	0	0	0	0	0	0	0
Senegalimassilia_SGB14826	0	0	0	0	0	0	0	0	0	0	0	0	0	0	0	0	0	0	0	0	0	0	0	0	0	0	0	0	0	0	0	0	0	0	0	0	0	0	0	0	0	0	0	0	0	0	0	0	0
Peptoniphilus_grossensis	0	0	0	0	0	0	0	0	0	0	0	0	0	0	0	0	0	0	0	0	0	0	0	0	0	0	0	0	0	0	0	0	0	0	0	0	0	0	0	0	0	0	0	0	0	0	0	0	0
Acinetobacter_soli	0	0	0	0	0	0	0	0	0	0	0	0	0	0	0	0	0	0	0	0	0	0	0	0	0	0	0	0	0	0	0	0	0	0	0	0	0	0	0	0	0	0	0	0	0	0	0	0	0
Prevotella_histicola	0	0	0	0	0	0	0	0	0	0	0	0	0	0	0	0	0	0	0	0	0	0	0	0	0	0	0	0	0	0	0	0	0	0	0	0	0	0	0	0	0	0	0	0	0	0	0	0	0
Enterobacter_cloacae	0	0	0	0	0	0	0	0	0	0	0	0	0	0	0	0	0	0	0	0	0	0	0	0	0	0	0	0	0	0	0	0	0	0	0	0	0	0	0	0	0	0	0	0	0	0	0	0	0
Granulicatella_SGB8245	0	0	0	0	0	0	0	0	0	0	0	0	0	0	0	0	0	0	0	0	0	0	0	0	0	0	0	0	0	0	0	0	0	0	0	0	0	0	0	0	0	0	0	0	0	0	0	0	0
Prevotella_salivae	0	0	0	0	0	0	0	0	0	0	0	0	0	0	0	0	0	0	0	0	0	0	0	0	0	0	0	0	0	0	0	0	0	0	0	0	0	0	0	0	0	0	0	0	0	0	0	0	0
Atlantibacter_hermannii	0	0	0	0	0	0	0	0	0	0	0	0	0	0	0	0	0	0	0	0	0	0	0	0	0	0	0	0	0	0	0	0	0	0	0	0	0	0	0	0	0	0	0	0	0	0	0	0	0
Lachnoanaerobaculum_orale	0	0	0	0	0	0	0	0	0	0	0	0	0	0	0	0	0	0	0	0	0	0	0	0	0	0	0	0	0	0	0	0	0	0	0	0	0	0	0	0	0	0	0	0	0	0	0	0	0
Moraxella_catarrhalis	0	0	0	0	0	0	0	0	0	0	0	0	0	0	0	0	0	0	0	0	0	0	0	0	0	0	0	0	0	0	0	0	0	0	0	0	0	0	0	0	0	0	0	0	0	0	0	0	0
Neisseria_cinerea	0	0	0	0	0	0	0	0	0	0	0	0	0	0	0	0	0	0	0	0	0	0	0	0	0	0	0	0	0	0	0	0	0	0	0	0	0	0	0	0	0	0	0	0	0	0	0	0	0
Leptotrichia_wadei	0	0	0	0	0	0	0	0	0	0	0	0	0	0	0	0	0	0	0	0	0	0	0	0	0	0	0	0	0	0	0	0	0	0	0	0	0	0	0	0	0	0	0	0	0	0	0	0	0
Stomatobaculum_longum	0	0	0	0	0	0	0	0	0	0	0	0	0	0	0	0	0	0	0	0	0	0	0	0	0	0	0	0	0	0	0	0	0	0	0	0	0	0	0	0	0	0	0	0	0	0	0	0	0
Streptococcus_infantis	0	0	0	0	0	0	0	0	0	0	0	0	0	0	0	0	0	0	0	0	0	0	0	0	0	0	0	0	0	0	0	0	0	0	0	0	0	0	0	0	0	0	0	0	0	0	0	0	0
GGB3390_SGB4478	0	0	0	0	0	0	0	0	0	0	0	0	0	0	0	0	0	0	0	0	0	0	0	0	0	0	0	0	0	0	0	0	0	0	0	0	0	0	0	0	0	0	0	0	0	0	0	0	0
Enterococcus_canintestini	0	0	0	0	0	0	0	0	0	0	0	0	0	0	0	0	0	0	0	0	0	0	0	0	0	0	0	0	0	0	0	0	0	0	0	0	0	0	0	0	0	0	0	0	0	0	0	0	0
Enterococcus_devriesei	0	0	0	0	0	0	0	0	0	0	0	0	0	0	0	0	0	0	0	0	0	0	0	0	0	0	0	0	0	0	0	0	0	0	0	0	0	0	0	0	0	0	0	0	0	0	0	0	0
Megasphaera_cerevisiae	0	0	0	0	0	0	0	0	0	0	0	0	0	0	0	0	0	0	0	0	0	0	0	0	0	0	0	0	0	0	0	0	0	0	0	0	0	0	0	0	0	0	0	0	0	0	0	0	0
Olsenella_urininfantis	0	0	0	0	0	0	0	0	0	0	0	0	0	0	0	0	0	0	0	0	0	0	0	0	0	0	0	0	0	0	0	0	0	0	0	0	0	0	0	0	0	0	0	0	0	0	0	0	0
Olsenella_massiliensis	0	0	0	0	0	0	0	0	0	0	0	0	0	0	0	0	0	0	0	0	0	0	0	0	0	0	0	0	0	0	0	0	0	0	0	0	0	0	0	0	0	0	0	0	0	0	0	0	0
GGB80093_SGB1810	0	0	0	0	0	0	0	0	0	0	0	0	0	0	0	0	0	0	0	0	0	0	0	0	0	0	0	0	0	0	0	0	0	0	0	0	0	0	0	0	0	0	0	0	0	0	0	0	0
Eubacteriaceae_bacterium	0	0	0	0	0	0	0	0	0	0	0	0	0	0	0	0	0	0	0	0	0	0	0	0	0	0	0	0	0	0	0	0	0	0	0	0	0	0	0	0	0	0	0	0	0	0	0	0	0
GGB3859_SGB5234	0	0	0	0	0	0	0	0	0	0	0	0	0	0	0	0	0	0	0	0	0	0	0	0	0	0	0	0	0	0	0	0	0	0	0	0	0	0	0	0	0	0	0	0	0	0	0	0	0
Ruminococcaceae_bacterium_AM28_23LB	0	0	0	0	0	0	0	0	0	0	0	0	0	0	0	0	0	0	0	0	0	0	0	0	0	0	0	0	0	0	0	0	0	0	0	0	0	0	0	0	0	0	0	0	0	0	0	0	0
Acetobacter_papayae	0	0	0	0	0	0	0	0	0	0	0	0	0	0	0	0	0	0	0	0	0	0	0	0	0	0	0	0	0	0	0	0	0	0	0	0	0	0	0	0	0	0	0	0	0	0	0	0	0
Paracoccus_sphaerophysae	0	0	0	0	0	0	0	0	0	0	0	0	0	0	0	0	0	0	0	0	0	0	0	0	0	0	0	0	0	0	0	0	0	0	0	0	0	0	0	0	0	0	0	0	0	0	0	0	0
Prevotella_jejuni	0	0	0	0	0	0	0	0	0	0	0	0	0	0	0	0	0	0	0	0	0	0	0	0	0	0	0	0	0	0	0	0	0	0	0	0	0	0	0	0	0	0	0	0	0	0	0	0	0
Klebsiella_sp_WP3_S18_ESBL_05	0	0	0	0	0	0	0	0	0	0	0	0	0	0	0	0	0	0	0	0	0	0	0	0	0	0	0	0	0	0	0	0	0	0	0	0	0	0	0	0	0	0	0	0	0	0	0	0	0
Pseudomonas_monteilii	0	0	0	0	0	0	0	0	0	0	0	0	0	0	0	0	0	0	0	0	0	0	0	0	0	0	0	0	0	0	0	0	0	0	0	0	0	0	0	0	0	0	0	0	0	0	0	0	0
GGB33085_SGB1672	0	0	0	0	0	0	0	0	0	0	0	0	0	0	0	0	0	0	0	0	0	0	0	0	0	0	0	0	0	0	0	0	0	0	0	0	0	0	0	0	0	0	0	0	0	0	0	0	0
Mitsuokella_jalaludinii	0	0	0	0	0	0	0	0	0	0	0	0	0	0	0	0	0	0	0	0	0	0	0	0	0	0	0	0	0	0	0	0	0	0	0	0	0	0	0	0	0	0	0	0	0	0	0	0	0
Acidaminococcus_massiliensis	0	0	0	0	0	0	0	0	0	0	0	0	0	0	0	0	0	0	0	0	0	0	0	0	0	0	0	0	0	0	0	0	0	0	0	0	0	0	0	0	0	0	0	0	0	0	0	0	0
Mogibacterium_kristiansenii	0	0	0	0	0	0	0	0	0	0	0	0	0	0	0	0	0	0	0	0	0	0	0	0	0	0	0	0	0	0	0	0	0	0	0	0	0	0	0	0	0	0	0	0	0	0	0	0	0
Olsenella_SGB14390	0	0	0	0	0	0	0	0	0	0	0	0	0	0	0	0	0	0	0	0	0	0	0	0	0	0	0	0	0	0	0	0	0	0	0	0	0	0	0	0	0	0	0	0	0	0	0	0	0
Urinicoccus_timonensis	0	0	0	0	0	0	0	0	0	0	0	0	0	0	0	0	0	0	0	0	0	0	0	0	0	0	0	0	0	0	0	0	0	0	0	0	0	0	0	0	0	0	0	0	0	0	0	0	0
GGB9713_SGB15249	0	0	0	0	0	0	0	0	0	0	0	0	0	0	0	0	0	0	0	0	0	0	0	0	0	0	0	0	0	0	0	0	0	0	0	0	0	0	0	0	0	0	0	0	0	0	0	0	0
Hungatella_xylanolytica	0	0	0	0	0	0	0	0	0	0	0	0	0	0	0	0	0	0	0	0	0	0	0	0	0	0	0	0	0	0	0	0	0	0	0	0	0	0	0	0	0	0	0	0	0	0	0	0	0
Luteimonas_sp_YGD11_2	0	0	0	0	0	0	0	0	0	0	0	0	0	0	0	0	0	0	0	0	0	0	0	0	0	0	0	0	0	0	0	0	0	0	0	0	0	0	0	0	0	0	0	0	0	0	0	0	0
Luteimonas_padinae	0	0	0	0	0	0	0	0	0	0	0	0	0	0	0	0	0	0	0	0	0	0	0	0	0	0	0	0	0	0	0	0	0	0	0	0	0	0	0	0	0	0	0	0	0	0	0	0	0
Brevundimonas_SGB11729	0	0	0	0	0	0	0	0	0	0	0	0	0	0	0	0	0	0	0	0	0	0	0	0	0	0	0	0	0	0	0	0	0	0	0	0	0	0	0	0	0	0	0	0	0	0	0	0	0
Porphyromonas_SGB1980	0	0	0	0	0	0	0	0	0	0	0	0	0	0	0	0	0	0	0	0	0	0	0	0	0	0	0	0	0	0	0	0	0	0	0	0	0	0	0	0	0	0	0	0	0	0	0	0	0
Peptoniphilus_pacaensis	0	0	0	0	0	0	0	0	0	0	0	0	0	0	0	0	0	0	0	0	0	0	0	0	0	0	0	0	0	0	0	0	0	0	0	0	0	0	0	0	0	0	0	0	0	0	0	0	0
Xanthomonadaceae_bacterium_NML93_0831	0	0	0	0	0	0	0	0	0	0	0	0	0	0	0	0	0	0	0	0	0	0	0	0	0	0	0	0	0	0	0	0	0	0	0	0	0	0	0	0	0	0	0	0	0	0	0	0	0
Corynebacterium_pollutisoli	0	0	0	0	0	0	0	0	0	0	0	0	0	0	0	0	0	0	0	0	0	0	0	0	0	0	0	0	0	0	0	0	0	0	0	0	0	0	0	0	0	0	0	0	0	0	0	0	0
GGB42994_SGB4746	0	0	0	0	0	0	0	0	0	0	0	0	0	0	0	0	0	0	0	0	0	0	0	0	0	0	0	0	0	0	0	0	0	0	0	0	0	0	0	0	0	0	0	0	0	0	0	0	0
Paraeggerthella_hongkongensis	0	0	0	0	0	0	0	0	0	0	0	0	0	0	0	0	0	0	0	0	0	0	0	0	0	0	0	0	0	0	0	0	0	0	0	0	0	0	0	0	0	0	0	0	0	0	0	0	0
Enterobacter_huaxiensis	0	0	0	0	0	0	0	0	0	0	0	0	0	0	0	0	0	0	0	0	0	0	0	0	0	0	0	0	0	0	0	0	0	0	0	0	0	0	0	0	0	0	0	0	0	0	0	0	0
Corynebacterium_kroppenstedtii	0	0	0	0	0	0	0	0	0	0	0	0	0	0	0	0	0	0	0	0	0	0	0	0	0	0	0	0	0	0	0	0	0	0	0	0	0	0	0	0	0	0	0	0	0	0	0	0	0
Bifidobacterium_psychraerophilum	0	0	0	0	0	0	0	0	0	0	0	0	0	0	0	0	0	0	0	0	0	0	0	0	0	0	0	0	0	0	0	0	0	0	0	0	0	0	0	0	0	0	0	0	0	0	0	0	0
Paracoccus_yeei	0	0	0	0	0	0	0	0	0	0	0	0	0	0	0	0	0	0	0	0	0	0	0	0	0	0	0	0	0	0	0	0	0	0	0	0	0	0	0	0	0	0	0	0	0	0	0	0	0
Sphingobacterium_daejeonense	0	0	0	0	0	0	0	0	0	0	0	0	0	0	0	0	0	0	0	0	0	0	0	0	0	0	0	0	0	0	0	0	0	0	0	0	0	0	0	0	0	0	0	0	0	0	0	0	0
Sphingobacterium_SGB36192	0	0	0	0	0	0	0	0	0	0	0	0	0	0	0	0	0	0	0	0	0	0	0	0	0	0	0	0	0	0	0	0	0	0	0	0	0	0	0	0	0	0	0	0	0	0	0	0	0
Megasphaera_vaginalis	0	0	0	0	0	0	0	0	0	0	0	0	0	0	0	0	0	0	0	0	0	0	0	0	0	0	0	0	0	0	0	0	0	0	0	0	0	0	0	0	0	0	0	0	0	0	0	0	0
Lactobacillus_taiwanensis	0	0	0	0	0	0	0	0	0	0	0	0	0	0	0	0	0	0	0	0	0	0	0	0	0	0	0	0	0	0	0	0	0	0	0	0	0	0	0	0	0	0	0	0	0	0	0	0	0
Campylobacter_ureolyticus	0	0	0	0	0	0	0	0	0	0	0	0	0	0	0	0	0	0	0	0	0	0	0	0	0	0	0	0	0	0	0	0	0	0	0	0	0	0	0	0	0	0	0	0	0	0	0	0	0
Peptoniphilus_duerdenii	0	0	0	0	0	0	0	0	0	0	0	0	0	0	0	0	0	0	0	0	0	0	0	0	0	0	0	0	0	0	0	0	0	0	0	0	0	0	0	0	0	0	0	0	0	0	0	0	0
Anaerococcus_SGB6671	0	0	0	0	0	0	0	0	0	0	0	0	0	0	0	0	0	0	0	0	0	0	0	0	0	0	0	0	0	0	0	0	0	0	0	0	0	0	0	0	0	0	0	0	0	0	0	0	0
Peptoniphilus_lacrimalis	0	0	0	0	0	0	0	0	0	0	0	0	0	0	0	0	0	0	0	0	0	0	0	0	0	0	0	0	0	0	0	0	0	0	0	0	0	0	0	0	0	0	0	0	0	0	0	0	0
Urinicoccus_massiliensis	0	0	0	0	0	0	0	0	0	0	0	0	0	0	0	0	0	0	0	0	0	0	0	0	0	0	0	0	0	0	0	0	0	0	0	0	0	0	0	0	0	0	0	0	0	0	0	0	0
Anaerococcus_vaginalis	0	0	0	0	0	0	0	0	0	0	0	0	0	0	0	0	0	0	0	0	0	0	0	0	0	0	0	0	0	0	0	0	0	0	0	0	0	0	0	0	0	0	0	0	0	0	0	0	0
Clostridiales_bacterium_KA00134	0	0	0	0	0	0	0	0	0	0	0	0	0	0	0	0	0	0	0	0	0	0	0	0	0	0	0	0	0	0	0	0	0	0	0	0	0	0	0	0	0	0	0	0	0	0	0	0	0
Anaerococcus_sp_Marseille_P3915	0	0	0	0	0	0	0	0	0	0	0	0	0	0	0	0	0	0	0	0	0	0	0	0	0	0	0	0	0	0	0	0	0	0	0	0	0	0	0	0	0	0	0	0	0	0	0	0	0
Fenollaria_massiliensis	0	0	0	0	0	0	0	0	0	0	0	0	0	0	0	0	0	0	0	0	0	0	0	0	0	0	0	0	0	0	0	0	0	0	0	0	0	0	0	0	0	0	0	0	0	0	0	0	0
Peptoniphilus_phoceensis	0	0	0	0	0	0	0	0	0	0	0	0	0	0	0	0	0	0	0	0	0	0	0	0	0	0	0	0	0	0	0	0	0	0	0	0	0	0	0	0	0	0	0	0	0	0	0	0	0
GGB80050_SGB6678	0	0	0	0	0	0	0	0	0	0	0	0	0	0	0	0	0	0	0	0	0	0	0	0	0	0	0	0	0	0	0	0	0	0	0	0	0	0	0	0	0	0	0	0	0	0	0	0	0
Peptoniphilus_obesi	0	0	0	0	0	0	0	0	0	0	0	0	0	0	0	0	0	0	0	0	0	0	0	0	0	0	0	0	0	0	0	0	0	0	0	0	0	0	0	0	0	0	0	0	0	0	0	0	0
Anaerococcus_hydrogenalis	0	0	0	0	0	0	0	0	0	0	0	0	0	0	0	0	0	0	0	0	0	0	0	0	0	0	0	0	0	0	0	0	0	0	0	0	0	0	0	0	0	0	0	0	0	0	0	0	0
Anaerococcus_mediterraneensis	0	0	0	0	0	0	0	0	0	0	0	0	0	0	0	0	0	0	0	0	0	0	0	0	0	0	0	0	0	0	0	0	0	0	0	0	0	0	0	0	0	0	0	0	0	0	0	0	0
Anaerococcus_provencensis	0	0	0	0	0	0	0	0	0	0	0	0	0	0	0	0	0	0	0	0	0	0	0	0	0	0	0	0	0	0	0	0	0	0	0	0	0	0	0	0	0	0	0	0	0	0	0	0	0
Gordonibacter_sp_Marseille_P4307	0	0	0	0	0	0	0	0	0	0	0	0	0	0	0	0	0	0	0	0	0	0	0	0	0	0	0	0	0	0	0	0	0	0	0	0	0	0	0	0	0	0	0	0	0	0	0	0	0
Anaerococcus_rubeinfantis	0	0	0	0	0	0	0	0	0	0	0	0	0	0	0	0	0	0	0	0	0	0	0	0	0	0	0	0	0	0	0	0	0	0	0	0	0	0	0	0	0	0	0	0	0	0	0	0	0
Anaerococcus_degeneri	0	0	0	0	0	0	0	0	0	0	0	0	0	0	0	0	0	0	0	0	0	0	0	0	0	0	0	0	0	0	0	0	0	0	0	0	0	0	0	0	0	0	0	0	0	0	0	0	0
Bifidobacterium_pseudolongum	0	0	0	0	0	0	0	0	0	0	0	0	0	0	0	0	0	0	0	0	0	0	0	0	0	0	0	0	0	0	0	0	0	0	0	0	0	0	0	0	0	0	0	0	0	0	0	0	0
Kurthia_gibsonii	0	0	0	0	0	0	0	0	0	0	0	0	0	0	0	0	0	0	0	0	0	0	0	0	0	0	0	0	0	0	0	0	0	0	0	0	0	0	0	0	0	0	0	0	0	0	0	0	0
Eikenella_corrodens	0	0	0	0	0	0	0	0	0	0	0	0	0	0	0	0	0	0	0	0	0	0	0	0	0	0	0	0	0	0	0	0	0	0	0	0	0	0	0	0	0	0	0	0	0	0	0	0	0
Peptoniphilus_lacydonensis	0	0	0	0	0	0	0	0	0	0	0	0	0	0	0	0	0	0	0	0	0	0	0	0	0	0	0	0	0	0	0	0	0	0	0	0	0	0	0	0	0	0	0	0	0	0	0	0	0
Corynebacterium_wankanglinii	0	0	0	0	0	0	0	0	0	0	0	0	0	0	0	0	0	0	0	0	0	0	0	0	0	0	0	0	0	0	0	0	0	0	0	0	0	0	0	0	0	0	0	0	0	0	0	0	0
Corynebacterium_mastitidis	0	0	0	0	0	0	0	0	0	0	0	0	0	0	0	0	0	0	0	0	0	0	0	0	0	0	0	0	0	0	0	0	0	0	0	0	0	0	0	0	0	0	0	0	0	0	0	0	0
Corynebacterium_vitaeruminis	0	0	0	0	0	0	0	0	0	0	0	0	0	0	0	0	0	0	0	0	0	0	0	0	0	0	0	0	0	0	0	0	0	0	0	0	0	0	0	0	0	0	0	0	0	0	0	0	0
Dermabacter_hominis	0	0	0	0	0	0	0	0	0	0	0	0	0	0	0	0	0	0	0	0	0	0	0	0	0	0	0	0	0	0	0	0	0	0	0	0	0	0	0	0	0	0	0	0	0	0	0	0	0
Corynebacterium_jeddahense	0	0	0	0	0	0	0	0	0	0	0	0	0	0	0	0	0	0	0	0	0	0	0	0	0	0	0	0	0	0	0	0	0	0	0	0	0	0	0	0	0	0	0	0	0	0	0	0	0
Parenemella_sanctibonifatiensis	0	0	0	0	0	0	0	0	0	0	0	0	0	0	0	0	0	0	0	0	0	0	0	0	0	0	0	0	0	0	0	0	0	0	0	0	0	0	0	0	0	0	0	0	0	0	0	0	0
Campylobacter_hominis	0	0	0	0	0	0	0	0	0	0	0	0	0	0	0	0	0	0	0	0	0	0	0	0	0	0	0	0	0	0	0	0	0	0	0	0	0	0	0	0	0	0	0	0	0	0	0	0	0
Microbacterium_laevaniformans	0	0	0	0	0	0	0	0	0	0	0	0	0	0	0	0	0	0	0	0	0	0	0	0	0	0	0	0	0	0	0	0	0	0	0	0	0	0	0	0	0	0	0	0	0	0	0	0	0
Haemophilus_SGB36986	0	0	0	0	0	0	0	0	0	0	0	0	0	0	0	0	0	0	0	0	0	0	0	0	0	0	0	0	0	0	0	0	0	0	0	0	0	0	0	0	0	0	0	0	0	0	0	0	0
Parafannyhessea_umbonata	0	0	0	0	0	0	0	0	0	0	0	0	0	0	0	0	0	0	0	0	0	0	0	0	0	0	0	0	0	0	0	0	0	0	0	0	0	0	0	0	0	0	0	0	0	0	0	0	0
Enterococcus_phoeniculicola	0	0	0	0	0	0	0	0	0	0	0	0	0	0	0	0	0	0	0	0	0	0	0	0	0	0	0	0	0	0	0	0	0	0	0	0	0	0	0	0	0	0	0	0	0	0	0	0	0
Lapidilactobacillus_dextrinicus	0	0	0	0	0	0	0	0	0	0	0	0	0	0	0	0	0	0	0	0	0	0	0	0	0	0	0	0	0	0	0	0	0	0	0	0	0	0	0	0	0	0	0	0	0	0	0	0	0
GGB9581_SGB4365	0	0	0	0	0	0	0	0	0	0	0	0	0	0	0	0	0	0	0	0	0	0	0	0	0	0	0	0	0	0	0	0	0	0	0	0	0	0	0	0	0	0	0	0	0	0	0	0	0
Clostridium_sporosphaeroides	0	0	0	0	0	0	0	0	0	0	0	0	0	0	0	0	0	0	0	0	0	0	0	0	0	0	0	0	0	0	0	0	0	0	0	0	0	0	0	0	0	0	0	0	0	0	0	0	0
Candida_tropicalis	0	0	0	0	0	0	0	0	0	0	0	0	0	0	0	0	0	0	0	0	0	0	0	0	0	0	0	0	0	0	0	0	0	0	0	0	0	0	0	0	0	0	0	0	0	0	0	0	0
Ndongobacter_massiliensis	0	0	0	0	0	0	0	0	0	0	0	0	0	0	0	0	0	0	0	0	0	0	0	0	0	0	0	0	0	0	0	0	0	0	0	0	0	0	0	0	0	0	0	0	0	0	0	0	0
Corynebacterium_urealyticum	0	0	0	0	0	0	0	0	0	0	0	0	0	0	0	0	0	0	0	0	0	0	0	0	0	0	0	0	0	0	0	0	0	0	0	0	0	0	0	0	0	0	0	0	0	0	0	0	0
Proteus_alimentorum	0	0	0	0	0	0	0	0	0	0	0	0	0	0	0	0	0	0	0	0	0	0	0	0	0	0	0	0	0	0	0	0	0	0	0	0	0	0	0	0	0	0	0	0	0	0	0	0	0
Proteus_terrae	0	0	0	0	0	0	0	0	0	0	0	0	0	0	0	0	0	0	0	0	0	0	0	0	0	0	0	0	0	0	0	0	0	0	0	0	0	0	0	0	0	0	0	0	0	0	0	0	0
GGB1630_SGB2238	0	0	0	0	0	0	0	0	0	0	0	0	0	0	0	0	0	0	0	0	0	0	0	0	0	0	0	0	0	0	0	0	0	0	0	0	0	0	0	0	0	0	0	0	0	0	0	0	0
Streptococcus_SGB5805	0	0	0	0	0	0	0	0	0	0	0	0	0	0	0	0	0	0	0	0	0	0	0	0	0	0	0	0	0	0	0	0	0	0	0	0	0	0	0	0	0	0	0	0	0	0	0	0	0
Cetobacterium_somerae	0	0	0	0	0	0	0	0	0	0	0	0	0	0	0	0	0	0	0	0	0	0	0	0	0	0	0	0	0	0	0	0	0	0	0	0	0	0	0	0	0	0	0	0	0	0	0	0	0
Lentilactobacillus_rapi	0	0	0	0	0	0	0	0	0	0	0	0	0	0	0	0	0	0	0	0	0	0	0	0	0	0	0	0	0	0	0	0	0	0	0	0	0	0	0	0	0	0	0	0	0	0	0	0	0
Oenococcus_kitaharae	0	0	0	0	0	0	0	0	0	0	0	0	0	0	0	0	0	0	0	0	0	0	0	0	0	0	0	0	0	0	0	0	0	0	0	0	0	0	0	0	0	0	0	0	0	0	0	0	0
Bifidobacterium_aquikefiri	0	0	0	0	0	0	0	0	0	0	0	0	0	0	0	0	0	0	0	0	0	0	0	0	0	0	0	0	0	0	0	0	0	0	0	0	0	0	0	0	0	0	0	0	0	0	0	0	0
Tissierellia_bacterium_KA00581	0	0	0	0	0	0	0	0	0	0	0	0	0	0	0	0	0	0	0	0	0	0	0	0	0	0	0	0	0	0	0	0	0	0	0	0	0	0	0	0	0	0	0	0	0	0	0	0	0
Liquorilactobacillus_vini	0	0	0	0	0	0	0	0	0	0	0	0	0	0	0	0	0	0	0	0	0	0	0	0	0	0	0	0	0	0	0	0	0	0	0	0	0	0	0	0	0	0	0	0	0	0	0	0	0
Corynebacterium_flavescens	0	0	0	0	0	0	0	0	0	0	0	0	0	0	0	0	0	0	0	0	0	0	0	0	0	0	0	0	0	0	0	0	0	0	0	0	0	0	0	0	0	0	0	0	0	0	0	0	0
GGB3012_SGB4003	0	0	0	0	0	0	0	0	0	0	0	0	0	0	0	0	0	0	0	0	0	0	0	0	0	0	0	0	0	0	0	0	0	0	0	0	0	0	0	0	0	0	0	0	0	0	0	0	0
Sneathia_vaginalis	0	0	0	0	0	0	0	0	0	0	0	0	0	0	0	0	0	0	0	0	0	0	0	0	0	0	0	0	0	0	0	0	0	0	0	0	0	0	0	0	0	0	0	0	0	0	0	0	0
Scardovia_wiggsiae	0	0	0	0	0	0	0	0	0	0	0	0	0	0	0	0	0	0	0	0	0	0	0	0	0	0	0	0	0	0	0	0	0	0	0	0	0	0	0	0	0	0	0	0	0	0	0	0	0
Veillonella_denticariosi	0	0	0	0	0	0	0	0	0	0	0	0	0	0	0	0	0	0	0	0	0	0	0	0	0	0	0	0	0	0	0	0	0	0	0	0	0	0	0	0	0	0	0	0	0	0	0	0	0
Lactobacillus_iners	0	0	0	0	0	0	0	0	0	0	0	0	0	0	0	0	0	0	0	0	0	0	0	0	0	0	0	0	0	0	0	0	0	0	0	0	0	0	0	0	0	0	0	0	0	0	0	0	0
Lactobacillus_jensenii	0	0	0	0	0	0	0	0	0	0	0	0	0	0	0	0	0	0	0	0	0	0	0	0	0	0	0	0	0	0	0	0	0	0	0	0	0	0	0	0	0	0	0	0	0	0	0	0	0
Staphylococcus_lugdunensis	0	0	0	0	0	0	0	0	0	0	0	0	0	0	0	0	0	0	0	0	0	0	0	0	0	0	0	0	0	0	0	0	0	0	0	0	0	0	0	0	0	0	0	0	0	0	0	0	0
Anaerococcus_octavius	0	0	0	0	0	0	0	0	0	0	0	0	0	0	0	0	0	0	0	0	0	0	0	0	0	0	0	0	0	0	0	0	0	0	0	0	0	0	0	0	0	0	0	0	0	0	0	0	0
Corynebacterium_diphtheriae	0	0	0	0	0	0	0	0	0	0	0	0	0	0	0	0	0	0	0	0	0	0	0	0	0	0	0	0	0	0	0	0	0	0	0	0	0	0	0	0	0	0	0	0	0	0	0	0	0
Anaerococcus_tetradius	0	0	0	0	0	0	0	0	0	0	0	0	0	0	0	0	0	0	0	0	0	0	0	0	0	0	0	0	0	0	0	0	0	0	0	0	0	0	0	0	0	0	0	0	0	0	0	0	0
Dialister_pneumosintes	0	0	0	0	0	0	0	0	0	0	0	0	0	0	0	0	0	0	0	0	0	0	0	0	0	0	0	0	0	0	0	0	0	0	0	0	0	0	0	0	0	0	0	0	0	0	0	0	0
GGB6554_SGB9256	0	0	0	0	0	0	0	0	0	0	0	0	0	0	0	0	0	0	0	0	0	0	0	0	0	0	0	0	0	0	0	0	0	0	0	0	0	0	0	0	0	0	0	0	0	0	0	0	0
Fastidiosipila_sanguinis	0	0	0	0	0	0	0	0	0	0	0	0	0	0	0	0	0	0	0	0	0	0	0	0	0	0	0	0	0	0	0	0	0	0	0	0	0	0	0	0	0	0	0	0	0	0	0	0	0
Cutibacterium_granulosum	0	0	0	0	0	0	0	0	0	0	0	0	0	0	0	0	0	0	0	0	0	0	0	0	0	0	0	0	0	0	0	0	0	0	0	0	0	0	0	0	0	0	0	0	0	0	0	0	0
Collinsella_SGB14987	0	0	0	0	0	0	0	0	0	0	0	0	0	0	0	0	0	0	0	0	0	0	0	0	0	0	0	0	0	0	0	0	0	0	0	0	0	0	0	0	0	0	0	0	0	0	0	0	0
Veillonella_montpellierensis	0	0	0	0	0	0	0	0	0	0	0	0	0	0	0	0	0	0	0	0	0	0	0	0	0	0	0	0	0	0	0	0	0	0	0	0	0	0	0	0	0	0	0	0	0	0	0	0	0
Edwardsiella_hoshinae	0	0	0	0	0	0	0	0	0	0	0	0	0	0	0	0	0	0	0	0	0	0	0	0	0	0	0	0	0	0	0	0	0	0	0	0	0	0	0	0	0	0	0	0	0	0	0	0	0
Streptococcus_agalactiae	0	0	0	0	0	0	0	0	0	0	0	0	0	0	0	0	0	0	0	0	0	0	0	0	0	0	0	0	0	0	0	0	0	0	0	0	0	0	0	0	0	0	0	0	0	0	0	0	0
Brevilactibacter_sinopodophylli	0	0	0	0	0	0	0	0	0	0	0	0	0	0	0	0	0	0	0	0	0	0	0	0	0	0	0	0	0	0	0	0	0	0	0	0	0	0	0	0	0	0	0	0	0	0	0	0	0
Corynebacterium_stationis	0	0	0	0	0	0	0	0	0	0	0	0	0	0	0	0	0	0	0	0	0	0	0	0	0	0	0	0	0	0	0	0	0	0	0	0	0	0	0	0	0	0	0	0	0	0	0	0	0
Corynebacterium_casei	0	0	0	0	0	0	0	0	0	0	0	0	0	0	0	0	0	0	0	0	0	0	0	0	0	0	0	0	0	0	0	0	0	0	0	0	0	0	0	0	0	0	0	0	0	0	0	0	0
Ruoffia_tabacinasalis	0	0	0	0	0	0	0	0	0	0	0	0	0	0	0	0	0	0	0	0	0	0	0	0	0	0	0	0	0	0	0	0	0	0	0	0	0	0	0	0	0	0	0	0	0	0	0	0	0
Aerococcus_urinaeequi	0	0	0	0	0	0	0	0	0	0	0	0	0	0	0	0	0	0	0	0	0	0	0	0	0	0	0	0	0	0	0	0	0	0	0	0	0	0	0	0	0	0	0	0	0	0	0	0	0
Parascardovia_denticolens	0	0	0	0	0	0	0	0	0	0	0	0	0	0	0	0	0	0	0	0	0	0	0	0	0	0	0	0	0	0	0	0	0	0	0	0	0	0	0	0	0	0	0	0	0	0	0	0	0
Porphyromonas_asaccharolytica	0	0	0	0	0	0	0	0	0	0	0	0	0	0	0	0	0	0	0	0	0	0	0	0	0	0	0	0	0	0	0	0	0	0	0	0	0	0	0	0	0	0	0	0	0	0	0	0	0
Actinomyces_SGB17168	0	0	0	0	0	0	0	0	0	0	0	0	0	0	0	0	0	0	0	0	0	0	0	0	0	0	0	0	0	0	0	0	0	0	0	0	0	0	0	0	0	0	0	0	0	0	0	0	0
Corynebacterium_macginleyi	0	0	0	0	0	0	0	0	0	0	0	0	0	0	0	0	0	0	0	0	0	0	0	0	0	0	0	0	0	0	0	0	0	0	0	0	0	0	0	0	0	0	0	0	0	0	0	0	0
Malassezia_globosa	0	0	0	0	0	0	0	0	0	0	0	0	0	0	0	0	0	0	0	0	0	0	0	0	0	0	0	0	0	0	0	0	0	0	0	0	0	0	0	0	0	0	0	0	0	0	0	0	0
Acinetobacter_sp_DSM_11652	0	0	0	0	0	0	0	0	0	0	0	0	0	0	0	0	0	0	0	0	0	0	0	0	0	0	0	0	0	0	0	0	0	0	0	0	0	0	0	0	0	0	0	0	0	0	0	0	0
Sphingobacterium_lactis	0	0	0	0	0	0	0	0	0	0	0	0	0	0	0	0	0	0	0	0	0	0	0	0	0	0	0	0	0	0	0	0	0	0	0	0	0	0	0	0	0	0	0	0	0	0	0	0	0
Acinetobacter_gandensis	0	0	0	0	0	0	0	0	0	0	0	0	0	0	0	0	0	0	0	0	0	0	0	0	0	0	0	0	0	0	0	0	0	0	0	0	0	0	0	0	0	0	0	0	0	0	0	0	0
GGB73496_SGB47079	0	0	0	0	0	0	0	0	0	0	0	0	0	0	0	0	0	0	0	0	0	0	0	0	0	0	0	0	0	0	0	0	0	0	0	0	0	0	0	0	0	0	0	0	0	0	0	0	0
Sphingobacterium_mizutaii	0	0	0	0	0	0	0	0	0	0	0	0	0	0	0	0	0	0	0	0	0	0	0	0	0	0	0	0	0	0	0	0	0	0	0	0	0	0	0	0	0	0	0	0	0	0	0	0	0
Sphingobacterium_hotanense	0	0	0	0	0	0	0	0	0	0	0	0	0	0	0	0	0	0	0	0	0	0	0	0	0	0	0	0	0	0	0	0	0	0	0	0	0	0	0	0	0	0	0	0	0	0	0	0	0
Chryseobacterium_sp_GCR5	0	0	0	0	0	0	0	0	0	0	0	0	0	0	0	0	0	0	0	0	0	0	0	0	0	0	0	0	0	0	0	0	0	0	0	0	0	0	0	0	0	0	0	0	0	0	0	0	0
Massilioclostridium_coli	0	0	0	0	0	0	0	0	0	0	0	0	0	0	0	0	0	0	0	0	0	0	0	0	0	0	0	0	0	0	0	0	0	0	0	0	0	0	0	0	0	0	0	0	0	0	0	0	0
Butyricimonas_faecalis	0	0	0	0	0	0	0	0	0	0	0	0	0	0	0	0	0	0	0	0	0	0	0	0	0	0	0	0	0	0	0	0	0	0	0	0	0	0	0	0	0	0	0	0	0	0	0	0	0
Blautia_caecimuris	0	0	0	0	0	0	0	0	0	0	0	0	0	0	0	0	0	0	0	0	0	0	0	0	0	0	0	0	0	0	0	0	0	0	0	0	0	0	0	0	0	0	0	0	0	0	0	0	0
Ellagibacter_isourolithinifaciens	0	0	0	0	0	0	0	0	0	0	0	0	0	0	0	0	0	0	0	0	0	0	0	0	0	0	0	0	0	0	0	0	0	0	0	0	0	0	0	0	0	0	0	0	0	0	0	0	0
Prevotella_amnii	0	0	0	0	0	0	0	0	0	0	0	0	0	0	0	0	0	0	0	0	0	0	0	0	0	0	0	0	0	0	0	0	0	0	0	0	0	0	0	0	0	0	0	0	0	0	0	0	0
Sneathia_sanguinegens	0	0	0	0	0	0	0	0	0	0	0	0	0	0	0	0	0	0	0	0	0	0	0	0	0	0	0	0	0	0	0	0	0	0	0	0	0	0	0	0	0	0	0	0	0	0	0	0	0
Coriobacteriales_bacterium_DNF00809	0	0	0	0	0	0	0	0	0	0	0	0	0	0	0	0	0	0	0	0	0	0	0	0	0	0	0	0	0	0	0	0	0	0	0	0	0	0	0	0	0	0	0	0	0	0	0	0	0
Lachnoclostridium_sp_An181	0	0	0	0	0	0	0	0	0	0	0	0	0	0	0	0	0	0	0	0	0	0	0	0	0	0	0	0	0	0	0	0	0	0	0	0	0	0	0	0	0	0	0	0	0	0	0	0	0
Bordetella_bronchiseptica	0	0	0	0	0	0	0	0	0	0	0	0	0	0	0	0	0	0	0	0	0	0	0	0	0	0	0	0	0	0	0	0	0	0	0	0	0	0	0	0	0	0	0	0	0	0	0	0	0
Citrobacter_telavivensis	0	0	0	0	0	0	0	0	0	0	0	0	0	0	0	0	0	0	0	0	0	0	0	0	0	0	0	0	0	0	0	0	0	0	0	0	0	0	0	0	0	0	0	0	0	0	0	0	0
Lactobacillus_apis	0	0	0	0	0	0	0	0	0	0	0	0	0	0	0	0	0	0	0	0	0	0	0	0	0	0	0	0	0	0	0	0	0	0	0	0	0	0	0	0	0	0	0	0	0	0	0	0	0
Lactobacillus_kullabergensis	0	0	0	0	0	0	0	0	0	0	0	0	0	0	0	0	0	0	0	0	0	0	0	0	0	0	0	0	0	0	0	0	0	0	0	0	0	0	0	0	0	0	0	0	0	0	0	0	0
Bombilactobacillus_mellis	0	0	0	0	0	0	0	0	0	0	0	0	0	0	0	0	0	0	0	0	0	0	0	0	0	0	0	0	0	0	0	0	0	0	0	0	0	0	0	0	0	0	0	0	0	0	0	0	0
GGB1460_SGB2023	0	0	0	0	0	0	0	0	0	0	0	0	0	0	0	0	0	0	0	0	0	0	0	0	0	0	0	0	0	0	0	0	0	0	0	0	0	0	0	0	0	0	0	0	0	0	0	0	0
Kallipyga_massiliensis	0	0	0	0	0	0	0	0	0	0	0	0	0	0	0	0	0	0	0	0	0	0	0	0	0	0	0	0	0	0	0	0	0	0	0	0	0	0	0	0	0	0	0	0	0	0	0	0	0
Slackia_SGB72411	0	0	0	0	0	0	0	0	0	0	0	0	0	0	0	0	0	0	0	0	0	0	0	0	0	0	0	0	0	0	0	0	0	0	0	0	0	0	0	0	0	0	0	0	0	0	0	0	0
Pseudoclavibacter_chungangensis	0	0	0	0	0	0	0	0	0	0	0	0	0	0	0	0	0	0	0	0	0	0	0	0	0	0	0	0	0	0	0	0	0	0	0	0	0	0	0	0	0	0	0	0	0	0	0	0	0
Gordonia_sp_852002_10350_SCH5691597	0	0	0	0	0	0	0	0	0	0	0	0	0	0	0	0	0	0	0	0	0	0	0	0	0	0	0	0	0	0	0	0	0	0	0	0	0	0	0	0	0	0	0	0	0	0	0	0	0
Serratia_marcescens	0	0	0	0	0	0	0	0	0	0	0	0	0	0	0	0	0	0	0	0	0	0	0	0	0	0	0	0	0	0	0	0	0	0	0	0	0	0	0	0	0	0	0	0	0	0	0	0	0
Porphyromonas_SGB1982	0	0	0	0	0	0	0	0	0	0	0	0	0	0	0	0	0	0	0	0	0	0	0	0	0	0	0	0	0	0	0	0	0	0	0	0	0	0	0	0	0	0	0	0	0	0	0	0	0
Pantoea_eucrina	0	0	0	0	0	0	0	0	0	0	0	0	0	0	0	0	0	0	0	0	0	0	0	0	0	0	0	0	0	0	0	0	0	0	0	0	0	0	0	0	0	0	0	0	0	0	0	0	0
Pseudomonas_putida	0	0	0	0	0	0	0	0	0	0	0	0	0	0	0	0	0	0	0	0	0	0	0	0	0	0	0	0	0	0	0	0	0	0	0	0	0	0	0	0	0	0	0	0	0	0	0	0	0
Pseudomonas_sp_Choline_02u_1	0	0	0	0	0	0	0	0	0	0	0	0	0	0	0	0	0	0	0	0	0	0	0	0	0	0	0	0	0	0	0	0	0	0	0	0	0	0	0	0	0	0	0	0	0	0	0	0	0
Staphylococcus_borealis	0	0	0	0	0	0	0	0	0	0	0	0	0	0	0	0	0	0	0	0	0	0	0	0	0	0	0	0	0	0	0	0	0	0	0	0	0	0	0	0	0	0	0	0	0	0	0	0	0
Corynebacterium_lujinxingii	0	0	0	0	0	0	0	0	0	0	0	0	0	0	0	0	0	0	0	0	0	0	0	0	0	0	0	0	0	0	0	0	0	0	0	0	0	0	0	0	0	0	0	0	0	0	0	0	0
Granulicatella_SGB8239	0	0	0	0	0	0	0	0	0	0	0	0	0	0	0	0	0	0	0	0	0	0	0	0	0	0	0	0	0	0	0	0	0	0	0	0	0	0	0	0	0	0	0	0	0	0	0	0	0
Corynebacterium_SGB61358	0	0	0	0	0	0	0	0	0	0	0	0	0	0	0	0	0	0	0	0	0	0	0	0	0	0	0	0	0	0	0	0	0	0	0	0	0	0	0	0	0	0	0	0	0	0	0	0	0
Massilimicrobiota_timonensis	0	0	0	0	0	0	0	0	0	0	0	0	0	0	0	0	0	0	0	0	0	0	0	0	0	0	0	0	0	0	0	0	0	0	0	0	0	0	0	0	0	0	0	0	0	0	0	0	0
Bacteroides_cutis	0	0	0	0	0	0	0	0	0	0	0	0	0	0	0	0	0	0	0	0	0	0	0	0	0	0	0	0	0	0	0	0	0	0	0	0	0	0	0	0	0	0	0	0	0	0	0	0	0
Prevotella_stercorea	0	0	0	0	0	0	0	0	0	0	0	0	0	0	0	0	0	0	0	0	0	0	0	0	0	0	0	0	0	0	0	0	0	0	0	0	0	0	0	0	0	0	0	0	0	0	0	0	0
Leucobacter_chromiiresistens	0	0	0	0	0	0	0	0	0	0	0	0	0	0	0	0	0	0	0	0	0	0	0	0	0	0	0	0	0	0	0	0	0	0	0	0	0	0	0	0	0	0	0	0	0	0	0	0	0
Microbacterium_sp_Yaish_1	0	0	0	0	0	0	0	0	0	0	0	0	0	0	0	0	0	0	0	0	0	0	0	0	0	0	0	0	0	0	0	0	0	0	0	0	0	0	0	0	0	0	0	0	0	0	0	0	0
Sphingobacterium_alimentarium	0	0	0	0	0	0	0	0	0	0	0	0	0	0	0	0	0	0	0	0	0	0	0	0	0	0	0	0	0	0	0	0	0	0	0	0	0	0	0	0	0	0	0	0	0	0	0	0	0
Stenotrophomonas_koreensis	0	0	0	0	0	0	0	0	0	0	0	0	0	0	0	0	0	0	0	0	0	0	0	0	0	0	0	0	0	0	0	0	0	0	0	0	0	0	0	0	0	0	0	0	0	0	0	0	0
GGB753_SGB989	0	0	0	0	0	0	0	0	0	0	0	0	0	0	0	0	0	0	0	0	0	0	0	0	0	0	0	0	0	0	0	0	0	0	0	0	0	0	0	0	0	0	0	0	0	0	0	0	0
Atopobium_massiliense	0	0	0	0	0	0	0	0	0	0	0	0	0	0	0	0	0	0	0	0	0	0	0	0	0	0	0	0	0	0	0	0	0	0	0	0	0	0	0	0	0	0	0	0	0	0	0	0	0
Malassezia_restricta	0	0	0	0	0	0	0	0	0	0	0	0	0	0	0	0	0	0	0	0	0	0	0	0	0	0	0	0	0	0	0	0	0	0	0	0	0	0	0	0	0	0	0	0	0	0	0	0	0
Alistipes_senegalensis	0	0	0	0	0	0	0	0	0	0	0	0	0	0	0	0	0	0	0	0	0	0	0	0	0	0	0	0	0	0	0	0	0	0	0	0	0	0	0	0	0	0	0	0	0	0	0	0	0
GGB6567_SGB9278	0	0	0	0	0	0	0	0	0	0	0	0	0	0	0	0	0	0	0	0	0	0	0	0	0	0	0	0	0	0	0	0	0	0	0	0	0	0	0	0	0	0	0	0	0	0	0	0	0
Bifidobacterium_anseris	0	0	0	0	0	0	0	0	0	0	0	0	0	0	0	0	0	0	0	0	0	0	0	0	0	0	0	0	0	0	0	0	0	0	0	0	0	0	0	0	0	0	0	0	0	0	0	0	0
Oribacterium_parvum	0	0	0	0	0	0	0	0	0	0	0	0	0	0	0	0	0	0	0	0	0	0	0	0	0	0	0	0	0	0	0	0	0	0	0	0	0	0	0	0	0	0	0	0	0	0	0	0	0
Paracoccus_aeridis	0	0	0	0	0	0	0	0	0	0	0	0	0	0	0	0	0	0	0	0	0	0	0	0	0	0	0	0	0	0	0	0	0	0	0	0	0	0	0	0	0	0	0	0	0	0	0	0	0
Ruminococcus_sp_AF46_10NS	0	0	0	0	0	0	0	0	0	0	0	0	0	0	0	0	0	0	0	0	0	0	0	0	0	0	0	0	0	0	0	0	0	0	0	0	0	0	0	0	0	0	0	0	0	0	0	0	0
Bifidobacterium_choladohabitans	0	0	0	0	0	0	0	0	0	0	0	0	0	0	0	0	0	0	0	0	0	0	0	0	0	0	0	0	0	0	0	0	0	0	0	0	0	0	0	0	0	0	0	0	0	0	0	0	0
Peptostreptococcus_russellii	0	0	0	0	0	0	0	0	0	0	0	0	0	0	0	0	0	0	0	0	0	0	0	0	0	0	0	0	0	0	0	0	0	0	0	0	0	0	0	0	0	0	0	0	0	0	0	0	0
Faecalicatena_SGB4872	0	0	0	0	0	0	0	0	0	0	0	0	0	0	0	0	0	0	0	0	0	0	0	0	0	0	0	0	0	0	0	0	0	0	0	0	0	0	0	0	0	0	0	0	0	0	0	0	0
Pseudomonas_aeruginosa	0	0	0	0	0	0	0	0	0	0	0	0	0	0	0	0	0	0	0	0	0	0	0	0	0	0	0	0	0	0	0	0	0	0	0	0	0	0	0	0	0	0	0	0	0	0	0	0	0
Clostridium_sartagoforme	0	0	0	0	0	0	0	0	0	0	0	0	0	0	0	0	0	0	0	0	0	0	0	0	0	0	0	0	0	0	0	0	0	0	0	0	0	0	0	0	0	0	0	0	0	0	0	0	0
Streptococcus_mutans	0	0	0	0	0	0	0	0	0	0	0	0	0	0	0	0	0	0	0	0	0	0	0	0	0	0	0	0	0	0	0	0	0	0	0	0	0	0	0	0	0	0	0	0	0	0	0	0	0
Selenomonas_felix	0	0	0	0	0	0	0	0	0	0	0	0	0	0	0	0	0	0	0	0	0	0	0	0	0	0	0	0	0	0	0	0	0	0	0	0	0	0	0	0	0	0	0	0	0	0	0	0	0
Anaerostipes_hominis	0	0	0	0	0	0	0	0	0	0	0	0	0	0	0	0	0	0	0	0	0	0	0	0	0	0	0	0	0	0	0	0	0	0	0	0	0	0	0	0	0	0	0	0	0	0	0	0	0
Providencia_rettgeri	0	0	0	0	0	0	0	0	0	0	0	0	0	0	0	0	0	0	0	0	0	0	0	0	0	0	0	0	0	0	0	0	0	0	0	0	0	0	0	0	0	0	0	0	0	0	0	0	0
Salmonella_enterica	0	0	0	0	0	0	0	0	0	0	0	0	0	0	0	0	0	0	0	0	0	0	0	0	0	0	0	0	0	0	0	0	0	0	0	0	0	0	0	0	0	0	0	0	0	0	0	0	0
Enterococcus_hermanniensis	0	0	0	0	0	0	0	0	0	0	0	0	0	0	0	0	0	0	0	0	0	0	0	0	0	0	0	0	0	0	0	0	0	0	0	0	0	0	0	0	0	0	0	0	0	0	0	0	0
Companilactobacillus_zhachilii	0	0	0	0	0	0	0	0	0	0	0	0	0	0	0	0	0	0	0	0	0	0	0	0	0	0	0	0	0	0	0	0	0	0	0	0	0	0	0	0	0	0	0	0	0	0	0	0	0
Lactobacillus_hominis	0	0	0	0	0	0	0	0	0	0	0	0	0	0	0	0	0	0	0	0	0	0	0	0	0	0	0	0	0	0	0	0	0	0	0	0	0	0	0	0	0	0	0	0	0	0	0	0	0
Faecalibacillus_intestinalis	0	0	0	0	0	0	0	0	0	0	0	0	0	0	0	0	0	0	0	0	0	0	0	0	0	0	0	0	0	0	0	0	0	0	0	0	0	0	0	0	0	0	0	0	0	0	0	0	0
Criibacterium_bergeronii	0	0	0	0	0	0	0	0	0	0	0	0	0	0	0	0	0	0	0	0	0	0	0	0	0	0	0	0	0	0	0	0	0	0	0	0	0	0	0	0	0	0	0	0	0	0	0	0	0
GGB4239_SGB5731	0	0	0	0	0	0	0	0	0	0	0	0	0	0	0	0	0	0	0	0	0	0	0	0	0	0	0	0	0	0	0	0	0	0	0	0	0	0	0	0	0	0	0	0	0	0	0	0	0
GGB3583_SGB4799	0	0	0	0	0	0	0	0	0	0	0	0	0	0	0	0	0	0	0	0	0	0	0	0	0	0	0	0	0	0	0	0	0	0	0	0	0	0	0	0	0	0	0	0	0	0	0	0	0
Paenalcaligenes_hominis	0	0	0	0	0	0	0	0	0	0	0	0	0	0	0	0	0	0	0	0	0	0	0	0	0	0	0	0	0	0	0	0	0	0	0	0	0	0	0	0	0	0	0	0	0	0	0	0	0
Brevibacterium_ravenspurgense	0	0	0	0	0	0	0	0	0	0	0	0	0	0	0	0	0	0	0	0	0	0	0	0	0	0	0	0	0	0	0	0	0	0	0	0	0	0	0	0	0	0	0	0	0	0	0	0	0
Cryptosporidium_hominis	0	0	0	0	0	0	0	0	0	0	0	0	0	0	0	0	0	0	0	0	0	0	0	0	0	0	0	0	0	0	0	0	0	0	0	0	0	0	0	0	0	0	0	0	0	0	0	0	0
Helicobacter_bilis	0	0	0	0	0	0	0	0	0	0	0	0	0	0	0	0	0	0	0	0	0	0	0	0	0	0	0	0	0	0	0	0	0	0	0	0	0	0	0	0	0	0	0	0	0	0	0	0	0
Corynebacterium_sp_HMSC036D02	0	0	0	0	0	0	0	0	0	0	0	0	0	0	0	0	0	0	0	0	0	0	0	0	0	0	0	0	0	0	0	0	0	0	0	0	0	0	0	0	0	0	0	0	0	0	0	0	0
Corynebacterium_coyleae	0	0	0	0	0	0	0	0	0	0	0	0	0	0	0	0	0	0	0	0	0	0	0	0	0	0	0	0	0	0	0	0	0	0	0	0	0	0	0	0	0	0	0	0	0	0	0	0	0
Corynebacterium_sp_HMSC034A01	0	0	0	0	0	0	0	0	0	0	0	0	0	0	0	0	0	0	0	0	0	0	0	0	0	0	0	0	0	0	0	0	0	0	0	0	0	0	0	0	0	0	0	0	0	0	0	0	0
Pseudoglutamicibacter_cumminsii	0	0	0	0	0	0	0	0	0	0	0	0	0	0	0	0	0	0	0	0	0	0	0	0	0	0	0	0	0	0	0	0	0	0	0	0	0	0	0	0	0	0	0	0	0	0	0	0	0
Trueperella_bernardiae	0	0	0	0	0	0	0	0	0	0	0	0	0	0	0	0	0	0	0	0	0	0	0	0	0	0	0	0	0	0	0	0	0	0	0	0	0	0	0	0	0	0	0	0	0	0	0	0	0
Corynebacterium_simulans	0	0	0	0	0	0	0	0	0	0	0	0	0	0	0	0	0	0	0	0	0	0	0	0	0	0	0	0	0	0	0	0	0	0	0	0	0	0	0	0	0	0	0	0	0	0	0	0	0
GGB44037_SGB61413	0	0	0	0	0	0	0	0	0	0	0	0	0	0	0	0	0	0	0	0	0	0	0	0	0	0	0	0	0	0	0	0	0	0	0	0	0	0	0	0	0	0	0	0	0	0	0	0	0
[truncated: 201 more columns]
