# Supplementary material for: Metabolic reprogramming of the infant gut by bifidobacteria-based probiotics drives exclusion of antibiotic-resistant pathobionts
Source: Cell Rep Med. 2026 Apr 20;7(5):102752. doi: 10.1016/j.xcrm.2026.102752 (PMC13198307; doi:10.1016/j.xcrm.2026.102752)
Supplement: Table S7. MaAsLin3 output at 6 weeks and at 6 months [file mmc7.xlsx]

## Sheet: Table_S7_MaAsLin
Fixed effects used in MaAsLin model are (TrialArm, esbl, esbl, sex, born_hospital										Legend: in red color are highlighted cells indicating p< 0.05. In green color are highlighted cells indicating q < 0.25 (Significance was defined as p < 0.05 and q < 0.25 to control false discoveries across many taxa)
6 WEEKS															6 MONTHS
feature	metadata	value	name	coef	stderr	pval_individual	qval_individual	error							feature	metadata	value	name	coef	stderr	pval_individual	qval_individual	error
Bifidobacterium_bifidum	TrialArm	Probiotic	TrialArm_Probiotic	8.05918	1.24986	2.8974e-09	2.08613e-07	NA							Bifidobacterium_breve	born_hospital	yes	born_hospitalyes	-1.67547	0.785519	0.0352158	0.866109	NA
Bifidobacterium_longum	TrialArm	Probiotic	TrialArm_Probiotic	3.52837	0.990318	0.000533455	0.0192044	NA							Streptococcus_parasanguinis	sex	male	sex_male	2.00838	0.950978	0.0428528	0.866109	NA
Bifidobacterium_longum	esbl	yes	esblyes	-4.31495	1.30683	0.00127706	0.0306495	NA							Enterococcus_faecalis	esbl	yes	esblyes	3.0006	1.4684	0.0508783	0.866109	NA
Klebsiella_pneumoniae	abx	yes	abxyes	5.67642	2.07477	0.0083177	0.13759	NA							Enterococcus_faecalis	abx	yes	abxyes	5.48099	2.80096	0.0607827	0.866109	NA
Escherichia_coli	esbl	yes	esblyes	2.40781	0.91312	0.00955485	0.13759	NA							Streptococcus_pneumoniae	TrialArm	Probiotic	TrialArm_Probiotic	-0.723633	0.478103	0.135666	0.973279	NA
Klebsiella_pneumoniae	esbl	yes	esblyes	3.50536	1.45521	0.0193184	0.231821	NA							Streptococcus_pneumoniae	abx	yes	abxyes	-0.997384	0.666879	0.140274	0.973279	NA
Klebsiella_oxytoca	TrialArm	Probiotic	TrialArm_Probiotic	-12.7105	4.99259	0.0515241	0.412193	NA							Bifidobacterium_breve	abx	yes	abxyes	1.43815	0.971823	0.141853	0.973279	NA
Klebsiella_pneumoniae	TrialArm	Probiotic	TrialArm_Probiotic	-2.0191	1.16241	0.0878855	0.632775	NA							Streptococcus_parasanguinis	esbl	yes	esblyes	1.66926	1.15072	0.156929	0.973279	NA
Klebsiella_oxytoca	sex	male	sex_male	-6.95993	3.48698	0.102465	0.670677	NA							Klebsiella_pneumoniae	TrialArm	Probiotic	TrialArm_Probiotic	-1.5901	1.16527	0.179027	0.973279	NA
Klebsiella_oxytoca	abx	yes	abxyes	-5.33427	2.91742	0.127025	0.762149	NA							Bifidobacterium_bifidum	TrialArm	Probiotic	TrialArm_Probiotic	1.46764	1.08632	0.179436	0.973279	NA
Escherichia_coli	TrialArm	Probiotic	TrialArm_Probiotic	-0.992464	0.701203	0.159733	0.823495	NA							Escherichia_coli	sex	male	sex_male	0.493867	0.383167	0.20011	0.973279	NA
Enterococcus_faecium	born_hospital	yes	born_hospitalyes	2.17842	1.55401	0.170037	0.823495	NA							Staphylococcus_aureus	born_hospital	yes	born_hospitalyes	2.94758	1.80163	0.200345	0.973279	NA
Escherichia_coli	sex	male	sex_male	0.922018	0.683326	0.179959	0.823495	NA							Bifidobacterium_breve	TrialArm	Probiotic	TrialArm_Probiotic	-0.920011	0.743789	0.218823	0.973279	NA
Bifidobacterium_breve	TrialArm	Probiotic	TrialArm_Probiotic	-2.01121	1.55072	0.197999	0.823495	NA							Enterococcus_faecium	sex	male	sex_male	-0.650336	0.675757	0.33862	0.973279	NA
Staphylococcus_epidermidis	esbl	yes	esblyes	-1.18285	0.91601	0.200226	0.823495	NA							Enterococcus_faecium	esbl	yes	esblyes	0.727936	0.792941	0.361237	0.973279	NA
Bifidobacterium_breve	esbl	yes	esblyes	-2.53638	1.99833	0.20766	0.823495	NA							Bifidobacterium_bifidum	sex	male	sex_male	-0.974701	1.07881	0.368219	0.973279	NA
Staphylococcus_aureus	abx	yes	abxyes	-2.06765	1.86452	0.272758	0.857961	NA							Staphylococcus_aureus	abx	yes	abxyes	-3.22395	3.16966	0.38398	0.973279	NA
Staphylococcus_aureus	esbl	yes	esblyes	-1.26505	1.15254	0.277631	0.857961	NA							Morganella_morganii	TrialArm	Probiotic	TrialArm_Probiotic	1.72526	1.92928	0.390334	0.973279	NA
Klebsiella_oxytoca	born_hospital	yes	born_hospitalyes	2.90332	2.46567	0.291986	0.857961	NA							Staphylococcus_aureus	esbl	yes	esblyes	2.44031	2.48649	0.398754	0.973279	NA
Clostridium_perfringens	TrialArm	Probiotic	TrialArm_Probiotic	-1.82474	1.70398	0.309392	0.857961	NA							Bifidobacterium_longum	abx	yes	abxyes	0.425148	0.51018	0.406448	0.973279	NA
Enterococcus_faecalis	abx	yes	abxyes	-3.83037	3.68826	0.309819	0.857961	NA							Bifidobacterium_bifidum	born_hospital	yes	born_hospitalyes	-0.90335	1.15725	0.436699	0.973279	NA
Enterococcus_faecalis	sex	male	sex_male	1.99472	2.08056	0.34766	0.863864	NA							Morganella_morganii	abx	yes	abxyes	2.11744	2.67412	0.445202	0.973279	NA
Streptococcus_parasanguinis	sex	male	sex_male	-0.708438	0.750246	0.347945	0.863864	NA							Enterococcus_faecalis	sex	male	sex_male	0.922603	1.26097	0.470679	0.98399	NA
Streptococcus_parasanguinis	born_hospital	yes	born_hospitalyes	-0.670098	0.789907	0.398853	0.957247	NA							Escherichia_coli	esbl	yes	esblyes	0.301072	0.479213	0.531121	0.995628	NA
Streptococcus_parasanguinis	TrialArm	Probiotic	TrialArm_Probiotic	-0.624652	0.77067	0.420101	0.972544	NA							Klebsiella_pneumoniae	born_hospital	yes	born_hospitalyes	-0.743326	1.1784	0.531298	0.995628	NA
Staphylococcus_epidermidis	abx	yes	abxyes	-0.884471	1.14896	0.44363	0.972544	NA							Staphylococcus_aureus	TrialArm	Probiotic	TrialArm_Probiotic	1.50621	2.25846	0.552535	0.995826	NA
Bifidobacterium_bifidum	abx	yes	abxyes	-1.55536	2.08204	0.456594	0.972544	NA							Bifidobacterium_breve	esbl	yes	esblyes	0.527988	0.918308	0.566527	0.995826	NA
Staphylococcus_epidermidis	TrialArm	Probiotic	TrialArm_Probiotic	0.479416	0.644742	0.459257	0.972544	NA							Streptococcus_pneumoniae	born_hospital	yes	born_hospitalyes	0.285911	0.502489	0.571598	0.995826	NA
Enterococcus_faecium	TrialArm	Probiotic	TrialArm_Probiotic	-0.813286	1.28495	0.531011	0.976751	NA							Bacteroides_fragilis	esbl	yes	esblyes	1.05269	1.8501	0.571813	0.995826	NA
Bifidobacterium_breve	abx	yes	abxyes	1.47984	2.4329	0.544565	0.976751	NA							Streptococcus_parasanguinis	born_hospital	yes	born_hospitalyes	0.503724	0.970935	0.607582	0.995826	NA
Staphylococcus_aureus	TrialArm	Probiotic	TrialArm_Probiotic	0.544991	0.906072	0.550233	0.976751	NA							Enterococcus_faecium	TrialArm	Probiotic	TrialArm_Probiotic	-0.340726	0.664513	0.609475	0.995826	NA
Enterococcus_faecalis	esbl	yes	esblyes	1.20208	2.01398	0.556426	0.976751	NA							Bacteroides_fragilis	sex	male	sex_male	0.83934	1.66309	0.61591	0.995826	NA
Enterococcus_faecium	sex	male	sex_male	0.759133	1.31349	0.567105	0.976751	NA							Morganella_morganii	esbl	yes	esblyes	-1.11839	2.22774	0.625545	0.995826	NA
Staphylococcus_epidermidis	born_hospital	yes	born_hospitalyes	0.343047	0.653122	0.600833	0.976751	NA							Streptococcus_parasanguinis	abx	yes	abxyes	0.593122	1.24536	0.637224	0.995826	NA
Bifidobacterium_longum	sex	male	sex_male	-0.504557	0.966848	0.602765	0.976751	NA							Bifidobacterium_bifidum	abx	yes	abxyes	0.672818	1.44162	0.641623	0.995826	NA
Klebsiella_pneumoniae	born_hospital	yes	born_hospitalyes	0.59755	1.1992	0.62023	0.976751	NA							Morganella_morganii	born_hospital	yes	born_hospitalyes	0.994265	2.1421	0.651588	0.995826	NA
Clostridium_perfringens	abx	yes	abxyes	1.83308	3.72885	0.633617	0.976751	NA							Klebsiella_pneumoniae	esbl	yes	esblyes	0.603213	1.3853	0.665281	0.995826	NA
Clostridium_perfringens	esbl	yes	esblyes	-1.60323	3.34131	0.641677	0.976751	NA							Bifidobacterium_longum	born_hospital	yes	born_hospitalyes	-0.1731	0.409543	0.673357	0.995826	NA
Escherichia_coli	abx	yes	abxyes	-0.517934	1.12272	0.645463	0.976751	NA							Escherichia_coli	TrialArm	Probiotic	TrialArm_Probiotic	0.161157	0.385835	0.676985	0.995826	NA
Staphylococcus_epidermidis	sex	male	sex_male	-0.285142	0.62993	0.651992	0.976751	NA							Bifidobacterium_bifidum	esbl	yes	esblyes	-0.476054	1.34922	0.724881	0.995826	NA
Bifidobacterium_longum	born_hospital	yes	born_hospitalyes	0.436156	1.00106	0.663869	0.976751	NA							Bifidobacterium_longum	sex	male	sex_male	0.122682	0.381783	0.748557	0.995826	NA
Bifidobacterium_breve	born_hospital	yes	born_hospitalyes	-0.624089	1.58726	0.695122	0.976751	NA							Bifidobacterium_longum	TrialArm	Probiotic	TrialArm_Probiotic	-0.121758	0.384441	0.752054	0.995826	NA
Clostridium_perfringens	born_hospital	yes	born_hospitalyes	0.80608	2.14968	0.715508	0.976751	NA							Morganella_morganii	sex	male	sex_male	0.662756	2.1421	0.762803	0.995826	NA
Bifidobacterium_bifidum	sex	male	sex_male	-0.409671	1.20964	0.735486	0.976751	NA							Bacteroides_fragilis	abx	yes	abxyes	0.696169	2.3675	0.769889	0.995826	NA
Escherichia_coli	born_hospital	yes	born_hospitalyes	-0.238193	0.709477	0.737702	0.976751	NA							Klebsiella_pneumoniae	sex	male	sex_male	0.328177	1.13388	0.773555	0.995826	NA
Staphylococcus_aureus	born_hospital	yes	born_hospitalyes	-0.282133	0.866656	0.746129	0.976751	NA							Streptococcus_pneumoniae	sex	male	sex_male	0.135892	0.478662	0.777517	0.995826	NA
Streptococcus_parasanguinis	abx	yes	abxyes	0.3743	1.26348	0.76783	0.981393	NA							Streptococcus_pneumoniae	esbl	yes	esblyes	0.176917	0.628325	0.779294	0.995826	NA
Enterococcus_faecalis	TrialArm	Probiotic	TrialArm_Probiotic	-0.522235	1.82176	0.776936	0.981393	NA							Enterococcus_faecalis	TrialArm	Probiotic	TrialArm_Probiotic	0.361655	1.28215	0.780041	0.995826	NA
Bifidobacterium_bifidum	esbl	yes	esblyes	0.429268	1.63459	0.793326	0.984818	NA							Bacteroides_fragilis	born_hospital	yes	born_hospitalyes	-0.411463	1.74891	0.814924	0.995826	NA
Bifidobacterium_longum	abx	yes	abxyes	0.320709	1.60959	0.842416	0.995974	NA							Bifidobacterium_breve	sex	male	sex_male	-0.119026	0.735488	0.871743	0.996693	NA
Enterococcus_faecium	esbl	yes	esblyes	-0.21444	1.56043	0.891507	0.995974	NA							Staphylococcus_aureus	sex	male	sex_male	0.341019	2.25846	0.88956	0.996693	NA
Enterococcus_faecium	abx	yes	abxyes	0.219772	2.0497	0.915244	0.995974	NA							Bacteroides_fragilis	TrialArm	Probiotic	TrialArm_Probiotic	0.200318	1.63775	0.903122	0.996693	NA
Enterococcus_faecalis	born_hospital	yes	born_hospitalyes	-0.209237	1.99084	0.917208	0.995974	NA							Escherichia_coli	born_hospital	yes	born_hospitalyes	0.0499611	0.411028	0.903474	0.996693	NA
Klebsiella_pneumoniae	sex	male	sex_male	0.112878	1.16407	0.923098	0.995974	NA							Klebsiella_pneumoniae	abx	yes	abxyes	0.173447	1.46623	0.906349	0.996693	NA
Streptococcus_parasanguinis	esbl	yes	esblyes	-0.076277	0.981346	0.938244	0.995974	NA							Bifidobacterium_longum	esbl	yes	esblyes	-0.054668	0.477481	0.909054	0.996693	NA
Clostridium_perfringens	sex	male	sex_male	-0.13938	1.786	0.939335	0.995974	NA							Enterococcus_faecalis	born_hospital	yes	born_hospitalyes	0.136701	1.31273	0.917832	0.996693	NA
Bifidobacterium_breve	sex	male	sex_male	0.0466866	1.52847	0.975701	0.995974	NA							Escherichia_coli	abx	yes	abxyes	0.0411942	0.51203	0.936022	0.996693	NA
Staphylococcus_aureus	sex	male	sex_male	0.017062	0.861611	0.98428	0.995974	NA							Streptococcus_parasanguinis	TrialArm	Probiotic	TrialArm_Probiotic	-0.0739615	0.937209	0.937606	0.996693	NA
Klebsiella_oxytoca	esbl	yes	esblyes	0.0263207	2.43465	0.991792	0.995974	NA							Enterococcus_faecium	born_hospital	yes	born_hospitalyes	0.0308329	0.723196	0.966094	0.998701	NA
Bifidobacterium_bifidum	born_hospital	yes	born_hospitalyes	0.00635096	1.25598	0.995974	0.995974	NA							Enterococcus_faecium	abx	yes	abxyes	0.0116104	0.895744	0.989689	0.998701	NA
