# Supplementary material for: Metabolic reprogramming of the infant gut by bifidobacteria-based probiotics drives exclusion of antibiotic-resistant pathobionts
Source: Cell Rep Med. 2026 Apr 20;7(5):102752. doi: 10.1016/j.xcrm.2026.102752 (PMC13198307; doi:10.1016/j.xcrm.2026.102752)
Supplement: Table S8. Prevalence analysis [file mmc8.xlsx]

## Sheet: Table_S8_Prevalence
species	dataset	timepoint	a_pos_placebo	b_neg_placebo	c_pos_probiotic	d_neg_probiotic	prev_placebo	prev_probiotic	odds_ratio	p_fisher	q_fisher_bh		Explanations:
Klebsiella_variicola	TableS6_abs	6W	29	33	7	56	0.467742	0.111111	6.63383	1.04496e-05	0.0113587		a_pos_placebo — Number of placebo samples where the species is detected (>0).
Klebsiella_variicola	TableS3_rel	6W	29	33	7	56	0.467742	0.111111	6.63383	1.04496e-05	0.0113587		b_neg_placebo — Number of placebo samples where the species is not detected (=0).
Negativicoccus_succinicivorans	TableS6_abs	6W	16	46	1	62	0.258065	0.015873	14.7849	4.74823e-05	0.0258066		c_pos_probiotic — Number of probiotic samples where the species is detected (>0).
Negativicoccus_succinicivorans	TableS3_rel	6W	16	46	1	62	0.258065	0.015873	14.7849	4.74823e-05	0.0258066		d_neg_probiotic — Number of probiotic samples where the species is not detected (=0).
Erysipelatoclostridium_ramosum	TableS3_rel	6W	19	43	3	60	0.306452	0.047619	7.74877	0.000127996	0.0463772
Erysipelatoclostridium_ramosum	TableS6_abs	6W	18	44	3	60	0.290323	0.047619	7.1862	0.00026509	0.0960508		Arm-specific prevalence:
Clostridium_butyricum	TableS3_rel	6W	10	52	0	63	0.16129	0	25.4	0.000606194	0.131787		prev_placebo — Proportion detected in placebo = a_pos_placebo / (a_pos_placebo + b_neg_placebo).
Slackia_isoflavoniconvertens	TableS3_rel	6W	15	47	2	61	0.241935	0.031746	8.02737	0.000559135	0.131787		prev_probiotic — Proportion detected in probiotic = c_pos_probiotic / (c_pos_probiotic + d_neg_probiotic).
Clostridium_neonatale	TableS3_rel	6W	14	48	2	61	0.225806	0.031746	7.35464	0.00113711	0.176577
Flavonifractor_plautii	TableS3_rel	6W	24	38	8	55	0.387097	0.126984	4.15508	0.00100121	0.176577		Between-arm association:
Clostridium_butyricum	TableS6_abs	6W	9	53	0	63	0.145161	0	22.5514	0.00132677	0.240366		odds_ratio — Detection odds ratio (placebo/probiotic) computed with a Haldane–Anscombe 0.5 continuity correction
Flavonifractor_plautii	TableS6_abs	6W	24	38	8	55	0.387097	0.126984	4.15508	0.00100121	0.240366		OR>1 ⇒ higher detection odds in placebo; OR<1 ⇒ higher in probiotic.
Slackia_isoflavoniconvertens	TableS6_abs	6W	14	48	2	61	0.225806	0.031746	7.35464	0.00113711	0.240366
Klebsiella_oxytoca	TableS3_rel	6W	11	51	1	62	0.177419	0.015873	9.30421	0.00209186	0.284231		Significance:
Clostridium_neonatale	TableS6_abs	6W	13	49	2	61	0.209677	0.031746	6.70909	0.00227156	0.308648		p_fisher — Two-sided p-value from Fisher’s exact test on the 2×2 table abcd\begin{smallmatrix}a&b\\c&d\end{smallmatrix}ac​bd​.
Klebsiella_oxytoca	TableS6_abs	6W	11	51	1	62	0.177419	0.015873	9.30421	0.00209186	0.308648		q_fisher_bh — Benjamini–Hochberg FDR–adjusted p-value within each dataset × timepoint family.
Bacteroides_uniformis	TableS6_abs	6W	8	54	0	63	0.129032	0	19.8073	0.00287466	0.347195
Bacteroides_uniformis	TableS3_rel	6W	8	54	0	63	0.129032	0	19.8073	0.00287466	0.347195
Anaerococcus_obesiensis	TableS6_abs	6W	24	38	10	53	0.387097	0.15873	3.24242	0.00494572	0.5376
Anaerococcus_obesiensis	TableS3_rel	6W	24	38	10	53	0.387097	0.15873	3.24242	0.00494572	0.5376
Citrobacter_freundii	TableS6_abs	6W	13	49	3	60	0.209677	0.047619	4.71429	0.00756564	0.63185
Citrobacter_freundii	TableS3_rel	6W	13	49	3	60	0.209677	0.047619	4.71429	0.00756564	0.63185
Clostridium_paraputrificum	TableS6_abs	6W	9	53	1	62	0.145161	0.015873	7.39875	0.00853247	0.63185
Clostridium_paraputrificum	TableS3_rel	6W	9	53	1	62	0.145161	0.015873	7.39875	0.00853247	0.63185
Enterococcus_gallinarum	TableS6_abs	6W	16	46	5	58	0.258065	0.0793651	3.77419	0.00871918	0.63185
Enterococcus_gallinarum	TableS3_rel	6W	16	46	5	58	0.258065	0.0793651	3.77419	0.00871918	0.63185
GGB9832_SGB15480	TableS6_abs	6W	19	43	7	56	0.306452	0.111111	3.37701	0.00837313	0.63185
GGB9832_SGB15480	TableS3_rel	6W	19	43	7	56	0.306452	0.111111	3.37701	0.00837313	0.63185
Morganella_morganii	TableS6_abs	6W	11	51	2	61	0.177419	0.031746	5.4932	0.00857463	0.63185
Morganella_morganii	TableS3_rel	6W	11	51	2	61	0.177419	0.031746	5.4932	0.00857463	0.63185
GGB18384_SGB72500	TableS3_rel	6W	6	56	0	63	0.0967742	0	14.6106	0.0131058	0.890377
Abiotrophia_defectiva	TableS6_abs	6M	0	62	1	62	0	0.015873	0.333333	1	1
Abiotrophia_defectiva	TableS3_rel	6M	0	62	1	62	0	0.015873	0.333333	1	1
Abiotrophia_defectiva	TableS6_abs	6W	1	61	0	63	0.016129	0	3.09756	0.496	1
Abiotrophia_defectiva	TableS3_rel	6W	1	61	0	63	0.016129	0	3.09756	0.496	1
Acetobacter_cibinongensis	TableS6_abs	6M	1	61	2	61	0.016129	0.031746	0.6	1	1
Acetobacter_cibinongensis	TableS3_rel	6M	1	61	2	61	0.016129	0.031746	0.6	1	1
Acetobacter_cibinongensis	TableS6_abs	6W	3	59	3	60	0.0483871	0.047619	1.01681	1	1
Acetobacter_cibinongensis	TableS3_rel	6W	3	59	3	60	0.0483871	0.047619	1.01681	1	1
Acetobacter_estunensis	TableS6_abs	6M	0	62	1	62	0	0.015873	0.333333	1	1
Acetobacter_estunensis	TableS3_rel	6M	0	62	1	62	0	0.015873	0.333333	1	1
Acetobacter_estunensis	TableS6_abs	6W	2	60	1	62	0.0322581	0.015873	1.72176	0.618927	1
Acetobacter_estunensis	TableS3_rel	6W	2	60	1	62	0.0322581	0.015873	1.72176	0.618927	1
Acetobacter_fabarum	TableS6_abs	6W	1	61	3	60	0.016129	0.047619	0.421603	0.618927	1
Acetobacter_fabarum	TableS3_rel	6W	1	61	3	60	0.016129	0.047619	0.421603	0.618927	1
Acetobacter_fabarum	TableS6_abs	6M	1	61	1	62	0.016129	0.015873	1.01626	1	1
Acetobacter_fabarum	TableS3_rel	6M	1	61	1	62	0.016129	0.015873	1.01626	1	1
Acetobacter_indonesiensis	TableS6_abs	6W	3	59	5	58	0.0483871	0.0793651	0.625668	0.717483	1
Acetobacter_indonesiensis	TableS3_rel	6W	3	59	4	59	0.0483871	0.0634921	0.777778	1	1
Acetobacter_indonesiensis	TableS6_abs	6M	5	57	6	57	0.0806452	0.0952381	0.846154	1	1
Acetobacter_indonesiensis	TableS3_rel	6M	5	57	6	57	0.0806452	0.0952381	0.846154	1	1
Acetobacter_orientalis	TableS6_abs	6M	0	62	2	61	0	0.031746	0.1968	0.496	1
Acetobacter_orientalis	TableS3_rel	6M	0	62	2	61	0	0.031746	0.1968	0.496	1
Acetobacter_orientalis	TableS6_abs	6W	0	62	0	63	0	0	1.016	1	1
Acetobacter_orientalis	TableS3_rel	6W	0	62	0	63	0	0	1.016	1	1
Acetobacter_papayae	TableS6_abs	6W	0	62	0	63	0	0	1.016	1	1
Acetobacter_papayae	TableS3_rel	6W	0	62	0	63	0	0	1.016	1	1
Acetobacter_papayae	TableS6_abs	6M	1	61	0	63	0.016129	0	3.09756	0.496	1
Acetobacter_papayae	TableS3_rel	6M	1	61	0	63	0.016129	0	3.09756	0.496	1
Acetobacter_pasteurianus	TableS6_abs	6M	4	58	2	61	0.0645161	0.031746	1.89231	0.439675	1
Acetobacter_pasteurianus	TableS3_rel	6M	4	58	2	61	0.0645161	0.031746	1.89231	0.439675	1
Acetobacter_pasteurianus	TableS6_abs	6W	5	57	1	62	0.0806452	0.015873	3.98551	0.114504	1
Acetobacter_pasteurianus	TableS3_rel	6W	5	57	1	62	0.0806452	0.015873	3.98551	0.114504	1
Acetobacter_persici	TableS6_abs	6M	2	60	1	62	0.0322581	0.015873	1.72176	0.618927	1
Acetobacter_persici	TableS3_rel	6M	2	60	1	62	0.0322581	0.015873	1.72176	0.618927	1
Acetobacter_persici	TableS6_abs	6W	3	59	2	61	0.0483871	0.031746	1.44706	0.679815	1
Acetobacter_persici	TableS3_rel	6W	3	59	2	61	0.0483871	0.031746	1.44706	0.679815	1
Acetobacter_pomorum	TableS6_abs	6W	0	62	0	63	0	0	1.016	1	1
Acetobacter_pomorum	TableS3_rel	6W	0	62	0	63	0	0	1.016	1	1
Acetobacter_pomorum	TableS6_abs	6M	1	61	0	63	0.016129	0	3.09756	0.496	1
Acetobacter_pomorum	TableS3_rel	6M	1	61	0	63	0.016129	0	3.09756	0.496	1
Acetobacter_senegalensis	TableS6_abs	6M	0	62	1	62	0	0.015873	0.333333	1	1
Acetobacter_senegalensis	TableS3_rel	6M	0	62	1	62	0	0.015873	0.333333	1	1
Acetobacter_senegalensis	TableS6_abs	6W	0	62	0	63	0	0	1.016	1	1
Acetobacter_senegalensis	TableS3_rel	6W	0	62	0	63	0	0	1.016	1	1
Acetobacter_SGB92972	TableS6_abs	6M	1	61	2	61	0.016129	0.031746	0.6	1	1
Acetobacter_SGB92972	TableS3_rel	6M	1	61	2	61	0.016129	0.031746	0.6	1	1
Acetobacter_SGB92972	TableS6_abs	6W	1	61	1	62	0.016129	0.015873	1.01626	1	1
Acetobacter_SGB92972	TableS3_rel	6W	1	61	1	62	0.016129	0.015873	1.01626	1	1
Acetobacter_syzygii	TableS6_abs	6W	0	62	2	61	0	0.031746	0.1968	0.496	1
Acetobacter_syzygii	TableS3_rel	6W	0	62	2	61	0	0.031746	0.1968	0.496	1
Acetobacter_syzygii	TableS6_abs	6M	0	62	1	62	0	0.015873	0.333333	1	1
Acetobacter_syzygii	TableS3_rel	6M	0	62	1	62	0	0.015873	0.333333	1	1
Acetobacter_tropicalis	TableS6_abs	6M	1	61	2	61	0.016129	0.031746	0.6	1	1
Acetobacter_tropicalis	TableS3_rel	6M	1	61	2	61	0.016129	0.031746	0.6	1	1
Acetobacter_tropicalis	TableS6_abs	6W	4	58	4	59	0.0645161	0.0634921	1.01709	1	1
Acetobacter_tropicalis	TableS3_rel	6W	4	58	4	59	0.0645161	0.0634921	1.01709	1	1
Acidaminococcus_fermentans	TableS6_abs	6W	0	62	1	62	0	0.015873	0.333333	1	1
Acidaminococcus_fermentans	TableS3_rel	6W	0	62	1	62	0	0.015873	0.333333	1	1
Acidaminococcus_fermentans	TableS6_abs	6M	1	61	1	62	0.016129	0.015873	1.01626	1	1
Acidaminococcus_fermentans	TableS3_rel	6M	1	61	1	62	0.016129	0.015873	1.01626	1	1
Acidaminococcus_massiliensis	TableS6_abs	6W	0	62	0	63	0	0	1.016	1	1
Acidaminococcus_massiliensis	TableS3_rel	6W	0	62	0	63	0	0	1.016	1	1
Acidaminococcus_massiliensis	TableS6_abs	6M	1	61	0	63	0.016129	0	3.09756	0.496	1
Acidaminococcus_massiliensis	TableS3_rel	6M	1	61	0	63	0.016129	0	3.09756	0.496	1
Acidipropionibacterium_jensenii	TableS6_abs	6W	0	62	0	63	0	0	1.016	1	1
Acidipropionibacterium_jensenii	TableS3_rel	6W	0	62	0	63	0	0	1.016	1	1
Acidipropionibacterium_jensenii	TableS6_abs	6M	1	61	0	63	0.016129	0	3.09756	0.496	1
Acidipropionibacterium_jensenii	TableS3_rel	6M	1	61	0	63	0.016129	0	3.09756	0.496	1
Acinetobacter_baumannii	TableS6_abs	6W	0	62	0	63	0	0	1.016	1	1
Acinetobacter_baumannii	TableS3_rel	6W	0	62	0	63	0	0	1.016	1	1
Acinetobacter_baumannii	TableS6_abs	6M	2	60	1	62	0.0322581	0.015873	1.72176	0.618927	1
Acinetobacter_baumannii	TableS3_rel	6M	2	60	1	62	0.0322581	0.015873	1.72176	0.618927	1
Acinetobacter_gandensis	TableS6_abs	6M	0	62	0	63	0	0	1.016	1	1
Acinetobacter_gandensis	TableS3_rel	6M	0	62	0	63	0	0	1.016	1	1
Acinetobacter_gandensis	TableS6_abs	6W	1	61	0	63	0.016129	0	3.09756	0.496	1
Acinetobacter_gandensis	TableS3_rel	6W	1	61	0	63	0.016129	0	3.09756	0.496	1
Acinetobacter_indicus	TableS6_abs	6M	3	59	6	57	0.0483871	0.0952381	0.520362	0.49147	1
Acinetobacter_indicus	TableS3_rel	6M	3	59	6	57	0.0483871	0.0952381	0.520362	0.49147	1
Acinetobacter_indicus	TableS6_abs	6W	4	58	2	61	0.0645161	0.031746	1.89231	0.439675	1
Acinetobacter_indicus	TableS3_rel	6W	4	58	2	61	0.0645161	0.031746	1.89231	0.439675	1
Acinetobacter_johnsonii	TableS6_abs	6W	1	61	0	63	0.016129	0	3.09756	0.496	1
Acinetobacter_johnsonii	TableS6_abs	6M	1	61	0	63	0.016129	0	3.09756	0.496	1
Acinetobacter_johnsonii	TableS3_rel	6W	1	61	0	63	0.016129	0	3.09756	0.496	1
Acinetobacter_johnsonii	TableS3_rel	6M	1	61	0	63	0.016129	0	3.09756	0.496	1
Acinetobacter_junii	TableS6_abs	6W	0	62	0	63	0	0	1.016	1	1
Acinetobacter_junii	TableS3_rel	6W	0	62	0	63	0	0	1.016	1	1
Acinetobacter_junii	TableS6_abs	6M	2	60	0	63	0.0322581	0	5.24793	0.244	1
Acinetobacter_junii	TableS3_rel	6M	2	60	0	63	0.0322581	0	5.24793	0.244	1
Acinetobacter_lwoffii	TableS6_abs	6W	1	61	0	63	0.016129	0	3.09756	0.496	1
Acinetobacter_lwoffii	TableS6_abs	6M	1	61	0	63	0.016129	0	3.09756	0.496	1
Acinetobacter_lwoffii	TableS3_rel	6W	1	61	0	63	0.016129	0	3.09756	0.496	1
Acinetobacter_lwoffii	TableS3_rel	6M	1	61	0	63	0.016129	0	3.09756	0.496	1
Acinetobacter_pittii	TableS6_abs	6W	0	62	0	63	0	0	1.016	1	1
Acinetobacter_pittii	TableS3_rel	6W	0	62	0	63	0	0	1.016	1	1
Acinetobacter_pittii	TableS6_abs	6M	1	61	0	63	0.016129	0	3.09756	0.496	1
Acinetobacter_pittii	TableS3_rel	6M	1	61	0	63	0.016129	0	3.09756	0.496	1
Acinetobacter_schindleri	TableS6_abs	6M	0	62	3	60	0	0.047619	0.138286	0.244	1
Acinetobacter_schindleri	TableS3_rel	6M	0	62	3	60	0	0.047619	0.138286	0.244	1
Acinetobacter_schindleri	TableS6_abs	6W	4	58	4	59	0.0645161	0.0634921	1.01709	1	1
Acinetobacter_schindleri	TableS3_rel	6W	4	58	4	59	0.0645161	0.0634921	1.01709	1	1
Acinetobacter_soli	TableS6_abs	6W	0	62	0	63	0	0	1.016	1	1
Acinetobacter_soli	TableS3_rel	6W	0	62	0	63	0	0	1.016	1	1
Acinetobacter_soli	TableS6_abs	6M	1	61	0	63	0.016129	0	3.09756	0.496	1
Acinetobacter_soli	TableS3_rel	6M	1	61	0	63	0.016129	0	3.09756	0.496	1
Acinetobacter_sp_DSM_11652	TableS6_abs	6M	0	62	0	63	0	0	1.016	1	1
Acinetobacter_sp_DSM_11652	TableS3_rel	6M	0	62	0	63	0	0	1.016	1	1
Acinetobacter_sp_DSM_11652	TableS6_abs	6W	2	60	0	63	0.0322581	0	5.24793	0.244	1
Acinetobacter_sp_DSM_11652	TableS3_rel	6W	2	60	0	63	0.0322581	0	5.24793	0.244	1
Acinetobacter_towneri	TableS6_abs	6M	2	60	4	59	0.0322581	0.0634921	0.546373	0.679815	1
Acinetobacter_towneri	TableS3_rel	6M	2	60	4	59	0.0322581	0.0634921	0.546373	0.679815	1
Acinetobacter_towneri	TableS6_abs	6W	7	55	6	57	0.112903	0.0952381	1.19543	0.777876	1
Acinetobacter_towneri	TableS3_rel	6W	7	55	6	57	0.112903	0.0952381	1.19543	0.777876	1
Acinetobacter_ursingii	TableS6_abs	6W	0	62	0	63	0	0	1.016	1	1
Acinetobacter_ursingii	TableS3_rel	6W	0	62	0	63	0	0	1.016	1	1
Acinetobacter_ursingii	TableS6_abs	6M	3	59	0	63	0.0483871	0	7.47059	0.119024	1
Acinetobacter_ursingii	TableS3_rel	6M	3	59	0	63	0.0483871	0	7.47059	0.119024	1
Acinetobacter_variabilis	TableS6_abs	6M	3	59	4	59	0.0483871	0.0634921	0.777778	1	1
Acinetobacter_variabilis	TableS3_rel	6M	3	59	4	59	0.0483871	0.0634921	0.777778	1	1
Acinetobacter_variabilis	TableS6_abs	6W	11	51	6	57	0.177419	0.0952381	1.97535	0.202203	1
Acinetobacter_variabilis	TableS3_rel	6W	11	51	6	57	0.177419	0.0952381	1.97535	0.202203	1
actinobacterium_LLX17	TableS6_abs	6M	0	62	2	61	0	0.031746	0.1968	0.496	1
actinobacterium_LLX17	TableS3_rel	6M	0	62	2	61	0	0.031746	0.1968	0.496	1
actinobacterium_LLX17	TableS6_abs	6W	0	62	0	63	0	0	1.016	1	1
actinobacterium_LLX17	TableS3_rel	6W	0	62	0	63	0	0	1.016	1	1
Actinomyces_graevenitzii	TableS6_abs	6M	14	48	15	48	0.225806	0.238095	0.935484	1	1
Actinomyces_graevenitzii	TableS3_rel	6M	14	48	15	48	0.225806	0.238095	0.935484	1	1
Actinomyces_graevenitzii	TableS6_abs	6W	14	48	13	50	0.225806	0.206349	1.11837	0.83064	1
Actinomyces_graevenitzii	TableS3_rel	6W	15	47	13	50	0.241935	0.206349	1.22066	0.672571	1
Actinomyces_oris	TableS6_abs	6W	0	62	0	63	0	0	1.016	1	1
Actinomyces_oris	TableS3_rel	6W	0	62	0	63	0	0	1.016	1	1
Actinomyces_oris	TableS6_abs	6M	1	61	0	63	0.016129	0	3.09756	0.496	1
Actinomyces_oris	TableS3_rel	6M	1	61	0	63	0.016129	0	3.09756	0.496	1
Actinomyces_SGB17132	TableS6_abs	6W	2	60	1	62	0.0322581	0.015873	1.72176	0.618927	1
Actinomyces_SGB17132	TableS3_rel	6W	2	60	1	62	0.0322581	0.015873	1.72176	0.618927	1
Actinomyces_SGB17132	TableS6_abs	6M	3	59	2	61	0.0483871	0.031746	1.44706	0.679815	1
Actinomyces_SGB17132	TableS3_rel	6M	3	59	2	61	0.0483871	0.031746	1.44706	0.679815	1
Actinomyces_SGB17154	TableS6_abs	6W	0	62	2	61	0	0.031746	0.1968	0.496	1
Actinomyces_SGB17154	TableS3_rel	6W	0	62	2	61	0	0.031746	0.1968	0.496	1
Actinomyces_SGB17154	TableS6_abs	6M	9	53	12	51	0.145161	0.190476	0.731589	0.633398	1
Actinomyces_SGB17154	TableS3_rel	6M	9	53	12	51	0.145161	0.190476	0.731589	0.633398	1
Actinomyces_SGB17157	TableS6_abs	6W	0	62	2	61	0	0.031746	0.1968	0.496	1
Actinomyces_SGB17157	TableS3_rel	6W	0	62	2	61	0	0.031746	0.1968	0.496	1
Actinomyces_SGB17157	TableS6_abs	6M	1	61	1	62	0.016129	0.015873	1.01626	1	1
Actinomyces_SGB17157	TableS3_rel	6M	1	61	1	62	0.016129	0.015873	1.01626	1	1
Actinomyces_SGB17163	TableS6_abs	6W	1	61	0	63	0.016129	0	3.09756	0.496	1
Actinomyces_SGB17163	TableS3_rel	6W	1	61	0	63	0.016129	0	3.09756	0.496	1
Actinomyces_SGB17163	TableS6_abs	6M	9	53	6	57	0.145161	0.0952381	1.57081	0.423011	1
Actinomyces_SGB17163	TableS3_rel	6M	9	53	6	57	0.145161	0.0952381	1.57081	0.423011	1
Actinomyces_SGB17168	TableS6_abs	6W	0	62	1	62	0	0.015873	0.333333	1	1
Actinomyces_SGB17168	TableS3_rel	6W	0	62	1	62	0	0.015873	0.333333	1	1
Actinomyces_SGB17168	TableS6_abs	6M	0	62	0	63	0	0	1.016	1	1
Actinomyces_SGB17168	TableS3_rel	6M	0	62	0	63	0	0	1.016	1	1
Actinomyces_sp_HMSC035G02	TableS6_abs	6W	4	58	3	60	0.0645161	0.047619	1.32967	0.717483	1
Actinomyces_sp_HMSC035G02	TableS3_rel	6W	4	58	3	60	0.0645161	0.047619	1.32967	0.717483	1
Actinomyces_sp_HMSC035G02	TableS6_abs	6M	12	50	13	50	0.193548	0.206349	0.925926	1	1
Actinomyces_sp_HMSC035G02	TableS3_rel	6M	12	50	13	50	0.193548	0.206349	0.925926	1	1
Actinomyces_sp_HMSC065F12	TableS6_abs	6M	1	61	4	59	0.016129	0.0634921	0.322493	0.364878	1
Actinomyces_sp_HMSC065F12	TableS3_rel	6M	1	61	4	59	0.016129	0.0634921	0.322493	0.364878	1
Actinomyces_sp_HMSC065F12	TableS6_abs	6W	5	57	2	61	0.0806452	0.031746	2.35304	0.272991	1
Actinomyces_sp_HMSC065F12	TableS3_rel	6W	6	56	2	61	0.0967742	0.031746	2.83009	0.163751	1
Actinomyces_sp_ICM47	TableS6_abs	6W	0	62	0	63	0	0	1.016	1	1
Actinomyces_sp_ICM47	TableS3_rel	6W	0	62	0	63	0	0	1.016	1	1
Actinomyces_sp_ICM47	TableS6_abs	6M	6	56	4	59	0.0967742	0.0634921	1.52114	0.529863	1
Actinomyces_sp_ICM47	TableS3_rel	6M	6	56	4	59	0.0967742	0.0634921	1.52114	0.529863	1
Actinomyces_sp_ICM58	TableS6_abs	6W	0	62	0	63	0	0	1.016	1	1
Actinomyces_sp_ICM58	TableS3_rel	6W	0	62	0	63	0	0	1.016	1	1
Actinomyces_sp_ICM58	TableS6_abs	6M	5	57	4	59	0.0806452	0.0634921	1.26473	0.743562	1
Actinomyces_sp_ICM58	TableS3_rel	6M	5	57	4	59	0.0806452	0.0634921	1.26473	0.743562	1
Actinomyces_sp_ph3	TableS6_abs	6M	14	48	11	52	0.225806	0.174603	1.36486	0.509543	1
Actinomyces_sp_ph3	TableS3_rel	6M	14	48	11	52	0.225806	0.174603	1.36486	0.509543	1
Actinomyces_sp_ph3	TableS6_abs	6W	21	41	13	50	0.33871	0.206349	1.93797	0.110866	1
Actinomyces_sp_ph3	TableS3_rel	6W	21	41	13	50	0.33871	0.206349	1.93797	0.110866	1
Actinomyces_urogenitalis	TableS6_abs	6M	8	54	11	52	0.129032	0.174603	0.712006	0.619497	1
Actinomyces_urogenitalis	TableS3_rel	6M	8	54	11	52	0.129032	0.174603	0.712006	0.619497	1
Actinomyces_urogenitalis	TableS6_abs	6W	10	52	5	58	0.16129	0.0793651	2.12727	0.179717	1
Actinomyces_urogenitalis	TableS3_rel	6W	11	51	5	58	0.177419	0.0793651	2.37511	0.115777	1
Aerococcus_christensenii	TableS6_abs	6M	0	62	1	62	0	0.015873	0.333333	1	1
Aerococcus_christensenii	TableS3_rel	6M	0	62	1	62	0	0.015873	0.333333	1	1
Aerococcus_christensenii	TableS6_abs	6W	0	62	0	63	0	0	1.016	1	1
Aerococcus_christensenii	TableS3_rel	6W	0	62	0	63	0	0	1.016	1	1
Aerococcus_urinaeequi	TableS6_abs	6M	0	62	0	63	0	0	1.016	1	1
Aerococcus_urinaeequi	TableS3_rel	6M	0	62	0	63	0	0	1.016	1	1
Aerococcus_urinaeequi	TableS6_abs	6W	1	61	0	63	0.016129	0	3.09756	0.496	1
Aerococcus_urinaeequi	TableS3_rel	6W	1	61	0	63	0.016129	0	3.09756	0.496	1
Aerococcus_viridans	TableS6_abs	6M	3	59	5	58	0.0483871	0.0793651	0.625668	0.717483	1
Aerococcus_viridans	TableS3_rel	6M	3	59	5	58	0.0483871	0.0793651	0.625668	0.717483	1
Aerococcus_viridans	TableS6_abs	6W	7	55	2	61	0.112903	0.031746	3.32432	0.0953261	1
Aerococcus_viridans	TableS3_rel	6W	7	55	2	61	0.112903	0.031746	3.32432	0.0953261	1
Aeromonas_allosaccharophila	TableS6_abs	6W	0	62	0	63	0	0	1.016	1	1
Aeromonas_allosaccharophila	TableS3_rel	6W	0	62	0	63	0	0	1.016	1	1
Aeromonas_allosaccharophila	TableS6_abs	6M	1	61	0	63	0.016129	0	3.09756	0.496	1
Aeromonas_allosaccharophila	TableS3_rel	6M	1	61	0	63	0.016129	0	3.09756	0.496	1
Aeromonas_caviae	TableS6_abs	6W	2	60	1	62	0.0322581	0.015873	1.72176	0.618927	1
Aeromonas_caviae	TableS3_rel	6W	2	60	1	62	0.0322581	0.015873	1.72176	0.618927	1
Aeromonas_caviae	TableS6_abs	6M	7	55	5	58	0.112903	0.0793651	1.43735	0.559648	1
Aeromonas_caviae	TableS3_rel	6M	7	55	5	58	0.112903	0.0793651	1.43735	0.559648	1
Aeromonas_hydrophila	TableS6_abs	6W	0	62	0	63	0	0	1.016	1	1
Aeromonas_hydrophila	TableS3_rel	6W	0	62	0	63	0	0	1.016	1	1
Aeromonas_hydrophila	TableS6_abs	6M	1	61	0	63	0.016129	0	3.09756	0.496	1
Aeromonas_hydrophila	TableS3_rel	6M	1	61	0	63	0.016129	0	3.09756	0.496	1
Aeromonas_media	TableS6_abs	6W	0	62	0	63	0	0	1.016	1	1
Aeromonas_media	TableS3_rel	6W	0	62	0	63	0	0	1.016	1	1
Aeromonas_media	TableS6_abs	6M	1	61	0	63	0.016129	0	3.09756	0.496	1
Aeromonas_media	TableS3_rel	6M	1	61	0	63	0.016129	0	3.09756	0.496	1
Aeromonas_veronii	TableS6_abs	6W	0	62	0	63	0	0	1.016	1	1
Aeromonas_veronii	TableS3_rel	6W	0	62	0	63	0	0	1.016	1	1
Aeromonas_veronii	TableS6_abs	6M	2	60	0	63	0.0322581	0	5.24793	0.244	1
Aeromonas_veronii	TableS3_rel	6M	2	60	0	63	0.0322581	0	5.24793	0.244	1
Agathobaculum_butyriciproducens	TableS6_abs	6W	3	59	0	63	0.0483871	0	7.47059	0.119024	1
Agathobaculum_butyriciproducens	TableS3_rel	6W	3	59	0	63	0.0483871	0	7.47059	0.119024	1
Agathobaculum_butyriciproducens	TableS6_abs	6M	5	57	4	59	0.0806452	0.0634921	1.26473	0.743562	1
Agathobaculum_butyriciproducens	TableS3_rel	6M	5	57	4	59	0.0806452	0.0634921	1.26473	0.743562	1
Aggregatibacter_segnis	TableS6_abs	6W	0	62	0	63	0	0	1.016	1	1
Aggregatibacter_segnis	TableS3_rel	6W	0	62	0	63	0	0	1.016	1	1
Aggregatibacter_segnis	TableS6_abs	6M	1	61	2	61	0.016129	0.031746	0.6	1	1
Aggregatibacter_segnis	TableS3_rel	6M	1	61	2	61	0.016129	0.031746	0.6	1	1
Agrococcus_lahaulensis	TableS6_abs	6M	0	62	1	62	0	0.015873	0.333333	1	1
Agrococcus_lahaulensis	TableS3_rel	6M	0	62	1	62	0	0.015873	0.333333	1	1
Agrococcus_lahaulensis	TableS6_abs	6W	0	62	0	63	0	0	1.016	1	1
Agrococcus_lahaulensis	TableS3_rel	6W	0	62	0	63	0	0	1.016	1	1
Akkermansia_muciniphila	TableS6_abs	6W	2	60	0	63	0.0322581	0	5.24793	0.244	1
Akkermansia_muciniphila	TableS3_rel	6W	2	60	0	63	0.0322581	0	5.24793	0.244	1
Akkermansia_muciniphila	TableS6_abs	6M	5	57	3	60	0.0806452	0.047619	1.65342	0.49147	1
Akkermansia_muciniphila	TableS3_rel	6M	5	57	3	60	0.0806452	0.047619	1.65342	0.49147	1
Alicyclobacillus_acidiphilus	TableS6_abs	6W	61	1	63	0	0.983871	1	0.322835	0.496	1
Alicyclobacillus_acidiphilus	TableS6_abs	6M	62	0	63	0	1	1	0.984252	1	1
Alicyclobacillus_acidiphilus	TableS3_rel	6W	62	0	63	0	1	1	0.984252	1	1
Alicyclobacillus_acidiphilus	TableS3_rel	6M	62	0	63	0	1	1	0.984252	1	1
Alistipes_finegoldii	TableS6_abs	6M	0	62	1	62	0	0.015873	0.333333	1	1
Alistipes_finegoldii	TableS3_rel	6M	0	62	1	62	0	0.015873	0.333333	1	1
Alistipes_finegoldii	TableS6_abs	6W	1	61	0	63	0.016129	0	3.09756	0.496	1
Alistipes_finegoldii	TableS3_rel	6W	1	61	0	63	0.016129	0	3.09756	0.496	1
Alistipes_ihumii	TableS6_abs	6W	0	62	0	63	0	0	1.016	1	1
Alistipes_ihumii	TableS3_rel	6W	0	62	0	63	0	0	1.016	1	1
Alistipes_ihumii	TableS6_abs	6M	1	61	0	63	0.016129	0	3.09756	0.496	1
Alistipes_ihumii	TableS3_rel	6M	1	61	0	63	0.016129	0	3.09756	0.496	1
Alistipes_indistinctus	TableS6_abs	6W	0	62	0	63	0	0	1.016	1	1
Alistipes_indistinctus	TableS3_rel	6W	0	62	0	63	0	0	1.016	1	1
Alistipes_indistinctus	TableS6_abs	6M	2	60	0	63	0.0322581	0	5.24793	0.244	1
Alistipes_indistinctus	TableS3_rel	6M	2	60	0	63	0.0322581	0	5.24793	0.244	1
Alistipes_onderdonkii	TableS6_abs	6M	0	62	1	62	0	0.015873	0.333333	1	1
Alistipes_onderdonkii	TableS3_rel	6M	0	62	1	62	0	0.015873	0.333333	1	1
Alistipes_onderdonkii	TableS6_abs	6W	0	62	0	63	0	0	1.016	1	1
Alistipes_onderdonkii	TableS3_rel	6W	0	62	0	63	0	0	1.016	1	1
Alistipes_putredinis	TableS6_abs	6M	0	62	1	62	0	0.015873	0.333333	1	1
Alistipes_putredinis	TableS3_rel	6M	0	62	1	62	0	0.015873	0.333333	1	1
Alistipes_putredinis	TableS6_abs	6W	0	62	0	63	0	0	1.016	1	1
Alistipes_putredinis	TableS3_rel	6W	0	62	0	63	0	0	1.016	1	1
Alistipes_senegalensis	TableS6_abs	6M	0	62	0	63	0	0	1.016	1	1
Alistipes_senegalensis	TableS3_rel	6M	0	62	0	63	0	0	1.016	1	1
Alistipes_senegalensis	TableS6_abs	6W	2	60	0	63	0.0322581	0	5.24793	0.244	1
Alistipes_senegalensis	TableS3_rel	6W	2	60	0	63	0.0322581	0	5.24793	0.244	1
Alistipes_shahii	TableS6_abs	6M	1	61	1	62	0.016129	0.015873	1.01626	1	1
Alistipes_shahii	TableS3_rel	6M	1	61	1	62	0.016129	0.015873	1.01626	1	1
Alistipes_shahii	TableS6_abs	6W	3	59	0	63	0.0483871	0	7.47059	0.119024	1
Alistipes_shahii	TableS3_rel	6W	3	59	0	63	0.0483871	0	7.47059	0.119024	1
Allisonella_histaminiformans	TableS6_abs	6W	2	60	1	62	0.0322581	0.015873	1.72176	0.618927	1
Allisonella_histaminiformans	TableS3_rel	6W	2	60	1	62	0.0322581	0.015873	1.72176	0.618927	1
Allisonella_histaminiformans	TableS6_abs	6M	5	57	5	58	0.0806452	0.0793651	1.01739	1	1
Allisonella_histaminiformans	TableS3_rel	6M	5	57	5	58	0.0806452	0.0793651	1.01739	1	1
Alloscardovia_omnicolens	TableS6_abs	6W	1	61	1	62	0.016129	0.015873	1.01626	1	1
Alloscardovia_omnicolens	TableS6_abs	6M	1	61	1	62	0.016129	0.015873	1.01626	1	1
Alloscardovia_omnicolens	TableS3_rel	6W	1	61	1	62	0.016129	0.015873	1.01626	1	1
Alloscardovia_omnicolens	TableS3_rel	6M	1	61	1	62	0.016129	0.015873	1.01626	1	1
Alterileibacterium_massiliense	TableS6_abs	6M	1	61	4	59	0.016129	0.0634921	0.322493	0.364878	1
Alterileibacterium_massiliense	TableS3_rel	6M	1	61	4	59	0.016129	0.0634921	0.322493	0.364878	1
Alterileibacterium_massiliense	TableS6_abs	6W	2	60	3	60	0.0322581	0.047619	0.714286	1	1
Alterileibacterium_massiliense	TableS3_rel	6W	2	60	3	60	0.0322581	0.047619	0.714286	1	1
Anaerobiospirillum_succiniciproducens	TableS6_abs	6W	0	62	0	63	0	0	1.016	1	1
Anaerobiospirillum_succiniciproducens	TableS3_rel	6W	0	62	0	63	0	0	1.016	1	1
Anaerobiospirillum_succiniciproducens	TableS6_abs	6M	2	60	2	61	0.0322581	0.031746	1.01653	1	1
Anaerobiospirillum_succiniciproducens	TableS3_rel	6M	2	60	2	61	0.0322581	0.031746	1.01653	1	1
Anaerobiospirillum_thomasii	TableS6_abs	6M	0	62	2	61	0	0.031746	0.1968	0.496	1
Anaerobiospirillum_thomasii	TableS3_rel	6M	0	62	2	61	0	0.031746	0.1968	0.496	1
Anaerobiospirillum_thomasii	TableS6_abs	6W	0	62	0	63	0	0	1.016	1	1
Anaerobiospirillum_thomasii	TableS3_rel	6W	0	62	0	63	0	0	1.016	1	1
Anaerobutyricum_hallii	TableS6_abs	6W	0	62	0	63	0	0	1.016	1	1
Anaerobutyricum_hallii	TableS3_rel	6W	0	62	0	63	0	0	1.016	1	1
Anaerobutyricum_hallii	TableS6_abs	6M	1	61	1	62	0.016129	0.015873	1.01626	1	1
Anaerobutyricum_hallii	TableS3_rel	6M	1	61	1	62	0.016129	0.015873	1.01626	1	1
Anaerobutyricum_soehngenii	TableS6_abs	6W	0	62	0	63	0	0	1.016	1	1
Anaerobutyricum_soehngenii	TableS3_rel	6W	0	62	0	63	0	0	1.016	1	1
Anaerobutyricum_soehngenii	TableS6_abs	6M	4	58	1	62	0.0645161	0.015873	3.20513	0.20741	1
Anaerobutyricum_soehngenii	TableS3_rel	6M	4	58	1	62	0.0645161	0.015873	3.20513	0.20741	1
Anaerococcus_degeneri	TableS6_abs	6M	0	62	0	63	0	0	1.016	1	1
Anaerococcus_degeneri	TableS3_rel	6M	0	62	0	63	0	0	1.016	1	1
Anaerococcus_degeneri	TableS6_abs	6W	1	61	0	63	0.016129	0	3.09756	0.496	1
Anaerococcus_degeneri	TableS3_rel	6W	1	61	0	63	0.016129	0	3.09756	0.496	1
Anaerococcus_hydrogenalis	TableS6_abs	6M	0	62	0	63	0	0	1.016	1	1
Anaerococcus_hydrogenalis	TableS3_rel	6M	0	62	0	63	0	0	1.016	1	1
Anaerococcus_hydrogenalis	TableS6_abs	6W	3	59	1	62	0.0483871	0.015873	2.45098	0.364878	1
Anaerococcus_hydrogenalis	TableS3_rel	6W	3	59	1	62	0.0483871	0.015873	2.45098	0.364878	1
Anaerococcus_lactolyticus	TableS6_abs	6M	1	61	1	62	0.016129	0.015873	1.01626	1	1
Anaerococcus_lactolyticus	TableS3_rel	6M	1	61	1	62	0.016129	0.015873	1.01626	1	1
Anaerococcus_lactolyticus	TableS6_abs	6W	2	60	2	61	0.0322581	0.031746	1.01653	1	1
Anaerococcus_lactolyticus	TableS3_rel	6W	2	60	2	61	0.0322581	0.031746	1.01653	1	1
Anaerococcus_marasmi	TableS6_abs	6M	2	60	0	63	0.0322581	0	5.24793	0.244	1
Anaerococcus_marasmi	TableS3_rel	6M	2	60	0	63	0.0322581	0	5.24793	0.244	1
Anaerococcus_marasmi	TableS6_abs	6W	8	54	4	59	0.129032	0.0634921	2.06218	0.240773	1
Anaerococcus_marasmi	TableS3_rel	6W	8	54	4	59	0.129032	0.0634921	2.06218	0.240773	1
Anaerococcus_mediterraneensis	TableS6_abs	6M	0	62	0	63	0	0	1.016	1	1
Anaerococcus_mediterraneensis	TableS3_rel	6M	0	62	0	63	0	0	1.016	1	1
Anaerococcus_mediterraneensis	TableS6_abs	6W	2	60	0	63	0.0322581	0	5.24793	0.244	1
Anaerococcus_mediterraneensis	TableS3_rel	6W	2	60	0	63	0.0322581	0	5.24793	0.244	1
Anaerococcus_obesiensis	TableS6_abs	6M	6	56	5	58	0.0967742	0.0793651	1.22365	0.762888	1
Anaerococcus_obesiensis	TableS3_rel	6M	6	56	5	58	0.0967742	0.0793651	1.22365	0.762888	1
Anaerococcus_octavius	TableS6_abs	6M	0	62	0	63	0	0	1.016	1	1
Anaerococcus_octavius	TableS3_rel	6M	0	62	0	63	0	0	1.016	1	1
Anaerococcus_octavius	TableS6_abs	6W	2	60	4	59	0.0322581	0.0634921	0.546373	0.679815	1
Anaerococcus_octavius	TableS3_rel	6W	2	60	4	59	0.0322581	0.0634921	0.546373	0.679815	1
Anaerococcus_prevotii	TableS6_abs	6M	4	58	6	57	0.0645161	0.0952381	0.680473	0.743562	1
Anaerococcus_prevotii	TableS3_rel	6M	4	58	6	57	0.0645161	0.0952381	0.680473	0.743562	1
Anaerococcus_prevotii	TableS6_abs	6W	13	49	19	44	0.209677	0.301587	0.622378	0.306165	1
Anaerococcus_prevotii	TableS3_rel	6W	13	49	19	44	0.209677	0.301587	0.622378	0.306165	1
Anaerococcus_provencensis	TableS6_abs	6M	0	62	0	63	0	0	1.016	1	1
Anaerococcus_provencensis	TableS3_rel	6M	0	62	0	63	0	0	1.016	1	1
Anaerococcus_provencensis	TableS6_abs	6W	2	60	5	58	0.0322581	0.0793651	0.439519	0.439675	1
Anaerococcus_provencensis	TableS3_rel	6W	2	60	5	58	0.0322581	0.0793651	0.439519	0.439675	1
Anaerococcus_rubeinfantis	TableS6_abs	6M	0	62	0	63	0	0	1.016	1	1
Anaerococcus_rubeinfantis	TableS3_rel	6M	0	62	0	63	0	0	1.016	1	1
Anaerococcus_rubeinfantis	TableS6_abs	6W	2	60	0	63	0.0322581	0	5.24793	0.244	1
Anaerococcus_rubeinfantis	TableS3_rel	6W	2	60	0	63	0.0322581	0	5.24793	0.244	1
Anaerococcus_senegalensis	TableS6_abs	6M	0	62	1	62	0	0.015873	0.333333	1	1
Anaerococcus_senegalensis	TableS3_rel	6M	0	62	1	62	0	0.015873	0.333333	1	1
Anaerococcus_senegalensis	TableS6_abs	6W	2	60	5	58	0.0322581	0.0793651	0.439519	0.439675	1
Anaerococcus_senegalensis	TableS3_rel	6W	2	60	5	58	0.0322581	0.0793651	0.439519	0.439675	1
Anaerococcus_SGB6671	TableS6_abs	6M	0	62	0	63	0	0	1.016	1	1
Anaerococcus_SGB6671	TableS3_rel	6M	0	62	0	63	0	0	1.016	1	1
Anaerococcus_SGB6671	TableS6_abs	6W	4	58	3	60	0.0645161	0.047619	1.32967	0.717483	1
Anaerococcus_SGB6671	TableS3_rel	6W	4	58	3	60	0.0645161	0.047619	1.32967	0.717483	1
Anaerococcus_sp_Marseille_P3915	TableS6_abs	6M	0	62	0	63	0	0	1.016	1	1
Anaerococcus_sp_Marseille_P3915	TableS3_rel	6M	0	62	0	63	0	0	1.016	1	1
Anaerococcus_sp_Marseille_P3915	TableS6_abs	6W	2	60	3	60	0.0322581	0.047619	0.714286	1	1
Anaerococcus_sp_Marseille_P3915	TableS3_rel	6W	2	60	3	60	0.0322581	0.047619	0.714286	1	1
Anaerococcus_tetradius	TableS6_abs	6M	0	62	0	63	0	0	1.016	1	1
Anaerococcus_tetradius	TableS3_rel	6M	0	62	0	63	0	0	1.016	1	1
Anaerococcus_tetradius	TableS6_abs	6W	1	61	2	61	0.016129	0.031746	0.6	1	1
Anaerococcus_tetradius	TableS3_rel	6W	1	61	2	61	0.016129	0.031746	0.6	1	1
Anaerococcus_vaginalis	TableS6_abs	6M	0	62	0	63	0	0	1.016	1	1
Anaerococcus_vaginalis	TableS3_rel	6M	0	62	0	63	0	0	1.016	1	1
Anaerococcus_vaginalis	TableS6_abs	6W	1	61	4	59	0.016129	0.0634921	0.322493	0.364878	1
Anaerococcus_vaginalis	TableS3_rel	6W	1	61	4	59	0.016129	0.0634921	0.322493	0.364878	1
Anaerofilum_sp_An201	TableS6_abs	6W	0	62	1	62	0	0.015873	0.333333	1	1
Anaerofilum_sp_An201	TableS6_abs	6M	0	62	1	62	0	0.015873	0.333333	1	1
Anaerofilum_sp_An201	TableS3_rel	6W	0	62	1	62	0	0.015873	0.333333	1	1
Anaerofilum_sp_An201	TableS3_rel	6M	0	62	1	62	0	0.015873	0.333333	1	1
Anaerostipes_caccae	TableS6_abs	6W	0	62	0	63	0	0	1.016	1	1
Anaerostipes_caccae	TableS3_rel	6W	0	62	0	63	0	0	1.016	1	1
Anaerostipes_caccae	TableS6_abs	6M	3	59	1	62	0.0483871	0.015873	2.45098	0.364878	1
Anaerostipes_caccae	TableS3_rel	6M	3	59	1	62	0.0483871	0.015873	2.45098	0.364878	1
Anaerostipes_hadrus	TableS6_abs	6W	1	61	0	63	0.016129	0	3.09756	0.496	1
Anaerostipes_hadrus	TableS3_rel	6W	1	61	0	63	0.016129	0	3.09756	0.496	1
Anaerostipes_hadrus	TableS6_abs	6M	6	56	4	59	0.0967742	0.0634921	1.52114	0.529863	1
Anaerostipes_hadrus	TableS3_rel	6M	6	56	4	59	0.0967742	0.0634921	1.52114	0.529863	1
Anaerostipes_hominis	TableS6_abs	6M	0	62	0	63	0	0	1.016	1	1
Anaerostipes_hominis	TableS3_rel	6M	0	62	0	63	0	0	1.016	1	1
Anaerostipes_hominis	TableS6_abs	6W	1	61	0	63	0.016129	0	3.09756	0.496	1
Anaerostipes_hominis	TableS3_rel	6W	1	61	0	63	0.016129	0	3.09756	0.496	1
Anaerostipes_SGB4708	TableS6_abs	6W	0	62	0	63	0	0	1.016	1	1
Anaerostipes_SGB4708	TableS3_rel	6W	0	62	0	63	0	0	1.016	1	1
Anaerostipes_SGB4708	TableS6_abs	6M	2	60	0	63	0.0322581	0	5.24793	0.244	1
Anaerostipes_SGB4708	TableS3_rel	6M	2	60	0	63	0.0322581	0	5.24793	0.244	1
Anaerotignum_faecicola	TableS6_abs	6W	0	62	0	63	0	0	1.016	1	1
Anaerotignum_faecicola	TableS3_rel	6W	0	62	0	63	0	0	1.016	1	1
Anaerotignum_faecicola	TableS6_abs	6M	2	60	0	63	0.0322581	0	5.24793	0.244	1
Anaerotignum_faecicola	TableS3_rel	6M	2	60	0	63	0.0322581	0	5.24793	0.244	1
Anaerotignum_lactatifermentans	TableS6_abs	6W	0	62	0	63	0	0	1.016	1	1
Anaerotignum_lactatifermentans	TableS3_rel	6W	0	62	0	63	0	0	1.016	1	1
Anaerotignum_lactatifermentans	TableS6_abs	6M	1	61	1	62	0.016129	0.015873	1.01626	1	1
Anaerotignum_lactatifermentans	TableS3_rel	6M	1	61	1	62	0.016129	0.015873	1.01626	1	1
Anaerotruncus_colihominis	TableS6_abs	6M	3	59	1	62	0.0483871	0.015873	2.45098	0.364878	1
Anaerotruncus_colihominis	TableS3_rel	6M	3	59	1	62	0.0483871	0.015873	2.45098	0.364878	1
Anaerotruncus_colihominis	TableS6_abs	6W	3	59	0	63	0.0483871	0	7.47059	0.119024	1
Anaerotruncus_colihominis	TableS3_rel	6W	3	59	0	63	0.0483871	0	7.47059	0.119024	1
Arachnia_SGB15899	TableS6_abs	6W	0	62	0	63	0	0	1.016	1	1
Arachnia_SGB15899	TableS3_rel	6W	0	62	0	63	0	0	1.016	1	1
Arachnia_SGB15899	TableS6_abs	6M	1	61	0	63	0.016129	0	3.09756	0.496	1
Arachnia_SGB15899	TableS3_rel	6M	1	61	0	63	0.016129	0	3.09756	0.496	1
Arcanobacterium_haemolyticum	TableS6_abs	6W	1	61	1	62	0.016129	0.015873	1.01626	1	1
Arcanobacterium_haemolyticum	TableS3_rel	6W	1	61	0	63	0.016129	0	3.09756	0.496	1
Arcanobacterium_haemolyticum	TableS6_abs	6M	2	60	2	61	0.0322581	0.031746	1.01653	1	1
Arcanobacterium_haemolyticum	TableS3_rel	6M	2	60	2	61	0.0322581	0.031746	1.01653	1	1
Arsenicicoccus_bolidensis	TableS6_abs	6M	0	62	1	62	0	0.015873	0.333333	1	1
Arsenicicoccus_bolidensis	TableS3_rel	6M	0	62	1	62	0	0.015873	0.333333	1	1
Arsenicicoccus_bolidensis	TableS6_abs	6W	0	62	0	63	0	0	1.016	1	1
Arsenicicoccus_bolidensis	TableS3_rel	6W	0	62	0	63	0	0	1.016	1	1
Arsenicicoccus_sp_MKL_02	TableS6_abs	6M	0	62	1	62	0	0.015873	0.333333	1	1
Arsenicicoccus_sp_MKL_02	TableS3_rel	6M	0	62	1	62	0	0.015873	0.333333	1	1
Arsenicicoccus_sp_MKL_02	TableS6_abs	6W	0	62	0	63	0	0	1.016	1	1
Arsenicicoccus_sp_MKL_02	TableS3_rel	6W	0	62	0	63	0	0	1.016	1	1
Atlantibacter_hermannii	TableS6_abs	6W	0	62	0	63	0	0	1.016	1	1
Atlantibacter_hermannii	TableS3_rel	6W	0	62	0	63	0	0	1.016	1	1
Atlantibacter_hermannii	TableS6_abs	6M	1	61	0	63	0.016129	0	3.09756	0.496	1
Atlantibacter_hermannii	TableS3_rel	6M	1	61	0	63	0.016129	0	3.09756	0.496	1
Atopobium_massiliense	TableS6_abs	6M	0	62	0	63	0	0	1.016	1	1
Atopobium_massiliense	TableS3_rel	6M	0	62	0	63	0	0	1.016	1	1
Atopobium_massiliense	TableS6_abs	6W	1	61	0	63	0.016129	0	3.09756	0.496	1
Atopobium_massiliense	TableS3_rel	6W	1	61	0	63	0.016129	0	3.09756	0.496	1
Aurantimicrobium_photophilum	TableS6_abs	6W	0	62	0	63	0	0	1.016	1	1
Aurantimicrobium_photophilum	TableS3_rel	6W	0	62	0	63	0	0	1.016	1	1
Aurantimicrobium_photophilum	TableS6_abs	6M	2	60	1	62	0.0322581	0.015873	1.72176	0.618927	1
Aurantimicrobium_photophilum	TableS3_rel	6M	2	60	1	62	0.0322581	0.015873	1.72176	0.618927	1
Bacteroidales_bacterium_KA00344	TableS6_abs	6W	0	62	0	63	0	0	1.016	1	1
Bacteroidales_bacterium_KA00344	TableS3_rel	6W	0	62	0	63	0	0	1.016	1	1
Bacteroidales_bacterium_KA00344	TableS6_abs	6M	1	61	0	63	0.016129	0	3.09756	0.496	1
Bacteroidales_bacterium_KA00344	TableS3_rel	6M	1	61	0	63	0.016129	0	3.09756	0.496	1
Bacteroides_caccae	TableS6_abs	6W	2	60	0	63	0.0322581	0	5.24793	0.244	1
Bacteroides_caccae	TableS3_rel	6W	2	60	0	63	0.0322581	0	5.24793	0.244	1
Bacteroides_caccae	TableS6_abs	6M	3	59	4	59	0.0483871	0.0634921	0.777778	1	1
Bacteroides_caccae	TableS3_rel	6M	3	59	4	59	0.0483871	0.0634921	0.777778	1	1
Bacteroides_caecicola	TableS6_abs	6W	0	62	0	63	0	0	1.016	1	1
Bacteroides_caecicola	TableS3_rel	6W	0	62	0	63	0	0	1.016	1	1
Bacteroides_caecicola	TableS6_abs	6M	1	61	1	62	0.016129	0.015873	1.01626	1	1
Bacteroides_caecicola	TableS3_rel	6M	1	61	1	62	0.016129	0.015873	1.01626	1	1
Bacteroides_congonensis	TableS6_abs	6W	1	61	0	63	0.016129	0	3.09756	0.496	1
Bacteroides_congonensis	TableS3_rel	6W	1	61	0	63	0.016129	0	3.09756	0.496	1
Bacteroides_congonensis	TableS6_abs	6M	2	60	0	63	0.0322581	0	5.24793	0.244	1
Bacteroides_congonensis	TableS3_rel	6M	2	60	0	63	0.0322581	0	5.24793	0.244	1
Bacteroides_cutis	TableS6_abs	6M	0	62	0	63	0	0	1.016	1	1
Bacteroides_cutis	TableS3_rel	6M	0	62	0	63	0	0	1.016	1	1
Bacteroides_cutis	TableS6_abs	6W	1	61	1	62	0.016129	0.015873	1.01626	1	1
Bacteroides_cutis	TableS3_rel	6W	1	61	1	62	0.016129	0.015873	1.01626	1	1
Bacteroides_fragilis	TableS6_abs	6W	17	45	15	48	0.274194	0.238095	1.20347	0.685685	1
Bacteroides_fragilis	TableS3_rel	6W	17	45	15	48	0.274194	0.238095	1.20347	0.685685	1
Bacteroides_fragilis	TableS6_abs	6M	28	34	34	29	0.451613	0.539683	0.706364	0.373022	1
Bacteroides_fragilis	TableS3_rel	6M	28	34	34	29	0.451613	0.539683	0.706364	0.373022	1
Bacteroides_intestinalis	TableS6_abs	6W	2	60	0	63	0.0322581	0	5.24793	0.244	1
Bacteroides_intestinalis	TableS6_abs	6M	2	60	0	63	0.0322581	0	5.24793	0.244	1
Bacteroides_intestinalis	TableS3_rel	6W	2	60	0	63	0.0322581	0	5.24793	0.244	1
Bacteroides_intestinalis	TableS3_rel	6M	2	60	0	63	0.0322581	0	5.24793	0.244	1
Bacteroides_ndongoniae	TableS6_abs	6M	0	62	1	62	0	0.015873	0.333333	1	1
Bacteroides_ndongoniae	TableS3_rel	6M	0	62	1	62	0	0.015873	0.333333	1	1
Bacteroides_ndongoniae	TableS6_abs	6W	0	62	0	63	0	0	1.016	1	1
Bacteroides_ndongoniae	TableS3_rel	6W	0	62	0	63	0	0	1.016	1	1
Bacteroides_nordii	TableS6_abs	6W	1	61	0	63	0.016129	0	3.09756	0.496	1
Bacteroides_nordii	TableS3_rel	6W	1	61	0	63	0.016129	0	3.09756	0.496	1
Bacteroides_nordii	TableS6_abs	6M	2	60	3	60	0.0322581	0.047619	0.714286	1	1
Bacteroides_nordii	TableS3_rel	6M	2	60	3	60	0.0322581	0.047619	0.714286	1	1
Bacteroides_ovatus	TableS6_abs	6W	6	56	3	60	0.0967742	0.047619	1.98862	0.323409	1
Bacteroides_ovatus	TableS3_rel	6W	6	56	3	60	0.0967742	0.047619	1.98862	0.323409	1
Bacteroides_ovatus	TableS6_abs	6M	10	52	7	56	0.16129	0.111111	1.50667	0.445812	1
Bacteroides_ovatus	TableS3_rel	6M	10	52	7	56	0.16129	0.111111	1.50667	0.445812	1
Bacteroides_SGB14754	TableS6_abs	6W	1	61	0	63	0.016129	0	3.09756	0.496	1
Bacteroides_SGB14754	TableS3_rel	6W	1	61	0	63	0.016129	0	3.09756	0.496	1
Bacteroides_SGB14754	TableS6_abs	6M	2	60	1	62	0.0322581	0.015873	1.72176	0.618927	1
Bacteroides_SGB14754	TableS3_rel	6M	2	60	1	62	0.0322581	0.015873	1.72176	0.618927	1
Bacteroides_SGB63885	TableS6_abs	6W	0	62	0	63	0	0	1.016	1	1
Bacteroides_SGB63885	TableS3_rel	6W	0	62	0	63	0	0	1.016	1	1
Bacteroides_SGB63885	TableS6_abs	6M	1	61	0	63	0.016129	0	3.09756	0.496	1
Bacteroides_SGB63885	TableS3_rel	6M	1	61	0	63	0.016129	0	3.09756	0.496	1
Bacteroides_stercoris	TableS6_abs	6W	1	61	0	63	0.016129	0	3.09756	0.496	1
Bacteroides_stercoris	TableS3_rel	6W	1	61	0	63	0.016129	0	3.09756	0.496	1
Bacteroides_stercoris	TableS6_abs	6M	2	60	1	62	0.0322581	0.015873	1.72176	0.618927	1
Bacteroides_stercoris	TableS3_rel	6M	2	60	1	62	0.0322581	0.015873	1.72176	0.618927	1
Bacteroides_thetaiotaomicron	TableS6_abs	6W	9	53	2	61	0.145161	0.031746	4.36822	0.029899	1
Bacteroides_thetaiotaomicron	TableS3_rel	6W	9	53	2	61	0.145161	0.031746	4.36822	0.029899	1
Bacteroides_thetaiotaomicron	TableS6_abs	6M	14	48	4	59	0.225806	0.0634921	3.95304	0.0112517	1
Bacteroides_thetaiotaomicron	TableS3_rel	6M	14	48	4	59	0.225806	0.0634921	3.95304	0.0112517	1
Bacteroides_uniformis	TableS6_abs	6M	11	51	8	55	0.177419	0.126984	1.45802	0.465291	1
Bacteroides_uniformis	TableS3_rel	6M	11	51	8	55	0.177419	0.126984	1.45802	0.465291	1
Bacteroides_xylanisolvens	TableS6_abs	6W	5	57	0	63	0.0806452	0	12.1478	0.0275912	1
Bacteroides_xylanisolvens	TableS3_rel	6W	5	57	0	63	0.0806452	0	12.1478	0.0275912	1
Bacteroides_xylanisolvens	TableS6_abs	6M	15	47	7	56	0.241935	0.111111	2.45825	0.0634547	1
Bacteroides_xylanisolvens	TableS3_rel	6M	15	47	7	56	0.241935	0.111111	2.45825	0.0634547	1
Bifidobacterium_adolescentis	TableS6_abs	6W	0	62	0	63	0	0	1.016	1	1
Bifidobacterium_adolescentis	TableS3_rel	6W	0	62	0	63	0	0	1.016	1	1
Bifidobacterium_adolescentis	TableS6_abs	6M	1	61	0	63	0.016129	0	3.09756	0.496	1
Bifidobacterium_adolescentis	TableS3_rel	6M	1	61	0	63	0.016129	0	3.09756	0.496	1
Bifidobacterium_anseris	TableS6_abs	6M	0	62	0	63	0	0	1.016	1	1
Bifidobacterium_anseris	TableS3_rel	6M	0	62	0	63	0	0	1.016	1	1
Bifidobacterium_anseris	TableS6_abs	6W	1	61	0	63	0.016129	0	3.09756	0.496	1
Bifidobacterium_anseris	TableS3_rel	6W	1	61	0	63	0.016129	0	3.09756	0.496	1
Bifidobacterium_aquikefiri	TableS6_abs	6W	0	62	1	62	0	0.015873	0.333333	1	1
Bifidobacterium_aquikefiri	TableS3_rel	6W	0	62	1	62	0	0.015873	0.333333	1	1
Bifidobacterium_aquikefiri	TableS6_abs	6M	0	62	0	63	0	0	1.016	1	1
Bifidobacterium_aquikefiri	TableS3_rel	6M	0	62	0	63	0	0	1.016	1	1
Bifidobacterium_bifidum	TableS6_abs	6W	58	4	63	0	0.935484	1	0.102362	0.057561	1
Bifidobacterium_bifidum	TableS3_rel	6W	59	3	63	0	0.951613	1	0.133858	0.119024	1
Bifidobacterium_bifidum	TableS6_abs	6M	62	0	63	0	1	1	0.984252	1	1
Bifidobacterium_bifidum	TableS3_rel	6M	62	0	63	0	1	1	0.984252	1	1
Bifidobacterium_breve	TableS6_abs	6W	43	19	54	9	0.693548	0.857143	0.38885	0.0332028	1
Bifidobacterium_breve	TableS3_rel	6W	44	18	54	9	0.709677	0.857143	0.419291	0.0525786	1
Bifidobacterium_breve	TableS6_abs	6M	60	2	61	2	0.967742	0.968254	0.98374	1	1
Bifidobacterium_breve	TableS3_rel	6M	60	2	61	2	0.967742	0.968254	0.98374	1	1
Bifidobacterium_catenulatum	TableS6_abs	6W	7	55	7	56	0.112903	0.111111	1.01802	1	1
Bifidobacterium_catenulatum	TableS3_rel	6W	7	55	7	56	0.112903	0.111111	1.01802	1	1
Bifidobacterium_catenulatum	TableS6_abs	6M	33	29	27	36	0.532258	0.428571	1.50724	0.284779	1
Bifidobacterium_catenulatum	TableS3_rel	6M	33	29	27	36	0.532258	0.428571	1.50724	0.284779	1
Bifidobacterium_choladohabitans	TableS6_abs	6M	0	62	0	63	0	0	1.016	1	1
Bifidobacterium_choladohabitans	TableS3_rel	6M	0	62	0	63	0	0	1.016	1	1
Bifidobacterium_choladohabitans	TableS6_abs	6W	1	61	0	63	0.016129	0	3.09756	0.496	1
Bifidobacterium_choladohabitans	TableS3_rel	6W	1	61	0	63	0.016129	0	3.09756	0.496	1
Bifidobacterium_crudilactis	TableS6_abs	6W	1	61	0	63	0.016129	0	3.09756	0.496	1
Bifidobacterium_crudilactis	TableS3_rel	6W	1	61	0	63	0.016129	0	3.09756	0.496	1
Bifidobacterium_crudilactis	TableS6_abs	6M	3	59	1	62	0.0483871	0.015873	2.45098	0.364878	1
Bifidobacterium_crudilactis	TableS3_rel	6M	3	59	1	62	0.0483871	0.015873	2.45098	0.364878	1
Bifidobacterium_dentium	TableS6_abs	6M	5	57	2	61	0.0806452	0.031746	2.35304	0.272991	1
Bifidobacterium_dentium	TableS3_rel	6M	5	57	2	61	0.0806452	0.031746	2.35304	0.272991	1
Bifidobacterium_dentium	TableS6_abs	6W	7	55	2	61	0.112903	0.031746	3.32432	0.0953261	1
Bifidobacterium_dentium	TableS3_rel	6W	7	55	2	61	0.112903	0.031746	3.32432	0.0953261	1
Bifidobacterium_longum	TableS6_abs	6W	61	1	63	0	0.983871	1	0.322835	0.496	1
Bifidobacterium_longum	TableS6_abs	6M	62	0	63	0	1	1	0.984252	1	1
Bifidobacterium_longum	TableS3_rel	6W	62	0	63	0	1	1	0.984252	1	1
Bifidobacterium_longum	TableS3_rel	6M	62	0	63	0	1	1	0.984252	1	1
Bifidobacterium_mongoliense	TableS6_abs	6W	4	58	9	54	0.0645161	0.142857	0.441296	0.240773	1
Bifidobacterium_mongoliense	TableS3_rel	6W	4	58	9	54	0.0645161	0.142857	0.441296	0.240773	1
Bifidobacterium_mongoliense	TableS6_abs	6M	9	53	13	50	0.145161	0.206349	0.664244	0.482102	1
Bifidobacterium_mongoliense	TableS3_rel	6M	9	53	13	50	0.145161	0.206349	0.664244	0.482102	1
Bifidobacterium_pseudocatenulatum	TableS6_abs	6M	17	45	14	49	0.274194	0.222222	1.313	0.539639	1
Bifidobacterium_pseudocatenulatum	TableS3_rel	6M	17	45	14	49	0.274194	0.222222	1.313	0.539639	1
Bifidobacterium_pseudocatenulatum	TableS6_abs	6W	36	26	26	37	0.580645	0.412698	1.94909	0.0743813	1
Bifidobacterium_pseudocatenulatum	TableS3_rel	6W	36	26	26	37	0.580645	0.412698	1.94909	0.0743813	1
Bifidobacterium_pseudolongum	TableS6_abs	6M	0	62	0	63	0	0	1.016	1	1
Bifidobacterium_pseudolongum	TableS3_rel	6M	0	62	0	63	0	0	1.016	1	1
Bifidobacterium_pseudolongum	TableS6_abs	6W	3	59	0	63	0.0483871	0	7.47059	0.119024	1
Bifidobacterium_pseudolongum	TableS3_rel	6W	3	59	0	63	0.0483871	0	7.47059	0.119024	1
Bifidobacterium_psychraerophilum	TableS6_abs	6M	0	62	1	62	0	0.015873	0.333333	1	1
Bifidobacterium_psychraerophilum	TableS3_rel	6M	0	62	1	62	0	0.015873	0.333333	1	1
Bifidobacterium_psychraerophilum	TableS6_abs	6W	1	61	2	61	0.016129	0.031746	0.6	1	1
Bifidobacterium_psychraerophilum	TableS3_rel	6W	1	61	2	61	0.016129	0.031746	0.6	1	1
Bifidobacterium_pullorum	TableS6_abs	6W	0	62	0	63	0	0	1.016	1	1
Bifidobacterium_pullorum	TableS3_rel	6W	0	62	0	63	0	0	1.016	1	1
Bifidobacterium_pullorum	TableS6_abs	6M	2	60	1	62	0.0322581	0.015873	1.72176	0.618927	1
Bifidobacterium_pullorum	TableS3_rel	6M	2	60	1	62	0.0322581	0.015873	1.72176	0.618927	1
Bifidobacterium_subtile	TableS6_abs	6W	0	62	1	62	0	0.015873	0.333333	1	1
Bifidobacterium_subtile	TableS3_rel	6W	0	62	1	62	0	0.015873	0.333333	1	1
Bifidobacterium_subtile	TableS6_abs	6M	2	60	1	62	0.0322581	0.015873	1.72176	0.618927	1
Bifidobacterium_subtile	TableS3_rel	6M	2	60	1	62	0.0322581	0.015873	1.72176	0.618927	1
Bilophila_wadsworthia	TableS6_abs	6W	7	55	2	61	0.112903	0.031746	3.32432	0.0953261	1
Bilophila_wadsworthia	TableS3_rel	6W	7	55	2	61	0.112903	0.031746	3.32432	0.0953261	1
Bilophila_wadsworthia	TableS6_abs	6M	10	52	8	55	0.16129	0.126984	1.30588	0.619497	1
Bilophila_wadsworthia	TableS3_rel	6M	10	52	8	55	0.16129	0.126984	1.30588	0.619497	1
Blastococcus_sp_TML_M2B	TableS6_abs	6M	0	62	1	62	0	0.015873	0.333333	1	1
Blastococcus_sp_TML_M2B	TableS3_rel	6M	0	62	1	62	0	0.015873	0.333333	1	1
Blastococcus_sp_TML_M2B	TableS6_abs	6W	0	62	0	63	0	0	1.016	1	1
Blastococcus_sp_TML_M2B	TableS3_rel	6W	0	62	0	63	0	0	1.016	1	1
Blautia_caecimuris	TableS6_abs	6M	0	62	0	63	0	0	1.016	1	1
Blautia_caecimuris	TableS3_rel	6M	0	62	0	63	0	0	1.016	1	1
Blautia_caecimuris	TableS6_abs	6W	1	61	0	63	0.016129	0	3.09756	0.496	1
Blautia_caecimuris	TableS3_rel	6W	1	61	0	63	0.016129	0	3.09756	0.496	1
Blautia_faecicola	TableS6_abs	6W	0	62	0	63	0	0	1.016	1	1
Blautia_faecicola	TableS3_rel	6W	0	62	0	63	0	0	1.016	1	1
Blautia_faecicola	TableS6_abs	6M	2	60	0	63	0.0322581	0	5.24793	0.244	1
Blautia_faecicola	TableS3_rel	6M	2	60	0	63	0.0322581	0	5.24793	0.244	1
Blautia_faecis	TableS6_abs	6W	0	62	0	63	0	0	1.016	1	1
Blautia_faecis	TableS3_rel	6W	0	62	0	63	0	0	1.016	1	1
Blautia_faecis	TableS6_abs	6M	3	59	1	62	0.0483871	0.015873	2.45098	0.364878	1
Blautia_faecis	TableS3_rel	6M	3	59	1	62	0.0483871	0.015873	2.45098	0.364878	1
Blautia_glucerasea	TableS6_abs	6W	0	62	0	63	0	0	1.016	1	1
Blautia_glucerasea	TableS3_rel	6W	0	62	0	63	0	0	1.016	1	1
Blautia_glucerasea	TableS6_abs	6M	2	60	0	63	0.0322581	0	5.24793	0.244	1
Blautia_glucerasea	TableS3_rel	6M	2	60	0	63	0.0322581	0	5.24793	0.244	1
Blautia_hansenii	TableS6_abs	6W	0	62	0	63	0	0	1.016	1	1
Blautia_hansenii	TableS3_rel	6W	0	62	0	63	0	0	1.016	1	1
Blautia_hansenii	TableS6_abs	6M	2	60	2	61	0.0322581	0.031746	1.01653	1	1
Blautia_hansenii	TableS3_rel	6M	2	60	2	61	0.0322581	0.031746	1.01653	1	1
Blautia_luti	TableS6_abs	6W	0	62	0	63	0	0	1.016	1	1
Blautia_luti	TableS3_rel	6W	0	62	0	63	0	0	1.016	1	1
Blautia_luti	TableS6_abs	6M	1	61	0	63	0.016129	0	3.09756	0.496	1
Blautia_luti	TableS3_rel	6M	1	61	0	63	0.016129	0	3.09756	0.496	1
Blautia_massiliensis	TableS6_abs	6M	3	59	4	59	0.0483871	0.0634921	0.777778	1	1
Blautia_massiliensis	TableS3_rel	6M	3	59	4	59	0.0483871	0.0634921	0.777778	1	1
Blautia_massiliensis	TableS6_abs	6W	3	59	0	63	0.0483871	0	7.47059	0.119024	1
Blautia_massiliensis	TableS3_rel	6W	3	59	0	63	0.0483871	0	7.47059	0.119024	1
Blautia_obeum	TableS6_abs	6M	3	59	4	59	0.0483871	0.0634921	0.777778	1	1
Blautia_obeum	TableS3_rel	6M	3	59	4	59	0.0483871	0.0634921	0.777778	1	1
Blautia_obeum	TableS6_abs	6W	4	58	0	63	0.0645161	0	9.76923	0.057561	1
Blautia_obeum	TableS3_rel	6W	4	58	0	63	0.0645161	0	9.76923	0.057561	1
Blautia_producta	TableS6_abs	6W	0	62	0	63	0	0	1.016	1	1
Blautia_producta	TableS3_rel	6W	0	62	0	63	0	0	1.016	1	1
Blautia_producta	TableS6_abs	6M	6	56	2	61	0.0967742	0.031746	2.83009	0.163751	1
Blautia_producta	TableS3_rel	6M	6	56	2	61	0.0967742	0.031746	2.83009	0.163751	1
Blautia_schinkii	TableS6_abs	6W	1	61	0	63	0.016129	0	3.09756	0.496	1
Blautia_schinkii	TableS6_abs	6M	1	61	0	63	0.016129	0	3.09756	0.496	1
Blautia_schinkii	TableS3_rel	6W	1	61	0	63	0.016129	0	3.09756	0.496	1
Blautia_schinkii	TableS3_rel	6M	1	61	0	63	0.016129	0	3.09756	0.496	1
Blautia_SGB4815	TableS6_abs	6M	0	62	1	62	0	0.015873	0.333333	1	1
Blautia_SGB4815	TableS3_rel	6M	0	62	1	62	0	0.015873	0.333333	1	1
Blautia_SGB4815	TableS6_abs	6W	0	62	0	63	0	0	1.016	1	1
Blautia_SGB4815	TableS3_rel	6W	0	62	0	63	0	0	1.016	1	1
Blautia_sp_An81	TableS6_abs	6W	0	62	0	63	0	0	1.016	1	1
Blautia_sp_An81	TableS3_rel	6W	0	62	0	63	0	0	1.016	1	1
Blautia_sp_An81	TableS6_abs	6M	1	61	3	60	0.016129	0.047619	0.421603	0.618927	1
Blautia_sp_An81	TableS3_rel	6M	1	61	3	60	0.016129	0.047619	0.421603	0.618927	1
Blautia_sp_Marseille_P3087	TableS6_abs	6W	0	62	0	63	0	0	1.016	1	1
Blautia_sp_Marseille_P3087	TableS3_rel	6W	0	62	0	63	0	0	1.016	1	1
Blautia_sp_Marseille_P3087	TableS6_abs	6M	2	60	0	63	0.0322581	0	5.24793	0.244	1
Blautia_sp_Marseille_P3087	TableS3_rel	6M	2	60	0	63	0.0322581	0	5.24793	0.244	1
Blautia_sp_MSK_20_85	TableS6_abs	6W	0	62	0	63	0	0	1.016	1	1
Blautia_sp_MSK_20_85	TableS3_rel	6W	0	62	0	63	0	0	1.016	1	1
Blautia_sp_MSK_20_85	TableS6_abs	6M	2	60	1	62	0.0322581	0.015873	1.72176	0.618927	1
Blautia_sp_MSK_20_85	TableS3_rel	6M	2	60	1	62	0.0322581	0.015873	1.72176	0.618927	1
Blautia_sp_OF03_15BH	TableS6_abs	6W	1	61	0	63	0.016129	0	3.09756	0.496	1
Blautia_sp_OF03_15BH	TableS3_rel	6W	1	61	0	63	0.016129	0	3.09756	0.496	1
Blautia_sp_OF03_15BH	TableS6_abs	6M	3	59	0	63	0.0483871	0	7.47059	0.119024	1
Blautia_sp_OF03_15BH	TableS3_rel	6M	3	59	0	63	0.0483871	0	7.47059	0.119024	1
Blautia_stercoris	TableS6_abs	6W	0	62	0	63	0	0	1.016	1	1
Blautia_stercoris	TableS3_rel	6W	0	62	0	63	0	0	1.016	1	1
Blautia_stercoris	TableS6_abs	6M	2	60	0	63	0.0322581	0	5.24793	0.244	1
Blautia_stercoris	TableS3_rel	6M	2	60	0	63	0.0322581	0	5.24793	0.244	1
Blautia_wexlerae	TableS6_abs	6W	8	54	2	61	0.129032	0.031746	3.8367	0.0540352	1
Blautia_wexlerae	TableS3_rel	6W	8	54	2	61	0.129032	0.031746	3.8367	0.0540352	1
Blautia_wexlerae	TableS6_abs	6M	12	50	14	49	0.193548	0.222222	0.844998	0.826124	1
Blautia_wexlerae	TableS3_rel	6M	12	50	14	49	0.193548	0.222222	0.844998	0.826124	1
Bombilactobacillus_mellis	TableS6_abs	6M	0	62	0	63	0	0	1.016	1	1
Bombilactobacillus_mellis	TableS3_rel	6M	0	62	0	63	0	0	1.016	1	1
Bombilactobacillus_mellis	TableS6_abs	6W	1	61	0	63	0.016129	0	3.09756	0.496	1
Bombilactobacillus_mellis	TableS3_rel	6W	1	61	0	63	0.016129	0	3.09756	0.496	1
Bordetella_bronchiseptica	TableS6_abs	6W	0	62	1	62	0	0.015873	0.333333	1	1
Bordetella_bronchiseptica	TableS3_rel	6W	0	62	1	62	0	0.015873	0.333333	1	1
Bordetella_bronchiseptica	TableS6_abs	6M	0	62	0	63	0	0	1.016	1	1
Bordetella_bronchiseptica	TableS3_rel	6M	0	62	0	63	0	0	1.016	1	1
Brachybacterium_aquaticum	TableS6_abs	6M	0	62	2	61	0	0.031746	0.1968	0.496	1
Brachybacterium_aquaticum	TableS3_rel	6M	0	62	2	61	0	0.031746	0.1968	0.496	1
Brachybacterium_aquaticum	TableS6_abs	6W	1	61	1	62	0.016129	0.015873	1.01626	1	1
Brachybacterium_aquaticum	TableS3_rel	6W	1	61	1	62	0.016129	0.015873	1.01626	1	1
Brachybacterium_massiliense	TableS6_abs	6M	0	62	3	60	0	0.047619	0.138286	0.244	1
Brachybacterium_massiliense	TableS3_rel	6M	0	62	3	60	0	0.047619	0.138286	0.244	1
Brachybacterium_massiliense	TableS6_abs	6W	1	61	1	62	0.016129	0.015873	1.01626	1	1
Brachybacterium_massiliense	TableS3_rel	6W	1	61	1	62	0.016129	0.015873	1.01626	1	1
Brachybacterium_muris	TableS6_abs	6W	4	58	6	57	0.0645161	0.0952381	0.680473	0.743562	1
Brachybacterium_muris	TableS3_rel	6W	4	58	6	57	0.0645161	0.0952381	0.680473	0.743562	1
Brachybacterium_muris	TableS6_abs	6M	5	57	7	56	0.0806452	0.111111	0.72058	0.762888	1
Brachybacterium_muris	TableS3_rel	6M	5	57	7	56	0.0806452	0.111111	0.72058	0.762888	1
Brachybacterium_nesterenkovii	TableS6_abs	6W	0	62	0	63	0	0	1.016	1	1
Brachybacterium_nesterenkovii	TableS3_rel	6W	0	62	0	63	0	0	1.016	1	1
Brachybacterium_nesterenkovii	TableS6_abs	6M	1	61	0	63	0.016129	0	3.09756	0.496	1
Brachybacterium_nesterenkovii	TableS3_rel	6M	1	61	0	63	0.016129	0	3.09756	0.496	1
Brachybacterium_paraconglomeratum	TableS6_abs	6M	8	54	12	51	0.129032	0.190476	0.642569	0.465291	1
Brachybacterium_paraconglomeratum	TableS3_rel	6M	8	54	12	51	0.129032	0.190476	0.642569	0.465291	1
Brachybacterium_paraconglomeratum	TableS6_abs	6W	9	53	10	53	0.145161	0.15873	0.904762	1	1
Brachybacterium_paraconglomeratum	TableS3_rel	6W	9	53	10	53	0.145161	0.15873	0.904762	1	1
Brachybacterium_saurashtrense	TableS6_abs	6M	0	62	1	62	0	0.015873	0.333333	1	1
Brachybacterium_saurashtrense	TableS3_rel	6M	0	62	1	62	0	0.015873	0.333333	1	1
Brachybacterium_saurashtrense	TableS6_abs	6W	1	61	0	63	0.016129	0	3.09756	0.496	1
Brachybacterium_saurashtrense	TableS3_rel	6W	1	61	0	63	0.016129	0	3.09756	0.496	1
Brachybacterium_sp_Marseille_Q2903	TableS6_abs	6M	5	57	10	53	0.0806452	0.15873	0.487371	0.270952	1
Brachybacterium_sp_Marseille_Q2903	TableS3_rel	6M	5	57	10	53	0.0806452	0.15873	0.487371	0.270952	1
Brachybacterium_sp_Marseille_Q2903	TableS6_abs	6W	5	57	5	58	0.0806452	0.0793651	1.01739	1	1
Brachybacterium_sp_Marseille_Q2903	TableS3_rel	6W	5	57	5	58	0.0806452	0.0793651	1.01739	1	1
Brachyspira_pilosicoli	TableS6_abs	6W	0	62	1	62	0	0.015873	0.333333	1	1
Brachyspira_pilosicoli	TableS3_rel	6W	0	62	1	62	0	0.015873	0.333333	1	1
Brachyspira_pilosicoli	TableS6_abs	6M	2	60	0	63	0.0322581	0	5.24793	0.244	1
Brachyspira_pilosicoli	TableS3_rel	6M	2	60	0	63	0.0322581	0	5.24793	0.244	1
Brevibacterium_ihuae	TableS6_abs	6M	0	62	3	60	0	0.047619	0.138286	0.244	1
Brevibacterium_ihuae	TableS3_rel	6M	0	62	3	60	0	0.047619	0.138286	0.244	1
Brevibacterium_ihuae	TableS6_abs	6W	0	62	0	63	0	0	1.016	1	1
Brevibacterium_ihuae	TableS3_rel	6W	0	62	0	63	0	0	1.016	1	1
Brevibacterium_luteolum	TableS6_abs	6M	0	62	2	61	0	0.031746	0.1968	0.496	1
Brevibacterium_luteolum	TableS3_rel	6M	0	62	2	61	0	0.031746	0.1968	0.496	1
Brevibacterium_luteolum	TableS6_abs	6W	1	61	1	62	0.016129	0.015873	1.01626	1	1
Brevibacterium_luteolum	TableS3_rel	6W	1	61	1	62	0.016129	0.015873	1.01626	1	1
Brevibacterium_pigmentatum	TableS6_abs	6M	0	62	1	62	0	0.015873	0.333333	1	1
Brevibacterium_pigmentatum	TableS3_rel	6M	0	62	1	62	0	0.015873	0.333333	1	1
Brevibacterium_pigmentatum	TableS6_abs	6W	0	62	0	63	0	0	1.016	1	1
Brevibacterium_pigmentatum	TableS3_rel	6W	0	62	0	63	0	0	1.016	1	1
Brevibacterium_ravenspurgense	TableS6_abs	6W	0	62	1	62	0	0.015873	0.333333	1	1
Brevibacterium_ravenspurgense	TableS3_rel	6W	0	62	1	62	0	0.015873	0.333333	1	1
Brevibacterium_ravenspurgense	TableS6_abs	6M	0	62	0	63	0	0	1.016	1	1
Brevibacterium_ravenspurgense	TableS3_rel	6M	0	62	0	63	0	0	1.016	1	1
Brevibacterium_sp_CS2	TableS6_abs	6M	1	61	7	56	0.016129	0.111111	0.18374	0.0616745	1
Brevibacterium_sp_CS2	TableS3_rel	6M	1	61	7	56	0.016129	0.111111	0.18374	0.0616745	1
Brevibacterium_sp_CS2	TableS6_abs	6W	2	60	3	60	0.0322581	0.047619	0.714286	1	1
Brevibacterium_sp_CS2	TableS3_rel	6W	2	60	3	60	0.0322581	0.047619	0.714286	1	1
Brevilactibacter_sinopodophylli	TableS6_abs	6M	0	62	0	63	0	0	1.016	1	1
Brevilactibacter_sinopodophylli	TableS3_rel	6M	0	62	0	63	0	0	1.016	1	1
Brevilactibacter_sinopodophylli	TableS6_abs	6W	1	61	1	62	0.016129	0.015873	1.01626	1	1
Brevilactibacter_sinopodophylli	TableS3_rel	6W	1	61	1	62	0.016129	0.015873	1.01626	1	1
Brevundimonas_SGB11729	TableS6_abs	6M	0	62	1	62	0	0.015873	0.333333	1	1
Brevundimonas_SGB11729	TableS3_rel	6M	0	62	1	62	0	0.015873	0.333333	1	1
Brevundimonas_SGB11729	TableS6_abs	6W	0	62	0	63	0	0	1.016	1	1
Brevundimonas_SGB11729	TableS3_rel	6W	0	62	0	63	0	0	1.016	1	1
Bulleidia_extructa	TableS6_abs	6W	1	61	0	63	0.016129	0	3.09756	0.496	1
Bulleidia_extructa	TableS6_abs	6M	1	61	0	63	0.016129	0	3.09756	0.496	1
Bulleidia_extructa	TableS3_rel	6W	1	61	0	63	0.016129	0	3.09756	0.496	1
Bulleidia_extructa	TableS3_rel	6M	1	61	0	63	0.016129	0	3.09756	0.496	1
Butyricicoccus_SGB14990	TableS6_abs	6M	0	62	1	62	0	0.015873	0.333333	1	1
Butyricicoccus_SGB14990	TableS3_rel	6M	0	62	1	62	0	0.015873	0.333333	1	1
Butyricicoccus_SGB14990	TableS6_abs	6W	0	62	0	63	0	0	1.016	1	1
Butyricicoccus_SGB14990	TableS3_rel	6W	0	62	0	63	0	0	1.016	1	1
Butyricicoccus_sp_AM29_23AC	TableS6_abs	6W	0	62	0	63	0	0	1.016	1	1
Butyricicoccus_sp_AM29_23AC	TableS3_rel	6W	0	62	0	63	0	0	1.016	1	1
Butyricicoccus_sp_AM29_23AC	TableS6_abs	6M	1	61	0	63	0.016129	0	3.09756	0.496	1
Butyricicoccus_sp_AM29_23AC	TableS3_rel	6M	1	61	0	63	0.016129	0	3.09756	0.496	1
Butyricimonas_faecalis	TableS6_abs	6M	0	62	0	63	0	0	1.016	1	1
Butyricimonas_faecalis	TableS3_rel	6M	0	62	0	63	0	0	1.016	1	1
Butyricimonas_faecalis	TableS6_abs	6W	1	61	0	63	0.016129	0	3.09756	0.496	1
Butyricimonas_faecalis	TableS3_rel	6W	1	61	0	63	0.016129	0	3.09756	0.496	1
Butyricimonas_virosa	TableS6_abs	6M	1	61	0	63	0.016129	0	3.09756	0.496	1
Butyricimonas_virosa	TableS3_rel	6M	1	61	0	63	0.016129	0	3.09756	0.496	1
Butyricimonas_virosa	TableS6_abs	6W	2	60	0	63	0.0322581	0	5.24793	0.244	1
Butyricimonas_virosa	TableS3_rel	6W	2	60	0	63	0.0322581	0	5.24793	0.244	1
Campylobacter_coli	TableS6_abs	6W	0	62	0	63	0	0	1.016	1	1
Campylobacter_coli	TableS3_rel	6W	0	62	0	63	0	0	1.016	1	1
Campylobacter_coli	TableS6_abs	6M	3	59	4	59	0.0483871	0.0634921	0.777778	1	1
Campylobacter_coli	TableS3_rel	6M	3	59	4	59	0.0483871	0.0634921	0.777778	1	1
Campylobacter_concisus	TableS6_abs	6W	0	62	1	62	0	0.015873	0.333333	1	1
Campylobacter_concisus	TableS3_rel	6W	0	62	1	62	0	0.015873	0.333333	1	1
Campylobacter_concisus	TableS6_abs	6M	7	55	4	59	0.112903	0.0634921	1.78679	0.363418	1
Campylobacter_concisus	TableS3_rel	6M	7	55	4	59	0.112903	0.0634921	1.78679	0.363418	1
Campylobacter_hominis	TableS6_abs	6W	0	62	2	61	0	0.031746	0.1968	0.496	1
Campylobacter_hominis	TableS3_rel	6W	0	62	2	61	0	0.031746	0.1968	0.496	1
Campylobacter_hominis	TableS6_abs	6M	0	62	0	63	0	0	1.016	1	1
Campylobacter_hominis	TableS3_rel	6M	0	62	0	63	0	0	1.016	1	1
Campylobacter_jejuni	TableS6_abs	6W	3	59	3	60	0.0483871	0.047619	1.01681	1	1
Campylobacter_jejuni	TableS3_rel	6W	3	59	3	60	0.0483871	0.047619	1.01681	1	1
Campylobacter_jejuni	TableS6_abs	6M	8	54	12	51	0.129032	0.190476	0.642569	0.465291	1
Campylobacter_jejuni	TableS3_rel	6M	8	54	12	51	0.129032	0.190476	0.642569	0.465291	1
Campylobacter_SGB19337	TableS6_abs	6W	0	62	0	63	0	0	1.016	1	1
Campylobacter_SGB19337	TableS3_rel	6W	0	62	0	63	0	0	1.016	1	1
Campylobacter_SGB19337	TableS6_abs	6M	1	61	0	63	0.016129	0	3.09756	0.496	1
Campylobacter_SGB19337	TableS3_rel	6M	1	61	0	63	0.016129	0	3.09756	0.496	1
Campylobacter_upsaliensis	TableS6_abs	6W	2	60	1	62	0.0322581	0.015873	1.72176	0.618927	1
Campylobacter_upsaliensis	TableS6_abs	6M	2	60	1	62	0.0322581	0.015873	1.72176	0.618927	1
Campylobacter_upsaliensis	TableS3_rel	6W	2	60	1	62	0.0322581	0.015873	1.72176	0.618927	1
Campylobacter_upsaliensis	TableS3_rel	6M	2	60	1	62	0.0322581	0.015873	1.72176	0.618927	1
Campylobacter_ureolyticus	TableS6_abs	6M	0	62	0	63	0	0	1.016	1	1
Campylobacter_ureolyticus	TableS3_rel	6M	0	62	0	63	0	0	1.016	1	1
Campylobacter_ureolyticus	TableS6_abs	6W	2	60	0	63	0.0322581	0	5.24793	0.244	1
Campylobacter_ureolyticus	TableS3_rel	6W	2	60	0	63	0.0322581	0	5.24793	0.244	1
Candida_albicans	TableS6_abs	6M	1	61	1	62	0.016129	0.015873	1.01626	1	1
Candida_albicans	TableS3_rel	6M	1	61	1	62	0.016129	0.015873	1.01626	1	1
Candida_albicans	TableS6_abs	6W	2	60	4	59	0.0322581	0.0634921	0.546373	0.679815	1
Candida_albicans	TableS3_rel	6W	2	60	4	59	0.0322581	0.0634921	0.546373	0.679815	1
Candida_parapsilosis	TableS6_abs	6W	1	61	1	62	0.016129	0.015873	1.01626	1	1
Candida_parapsilosis	TableS3_rel	6W	1	61	1	62	0.016129	0.015873	1.01626	1	1
Candida_parapsilosis	TableS6_abs	6M	1	61	0	63	0.016129	0	3.09756	0.496	1
Candida_parapsilosis	TableS3_rel	6M	1	61	0	63	0.016129	0	3.09756	0.496	1
Candida_tropicalis	TableS6_abs	6M	0	62	0	63	0	0	1.016	1	1
Candida_tropicalis	TableS3_rel	6M	0	62	0	63	0	0	1.016	1	1
Candida_tropicalis	TableS6_abs	6W	1	61	0	63	0.016129	0	3.09756	0.496	1
Candida_tropicalis	TableS3_rel	6W	1	61	0	63	0.016129	0	3.09756	0.496	1
Candidatus_Avimicrobium_faecavium	TableS6_abs	6M	0	62	1	62	0	0.015873	0.333333	1	1
Candidatus_Avimicrobium_faecavium	TableS3_rel	6M	0	62	1	62	0	0.015873	0.333333	1	1
Candidatus_Avimicrobium_faecavium	TableS6_abs	6W	0	62	0	63	0	0	1.016	1	1
Candidatus_Avimicrobium_faecavium	TableS3_rel	6W	0	62	0	63	0	0	1.016	1	1
Candidatus_Campylobacter_infans	TableS6_abs	6W	1	61	1	62	0.016129	0.015873	1.01626	1	1
Candidatus_Campylobacter_infans	TableS3_rel	6W	1	61	1	62	0.016129	0.015873	1.01626	1	1
Candidatus_Campylobacter_infans	TableS6_abs	6M	6	56	4	59	0.0967742	0.0634921	1.52114	0.529863	1
Candidatus_Campylobacter_infans	TableS3_rel	6M	6	56	4	59	0.0967742	0.0634921	1.52114	0.529863	1
Candidatus_Catenibacterium_tridentinum	TableS6_abs	6W	1	61	0	63	0.016129	0	3.09756	0.496	1
Candidatus_Catenibacterium_tridentinum	TableS3_rel	6W	1	61	0	63	0.016129	0	3.09756	0.496	1
Candidatus_Catenibacterium_tridentinum	TableS6_abs	6M	2	60	1	62	0.0322581	0.015873	1.72176	0.618927	1
Candidatus_Catenibacterium_tridentinum	TableS3_rel	6M	2	60	1	62	0.0322581	0.015873	1.72176	0.618927	1
Candidatus_Heritagella_gallinarum	TableS6_abs	6M	0	62	1	62	0	0.015873	0.333333	1	1
Candidatus_Heritagella_gallinarum	TableS3_rel	6M	0	62	1	62	0	0.015873	0.333333	1	1
Candidatus_Heritagella_gallinarum	TableS6_abs	6W	0	62	0	63	0	0	1.016	1	1
Candidatus_Heritagella_gallinarum	TableS3_rel	6W	0	62	0	63	0	0	1.016	1	1
Candidatus_Heritagella_intestinalis	TableS6_abs	6M	0	62	1	62	0	0.015873	0.333333	1	1
Candidatus_Heritagella_intestinalis	TableS3_rel	6M	0	62	1	62	0	0.015873	0.333333	1	1
Candidatus_Heritagella_intestinalis	TableS6_abs	6W	0	62	0	63	0	0	1.016	1	1
Candidatus_Heritagella_intestinalis	TableS3_rel	6W	0	62	0	63	0	0	1.016	1	1
Candidatus_Nanogingivalis_gingivitcus	TableS6_abs	6W	2	60	1	62	0.0322581	0.015873	1.72176	0.618927	1
Candidatus_Nanogingivalis_gingivitcus	TableS3_rel	6W	2	60	1	62	0.0322581	0.015873	1.72176	0.618927	1
Candidatus_Nanogingivalis_gingivitcus	TableS6_abs	6M	5	57	1	62	0.0806452	0.015873	3.98551	0.114504	1
Candidatus_Nanogingivalis_gingivitcus	TableS3_rel	6M	5	57	1	62	0.0806452	0.015873	3.98551	0.114504	1
Candidatus_Neoruminococcus_faecicola	TableS6_abs	6M	0	62	1	62	0	0.015873	0.333333	1	1
Candidatus_Neoruminococcus_faecicola	TableS3_rel	6M	0	62	1	62	0	0.015873	0.333333	1	1
Candidatus_Neoruminococcus_faecicola	TableS6_abs	6W	0	62	0	63	0	0	1.016	1	1
Candidatus_Neoruminococcus_faecicola	TableS3_rel	6W	0	62	0	63	0	0	1.016	1	1
Candidatus_Pararuminococcus_gallinarum	TableS6_abs	6W	0	62	1	62	0	0.015873	0.333333	1	1
Candidatus_Pararuminococcus_gallinarum	TableS3_rel	6W	0	62	1	62	0	0.015873	0.333333	1	1
Candidatus_Pararuminococcus_gallinarum	TableS6_abs	6M	1	61	0	63	0.016129	0	3.09756	0.496	1
Candidatus_Pararuminococcus_gallinarum	TableS3_rel	6M	1	61	0	63	0.016129	0	3.09756	0.496	1
Candidatus_Schneewindia_gallinarum	TableS6_abs	6W	0	62	0	63	0	0	1.016	1	1
Candidatus_Schneewindia_gallinarum	TableS3_rel	6W	0	62	0	63	0	0	1.016	1	1
Candidatus_Schneewindia_gallinarum	TableS6_abs	6M	1	61	0	63	0.016129	0	3.09756	0.496	1
Candidatus_Schneewindia_gallinarum	TableS3_rel	6M	1	61	0	63	0.016129	0	3.09756	0.496	1
Caproicibacterium_amylolyticum	TableS6_abs	6M	0	62	1	62	0	0.015873	0.333333	1	1
Caproicibacterium_amylolyticum	TableS3_rel	6M	0	62	1	62	0	0.015873	0.333333	1	1
Caproicibacterium_amylolyticum	TableS6_abs	6W	0	62	0	63	0	0	1.016	1	1
Caproicibacterium_amylolyticum	TableS3_rel	6W	0	62	0	63	0	0	1.016	1	1
Catenibacterium_mitsuokai	TableS6_abs	6W	0	62	2	61	0	0.031746	0.1968	0.496	1
Catenibacterium_mitsuokai	TableS3_rel	6W	1	61	2	61	0.016129	0.031746	0.6	1	1
Catenibacterium_mitsuokai	TableS6_abs	6M	5	57	1	62	0.0806452	0.015873	3.98551	0.114504	1
Catenibacterium_mitsuokai	TableS3_rel	6M	5	57	1	62	0.0806452	0.015873	3.98551	0.114504	1
Cellulomonas_gilvus	TableS6_abs	6W	0	62	0	63	0	0	1.016	1	1
Cellulomonas_gilvus	TableS3_rel	6W	0	62	0	63	0	0	1.016	1	1
Cellulomonas_gilvus	TableS6_abs	6M	1	61	0	63	0.016129	0	3.09756	0.496	1
Cellulomonas_gilvus	TableS3_rel	6M	1	61	0	63	0.016129	0	3.09756	0.496	1
Cellulomonas_uda	TableS6_abs	6W	0	62	0	63	0	0	1.016	1	1
Cellulomonas_uda	TableS3_rel	6W	0	62	0	63	0	0	1.016	1	1
Cellulomonas_uda	TableS6_abs	6M	1	61	0	63	0.016129	0	3.09756	0.496	1
Cellulomonas_uda	TableS3_rel	6M	1	61	0	63	0.016129	0	3.09756	0.496	1
Cellulosimicrobium_cellulans	TableS6_abs	6M	0	62	1	62	0	0.015873	0.333333	1	1
Cellulosimicrobium_cellulans	TableS3_rel	6M	0	62	1	62	0	0.015873	0.333333	1	1
Cellulosimicrobium_cellulans	TableS6_abs	6W	0	62	0	63	0	0	1.016	1	1
Cellulosimicrobium_cellulans	TableS3_rel	6W	0	62	0	63	0	0	1.016	1	1
Cetobacterium_somerae	TableS6_abs	6W	0	62	1	62	0	0.015873	0.333333	1	1
Cetobacterium_somerae	TableS3_rel	6W	0	62	1	62	0	0.015873	0.333333	1	1
Cetobacterium_somerae	TableS6_abs	6M	0	62	0	63	0	0	1.016	1	1
Cetobacterium_somerae	TableS3_rel	6M	0	62	0	63	0	0	1.016	1	1
Chlamydia_trachomatis	TableS6_abs	6W	0	62	0	63	0	0	1.016	1	1
Chlamydia_trachomatis	TableS3_rel	6W	0	62	0	63	0	0	1.016	1	1
Chlamydia_trachomatis	TableS6_abs	6M	1	61	0	63	0.016129	0	3.09756	0.496	1
Chlamydia_trachomatis	TableS3_rel	6M	1	61	0	63	0.016129	0	3.09756	0.496	1
Christensenella_hongkongensis	TableS6_abs	6W	0	62	0	63	0	0	1.016	1	1
Christensenella_hongkongensis	TableS3_rel	6W	0	62	0	63	0	0	1.016	1	1
Christensenella_hongkongensis	TableS6_abs	6M	1	61	1	62	0.016129	0.015873	1.01626	1	1
Christensenella_hongkongensis	TableS3_rel	6M	1	61	1	62	0.016129	0.015873	1.01626	1	1
Christensenella_timonensis	TableS6_abs	6M	0	62	1	62	0	0.015873	0.333333	1	1
Christensenella_timonensis	TableS3_rel	6M	0	62	1	62	0	0.015873	0.333333	1	1
Christensenella_timonensis	TableS6_abs	6W	0	62	0	63	0	0	1.016	1	1
Christensenella_timonensis	TableS3_rel	6W	0	62	0	63	0	0	1.016	1	1
Christensenellaceae_bacterium_NSJ_63	TableS6_abs	6M	0	62	1	62	0	0.015873	0.333333	1	1
Christensenellaceae_bacterium_NSJ_63	TableS3_rel	6M	0	62	1	62	0	0.015873	0.333333	1	1
Christensenellaceae_bacterium_NSJ_63	TableS6_abs	6W	0	62	0	63	0	0	1.016	1	1
Christensenellaceae_bacterium_NSJ_63	TableS3_rel	6W	0	62	0	63	0	0	1.016	1	1
Chryseobacterium_sp_GCR5	TableS6_abs	6M	0	62	0	63	0	0	1.016	1	1
Chryseobacterium_sp_GCR5	TableS3_rel	6M	0	62	0	63	0	0	1.016	1	1
Chryseobacterium_sp_GCR5	TableS6_abs	6W	1	61	0	63	0.016129	0	3.09756	0.496	1
Chryseobacterium_sp_GCR5	TableS3_rel	6W	1	61	0	63	0.016129	0	3.09756	0.496	1
Chryseomicrobium_aureum	TableS6_abs	6M	0	62	1	62	0	0.015873	0.333333	1	1
Chryseomicrobium_aureum	TableS3_rel	6M	0	62	1	62	0	0.015873	0.333333	1	1
Chryseomicrobium_aureum	TableS6_abs	6W	0	62	0	63	0	0	1.016	1	1
Chryseomicrobium_aureum	TableS3_rel	6W	0	62	0	63	0	0	1.016	1	1
Citricoccus_sp_CH26A	TableS6_abs	6M	0	62	3	60	0	0.047619	0.138286	0.244	1
Citricoccus_sp_CH26A	TableS3_rel	6M	0	62	3	60	0	0.047619	0.138286	0.244	1
Citricoccus_sp_CH26A	TableS6_abs	6W	1	61	0	63	0.016129	0	3.09756	0.496	1
Citricoccus_sp_CH26A	TableS3_rel	6W	1	61	0	63	0.016129	0	3.09756	0.496	1
Citricoccus_sp_SGAir0253	TableS6_abs	6M	0	62	2	61	0	0.031746	0.1968	0.496	1
Citricoccus_sp_SGAir0253	TableS3_rel	6M	0	62	2	61	0	0.031746	0.1968	0.496	1
Citricoccus_sp_SGAir0253	TableS6_abs	6W	0	62	0	63	0	0	1.016	1	1
Citricoccus_sp_SGAir0253	TableS3_rel	6W	0	62	0	63	0	0	1.016	1	1
Citrobacter_braakii	TableS6_abs	6W	0	62	0	63	0	0	1.016	1	1
Citrobacter_braakii	TableS3_rel	6W	0	62	0	63	0	0	1.016	1	1
Citrobacter_braakii	TableS6_abs	6M	1	61	0	63	0.016129	0	3.09756	0.496	1
Citrobacter_braakii	TableS3_rel	6M	1	61	0	63	0.016129	0	3.09756	0.496	1
Citrobacter_freundii	TableS6_abs	6M	24	38	18	45	0.387097	0.285714	1.56511	0.259492	1
Citrobacter_freundii	TableS3_rel	6M	24	38	18	45	0.387097	0.285714	1.56511	0.259492	1
Citrobacter_sp_RHBSTW_00671	TableS6_abs	6W	2	60	1	62	0.0322581	0.015873	1.72176	0.618927	1
Citrobacter_sp_RHBSTW_00671	TableS3_rel	6W	2	60	1	62	0.0322581	0.015873	1.72176	0.618927	1
Citrobacter_sp_RHBSTW_00671	TableS6_abs	6M	10	52	10	53	0.16129	0.15873	1.01905	1	1
Citrobacter_sp_RHBSTW_00671	TableS3_rel	6M	10	52	10	53	0.16129	0.15873	1.01905	1	1
Citrobacter_telavivensis	TableS6_abs	6M	0	62	0	63	0	0	1.016	1	1
Citrobacter_telavivensis	TableS3_rel	6M	0	62	0	63	0	0	1.016	1	1
Citrobacter_telavivensis	TableS6_abs	6W	1	61	1	62	0.016129	0.015873	1.01626	1	1
Citrobacter_telavivensis	TableS3_rel	6W	1	61	1	62	0.016129	0.015873	1.01626	1	1
Clostridiaceae_bacterium	TableS6_abs	6W	0	62	0	63	0	0	1.016	1	1
Clostridiaceae_bacterium	TableS3_rel	6W	0	62	0	63	0	0	1.016	1	1
Clostridiaceae_bacterium	TableS6_abs	6M	3	59	0	63	0.0483871	0	7.47059	0.119024	1
Clostridiaceae_bacterium	TableS3_rel	6M	3	59	0	63	0.0483871	0	7.47059	0.119024	1
Clostridiaceae_bacterium_AF18_31LB	TableS6_abs	6M	2	60	1	62	0.0322581	0.015873	1.72176	0.618927	1
Clostridiaceae_bacterium_AF18_31LB	TableS3_rel	6M	2	60	1	62	0.0322581	0.015873	1.72176	0.618927	1
Clostridiaceae_bacterium_AF18_31LB	TableS6_abs	6W	3	59	0	63	0.0483871	0	7.47059	0.119024	1
Clostridiaceae_bacterium_AF18_31LB	TableS3_rel	6W	3	59	0	63	0.0483871	0	7.47059	0.119024	1
Clostridiaceae_bacterium_Marseille_Q4143	TableS6_abs	6W	0	62	0	63	0	0	1.016	1	1
Clostridiaceae_bacterium_Marseille_Q4143	TableS3_rel	6W	0	62	0	63	0	0	1.016	1	1
Clostridiaceae_bacterium_Marseille_Q4143	TableS6_abs	6M	2	60	1	62	0.0322581	0.015873	1.72176	0.618927	1
Clostridiaceae_bacterium_Marseille_Q4143	TableS3_rel	6M	2	60	1	62	0.0322581	0.015873	1.72176	0.618927	1
Clostridiaceae_unclassified_SGB4771	TableS6_abs	6W	0	62	0	63	0	0	1.016	1	1
Clostridiaceae_unclassified_SGB4771	TableS3_rel	6W	0	62	0	63	0	0	1.016	1	1
Clostridiaceae_unclassified_SGB4771	TableS6_abs	6M	1	61	0	63	0.016129	0	3.09756	0.496	1
Clostridiaceae_unclassified_SGB4771	TableS3_rel	6M	1	61	0	63	0.016129	0	3.09756	0.496	1
Clostridiales_bacterium	TableS6_abs	6W	0	62	0	63	0	0	1.016	1	1
Clostridiales_bacterium	TableS3_rel	6W	0	62	0	63	0	0	1.016	1	1
Clostridiales_bacterium	TableS6_abs	6M	3	59	0	63	0.0483871	0	7.47059	0.119024	1
Clostridiales_bacterium	TableS3_rel	6M	3	59	0	63	0.0483871	0	7.47059	0.119024	1
Clostridiales_bacterium_KA00134	TableS6_abs	6W	0	62	1	62	0	0.015873	0.333333	1	1
Clostridiales_bacterium_KA00134	TableS3_rel	6W	0	62	1	62	0	0.015873	0.333333	1	1
Clostridiales_bacterium_KA00134	TableS6_abs	6M	0	62	0	63	0	0	1.016	1	1
Clostridiales_bacterium_KA00134	TableS3_rel	6M	0	62	0	63	0	0	1.016	1	1
Clostridiales_bacterium_KLE1615	TableS6_abs	6W	0	62	0	63	0	0	1.016	1	1
Clostridiales_bacterium_KLE1615	TableS3_rel	6W	0	62	0	63	0	0	1.016	1	1
Clostridiales_bacterium_KLE1615	TableS6_abs	6M	4	58	1	62	0.0645161	0.015873	3.20513	0.20741	1
Clostridiales_bacterium_KLE1615	TableS3_rel	6M	4	58	1	62	0.0645161	0.015873	3.20513	0.20741	1
Clostridiales_bacterium_S5_A14a	TableS6_abs	6M	2	60	3	60	0.0322581	0.047619	0.714286	1	1
Clostridiales_bacterium_S5_A14a	TableS3_rel	6M	2	60	3	60	0.0322581	0.047619	0.714286	1	1
Clostridiales_bacterium_S5_A14a	TableS6_abs	6W	8	54	7	56	0.129032	0.111111	1.17492	0.789883	1
Clostridiales_bacterium_S5_A14a	TableS3_rel	6W	8	54	7	56	0.129032	0.111111	1.17492	0.789883	1
Clostridiales_bacterium_SIT11	TableS6_abs	6M	3	59	3	60	0.0483871	0.047619	1.01681	1	1
Clostridiales_bacterium_SIT11	TableS3_rel	6M	3	59	3	60	0.0483871	0.047619	1.01681	1	1
Clostridiales_bacterium_SIT11	TableS6_abs	6W	6	56	9	54	0.0967742	0.142857	0.659991	0.583517	1
Clostridiales_bacterium_SIT11	TableS3_rel	6W	6	56	9	54	0.0967742	0.142857	0.659991	0.583517	1
Clostridiales_Family_XIII_bacterium_BX16	TableS6_abs	6W	0	62	0	63	0	0	1.016	1	1
Clostridiales_Family_XIII_bacterium_BX16	TableS3_rel	6W	0	62	0	63	0	0	1.016	1	1
Clostridiales_Family_XIII_bacterium_BX16	TableS6_abs	6M	1	61	1	62	0.016129	0.015873	1.01626	1	1
Clostridiales_Family_XIII_bacterium_BX16	TableS3_rel	6M	1	61	1	62	0.016129	0.015873	1.01626	1	1
Clostridioides_difficile	TableS6_abs	6W	9	53	2	61	0.145161	0.031746	4.36822	0.029899	1
Clostridioides_difficile	TableS3_rel	6W	9	53	2	61	0.145161	0.031746	4.36822	0.029899	1
Clostridioides_difficile	TableS6_abs	6M	16	46	9	54	0.258065	0.142857	2.03565	0.122294	1
Clostridioides_difficile	TableS3_rel	6M	16	46	9	54	0.258065	0.142857	2.03565	0.122294	1
Clostridium_baratii	TableS6_abs	6W	0	62	0	63	0	0	1.016	1	1
Clostridium_baratii	TableS3_rel	6W	0	62	0	63	0	0	1.016	1	1
Clostridium_baratii	TableS6_abs	6M	1	61	0	63	0.016129	0	3.09756	0.496	1
Clostridium_baratii	TableS3_rel	6M	1	61	0	63	0.016129	0	3.09756	0.496	1
Clostridium_butyricum	TableS6_abs	6M	13	49	15	48	0.209677	0.238095	0.853372	0.83064	1
Clostridium_butyricum	TableS3_rel	6M	13	49	15	48	0.209677	0.238095	0.853372	0.83064	1
Clostridium_cadaveris	TableS6_abs	6M	0	62	1	62	0	0.015873	0.333333	1	1
Clostridium_cadaveris	TableS3_rel	6M	0	62	1	62	0	0.015873	0.333333	1	1
Clostridium_cadaveris	TableS6_abs	6W	1	61	0	63	0.016129	0	3.09756	0.496	1
Clostridium_cadaveris	TableS3_rel	6W	1	61	0	63	0.016129	0	3.09756	0.496	1
Clostridium_cuniculi	TableS6_abs	6W	0	62	0	63	0	0	1.016	1	1
Clostridium_cuniculi	TableS3_rel	6W	0	62	0	63	0	0	1.016	1	1
Clostridium_cuniculi	TableS6_abs	6M	4	58	3	60	0.0645161	0.047619	1.32967	0.717483	1
Clostridium_cuniculi	TableS3_rel	6M	4	58	3	60	0.0645161	0.047619	1.32967	0.717483	1
Clostridium_fessum	TableS6_abs	6W	0	62	0	63	0	0	1.016	1	1
Clostridium_fessum	TableS3_rel	6W	0	62	0	63	0	0	1.016	1	1
Clostridium_fessum	TableS6_abs	6M	2	60	0	63	0.0322581	0	5.24793	0.244	1
Clostridium_fessum	TableS3_rel	6M	2	60	0	63	0.0322581	0	5.24793	0.244	1
Clostridium_jeddahense	TableS6_abs	6W	0	62	0	63	0	0	1.016	1	1
Clostridium_jeddahense	TableS3_rel	6W	0	62	0	63	0	0	1.016	1	1
Clostridium_jeddahense	TableS6_abs	6M	1	61	1	62	0.016129	0.015873	1.01626	1	1
Clostridium_jeddahense	TableS3_rel	6M	1	61	1	62	0.016129	0.015873	1.01626	1	1
Clostridium_neonatale	TableS6_abs	6M	13	49	15	48	0.209677	0.238095	0.853372	0.83064	1
Clostridium_neonatale	TableS3_rel	6M	13	49	15	48	0.209677	0.238095	0.853372	0.83064	1
Clostridium_paraputrificum	TableS6_abs	6M	12	50	16	47	0.193548	0.253968	0.712571	0.520825	1
Clostridium_paraputrificum	TableS3_rel	6M	12	50	16	47	0.193548	0.253968	0.712571	0.520825	1
Clostridium_perfringens	TableS6_abs	6W	9	53	8	55	0.145161	0.126984	1.15943	0.799735	1
Clostridium_perfringens	TableS3_rel	6W	10	52	8	55	0.16129	0.126984	1.30588	0.619497	1
Clostridium_perfringens	TableS6_abs	6M	12	50	7	56	0.193548	0.111111	1.86469	0.2223	1
Clostridium_perfringens	TableS3_rel	6M	12	50	7	56	0.193548	0.111111	1.86469	0.2223	1
Clostridium_porci	TableS6_abs	6M	0	62	1	62	0	0.015873	0.333333	1	1
Clostridium_porci	TableS3_rel	6M	0	62	1	62	0	0.015873	0.333333	1	1
Clostridium_porci	TableS6_abs	6W	2	60	0	63	0.0322581	0	5.24793	0.244	1
Clostridium_porci	TableS3_rel	6W	2	60	0	63	0.0322581	0	5.24793	0.244	1
Clostridium_sartagoforme	TableS6_abs	6M	0	62	0	63	0	0	1.016	1	1
Clostridium_sartagoforme	TableS3_rel	6M	0	62	0	63	0	0	1.016	1	1
Clostridium_sartagoforme	TableS6_abs	6W	1	61	0	63	0.016129	0	3.09756	0.496	1
Clostridium_sartagoforme	TableS3_rel	6W	1	61	0	63	0.016129	0	3.09756	0.496	1
Clostridium_saudiense	TableS6_abs	6W	0	62	1	62	0	0.015873	0.333333	1	1
Clostridium_saudiense	TableS3_rel	6W	0	62	1	62	0	0.015873	0.333333	1	1
Clostridium_saudiense	TableS6_abs	6M	4	58	3	60	0.0645161	0.047619	1.32967	0.717483	1
Clostridium_saudiense	TableS3_rel	6M	4	58	3	60	0.0645161	0.047619	1.32967	0.717483	1
Clostridium_scindens	TableS6_abs	6W	0	62	1	62	0	0.015873	0.333333	1	1
Clostridium_scindens	TableS3_rel	6W	0	62	1	62	0	0.015873	0.333333	1	1
Clostridium_scindens	TableS6_abs	6M	2	60	2	61	0.0322581	0.031746	1.01653	1	1
Clostridium_scindens	TableS3_rel	6M	2	60	2	61	0.0322581	0.031746	1.01653	1	1
Clostridium_SGB4750	TableS6_abs	6W	4	58	0	63	0.0645161	0	9.76923	0.057561	1
Clostridium_SGB4750	TableS3_rel	6W	4	58	0	63	0.0645161	0	9.76923	0.057561	1
Clostridium_SGB4750	TableS6_abs	6M	16	46	13	50	0.258065	0.206349	1.32736	0.530798	1
Clostridium_SGB4750	TableS3_rel	6M	16	46	13	50	0.258065	0.206349	1.32736	0.530798	1
Clostridium_SGB6176	TableS6_abs	6W	0	62	0	63	0	0	1.016	1	1
Clostridium_SGB6176	TableS3_rel	6W	0	62	0	63	0	0	1.016	1	1
Clostridium_SGB6176	TableS6_abs	6M	5	57	4	59	0.0806452	0.0634921	1.26473	0.743562	1
Clostridium_SGB6176	TableS3_rel	6M	5	57	4	59	0.0806452	0.0634921	1.26473	0.743562	1
Clostridium_SGB6179	TableS6_abs	6W	0	62	0	63	0	0	1.016	1	1
Clostridium_SGB6179	TableS3_rel	6W	0	62	0	63	0	0	1.016	1	1
Clostridium_SGB6179	TableS6_abs	6M	16	46	7	56	0.258065	0.111111	2.67312	0.0396655	1
Clostridium_SGB6179	TableS3_rel	6M	16	46	7	56	0.258065	0.111111	2.67312	0.0396655	1
Clostridium_sp_1001270J_160509_D11	TableS6_abs	6W	0	62	0	63	0	0	1.016	1	1
Clostridium_sp_1001270J_160509_D11	TableS3_rel	6W	0	62	0	63	0	0	1.016	1	1
Clostridium_sp_1001270J_160509_D11	TableS6_abs	6M	4	58	3	60	0.0645161	0.047619	1.32967	0.717483	1
Clostridium_sp_1001270J_160509_D11	TableS3_rel	6M	4	58	3	60	0.0645161	0.047619	1.32967	0.717483	1
Clostridium_sp_12_A	TableS6_abs	6M	0	62	1	62	0	0.015873	0.333333	1	1
Clostridium_sp_12_A	TableS3_rel	6M	0	62	1	62	0	0.015873	0.333333	1	1
Clostridium_sp_12_A	TableS6_abs	6W	0	62	0	63	0	0	1.016	1	1
Clostridium_sp_12_A	TableS3_rel	6W	0	62	0	63	0	0	1.016	1	1
Clostridium_sp_AF12_28	TableS6_abs	6W	1	61	0	63	0.016129	0	3.09756	0.496	1
Clostridium_sp_AF12_28	TableS3_rel	6W	1	61	0	63	0.016129	0	3.09756	0.496	1
Clostridium_sp_AF12_28	TableS6_abs	6M	3	59	2	61	0.0483871	0.031746	1.44706	0.679815	1
Clostridium_sp_AF12_28	TableS3_rel	6M	3	59	2	61	0.0483871	0.031746	1.44706	0.679815	1
Clostridium_sp_AF20_17LB	TableS6_abs	6W	0	62	0	63	0	0	1.016	1	1
Clostridium_sp_AF20_17LB	TableS3_rel	6W	0	62	0	63	0	0	1.016	1	1
Clostridium_sp_AF20_17LB	TableS6_abs	6M	3	59	2	61	0.0483871	0.031746	1.44706	0.679815	1
Clostridium_sp_AF20_17LB	TableS3_rel	6M	3	59	2	61	0.0483871	0.031746	1.44706	0.679815	1
Clostridium_sp_AF27_2AA	TableS6_abs	6W	0	62	0	63	0	0	1.016	1	1
Clostridium_sp_AF27_2AA	TableS3_rel	6W	0	62	0	63	0	0	1.016	1	1
Clostridium_sp_AF27_2AA	TableS6_abs	6M	2	60	0	63	0.0322581	0	5.24793	0.244	1
Clostridium_sp_AF27_2AA	TableS3_rel	6M	2	60	0	63	0.0322581	0	5.24793	0.244	1
Clostridium_sp_AF34_10BH	TableS6_abs	6W	0	62	0	63	0	0	1.016	1	1
Clostridium_sp_AF34_10BH	TableS3_rel	6W	0	62	0	63	0	0	1.016	1	1
Clostridium_sp_AF34_10BH	TableS6_abs	6M	2	60	1	62	0.0322581	0.015873	1.72176	0.618927	1
Clostridium_sp_AF34_10BH	TableS3_rel	6M	2	60	1	62	0.0322581	0.015873	1.72176	0.618927	1
Clostridium_sp_AF34_13	TableS6_abs	6W	0	62	0	63	0	0	1.016	1	1
Clostridium_sp_AF34_13	TableS3_rel	6W	0	62	0	63	0	0	1.016	1	1
Clostridium_sp_AF34_13	TableS6_abs	6M	1	61	0	63	0.016129	0	3.09756	0.496	1
Clostridium_sp_AF34_13	TableS3_rel	6M	1	61	0	63	0.016129	0	3.09756	0.496	1
Clostridium_sp_AM22_11AC	TableS6_abs	6M	0	62	1	62	0	0.015873	0.333333	1	1
Clostridium_sp_AM22_11AC	TableS3_rel	6M	0	62	1	62	0	0.015873	0.333333	1	1
Clostridium_sp_AM22_11AC	TableS6_abs	6W	0	62	0	63	0	0	1.016	1	1
Clostridium_sp_AM22_11AC	TableS3_rel	6W	0	62	0	63	0	0	1.016	1	1
Clostridium_sp_AM33_3	TableS6_abs	6W	0	62	0	63	0	0	1.016	1	1
Clostridium_sp_AM33_3	TableS3_rel	6W	0	62	0	63	0	0	1.016	1	1
Clostridium_sp_AM33_3	TableS6_abs	6M	2	60	0	63	0.0322581	0	5.24793	0.244	1
Clostridium_sp_AM33_3	TableS3_rel	6M	2	60	0	63	0.0322581	0	5.24793	0.244	1
Clostridium_sp_AT4	TableS6_abs	6W	0	62	0	63	0	0	1.016	1	1
Clostridium_sp_AT4	TableS3_rel	6W	0	62	0	63	0	0	1.016	1	1
Clostridium_sp_AT4	TableS6_abs	6M	1	61	0	63	0.016129	0	3.09756	0.496	1
Clostridium_sp_AT4	TableS3_rel	6M	1	61	0	63	0.016129	0	3.09756	0.496	1
Clostridium_sp_C5_48	TableS6_abs	6W	0	62	0	63	0	0	1.016	1	1
Clostridium_sp_C5_48	TableS3_rel	6W	0	62	0	63	0	0	1.016	1	1
Clostridium_sp_C5_48	TableS6_abs	6M	3	59	2	61	0.0483871	0.031746	1.44706	0.679815	1
Clostridium_sp_C5_48	TableS3_rel	6M	3	59	2	61	0.0483871	0.031746	1.44706	0.679815	1
Clostridium_sp_D5	TableS6_abs	6W	0	62	1	62	0	0.015873	0.333333	1	1
Clostridium_sp_D5	TableS3_rel	6W	0	62	1	62	0	0.015873	0.333333	1	1
Clostridium_sp_D5	TableS6_abs	6M	1	61	1	62	0.016129	0.015873	1.01626	1	1
Clostridium_sp_D5	TableS3_rel	6M	1	61	1	62	0.016129	0.015873	1.01626	1	1
Clostridium_sp_NSJ_42	TableS6_abs	6W	0	62	0	63	0	0	1.016	1	1
Clostridium_sp_NSJ_42	TableS3_rel	6W	0	62	0	63	0	0	1.016	1	1
Clostridium_sp_NSJ_42	TableS6_abs	6M	2	60	0	63	0.0322581	0	5.24793	0.244	1
Clostridium_sp_NSJ_42	TableS3_rel	6M	2	60	0	63	0.0322581	0	5.24793	0.244	1
Clostridium_spiroforme	TableS6_abs	6W	2	60	1	62	0.0322581	0.015873	1.72176	0.618927	1
Clostridium_spiroforme	TableS3_rel	6W	2	60	1	62	0.0322581	0.015873	1.72176	0.618927	1
Clostridium_spiroforme	TableS6_abs	6M	3	59	5	58	0.0483871	0.0793651	0.625668	0.717483	1
Clostridium_spiroforme	TableS3_rel	6M	3	59	5	58	0.0483871	0.0793651	0.625668	0.717483	1
Clostridium_sporosphaeroides	TableS6_abs	6M	0	62	0	63	0	0	1.016	1	1
Clostridium_sporosphaeroides	TableS3_rel	6M	0	62	0	63	0	0	1.016	1	1
Clostridium_sporosphaeroides	TableS6_abs	6W	1	61	0	63	0.016129	0	3.09756	0.496	1
Clostridium_sporosphaeroides	TableS3_rel	6W	1	61	0	63	0.016129	0	3.09756	0.496	1
Clostridium_symbiosum	TableS6_abs	6W	1	61	1	62	0.016129	0.015873	1.01626	1	1
Clostridium_symbiosum	TableS3_rel	6W	1	61	1	62	0.016129	0.015873	1.01626	1	1
Clostridium_symbiosum	TableS6_abs	6M	4	58	1	62	0.0645161	0.015873	3.20513	0.20741	1
Clostridium_symbiosum	TableS3_rel	6M	4	58	1	62	0.0645161	0.015873	3.20513	0.20741	1
Clostridium_tertium	TableS6_abs	6M	3	59	3	60	0.0483871	0.047619	1.01681	1	1
Clostridium_tertium	TableS3_rel	6M	3	59	3	60	0.0483871	0.047619	1.01681	1	1
Clostridium_tertium	TableS6_abs	6W	4	58	1	62	0.0645161	0.015873	3.20513	0.20741	1
Clostridium_tertium	TableS3_rel	6W	4	58	1	62	0.0645161	0.015873	3.20513	0.20741	1
Collinsella_aerofaciens	TableS6_abs	6M	21	41	21	42	0.33871	0.333333	1.0241	1	1
Collinsella_aerofaciens	TableS3_rel	6M	21	41	21	42	0.33871	0.333333	1.0241	1	1
Collinsella_aerofaciens	TableS6_abs	6W	21	41	13	50	0.33871	0.206349	1.93797	0.110866	1
Collinsella_aerofaciens	TableS3_rel	6W	22	40	12	51	0.354839	0.190476	2.28889	0.0458506	1
Collinsella_bouchesdurhonensis	TableS6_abs	6W	2	60	2	61	0.0322581	0.031746	1.01653	1	1
Collinsella_bouchesdurhonensis	TableS3_rel	6W	2	60	2	61	0.0322581	0.031746	1.01653	1	1
Collinsella_bouchesdurhonensis	TableS6_abs	6M	3	59	5	58	0.0483871	0.0793651	0.625668	0.717483	1
Collinsella_bouchesdurhonensis	TableS3_rel	6M	3	59	5	58	0.0483871	0.0793651	0.625668	0.717483	1
Collinsella_intestinalis	TableS6_abs	6M	0	62	1	62	0	0.015873	0.333333	1	1
Collinsella_intestinalis	TableS3_rel	6M	0	62	1	62	0	0.015873	0.333333	1	1
Collinsella_intestinalis	TableS6_abs	6W	0	62	0	63	0	0	1.016	1	1
Collinsella_intestinalis	TableS3_rel	6W	0	62	0	63	0	0	1.016	1	1
Collinsella_SGB14987	TableS6_abs	6M	0	62	0	63	0	0	1.016	1	1
Collinsella_SGB14987	TableS3_rel	6M	0	62	0	63	0	0	1.016	1	1
Collinsella_SGB14987	TableS6_abs	6W	2	60	0	63	0.0322581	0	5.24793	0.244	1
Collinsella_SGB14987	TableS3_rel	6W	2	60	0	63	0.0322581	0	5.24793	0.244	1
Collinsella_SGB4121	TableS6_abs	6M	3	59	2	61	0.0483871	0.031746	1.44706	0.679815	1
Collinsella_SGB4121	TableS3_rel	6M	3	59	2	61	0.0483871	0.031746	1.44706	0.679815	1
Collinsella_SGB4121	TableS6_abs	6W	5	57	0	63	0.0806452	0	12.1478	0.0275912	1
Collinsella_SGB4121	TableS3_rel	6W	5	57	0	63	0.0806452	0	12.1478	0.0275912	1
Collinsella_tanakaei	TableS6_abs	6M	0	62	1	62	0	0.015873	0.333333	1	1
Collinsella_tanakaei	TableS3_rel	6M	0	62	1	62	0	0.015873	0.333333	1	1
Collinsella_tanakaei	TableS6_abs	6W	0	62	0	63	0	0	1.016	1	1
Collinsella_tanakaei	TableS3_rel	6W	0	62	0	63	0	0	1.016	1	1
Collinsella_vaginalis	TableS6_abs	6M	1	61	4	59	0.016129	0.0634921	0.322493	0.364878	1
Collinsella_vaginalis	TableS3_rel	6M	1	61	4	59	0.016129	0.0634921	0.322493	0.364878	1
Collinsella_vaginalis	TableS6_abs	6W	2	60	2	61	0.0322581	0.031746	1.01653	1	1
Collinsella_vaginalis	TableS3_rel	6W	2	60	2	61	0.0322581	0.031746	1.01653	1	1
Comamonas_aquatica	TableS6_abs	6W	0	62	0	63	0	0	1.016	1	1
Comamonas_aquatica	TableS3_rel	6W	0	62	0	63	0	0	1.016	1	1
Comamonas_aquatica	TableS6_abs	6M	1	61	0	63	0.016129	0	3.09756	0.496	1
Comamonas_aquatica	TableS3_rel	6M	1	61	0	63	0.016129	0	3.09756	0.496	1
Companilactobacillus_zhachilii	TableS6_abs	6M	0	62	0	63	0	0	1.016	1	1
Companilactobacillus_zhachilii	TableS3_rel	6M	0	62	0	63	0	0	1.016	1	1
Companilactobacillus_zhachilii	TableS6_abs	6W	1	61	0	63	0.016129	0	3.09756	0.496	1
Companilactobacillus_zhachilii	TableS3_rel	6W	1	61	0	63	0.016129	0	3.09756	0.496	1
Coprococcus_catus	TableS6_abs	6W	0	62	0	63	0	0	1.016	1	1
Coprococcus_catus	TableS3_rel	6W	0	62	0	63	0	0	1.016	1	1
Coprococcus_catus	TableS6_abs	6M	1	61	0	63	0.016129	0	3.09756	0.496	1
Coprococcus_catus	TableS3_rel	6M	1	61	0	63	0.016129	0	3.09756	0.496	1
Coprococcus_comes	TableS6_abs	6W	0	62	0	63	0	0	1.016	1	1
Coprococcus_comes	TableS3_rel	6W	0	62	0	63	0	0	1.016	1	1
Coprococcus_comes	TableS6_abs	6M	3	59	0	63	0.0483871	0	7.47059	0.119024	1
Coprococcus_comes	TableS3_rel	6M	3	59	0	63	0.0483871	0	7.47059	0.119024	1
Coprococcus_SGB4669	TableS6_abs	6W	0	62	0	63	0	0	1.016	1	1
Coprococcus_SGB4669	TableS3_rel	6W	0	62	0	63	0	0	1.016	1	1
Coprococcus_SGB4669	TableS6_abs	6M	1	61	0	63	0.016129	0	3.09756	0.496	1
Coprococcus_SGB4669	TableS3_rel	6M	1	61	0	63	0.016129	0	3.09756	0.496	1
Coriobacteriales_bacterium_DNF00809	TableS6_abs	6M	0	62	0	63	0	0	1.016	1	1
Coriobacteriales_bacterium_DNF00809	TableS3_rel	6M	0	62	0	63	0	0	1.016	1	1
Coriobacteriales_bacterium_DNF00809	TableS6_abs	6W	1	61	1	62	0.016129	0.015873	1.01626	1	1
Coriobacteriales_bacterium_DNF00809	TableS3_rel	6W	1	61	1	62	0.016129	0.015873	1.01626	1	1
Corynebacterium_accolens	TableS6_abs	6M	3	59	2	61	0.0483871	0.031746	1.44706	0.679815	1
Corynebacterium_accolens	TableS3_rel	6M	3	59	2	61	0.0483871	0.031746	1.44706	0.679815	1
Corynebacterium_accolens	TableS6_abs	6W	25	37	35	28	0.403226	0.555556	0.545915	0.108048	1
Corynebacterium_accolens	TableS3_rel	6W	25	37	35	28	0.403226	0.555556	0.545915	0.108048	1
Corynebacterium_afermentans	TableS6_abs	6M	0	62	1	62	0	0.015873	0.333333	1	1
Corynebacterium_afermentans	TableS3_rel	6M	0	62	1	62	0	0.015873	0.333333	1	1
Corynebacterium_afermentans	TableS6_abs	6W	0	62	0	63	0	0	1.016	1	1
Corynebacterium_afermentans	TableS3_rel	6W	0	62	0	63	0	0	1.016	1	1
Corynebacterium_amycolatum	TableS6_abs	6M	0	62	2	61	0	0.031746	0.1968	0.496	1
Corynebacterium_amycolatum	TableS3_rel	6M	0	62	2	61	0	0.031746	0.1968	0.496	1
Corynebacterium_amycolatum	TableS6_abs	6W	16	46	12	51	0.258065	0.190476	1.46194	0.397531	1
Corynebacterium_amycolatum	TableS3_rel	6W	16	46	12	51	0.258065	0.190476	1.46194	0.397531	1
Corynebacterium_argentoratense	TableS6_abs	6W	0	62	0	63	0	0	1.016	1	1
Corynebacterium_argentoratense	TableS3_rel	6W	0	62	0	63	0	0	1.016	1	1
Corynebacterium_argentoratense	TableS6_abs	6M	1	61	0	63	0.016129	0	3.09756	0.496	1
Corynebacterium_argentoratense	TableS3_rel	6M	1	61	0	63	0.016129	0	3.09756	0.496	1
Corynebacterium_aurimucosum	TableS6_abs	6M	13	49	8	55	0.209677	0.126984	1.78075	0.240287	1
Corynebacterium_aurimucosum	TableS3_rel	6M	13	49	8	55	0.209677	0.126984	1.78075	0.240287	1
Corynebacterium_aurimucosum	TableS6_abs	6W	27	35	35	28	0.435484	0.555556	0.6219	0.212108	1
Corynebacterium_aurimucosum	TableS3_rel	6W	27	35	35	28	0.435484	0.555556	0.6219	0.212108	1
Corynebacterium_casei	TableS6_abs	6M	0	62	0	63	0	0	1.016	1	1
Corynebacterium_casei	TableS3_rel	6M	0	62	0	63	0	0	1.016	1	1
Corynebacterium_casei	TableS6_abs	6W	1	61	0	63	0.016129	0	3.09756	0.496	1
Corynebacterium_casei	TableS3_rel	6W	1	61	0	63	0.016129	0	3.09756	0.496	1
Corynebacterium_coyleae	TableS6_abs	6M	0	62	0	63	0	0	1.016	1	1
Corynebacterium_coyleae	TableS3_rel	6M	0	62	0	63	0	0	1.016	1	1
Corynebacterium_coyleae	TableS6_abs	6W	1	61	0	63	0.016129	0	3.09756	0.496	1
Corynebacterium_coyleae	TableS3_rel	6W	1	61	0	63	0.016129	0	3.09756	0.496	1
Corynebacterium_diphtheriae	TableS6_abs	6W	0	62	2	61	0	0.031746	0.1968	0.496	1
Corynebacterium_diphtheriae	TableS3_rel	6W	0	62	2	61	0	0.031746	0.1968	0.496	1
Corynebacterium_diphtheriae	TableS6_abs	6M	0	62	0	63	0	0	1.016	1	1
Corynebacterium_diphtheriae	TableS3_rel	6M	0	62	0	63	0	0	1.016	1	1
Corynebacterium_durum	TableS6_abs	6W	0	62	1	62	0	0.015873	0.333333	1	1
Corynebacterium_durum	TableS3_rel	6W	0	62	1	62	0	0.015873	0.333333	1	1
Corynebacterium_durum	TableS6_abs	6M	1	61	0	63	0.016129	0	3.09756	0.496	1
Corynebacterium_durum	TableS3_rel	6M	1	61	0	63	0.016129	0	3.09756	0.496	1
Corynebacterium_flavescens	TableS6_abs	6M	0	62	0	63	0	0	1.016	1	1
Corynebacterium_flavescens	TableS3_rel	6M	0	62	0	63	0	0	1.016	1	1
Corynebacterium_flavescens	TableS6_abs	6W	1	61	1	62	0.016129	0.015873	1.01626	1	1
Corynebacterium_flavescens	TableS3_rel	6W	1	61	1	62	0.016129	0.015873	1.01626	1	1
Corynebacterium_freneyi	TableS6_abs	6M	1	61	2	61	0.016129	0.031746	0.6	1	1
Corynebacterium_freneyi	TableS3_rel	6M	1	61	2	61	0.016129	0.031746	0.6	1	1
Corynebacterium_freneyi	TableS6_abs	6W	1	61	1	62	0.016129	0.015873	1.01626	1	1
Corynebacterium_freneyi	TableS3_rel	6W	1	61	1	62	0.016129	0.015873	1.01626	1	1
Corynebacterium_jeddahense	TableS6_abs	6W	0	62	1	62	0	0.015873	0.333333	1	1
Corynebacterium_jeddahense	TableS3_rel	6W	0	62	1	62	0	0.015873	0.333333	1	1
Corynebacterium_jeddahense	TableS6_abs	6M	0	62	0	63	0	0	1.016	1	1
Corynebacterium_jeddahense	TableS3_rel	6M	0	62	0	63	0	0	1.016	1	1
Corynebacterium_jeikeium	TableS6_abs	6M	1	61	0	63	0.016129	0	3.09756	0.496	1
Corynebacterium_jeikeium	TableS3_rel	6M	1	61	0	63	0.016129	0	3.09756	0.496	1
Corynebacterium_jeikeium	TableS6_abs	6W	5	57	8	55	0.0806452	0.126984	0.624552	0.559648	1
Corynebacterium_jeikeium	TableS3_rel	6W	5	57	8	55	0.0806452	0.126984	0.624552	0.559648	1
Corynebacterium_kroppenstedtii	TableS6_abs	6M	0	62	1	62	0	0.015873	0.333333	1	1
Corynebacterium_kroppenstedtii	TableS3_rel	6M	0	62	1	62	0	0.015873	0.333333	1	1
Corynebacterium_kroppenstedtii	TableS6_abs	6W	4	58	3	60	0.0645161	0.047619	1.32967	0.717483	1
Corynebacterium_kroppenstedtii	TableS3_rel	6W	4	58	3	60	0.0645161	0.047619	1.32967	0.717483	1
Corynebacterium_lujinxingii	TableS6_abs	6W	0	62	2	61	0	0.031746	0.1968	0.496	1
Corynebacterium_lujinxingii	TableS3_rel	6W	0	62	2	61	0	0.031746	0.1968	0.496	1
Corynebacterium_lujinxingii	TableS6_abs	6M	0	62	0	63	0	0	1.016	1	1
Corynebacterium_lujinxingii	TableS3_rel	6M	0	62	0	63	0	0	1.016	1	1
Corynebacterium_macginleyi	TableS6_abs	6W	0	62	1	62	0	0.015873	0.333333	1	1
Corynebacterium_macginleyi	TableS3_rel	6W	0	62	1	62	0	0.015873	0.333333	1	1
Corynebacterium_macginleyi	TableS6_abs	6M	0	62	0	63	0	0	1.016	1	1
Corynebacterium_macginleyi	TableS3_rel	6M	0	62	0	63	0	0	1.016	1	1
Corynebacterium_maris	TableS6_abs	6W	0	62	1	62	0	0.015873	0.333333	1	1
Corynebacterium_maris	TableS3_rel	6W	0	62	1	62	0	0.015873	0.333333	1	1
Corynebacterium_maris	TableS6_abs	6M	1	61	2	61	0.016129	0.031746	0.6	1	1
Corynebacterium_maris	TableS3_rel	6M	1	61	2	61	0.016129	0.031746	0.6	1	1
Corynebacterium_mastitidis	TableS6_abs	6W	0	62	1	62	0	0.015873	0.333333	1	1
Corynebacterium_mastitidis	TableS3_rel	6W	0	62	1	62	0	0.015873	0.333333	1	1
Corynebacterium_mastitidis	TableS6_abs	6M	0	62	0	63	0	0	1.016	1	1
Corynebacterium_mastitidis	TableS3_rel	6M	0	62	0	63	0	0	1.016	1	1
Corynebacterium_mucifaciens	TableS6_abs	6W	1	61	3	60	0.016129	0.047619	0.421603	0.618927	1
Corynebacterium_mucifaciens	TableS3_rel	6W	1	61	3	60	0.016129	0.047619	0.421603	0.618927	1
Corynebacterium_mucifaciens	TableS6_abs	6M	1	61	0	63	0.016129	0	3.09756	0.496	1
Corynebacterium_mucifaciens	TableS3_rel	6M	1	61	0	63	0.016129	0	3.09756	0.496	1
Corynebacterium_pollutisoli	TableS6_abs	6M	0	62	1	62	0	0.015873	0.333333	1	1
Corynebacterium_pollutisoli	TableS3_rel	6M	0	62	1	62	0	0.015873	0.333333	1	1
Corynebacterium_pollutisoli	TableS6_abs	6W	0	62	0	63	0	0	1.016	1	1
Corynebacterium_pollutisoli	TableS3_rel	6W	0	62	0	63	0	0	1.016	1	1
Corynebacterium_propinquum	TableS6_abs	6M	10	52	10	53	0.16129	0.15873	1.01905	1	1
Corynebacterium_propinquum	TableS3_rel	6M	10	52	10	53	0.16129	0.15873	1.01905	1	1
Corynebacterium_propinquum	TableS6_abs	6W	27	35	18	45	0.435484	0.285714	1.90522	0.0953437	1
Corynebacterium_propinquum	TableS3_rel	6W	27	35	18	45	0.435484	0.285714	1.90522	0.0953437	1
Corynebacterium_pseudodiphtheriticum	TableS6_abs	6M	21	41	14	49	0.33871	0.222222	1.76859	0.167002	1
Corynebacterium_pseudodiphtheriticum	TableS3_rel	6M	21	41	14	49	0.33871	0.222222	1.76859	0.167002	1
Corynebacterium_pseudodiphtheriticum	TableS6_abs	6W	31	31	35	28	0.5	0.555556	0.802817	0.592751	1
Corynebacterium_pseudodiphtheriticum	TableS3_rel	6W	31	31	35	28	0.5	0.555556	0.802817	0.592751	1
Corynebacterium_SGB61358	TableS6_abs	6W	0	62	1	62	0	0.015873	0.333333	1	1
Corynebacterium_SGB61358	TableS3_rel	6W	0	62	1	62	0	0.015873	0.333333	1	1
Corynebacterium_SGB61358	TableS6_abs	6M	0	62	0	63	0	0	1.016	1	1
Corynebacterium_SGB61358	TableS3_rel	6M	0	62	0	63	0	0	1.016	1	1
Corynebacterium_simulans	TableS6_abs	6M	0	62	0	63	0	0	1.016	1	1
Corynebacterium_simulans	TableS3_rel	6M	0	62	0	63	0	0	1.016	1	1
Corynebacterium_simulans	TableS6_abs	6W	1	61	0	63	0.016129	0	3.09756	0.496	1
Corynebacterium_simulans	TableS3_rel	6W	1	61	0	63	0.016129	0	3.09756	0.496	1
Corynebacterium_sp_HMSC034A01	TableS6_abs	6M	0	62	0	63	0	0	1.016	1	1
Corynebacterium_sp_HMSC034A01	TableS3_rel	6M	0	62	0	63	0	0	1.016	1	1
Corynebacterium_sp_HMSC034A01	TableS6_abs	6W	1	61	0	63	0.016129	0	3.09756	0.496	1
Corynebacterium_sp_HMSC034A01	TableS3_rel	6W	1	61	0	63	0.016129	0	3.09756	0.496	1
Corynebacterium_sp_HMSC036D02	TableS6_abs	6M	0	62	0	63	0	0	1.016	1	1
Corynebacterium_sp_HMSC036D02	TableS3_rel	6M	0	62	0	63	0	0	1.016	1	1
Corynebacterium_sp_HMSC036D02	TableS6_abs	6W	1	61	0	63	0.016129	0	3.09756	0.496	1
Corynebacterium_sp_HMSC036D02	TableS3_rel	6W	1	61	0	63	0.016129	0	3.09756	0.496	1
Corynebacterium_sp_Sa1YVA5	TableS6_abs	6W	0	62	0	63	0	0	1.016	1	1
Corynebacterium_sp_Sa1YVA5	TableS3_rel	6W	0	62	0	63	0	0	1.016	1	1
Corynebacterium_sp_Sa1YVA5	TableS6_abs	6M	1	61	0	63	0.016129	0	3.09756	0.496	1
Corynebacterium_sp_Sa1YVA5	TableS3_rel	6M	1	61	0	63	0.016129	0	3.09756	0.496	1
Corynebacterium_stationis	TableS6_abs	6M	0	62	0	63	0	0	1.016	1	1
Corynebacterium_stationis	TableS3_rel	6M	0	62	0	63	0	0	1.016	1	1
Corynebacterium_stationis	TableS6_abs	6W	2	60	0	63	0.0322581	0	5.24793	0.244	1
Corynebacterium_stationis	TableS3_rel	6W	2	60	0	63	0.0322581	0	5.24793	0.244	1
Corynebacterium_urealyticum	TableS6_abs	6M	0	62	0	63	0	0	1.016	1	1
Corynebacterium_urealyticum	TableS3_rel	6M	0	62	0	63	0	0	1.016	1	1
Corynebacterium_urealyticum	TableS6_abs	6W	1	61	2	61	0.016129	0.031746	0.6	1	1
Corynebacterium_urealyticum	TableS3_rel	6W	1	61	2	61	0.016129	0.031746	0.6	1	1
Corynebacterium_variabile	TableS6_abs	6W	1	61	1	62	0.016129	0.015873	1.01626	1	1
Corynebacterium_variabile	TableS3_rel	6W	1	61	1	62	0.016129	0.015873	1.01626	1	1
Corynebacterium_variabile	TableS6_abs	6M	2	60	1	62	0.0322581	0.015873	1.72176	0.618927	1
Corynebacterium_variabile	TableS3_rel	6M	2	60	1	62	0.0322581	0.015873	1.72176	0.618927	1
Corynebacterium_vitaeruminis	TableS6_abs	6M	0	62	0	63	0	0	1.016	1	1
Corynebacterium_vitaeruminis	TableS3_rel	6M	0	62	0	63	0	0	1.016	1	1
Corynebacterium_vitaeruminis	TableS6_abs	6W	4	58	3	60	0.0645161	0.047619	1.32967	0.717483	1
Corynebacterium_vitaeruminis	TableS3_rel	6W	4	58	3	60	0.0645161	0.047619	1.32967	0.717483	1
Corynebacterium_wankanglinii	TableS6_abs	6W	0	62	1	62	0	0.015873	0.333333	1	1
Corynebacterium_wankanglinii	TableS3_rel	6W	0	62	1	62	0	0.015873	0.333333	1	1
Corynebacterium_wankanglinii	TableS6_abs	6M	0	62	0	63	0	0	1.016	1	1
Corynebacterium_wankanglinii	TableS3_rel	6M	0	62	0	63	0	0	1.016	1	1
Corynebacterium_xerosis	TableS6_abs	6W	3	59	4	59	0.0483871	0.0634921	0.777778	1	1
Corynebacterium_xerosis	TableS3_rel	6W	3	59	4	59	0.0483871	0.0634921	0.777778	1	1
Corynebacterium_xerosis	TableS6_abs	6M	7	55	14	49	0.112903	0.222222	0.461323	0.150355	1
Corynebacterium_xerosis	TableS3_rel	6M	7	55	14	49	0.112903	0.222222	0.461323	0.150355	1
Criibacterium_bergeronii	TableS6_abs	6W	0	62	1	62	0	0.015873	0.333333	1	1
Criibacterium_bergeronii	TableS3_rel	6W	0	62	1	62	0	0.015873	0.333333	1	1
Criibacterium_bergeronii	TableS6_abs	6M	0	62	0	63	0	0	1.016	1	1
Criibacterium_bergeronii	TableS3_rel	6M	0	62	0	63	0	0	1.016	1	1
Cryptobacterium_curtum	TableS6_abs	6W	0	62	0	63	0	0	1.016	1	1
Cryptobacterium_curtum	TableS3_rel	6W	0	62	0	63	0	0	1.016	1	1
Cryptobacterium_curtum	TableS6_abs	6M	1	61	0	63	0.016129	0	3.09756	0.496	1
Cryptobacterium_curtum	TableS3_rel	6M	1	61	0	63	0.016129	0	3.09756	0.496	1
Cryptosporidium_hominis	TableS6_abs	6M	0	62	0	63	0	0	1.016	1	1
Cryptosporidium_hominis	TableS3_rel	6M	0	62	0	63	0	0	1.016	1	1
Cryptosporidium_hominis	TableS6_abs	6W	1	61	0	63	0.016129	0	3.09756	0.496	1
Cryptosporidium_hominis	TableS3_rel	6W	1	61	0	63	0.016129	0	3.09756	0.496	1
Cryptosporidium_parvum	TableS6_abs	6M	0	62	2	61	0	0.031746	0.1968	0.496	1
Cryptosporidium_parvum	TableS3_rel	6M	0	62	2	61	0	0.031746	0.1968	0.496	1
Cryptosporidium_parvum	TableS6_abs	6W	1	61	0	63	0.016129	0	3.09756	0.496	1
Cryptosporidium_parvum	TableS3_rel	6W	1	61	0	63	0.016129	0	3.09756	0.496	1
Cutibacterium_acnes	TableS6_abs	6W	0	62	3	60	0	0.047619	0.138286	0.244	1
Cutibacterium_acnes	TableS3_rel	6W	0	62	3	60	0	0.047619	0.138286	0.244	1
Cutibacterium_acnes	TableS6_abs	6M	1	61	0	63	0.016129	0	3.09756	0.496	1
Cutibacterium_acnes	TableS3_rel	6M	1	61	0	63	0.016129	0	3.09756	0.496	1
Cutibacterium_avidum	TableS6_abs	6M	1	61	0	63	0.016129	0	3.09756	0.496	1
Cutibacterium_avidum	TableS3_rel	6M	1	61	0	63	0.016129	0	3.09756	0.496	1
Cutibacterium_avidum	TableS6_abs	6W	11	51	4	59	0.177419	0.0634921	2.95254	0.0584511	1
Cutibacterium_avidum	TableS3_rel	6W	11	51	4	59	0.177419	0.0634921	2.95254	0.0584511	1
Cutibacterium_granulosum	TableS6_abs	6M	0	62	0	63	0	0	1.016	1	1
Cutibacterium_granulosum	TableS3_rel	6M	0	62	0	63	0	0	1.016	1	1
Cutibacterium_granulosum	TableS6_abs	6W	2	60	3	60	0.0322581	0.047619	0.714286	1	1
Cutibacterium_granulosum	TableS3_rel	6W	2	60	3	60	0.0322581	0.047619	0.714286	1	1
Dakarella_massiliensis	TableS6_abs	6W	1	61	0	63	0.016129	0	3.09756	0.496	1
Dakarella_massiliensis	TableS3_rel	6W	1	61	0	63	0.016129	0	3.09756	0.496	1
Dakarella_massiliensis	TableS6_abs	6M	2	60	0	63	0.0322581	0	5.24793	0.244	1
Dakarella_massiliensis	TableS3_rel	6M	2	60	0	63	0.0322581	0	5.24793	0.244	1
Dermabacter_hominis	TableS6_abs	6M	0	62	0	63	0	0	1.016	1	1
Dermabacter_hominis	TableS3_rel	6M	0	62	0	63	0	0	1.016	1	1
Dermabacter_hominis	TableS6_abs	6W	2	60	3	60	0.0322581	0.047619	0.714286	1	1
Dermabacter_hominis	TableS3_rel	6W	2	60	3	60	0.0322581	0.047619	0.714286	1	1
Dermacoccus_nishinomiyaensis	TableS6_abs	6M	0	62	1	62	0	0.015873	0.333333	1	1
Dermacoccus_nishinomiyaensis	TableS3_rel	6M	0	62	1	62	0	0.015873	0.333333	1	1
Dermacoccus_nishinomiyaensis	TableS6_abs	6W	0	62	0	63	0	0	1.016	1	1
Dermacoccus_nishinomiyaensis	TableS3_rel	6W	0	62	0	63	0	0	1.016	1	1
Desulfovibrio_desulfuricans	TableS6_abs	6W	0	62	0	63	0	0	1.016	1	1
Desulfovibrio_desulfuricans	TableS3_rel	6W	0	62	0	63	0	0	1.016	1	1
Desulfovibrio_desulfuricans	TableS6_abs	6M	1	61	1	62	0.016129	0.015873	1.01626	1	1
Desulfovibrio_desulfuricans	TableS3_rel	6M	1	61	1	62	0.016129	0.015873	1.01626	1	1
Desulfovibrio_piger	TableS6_abs	6M	4	58	2	61	0.0645161	0.031746	1.89231	0.439675	1
Desulfovibrio_piger	TableS3_rel	6M	4	58	2	61	0.0645161	0.031746	1.89231	0.439675	1
Desulfovibrio_piger	TableS6_abs	6W	4	58	0	63	0.0645161	0	9.76923	0.057561	1
Desulfovibrio_piger	TableS3_rel	6W	4	58	0	63	0.0645161	0	9.76923	0.057561	1
Desulfovibrio_porci	TableS6_abs	6W	1	61	0	63	0.016129	0	3.09756	0.496	1
Desulfovibrio_porci	TableS6_abs	6M	1	61	0	63	0.016129	0	3.09756	0.496	1
Desulfovibrio_porci	TableS3_rel	6W	1	61	0	63	0.016129	0	3.09756	0.496	1
Desulfovibrio_porci	TableS3_rel	6M	1	61	0	63	0.016129	0	3.09756	0.496	1
Desulfovibrio_SGB5077	TableS6_abs	6W	0	62	0	63	0	0	1.016	1	1
Desulfovibrio_SGB5077	TableS3_rel	6W	0	62	0	63	0	0	1.016	1	1
Desulfovibrio_SGB5077	TableS6_abs	6M	4	58	0	63	0.0645161	0	9.76923	0.057561	1
Desulfovibrio_SGB5077	TableS3_rel	6M	4	58	0	63	0.0645161	0	9.76923	0.057561	1
Dialister_invisus	TableS6_abs	6W	1	61	0	63	0.016129	0	3.09756	0.496	1
Dialister_invisus	TableS3_rel	6W	1	61	0	63	0.016129	0	3.09756	0.496	1
Dialister_invisus	TableS6_abs	6M	2	60	0	63	0.0322581	0	5.24793	0.244	1
Dialister_invisus	TableS3_rel	6M	2	60	0	63	0.0322581	0	5.24793	0.244	1
Dialister_pneumosintes	TableS6_abs	6M	0	62	0	63	0	0	1.016	1	1
Dialister_pneumosintes	TableS3_rel	6M	0	62	0	63	0	0	1.016	1	1
Dialister_pneumosintes	TableS6_abs	6W	1	61	0	63	0.016129	0	3.09756	0.496	1
Dialister_pneumosintes	TableS3_rel	6W	1	61	0	63	0.016129	0	3.09756	0.496	1
Dialister_succinatiphilus	TableS6_abs	6W	0	62	0	63	0	0	1.016	1	1
Dialister_succinatiphilus	TableS3_rel	6W	0	62	0	63	0	0	1.016	1	1
Dialister_succinatiphilus	TableS6_abs	6M	1	61	0	63	0.016129	0	3.09756	0.496	1
Dialister_succinatiphilus	TableS3_rel	6M	1	61	0	63	0.016129	0	3.09756	0.496	1
Dietzia_aerolata	TableS6_abs	6W	0	62	0	63	0	0	1.016	1	1
Dietzia_aerolata	TableS3_rel	6W	0	62	0	63	0	0	1.016	1	1
Dietzia_aerolata	TableS6_abs	6M	1	61	1	62	0.016129	0.015873	1.01626	1	1
Dietzia_aerolata	TableS3_rel	6M	1	61	1	62	0.016129	0.015873	1.01626	1	1
Dietzia_cinnamea	TableS6_abs	6W	0	62	3	60	0	0.047619	0.138286	0.244	1
Dietzia_cinnamea	TableS6_abs	6M	0	62	3	60	0	0.047619	0.138286	0.244	1
Dietzia_cinnamea	TableS3_rel	6W	0	62	3	60	0	0.047619	0.138286	0.244	1
Dietzia_cinnamea	TableS3_rel	6M	0	62	3	60	0	0.047619	0.138286	0.244	1
Dietzia_kunjamensis	TableS6_abs	6W	0	62	2	61	0	0.031746	0.1968	0.496	1
Dietzia_kunjamensis	TableS3_rel	6W	0	62	2	61	0	0.031746	0.1968	0.496	1
Dietzia_kunjamensis	TableS6_abs	6M	1	61	3	60	0.016129	0.047619	0.421603	0.618927	1
Dietzia_kunjamensis	TableS3_rel	6M	1	61	3	60	0.016129	0.047619	0.421603	0.618927	1
Dolosigranulum_pigrum	TableS6_abs	6M	17	45	18	45	0.274194	0.285714	0.945946	1	1
Dolosigranulum_pigrum	TableS3_rel	6M	17	45	18	45	0.274194	0.285714	0.945946	1	1
Dolosigranulum_pigrum	TableS6_abs	6W	39	23	43	20	0.629032	0.68254	0.792125	0.575317	1
Dolosigranulum_pigrum	TableS3_rel	6W	39	23	43	20	0.629032	0.68254	0.792125	0.575317	1
Dorea_formicigenerans	TableS6_abs	6W	3	59	1	62	0.0483871	0.015873	2.45098	0.364878	1
Dorea_formicigenerans	TableS3_rel	6W	3	59	1	62	0.0483871	0.015873	2.45098	0.364878	1
Dorea_formicigenerans	TableS6_abs	6M	13	49	9	54	0.209677	0.142857	1.56459	0.356544	1
Dorea_formicigenerans	TableS3_rel	6M	13	49	9	54	0.209677	0.142857	1.56459	0.356544	1
Dorea_longicatena	TableS6_abs	6W	2	60	0	63	0.0322581	0	5.24793	0.244	1
Dorea_longicatena	TableS3_rel	6W	2	60	0	63	0.0322581	0	5.24793	0.244	1
Dorea_longicatena	TableS6_abs	6M	5	57	5	58	0.0806452	0.0793651	1.01739	1	1
Dorea_longicatena	TableS3_rel	6M	5	57	5	58	0.0806452	0.0793651	1.01739	1	1
Dorea_sp_AF24_7LB	TableS6_abs	6W	0	62	0	63	0	0	1.016	1	1
Dorea_sp_AF24_7LB	TableS3_rel	6W	0	62	0	63	0	0	1.016	1	1
Dorea_sp_AF24_7LB	TableS6_abs	6M	1	61	0	63	0.016129	0	3.09756	0.496	1
Dorea_sp_AF24_7LB	TableS3_rel	6M	1	61	0	63	0.016129	0	3.09756	0.496	1
Dorea_sp_AF36_15AT	TableS6_abs	6W	1	61	0	63	0.016129	0	3.09756	0.496	1
Dorea_sp_AF36_15AT	TableS3_rel	6W	1	61	0	63	0.016129	0	3.09756	0.496	1
Dorea_sp_AF36_15AT	TableS6_abs	6M	4	58	2	61	0.0645161	0.031746	1.89231	0.439675	1
Dorea_sp_AF36_15AT	TableS3_rel	6M	4	58	2	61	0.0645161	0.031746	1.89231	0.439675	1
Drancourtella_sp_An177	TableS6_abs	6M	0	62	1	62	0	0.015873	0.333333	1	1
Drancourtella_sp_An177	TableS3_rel	6M	0	62	1	62	0	0.015873	0.333333	1	1
Drancourtella_sp_An177	TableS6_abs	6W	0	62	0	63	0	0	1.016	1	1
Drancourtella_sp_An177	TableS3_rel	6W	0	62	0	63	0	0	1.016	1	1
Drancourtella_sp_An57	TableS6_abs	6M	1	61	2	61	0.016129	0.031746	0.6	1	1
Drancourtella_sp_An57	TableS3_rel	6M	1	61	2	61	0.016129	0.031746	0.6	1	1
Drancourtella_sp_An57	TableS6_abs	6W	1	61	0	63	0.016129	0	3.09756	0.496	1
Drancourtella_sp_An57	TableS3_rel	6W	1	61	0	63	0.016129	0	3.09756	0.496	1
Duodenibacillus_massiliensis	TableS6_abs	6W	8	54	3	60	0.129032	0.047619	2.69594	0.126444	1
Duodenibacillus_massiliensis	TableS3_rel	6W	8	54	3	60	0.129032	0.047619	2.69594	0.126444	1
Duodenibacillus_massiliensis	TableS6_abs	6M	9	53	6	57	0.145161	0.0952381	1.57081	0.423011	1
Duodenibacillus_massiliensis	TableS3_rel	6M	9	53	6	57	0.145161	0.0952381	1.57081	0.423011	1
Dysgonomonas_capnocytophagoides	TableS6_abs	6W	0	62	1	62	0	0.015873	0.333333	1	1
Dysgonomonas_capnocytophagoides	TableS3_rel	6W	0	62	1	62	0	0.015873	0.333333	1	1
Dysgonomonas_capnocytophagoides	TableS6_abs	6M	1	61	1	62	0.016129	0.015873	1.01626	1	1
Dysgonomonas_capnocytophagoides	TableS3_rel	6M	1	61	1	62	0.016129	0.015873	1.01626	1	1
Dysgonomonas_gadei	TableS6_abs	6M	0	62	1	62	0	0.015873	0.333333	1	1
Dysgonomonas_gadei	TableS3_rel	6M	0	62	1	62	0	0.015873	0.333333	1	1
Dysgonomonas_gadei	TableS6_abs	6W	0	62	0	63	0	0	1.016	1	1
Dysgonomonas_gadei	TableS3_rel	6W	0	62	0	63	0	0	1.016	1	1
Dysgonomonas_mossii	TableS6_abs	6W	0	62	0	63	0	0	1.016	1	1
Dysgonomonas_mossii	TableS3_rel	6W	0	62	0	63	0	0	1.016	1	1
Dysgonomonas_mossii	TableS6_abs	6M	2	60	0	63	0.0322581	0	5.24793	0.244	1
Dysgonomonas_mossii	TableS3_rel	6M	2	60	0	63	0.0322581	0	5.24793	0.244	1
Dysosmobacter_sp_BX15	TableS6_abs	6W	0	62	0	63	0	0	1.016	1	1
Dysosmobacter_sp_BX15	TableS3_rel	6W	0	62	0	63	0	0	1.016	1	1
Dysosmobacter_sp_BX15	TableS6_abs	6M	1	61	0	63	0.016129	0	3.09756	0.496	1
Dysosmobacter_sp_BX15	TableS3_rel	6M	1	61	0	63	0.016129	0	3.09756	0.496	1
Edwardsiella_hoshinae	TableS6_abs	6W	0	62	1	62	0	0.015873	0.333333	1	1
Edwardsiella_hoshinae	TableS3_rel	6W	0	62	1	62	0	0.015873	0.333333	1	1
Edwardsiella_hoshinae	TableS6_abs	6M	0	62	0	63	0	0	1.016	1	1
Edwardsiella_hoshinae	TableS3_rel	6M	0	62	0	63	0	0	1.016	1	1
Edwardsiella_tarda	TableS6_abs	6M	0	62	1	62	0	0.015873	0.333333	1	1
Edwardsiella_tarda	TableS3_rel	6M	0	62	1	62	0	0.015873	0.333333	1	1
Edwardsiella_tarda	TableS6_abs	6W	0	62	0	63	0	0	1.016	1	1
Edwardsiella_tarda	TableS3_rel	6W	0	62	0	63	0	0	1.016	1	1
Eggerthella_lenta	TableS6_abs	6W	12	50	7	56	0.193548	0.111111	1.86469	0.2223	1
Eggerthella_lenta	TableS3_rel	6W	12	50	7	56	0.193548	0.111111	1.86469	0.2223	1
Eggerthella_lenta	TableS6_abs	6M	33	29	33	30	0.532258	0.52381	1.0339	1	1
Eggerthella_lenta	TableS3_rel	6M	33	29	33	30	0.532258	0.52381	1.0339	1	1
Eggerthella_timonensis	TableS6_abs	6W	0	62	0	63	0	0	1.016	1	1
Eggerthella_timonensis	TableS3_rel	6W	0	62	0	63	0	0	1.016	1	1
Eggerthella_timonensis	TableS6_abs	6M	1	61	2	61	0.016129	0.031746	0.6	1	1
Eggerthella_timonensis	TableS3_rel	6M	1	61	2	61	0.016129	0.031746	0.6	1	1
Eikenella_corrodens	TableS6_abs	6M	0	62	0	63	0	0	1.016	1	1
Eikenella_corrodens	TableS3_rel	6M	0	62	0	63	0	0	1.016	1	1
Eikenella_corrodens	TableS6_abs	6W	2	60	0	63	0.0322581	0	5.24793	0.244	1
Eikenella_corrodens	TableS3_rel	6W	2	60	0	63	0.0322581	0	5.24793	0.244	1
Ellagibacter_isourolithinifaciens	TableS6_abs	6M	0	62	0	63	0	0	1.016	1	1
Ellagibacter_isourolithinifaciens	TableS3_rel	6M	0	62	0	63	0	0	1.016	1	1
Ellagibacter_isourolithinifaciens	TableS6_abs	6W	1	61	0	63	0.016129	0	3.09756	0.496	1
Ellagibacter_isourolithinifaciens	TableS3_rel	6W	1	61	0	63	0.016129	0	3.09756	0.496	1
Ellagibacter_SGB72433	TableS6_abs	6M	2	60	1	62	0.0322581	0.015873	1.72176	0.618927	1
Ellagibacter_SGB72433	TableS3_rel	6M	2	60	1	62	0.0322581	0.015873	1.72176	0.618927	1
Ellagibacter_SGB72433	TableS6_abs	6W	3	59	1	62	0.0483871	0.015873	2.45098	0.364878	1
Ellagibacter_SGB72433	TableS3_rel	6W	3	59	1	62	0.0483871	0.015873	2.45098	0.364878	1
Enterobacter_asburiae	TableS6_abs	6W	5	57	1	62	0.0806452	0.015873	3.98551	0.114504	1
Enterobacter_asburiae	TableS3_rel	6W	5	57	1	62	0.0806452	0.015873	3.98551	0.114504	1
Enterobacter_asburiae	TableS6_abs	6M	11	51	4	59	0.177419	0.0634921	2.95254	0.0584511	1
Enterobacter_asburiae	TableS3_rel	6M	11	51	4	59	0.177419	0.0634921	2.95254	0.0584511	1
Enterobacter_bugandensis	TableS6_abs	6M	1	61	3	60	0.016129	0.047619	0.421603	0.618927	1
Enterobacter_bugandensis	TableS3_rel	6M	1	61	3	60	0.016129	0.047619	0.421603	0.618927	1
Enterobacter_bugandensis	TableS6_abs	6W	2	60	0	63	0.0322581	0	5.24793	0.244	1
Enterobacter_bugandensis	TableS3_rel	6W	2	60	0	63	0.0322581	0	5.24793	0.244	1
Enterobacter_cloacae	TableS6_abs	6W	0	62	0	63	0	0	1.016	1	1
Enterobacter_cloacae	TableS3_rel	6W	0	62	0	63	0	0	1.016	1	1
Enterobacter_cloacae	TableS6_abs	6M	2	60	0	63	0.0322581	0	5.24793	0.244	1
Enterobacter_cloacae	TableS3_rel	6M	2	60	0	63	0.0322581	0	5.24793	0.244	1
Enterobacter_hormaechei	TableS6_abs	6W	7	55	6	57	0.112903	0.0952381	1.19543	0.777876	1
Enterobacter_hormaechei	TableS3_rel	6W	7	55	6	57	0.112903	0.0952381	1.19543	0.777876	1
Enterobacter_hormaechei	TableS6_abs	6M	14	48	8	55	0.225806	0.126984	1.95209	0.16555	1
Enterobacter_hormaechei	TableS3_rel	6M	14	48	8	55	0.225806	0.126984	1.95209	0.16555	1
Enterobacter_huaxiensis	TableS6_abs	6M	0	62	1	62	0	0.015873	0.333333	1	1
Enterobacter_huaxiensis	TableS3_rel	6M	0	62	1	62	0	0.015873	0.333333	1	1
Enterobacter_huaxiensis	TableS6_abs	6W	1	61	0	63	0.016129	0	3.09756	0.496	1
Enterobacter_huaxiensis	TableS3_rel	6W	1	61	0	63	0.016129	0	3.09756	0.496	1
Enterobacter_kobei	TableS6_abs	6W	0	62	0	63	0	0	1.016	1	1
Enterobacter_kobei	TableS3_rel	6W	0	62	0	63	0	0	1.016	1	1
Enterobacter_kobei	TableS6_abs	6M	5	57	2	61	0.0806452	0.031746	2.35304	0.272991	1
Enterobacter_kobei	TableS3_rel	6M	5	57	2	61	0.0806452	0.031746	2.35304	0.272991	1
Enterobacter_mori	TableS6_abs	6W	4	58	0	63	0.0645161	0	9.76923	0.057561	1
Enterobacter_mori	TableS3_rel	6W	4	58	0	63	0.0645161	0	9.76923	0.057561	1
Enterobacter_mori	TableS6_abs	6M	5	57	5	58	0.0806452	0.0793651	1.01739	1	1
Enterobacter_mori	TableS3_rel	6M	5	57	5	58	0.0806452	0.0793651	1.01739	1	1
Enterobacter_roggenkampii	TableS6_abs	6W	6	56	2	61	0.0967742	0.031746	2.83009	0.163751	1
Enterobacter_roggenkampii	TableS3_rel	6W	6	56	2	61	0.0967742	0.031746	2.83009	0.163751	1
Enterobacter_roggenkampii	TableS6_abs	6M	10	52	6	57	0.16129	0.0952381	1.76923	0.29694	1
Enterobacter_roggenkampii	TableS3_rel	6M	10	52	6	57	0.16129	0.0952381	1.76923	0.29694	1
Enterobacteriaceae_bacterium_strain_FGI_57	TableS6_abs	6W	0	62	0	63	0	0	1.016	1	1
Enterobacteriaceae_bacterium_strain_FGI_57	TableS3_rel	6W	0	62	0	63	0	0	1.016	1	1
Enterobacteriaceae_bacterium_strain_FGI_57	TableS6_abs	6M	1	61	0	63	0.016129	0	3.09756	0.496	1
Enterobacteriaceae_bacterium_strain_FGI_57	TableS3_rel	6M	1	61	0	63	0.016129	0	3.09756	0.496	1
Enterocloster_aldenensis	TableS6_abs	6W	2	60	0	63	0.0322581	0	5.24793	0.244	1
Enterocloster_aldenensis	TableS3_rel	6W	2	60	0	63	0.0322581	0	5.24793	0.244	1
Enterocloster_aldenensis	TableS6_abs	6M	6	56	5	58	0.0967742	0.0793651	1.22365	0.762888	1
Enterocloster_aldenensis	TableS3_rel	6M	6	56	5	58	0.0967742	0.0793651	1.22365	0.762888	1
Enterocloster_bolteae	TableS6_abs	6M	6	56	5	58	0.0967742	0.0793651	1.22365	0.762888	1
Enterocloster_bolteae	TableS3_rel	6M	6	56	5	58	0.0967742	0.0793651	1.22365	0.762888	1
Enterocloster_bolteae	TableS6_abs	6W	7	55	1	62	0.112903	0.015873	5.63063	0.0325098	1
Enterocloster_bolteae	TableS3_rel	6W	7	55	1	62	0.112903	0.015873	5.63063	0.0325098	1
Enterocloster_citroniae	TableS6_abs	6M	1	61	1	62	0.016129	0.015873	1.01626	1	1
Enterocloster_citroniae	TableS3_rel	6M	1	61	1	62	0.016129	0.015873	1.01626	1	1
Enterocloster_citroniae	TableS6_abs	6W	1	61	0	63	0.016129	0	3.09756	0.496	1
Enterocloster_citroniae	TableS3_rel	6W	1	61	0	63	0.016129	0	3.09756	0.496	1
Enterocloster_clostridioformis	TableS6_abs	6W	5	57	2	61	0.0806452	0.031746	2.35304	0.272991	1
Enterocloster_clostridioformis	TableS3_rel	6W	5	57	2	61	0.0806452	0.031746	2.35304	0.272991	1
Enterocloster_clostridioformis	TableS6_abs	6M	6	56	3	60	0.0967742	0.047619	1.98862	0.323409	1
Enterocloster_clostridioformis	TableS3_rel	6M	6	56	3	60	0.0967742	0.047619	1.98862	0.323409	1
Enterococcus_asini	TableS6_abs	6W	0	62	0	63	0	0	1.016	1	1
Enterococcus_asini	TableS3_rel	6W	0	62	0	63	0	0	1.016	1	1
Enterococcus_asini	TableS6_abs	6M	1	61	1	62	0.016129	0.015873	1.01626	1	1
Enterococcus_asini	TableS3_rel	6M	1	61	1	62	0.016129	0.015873	1.01626	1	1
Enterococcus_avium	TableS6_abs	6W	15	47	9	54	0.241935	0.142857	1.87202	0.179446	1
Enterococcus_avium	TableS3_rel	6W	15	47	9	54	0.241935	0.142857	1.87202	0.179446	1
Enterococcus_avium	TableS6_abs	6M	41	21	40	23	0.66129	0.634921	1.12001	0.851898	1
Enterococcus_avium	TableS3_rel	6M	41	21	40	23	0.66129	0.634921	1.12001	0.851898	1
Enterococcus_canintestini	TableS6_abs	6W	0	62	0	63	0	0	1.016	1	1
Enterococcus_canintestini	TableS3_rel	6W	0	62	0	63	0	0	1.016	1	1
Enterococcus_canintestini	TableS6_abs	6M	1	61	0	63	0.016129	0	3.09756	0.496	1
Enterococcus_canintestini	TableS3_rel	6M	1	61	0	63	0.016129	0	3.09756	0.496	1
Enterococcus_canis	TableS6_abs	6W	0	62	0	63	0	0	1.016	1	1
Enterococcus_canis	TableS3_rel	6W	0	62	0	63	0	0	1.016	1	1
Enterococcus_canis	TableS6_abs	6M	1	61	1	62	0.016129	0.015873	1.01626	1	1
Enterococcus_canis	TableS3_rel	6M	1	61	1	62	0.016129	0.015873	1.01626	1	1
Enterococcus_casseliflavus	TableS6_abs	6W	7	55	2	61	0.112903	0.031746	3.32432	0.0953261	1
Enterococcus_casseliflavus	TableS3_rel	6W	7	55	2	61	0.112903	0.031746	3.32432	0.0953261	1
Enterococcus_casseliflavus	TableS6_abs	6M	15	47	12	51	0.241935	0.190476	1.34442	0.520825	1
Enterococcus_casseliflavus	TableS3_rel	6M	15	47	12	51	0.241935	0.190476	1.34442	0.520825	1
Enterococcus_cecorum	TableS6_abs	6W	0	62	0	63	0	0	1.016	1	1
Enterococcus_cecorum	TableS3_rel	6W	0	62	0	63	0	0	1.016	1	1
Enterococcus_cecorum	TableS6_abs	6M	2	60	2	61	0.0322581	0.031746	1.01653	1	1
Enterococcus_cecorum	TableS3_rel	6M	2	60	2	61	0.0322581	0.031746	1.01653	1	1
Enterococcus_devriesei	TableS6_abs	6W	1	61	0	63	0.016129	0	3.09756	0.496	1
Enterococcus_devriesei	TableS6_abs	6M	1	61	0	63	0.016129	0	3.09756	0.496	1
Enterococcus_devriesei	TableS3_rel	6W	1	61	0	63	0.016129	0	3.09756	0.496	1
Enterococcus_devriesei	TableS3_rel	6M	1	61	0	63	0.016129	0	3.09756	0.496	1
Enterococcus_dispar	TableS6_abs	6W	1	61	2	61	0.016129	0.031746	0.6	1	1
Enterococcus_dispar	TableS3_rel	6W	1	61	2	61	0.016129	0.031746	0.6	1	1
Enterococcus_dispar	TableS6_abs	6M	6	56	1	62	0.0967742	0.015873	4.79351	0.0616745	1
Enterococcus_dispar	TableS3_rel	6M	6	56	1	62	0.0967742	0.015873	4.79351	0.0616745	1
Enterococcus_durans	TableS6_abs	6W	7	55	3	60	0.112903	0.047619	2.33591	0.205435	1
Enterococcus_durans	TableS3_rel	6W	7	55	3	60	0.112903	0.047619	2.33591	0.205435	1
Enterococcus_durans	TableS6_abs	6M	12	50	9	54	0.193548	0.142857	1.42001	0.482102	1
Enterococcus_durans	TableS3_rel	6M	12	50	9	54	0.193548	0.142857	1.42001	0.482102	1
Enterococcus_faecalis	TableS6_abs	6W	17	45	13	50	0.274194	0.206349	1.43875	0.40831	1
Enterococcus_faecalis	TableS3_rel	6W	17	45	13	50	0.274194	0.206349	1.43875	0.40831	1
Enterococcus_faecalis	TableS6_abs	6M	20	42	16	47	0.322581	0.253968	1.38859	0.434208	1
Enterococcus_faecalis	TableS3_rel	6M	20	42	16	47	0.322581	0.253968	1.38859	0.434208	1
Enterococcus_faecium	TableS6_abs	6W	25	37	16	47	0.403226	0.253968	1.95758	0.088384	1
Enterococcus_faecium	TableS3_rel	6W	25	37	16	47	0.403226	0.253968	1.95758	0.088384	1
Enterococcus_faecium	TableS6_abs	6M	46	16	49	14	0.741935	0.777778	0.825528	0.679533	1
Enterococcus_faecium	TableS3_rel	6M	46	16	49	14	0.741935	0.777778	0.825528	0.679533	1
Enterococcus_gallinarum	TableS6_abs	6M	32	30	34	29	0.516129	0.539683	0.911143	0.858523	1
Enterococcus_gallinarum	TableS3_rel	6M	32	30	34	29	0.516129	0.539683	0.911143	0.858523	1
Enterococcus_gilvus	TableS6_abs	6M	0	62	1	62	0	0.015873	0.333333	1	1
Enterococcus_gilvus	TableS3_rel	6M	0	62	1	62	0	0.015873	0.333333	1	1
Enterococcus_gilvus	TableS6_abs	6W	0	62	0	63	0	0	1.016	1	1
Enterococcus_gilvus	TableS3_rel	6W	0	62	0	63	0	0	1.016	1	1
Enterococcus_hermanniensis	TableS6_abs	6M	0	62	0	63	0	0	1.016	1	1
Enterococcus_hermanniensis	TableS3_rel	6M	0	62	0	63	0	0	1.016	1	1
Enterococcus_hermanniensis	TableS6_abs	6W	1	61	0	63	0.016129	0	3.09756	0.496	1
Enterococcus_hermanniensis	TableS3_rel	6W	1	61	0	63	0.016129	0	3.09756	0.496	1
Enterococcus_hirae	TableS6_abs	6W	2	60	1	62	0.0322581	0.015873	1.72176	0.618927	1
Enterococcus_hirae	TableS3_rel	6W	2	60	1	62	0.0322581	0.015873	1.72176	0.618927	1
Enterococcus_hirae	TableS6_abs	6M	8	54	6	57	0.129032	0.0952381	1.37968	0.583517	1
Enterococcus_hirae	TableS3_rel	6M	8	54	6	57	0.129032	0.0952381	1.37968	0.583517	1
Enterococcus_italicus	TableS6_abs	6W	4	58	1	62	0.0645161	0.015873	3.20513	0.20741	1
Enterococcus_italicus	TableS3_rel	6W	4	58	1	62	0.0645161	0.015873	3.20513	0.20741	1
Enterococcus_italicus	TableS6_abs	6M	10	52	6	57	0.16129	0.0952381	1.76923	0.29694	1
Enterococcus_italicus	TableS3_rel	6M	10	52	6	57	0.16129	0.0952381	1.76923	0.29694	1
Enterococcus_mediterraneensis	TableS6_abs	6W	0	62	0	63	0	0	1.016	1	1
Enterococcus_mediterraneensis	TableS3_rel	6W	0	62	0	63	0	0	1.016	1	1
Enterococcus_mediterraneensis	TableS6_abs	6M	1	61	0	63	0.016129	0	3.09756	0.496	1
Enterococcus_mediterraneensis	TableS3_rel	6M	1	61	0	63	0.016129	0	3.09756	0.496	1
Enterococcus_mundtii	TableS6_abs	6W	0	62	0	63	0	0	1.016	1	1
Enterococcus_mundtii	TableS3_rel	6W	0	62	0	63	0	0	1.016	1	1
Enterococcus_mundtii	TableS6_abs	6M	1	61	1	62	0.016129	0.015873	1.01626	1	1
Enterococcus_mundtii	TableS3_rel	6M	1	61	1	62	0.016129	0.015873	1.01626	1	1
Enterococcus_phoeniculicola	TableS6_abs	6M	0	62	0	63	0	0	1.016	1	1
Enterococcus_phoeniculicola	TableS3_rel	6M	0	62	0	63	0	0	1.016	1	1
Enterococcus_phoeniculicola	TableS6_abs	6W	1	61	0	63	0.016129	0	3.09756	0.496	1
Enterococcus_phoeniculicola	TableS3_rel	6W	1	61	0	63	0.016129	0	3.09756	0.496	1
Enterococcus_pseudoavium	TableS6_abs	6W	0	62	0	63	0	0	1.016	1	1
Enterococcus_pseudoavium	TableS3_rel	6W	0	62	0	63	0	0	1.016	1	1
Enterococcus_pseudoavium	TableS6_abs	6M	1	61	0	63	0.016129	0	3.09756	0.496	1
Enterococcus_pseudoavium	TableS3_rel	6M	1	61	0	63	0.016129	0	3.09756	0.496	1
Enterococcus_raffinosus	TableS6_abs	6W	6	56	4	59	0.0967742	0.0634921	1.52114	0.529863	1
Enterococcus_raffinosus	TableS3_rel	6W	6	56	4	59	0.0967742	0.0634921	1.52114	0.529863	1
Enterococcus_raffinosus	TableS6_abs	6M	28	34	19	44	0.451613	0.301587	1.88517	0.0982627	1
Enterococcus_raffinosus	TableS3_rel	6M	28	34	19	44	0.451613	0.301587	1.88517	0.0982627	1
Enterococcus_saccharolyticus	TableS6_abs	6W	0	62	0	63	0	0	1.016	1	1
Enterococcus_saccharolyticus	TableS3_rel	6W	0	62	0	63	0	0	1.016	1	1
Enterococcus_saccharolyticus	TableS6_abs	6M	1	61	0	63	0.016129	0	3.09756	0.496	1
Enterococcus_saccharolyticus	TableS3_rel	6M	1	61	0	63	0.016129	0	3.09756	0.496	1
Enterococcus_SGB6173	TableS6_abs	6W	0	62	0	63	0	0	1.016	1	1
Enterococcus_SGB6173	TableS3_rel	6W	0	62	0	63	0	0	1.016	1	1
Enterococcus_SGB6173	TableS6_abs	6M	4	58	1	62	0.0645161	0.015873	3.20513	0.20741	1
Enterococcus_SGB6173	TableS3_rel	6M	4	58	1	62	0.0645161	0.015873	3.20513	0.20741	1
Enterococcus_sp_CU9D	TableS6_abs	6W	1	61	0	63	0.016129	0	3.09756	0.496	1
Enterococcus_sp_CU9D	TableS3_rel	6W	1	61	0	63	0.016129	0	3.09756	0.496	1
Enterococcus_sp_CU9D	TableS6_abs	6M	2	60	1	62	0.0322581	0.015873	1.72176	0.618927	1
Enterococcus_sp_CU9D	TableS3_rel	6M	2	60	1	62	0.0322581	0.015873	1.72176	0.618927	1
Erysipelatoclostridium_ramosum	TableS6_abs	6M	31	31	26	37	0.5	0.412698	1.41509	0.371572	1
Erysipelatoclostridium_ramosum	TableS3_rel	6M	31	31	26	37	0.5	0.412698	1.41509	0.371572	1
Erysipelatoclostridium_sp_An15	TableS6_abs	6M	0	62	4	59	0	0.0634921	0.105778	0.119024	1
Erysipelatoclostridium_sp_An15	TableS3_rel	6M	0	62	4	59	0	0.0634921	0.105778	0.119024	1
Erysipelatoclostridium_sp_An15	TableS6_abs	6W	1	61	2	61	0.016129	0.031746	0.6	1	1
Erysipelatoclostridium_sp_An15	TableS3_rel	6W	1	61	2	61	0.016129	0.031746	0.6	1	1
Erysipelotrichaceae_bacterium_7770_A6	TableS6_abs	6W	0	62	0	63	0	0	1.016	1	1
Erysipelotrichaceae_bacterium_7770_A6	TableS3_rel	6W	0	62	0	63	0	0	1.016	1	1
Erysipelotrichaceae_bacterium_7770_A6	TableS6_abs	6M	1	61	2	61	0.016129	0.031746	0.6	1	1
Erysipelotrichaceae_bacterium_7770_A6	TableS3_rel	6M	1	61	2	61	0.016129	0.031746	0.6	1	1
Escherichia_coli	TableS6_abs	6W	60	2	60	3	0.967742	0.952381	1.4	1	1
Escherichia_coli	TableS3_rel	6W	61	1	60	3	0.983871	0.952381	2.3719	0.618927	1
Escherichia_coli	TableS6_abs	6M	62	0	63	0	1	1	0.984252	1	1
Escherichia_coli	TableS3_rel	6M	62	0	63	0	1	1	0.984252	1	1
Escherichia_marmotae	TableS6_abs	6W	0	62	0	63	0	0	1.016	1	1
Escherichia_marmotae	TableS3_rel	6W	0	62	0	63	0	0	1.016	1	1
Escherichia_marmotae	TableS6_abs	6M	1	61	0	63	0.016129	0	3.09756	0.496	1
Escherichia_marmotae	TableS3_rel	6M	1	61	0	63	0.016129	0	3.09756	0.496	1
Eubacteriaceae_bacterium	TableS6_abs	6W	1	61	0	63	0.016129	0	3.09756	0.496	1
Eubacteriaceae_bacterium	TableS6_abs	6M	1	61	0	63	0.016129	0	3.09756	0.496	1
Eubacteriaceae_bacterium	TableS3_rel	6W	1	61	0	63	0.016129	0	3.09756	0.496	1
Eubacteriaceae_bacterium	TableS3_rel	6M	1	61	0	63	0.016129	0	3.09756	0.496	1
Eubacteriaceae_bacterium_CHKCI004	TableS6_abs	6W	0	62	2	61	0	0.031746	0.1968	0.496	1
Eubacteriaceae_bacterium_CHKCI004	TableS3_rel	6W	0	62	2	61	0	0.031746	0.1968	0.496	1
Eubacteriaceae_bacterium_CHKCI004	TableS6_abs	6M	1	61	0	63	0.016129	0	3.09756	0.496	1
Eubacteriaceae_bacterium_CHKCI004	TableS3_rel	6M	1	61	0	63	0.016129	0	3.09756	0.496	1
Eubacteriales_Family_XIII_Incertae_Sedis_unclassified_SGB71368	TableS6_abs	6W	0	62	0	63	0	0	1.016	1	1
Eubacteriales_Family_XIII_Incertae_Sedis_unclassified_SGB71368	TableS3_rel	6W	0	62	0	63	0	0	1.016	1	1
Eubacteriales_Family_XIII_Incertae_Sedis_unclassified_SGB71368	TableS6_abs	6M	1	61	0	63	0.016129	0	3.09756	0.496	1
Eubacteriales_Family_XIII_Incertae_Sedis_unclassified_SGB71368	TableS3_rel	6M	1	61	0	63	0.016129	0	3.09756	0.496	1
Eubacteriales_unclassified_SGB15145	TableS6_abs	6W	0	62	0	63	0	0	1.016	1	1
Eubacteriales_unclassified_SGB15145	TableS3_rel	6W	0	62	0	63	0	0	1.016	1	1
Eubacteriales_unclassified_SGB15145	TableS6_abs	6M	1	61	0	63	0.016129	0	3.09756	0.496	1
Eubacteriales_unclassified_SGB15145	TableS3_rel	6M	1	61	0	63	0.016129	0	3.09756	0.496	1
Eubacterium_brachy	TableS6_abs	6W	0	62	0	63	0	0	1.016	1	1
Eubacterium_brachy	TableS3_rel	6W	0	62	0	63	0	0	1.016	1	1
Eubacterium_brachy	TableS6_abs	6M	2	60	0	63	0.0322581	0	5.24793	0.244	1
Eubacterium_brachy	TableS3_rel	6M	2	60	0	63	0.0322581	0	5.24793	0.244	1
Eubacterium_callanderi	TableS6_abs	6W	2	60	1	62	0.0322581	0.015873	1.72176	0.618927	1
Eubacterium_callanderi	TableS3_rel	6W	2	60	1	62	0.0322581	0.015873	1.72176	0.618927	1
Eubacterium_callanderi	TableS6_abs	6M	15	47	15	48	0.241935	0.238095	1.02105	1	1
Eubacterium_callanderi	TableS3_rel	6M	15	47	15	48	0.241935	0.238095	1.02105	1	1
Eubacterium_limosum	TableS6_abs	6W	0	62	1	62	0	0.015873	0.333333	1	1
Eubacterium_limosum	TableS6_abs	6M	0	62	1	62	0	0.015873	0.333333	1	1
Eubacterium_limosum	TableS3_rel	6W	0	62	1	62	0	0.015873	0.333333	1	1
Eubacterium_limosum	TableS3_rel	6M	0	62	1	62	0	0.015873	0.333333	1	1
Eubacterium_ramulus	TableS6_abs	6W	1	61	0	63	0.016129	0	3.09756	0.496	1
Eubacterium_ramulus	TableS6_abs	6M	1	61	0	63	0.016129	0	3.09756	0.496	1
Eubacterium_ramulus	TableS3_rel	6W	1	61	0	63	0.016129	0	3.09756	0.496	1
Eubacterium_ramulus	TableS3_rel	6M	1	61	0	63	0.016129	0	3.09756	0.496	1
Eubacterium_rectale	TableS6_abs	6M	2	60	1	62	0.0322581	0.015873	1.72176	0.618927	1
Eubacterium_rectale	TableS3_rel	6M	2	60	1	62	0.0322581	0.015873	1.72176	0.618927	1
Eubacterium_rectale	TableS6_abs	6W	2	60	0	63	0.0322581	0	5.24793	0.244	1
Eubacterium_rectale	TableS3_rel	6W	2	60	0	63	0.0322581	0	5.24793	0.244	1
Eubacterium_SGB74322	TableS6_abs	6W	0	62	0	63	0	0	1.016	1	1
Eubacterium_SGB74322	TableS3_rel	6W	0	62	0	63	0	0	1.016	1	1
Eubacterium_SGB74322	TableS6_abs	6M	1	61	0	63	0.016129	0	3.09756	0.496	1
Eubacterium_SGB74322	TableS3_rel	6M	1	61	0	63	0.016129	0	3.09756	0.496	1
Eubacterium_sp_AF22_8LB	TableS6_abs	6M	0	62	1	62	0	0.015873	0.333333	1	1
Eubacterium_sp_AF22_8LB	TableS3_rel	6M	0	62	1	62	0	0.015873	0.333333	1	1
Eubacterium_sp_AF22_8LB	TableS6_abs	6W	2	60	0	63	0.0322581	0	5.24793	0.244	1
Eubacterium_sp_AF22_8LB	TableS3_rel	6W	2	60	0	63	0.0322581	0	5.24793	0.244	1
Eubacterium_sp_OM08_24	TableS6_abs	6W	0	62	0	63	0	0	1.016	1	1
Eubacterium_sp_OM08_24	TableS3_rel	6W	0	62	0	63	0	0	1.016	1	1
Eubacterium_sp_OM08_24	TableS6_abs	6M	1	61	0	63	0.016129	0	3.09756	0.496	1
Eubacterium_sp_OM08_24	TableS3_rel	6M	1	61	0	63	0.016129	0	3.09756	0.496	1
Exiguobacterium_mexicanum	TableS6_abs	6M	0	62	1	62	0	0.015873	0.333333	1	1
Exiguobacterium_mexicanum	TableS3_rel	6M	0	62	1	62	0	0.015873	0.333333	1	1
Exiguobacterium_mexicanum	TableS6_abs	6W	0	62	0	63	0	0	1.016	1	1
Exiguobacterium_mexicanum	TableS3_rel	6W	0	62	0	63	0	0	1.016	1	1
Ezakiella_coagulans	TableS6_abs	6W	1	61	2	61	0.016129	0.031746	0.6	1	1
Ezakiella_coagulans	TableS3_rel	6W	1	61	2	61	0.016129	0.031746	0.6	1	1
Ezakiella_coagulans	TableS6_abs	6M	1	61	0	63	0.016129	0	3.09756	0.496	1
Ezakiella_coagulans	TableS3_rel	6M	1	61	0	63	0.016129	0	3.09756	0.496	1
Ezakiella_SGB6726	TableS6_abs	6M	0	62	1	62	0	0.015873	0.333333	1	1
Ezakiella_SGB6726	TableS3_rel	6M	0	62	1	62	0	0.015873	0.333333	1	1
Ezakiella_SGB6726	TableS6_abs	6W	3	59	2	61	0.0483871	0.031746	1.44706	0.679815	1
Ezakiella_SGB6726	TableS3_rel	6W	3	59	2	61	0.0483871	0.031746	1.44706	0.679815	1
Faecalibacillus_faecis	TableS6_abs	6M	0	62	1	62	0	0.015873	0.333333	1	1
Faecalibacillus_faecis	TableS3_rel	6M	0	62	1	62	0	0.015873	0.333333	1	1
Faecalibacillus_faecis	TableS6_abs	6W	0	62	0	63	0	0	1.016	1	1
Faecalibacillus_faecis	TableS3_rel	6W	0	62	0	63	0	0	1.016	1	1
Faecalibacillus_intestinalis	TableS6_abs	6W	0	62	1	62	0	0.015873	0.333333	1	1
Faecalibacillus_intestinalis	TableS3_rel	6W	0	62	1	62	0	0.015873	0.333333	1	1
Faecalibacillus_intestinalis	TableS6_abs	6M	0	62	0	63	0	0	1.016	1	1
Faecalibacillus_intestinalis	TableS3_rel	6M	0	62	0	63	0	0	1.016	1	1
Faecalibacterium_prausnitzii	TableS6_abs	6W	1	61	1	62	0.016129	0.015873	1.01626	1	1
Faecalibacterium_prausnitzii	TableS3_rel	6W	1	61	1	62	0.016129	0.015873	1.01626	1	1
Faecalibacterium_prausnitzii	TableS6_abs	6M	12	50	13	50	0.193548	0.206349	0.925926	1	1
Faecalibacterium_prausnitzii	TableS3_rel	6M	12	50	13	50	0.193548	0.206349	0.925926	1	1
Faecalibacterium_SGB63281	TableS6_abs	6M	0	62	1	62	0	0.015873	0.333333	1	1
Faecalibacterium_SGB63281	TableS3_rel	6M	0	62	1	62	0	0.015873	0.333333	1	1
Faecalibacterium_SGB63281	TableS6_abs	6W	0	62	0	63	0	0	1.016	1	1
Faecalibacterium_SGB63281	TableS3_rel	6W	0	62	0	63	0	0	1.016	1	1
Faecalicatena_contorta	TableS6_abs	6M	1	61	0	63	0.016129	0	3.09756	0.496	1
Faecalicatena_contorta	TableS3_rel	6M	1	61	0	63	0.016129	0	3.09756	0.496	1
Faecalicatena_contorta	TableS6_abs	6W	3	59	1	62	0.0483871	0.015873	2.45098	0.364878	1
Faecalicatena_contorta	TableS3_rel	6W	3	59	1	62	0.0483871	0.015873	2.45098	0.364878	1
Faecalicatena_fissicatena	TableS6_abs	6W	1	61	0	63	0.016129	0	3.09756	0.496	1
Faecalicatena_fissicatena	TableS6_abs	6M	1	61	0	63	0.016129	0	3.09756	0.496	1
Faecalicatena_fissicatena	TableS3_rel	6W	1	61	0	63	0.016129	0	3.09756	0.496	1
Faecalicatena_fissicatena	TableS3_rel	6M	1	61	0	63	0.016129	0	3.09756	0.496	1
Faecalicatena_SGB4872	TableS6_abs	6M	0	62	0	63	0	0	1.016	1	1
Faecalicatena_SGB4872	TableS3_rel	6M	0	62	0	63	0	0	1.016	1	1
Faecalicatena_SGB4872	TableS6_abs	6W	1	61	0	63	0.016129	0	3.09756	0.496	1
Faecalicatena_SGB4872	TableS3_rel	6W	1	61	0	63	0.016129	0	3.09756	0.496	1
Faecalicoccus_pleomorphus	TableS6_abs	6W	0	62	0	63	0	0	1.016	1	1
Faecalicoccus_pleomorphus	TableS3_rel	6W	0	62	0	63	0	0	1.016	1	1
Faecalicoccus_pleomorphus	TableS6_abs	6M	1	61	0	63	0.016129	0	3.09756	0.496	1
Faecalicoccus_pleomorphus	TableS3_rel	6M	1	61	0	63	0.016129	0	3.09756	0.496	1
Faecalimonas_umbilicata	TableS6_abs	6W	1	61	0	63	0.016129	0	3.09756	0.496	1
Faecalimonas_umbilicata	TableS3_rel	6W	1	61	0	63	0.016129	0	3.09756	0.496	1
Faecalimonas_umbilicata	TableS6_abs	6M	3	59	2	61	0.0483871	0.031746	1.44706	0.679815	1
Faecalimonas_umbilicata	TableS3_rel	6M	3	59	2	61	0.0483871	0.031746	1.44706	0.679815	1
Fannyhessea_vaginae	TableS6_abs	6M	1	61	3	60	0.016129	0.047619	0.421603	0.618927	1
Fannyhessea_vaginae	TableS3_rel	6M	1	61	3	60	0.016129	0.047619	0.421603	0.618927	1
Fannyhessea_vaginae	TableS6_abs	6W	4	58	5	58	0.0645161	0.0793651	0.818182	1	1
Fannyhessea_vaginae	TableS3_rel	6W	4	58	5	58	0.0645161	0.0793651	0.818182	1	1
Fastidiosipila_sanguinis	TableS6_abs	6M	0	62	0	63	0	0	1.016	1	1
Fastidiosipila_sanguinis	TableS3_rel	6M	0	62	0	63	0	0	1.016	1	1
Fastidiosipila_sanguinis	TableS6_abs	6W	1	61	2	61	0.016129	0.031746	0.6	1	1
Fastidiosipila_sanguinis	TableS3_rel	6W	1	61	2	61	0.016129	0.031746	0.6	1	1
Fenollaria_massiliensis	TableS6_abs	6M	0	62	0	63	0	0	1.016	1	1
Fenollaria_massiliensis	TableS3_rel	6M	0	62	0	63	0	0	1.016	1	1
Fenollaria_massiliensis	TableS6_abs	6W	3	59	0	63	0.0483871	0	7.47059	0.119024	1
Fenollaria_massiliensis	TableS3_rel	6W	3	59	0	63	0.0483871	0	7.47059	0.119024	1
Fenollaria_timonensis	TableS6_abs	6M	1	61	3	60	0.016129	0.047619	0.421603	0.618927	1
Fenollaria_timonensis	TableS3_rel	6M	1	61	3	60	0.016129	0.047619	0.421603	0.618927	1
Fenollaria_timonensis	TableS6_abs	6W	3	59	5	58	0.0483871	0.0793651	0.625668	0.717483	1
Fenollaria_timonensis	TableS3_rel	6W	3	59	5	58	0.0483871	0.0793651	0.625668	0.717483	1
Finegoldia_magna	TableS6_abs	6M	3	59	6	57	0.0483871	0.0952381	0.520362	0.49147	1
Finegoldia_magna	TableS3_rel	6M	3	59	6	57	0.0483871	0.0952381	0.520362	0.49147	1
Finegoldia_magna	TableS6_abs	6W	23	39	17	46	0.370968	0.269841	1.58083	0.253806	1
Finegoldia_magna	TableS3_rel	6W	23	39	17	46	0.370968	0.269841	1.58083	0.253806	1
Firmicutes_bacterium_AF16_15	TableS6_abs	6W	0	62	0	63	0	0	1.016	1	1
Firmicutes_bacterium_AF16_15	TableS3_rel	6W	0	62	0	63	0	0	1.016	1	1
Firmicutes_bacterium_AF16_15	TableS6_abs	6M	2	60	0	63	0.0322581	0	5.24793	0.244	1
Firmicutes_bacterium_AF16_15	TableS3_rel	6M	2	60	0	63	0.0322581	0	5.24793	0.244	1
Flaviflexus_massiliensis	TableS6_abs	6W	1	61	0	63	0.016129	0	3.09756	0.496	1
Flaviflexus_massiliensis	TableS3_rel	6W	1	61	0	63	0.016129	0	3.09756	0.496	1
Flaviflexus_massiliensis	TableS6_abs	6M	2	60	4	59	0.0322581	0.0634921	0.546373	0.679815	1
Flaviflexus_massiliensis	TableS3_rel	6M	2	60	4	59	0.0322581	0.0634921	0.546373	0.679815	1
Flavimobilis_marinus	TableS6_abs	6M	0	62	1	62	0	0.015873	0.333333	1	1
Flavimobilis_marinus	TableS3_rel	6M	0	62	1	62	0	0.015873	0.333333	1	1
Flavimobilis_marinus	TableS6_abs	6W	0	62	0	63	0	0	1.016	1	1
Flavimobilis_marinus	TableS3_rel	6W	0	62	0	63	0	0	1.016	1	1
Flavonifractor_plautii	TableS6_abs	6M	34	28	28	35	0.548387	0.444444	1.50785	0.285022	1
Flavonifractor_plautii	TableS3_rel	6M	34	28	28	35	0.548387	0.444444	1.50785	0.285022	1
Formosa_SGB1638	TableS6_abs	6W	0	62	0	63	0	0	1.016	1	1
Formosa_SGB1638	TableS3_rel	6W	0	62	0	63	0	0	1.016	1	1
Formosa_SGB1638	TableS6_abs	6M	4	58	2	61	0.0645161	0.031746	1.89231	0.439675	1
Formosa_SGB1638	TableS3_rel	6M	4	58	2	61	0.0645161	0.031746	1.89231	0.439675	1
Fusicatenibacter_saccharivorans	TableS6_abs	6W	1	61	0	63	0.016129	0	3.09756	0.496	1
Fusicatenibacter_saccharivorans	TableS3_rel	6W	1	61	0	63	0.016129	0	3.09756	0.496	1
Fusicatenibacter_saccharivorans	TableS6_abs	6M	5	57	0	63	0.0806452	0	12.1478	0.0275912	1
Fusicatenibacter_saccharivorans	TableS3_rel	6M	5	57	0	63	0.0806452	0	12.1478	0.0275912	1
Fusobacterium_mortiferum	TableS6_abs	6W	1	61	0	63	0.016129	0	3.09756	0.496	1
Fusobacterium_mortiferum	TableS3_rel	6W	1	61	0	63	0.016129	0	3.09756	0.496	1
Fusobacterium_mortiferum	TableS6_abs	6M	16	46	12	51	0.258065	0.190476	1.46194	0.397531	1
Fusobacterium_mortiferum	TableS3_rel	6M	16	46	12	51	0.258065	0.190476	1.46194	0.397531	1
Fusobacterium_naviforme	TableS6_abs	6M	2	60	0	63	0.0322581	0	5.24793	0.244	1
Fusobacterium_naviforme	TableS3_rel	6M	2	60	0	63	0.0322581	0	5.24793	0.244	1
Fusobacterium_naviforme	TableS6_abs	6W	4	58	4	59	0.0645161	0.0634921	1.01709	1	1
Fusobacterium_naviforme	TableS3_rel	6W	4	58	4	59	0.0645161	0.0634921	1.01709	1	1
Fusobacterium_nucleatum	TableS6_abs	6W	4	58	1	62	0.0645161	0.015873	3.20513	0.20741	1
Fusobacterium_nucleatum	TableS3_rel	6W	4	58	1	62	0.0645161	0.015873	3.20513	0.20741	1
Fusobacterium_nucleatum	TableS6_abs	6M	5	57	3	60	0.0806452	0.047619	1.65342	0.49147	1
Fusobacterium_nucleatum	TableS3_rel	6M	5	57	3	60	0.0806452	0.047619	1.65342	0.49147	1
Fusobacterium_ulcerans	TableS6_abs	6W	0	62	0	63	0	0	1.016	1	1
Fusobacterium_ulcerans	TableS3_rel	6W	0	62	0	63	0	0	1.016	1	1
Fusobacterium_ulcerans	TableS6_abs	6M	2	60	1	62	0.0322581	0.015873	1.72176	0.618927	1
Fusobacterium_ulcerans	TableS3_rel	6M	2	60	1	62	0.0322581	0.015873	1.72176	0.618927	1
Fusobacterium_varium	TableS6_abs	6M	1	61	1	62	0.016129	0.015873	1.01626	1	1
Fusobacterium_varium	TableS3_rel	6M	1	61	1	62	0.016129	0.015873	1.01626	1	1
Fusobacterium_varium	TableS6_abs	6W	2	60	0	63	0.0322581	0	5.24793	0.244	1
Fusobacterium_varium	TableS3_rel	6W	2	60	0	63	0.0322581	0	5.24793	0.244	1
Gardnerella_vaginalis	TableS6_abs	6M	2	60	6	57	0.0322581	0.0952381	0.365544	0.272991	1
Gardnerella_vaginalis	TableS3_rel	6M	2	60	6	57	0.0322581	0.0952381	0.365544	0.272991	1
Gardnerella_vaginalis	TableS6_abs	6W	6	56	12	51	0.0967742	0.190476	0.473982	0.202203	1
Gardnerella_vaginalis	TableS3_rel	6W	6	56	12	51	0.0967742	0.190476	0.473982	0.202203	1
Gemella_asaccharolytica	TableS6_abs	6W	1	61	0	63	0.016129	0	3.09756	0.496	1
Gemella_asaccharolytica	TableS6_abs	6M	1	61	0	63	0.016129	0	3.09756	0.496	1
Gemella_asaccharolytica	TableS3_rel	6W	1	61	0	63	0.016129	0	3.09756	0.496	1
Gemella_asaccharolytica	TableS3_rel	6M	1	61	0	63	0.016129	0	3.09756	0.496	1
Gemella_bergeri	TableS6_abs	6M	0	62	1	62	0	0.015873	0.333333	1	1
Gemella_bergeri	TableS3_rel	6M	0	62	1	62	0	0.015873	0.333333	1	1
Gemella_bergeri	TableS6_abs	6W	0	62	0	63	0	0	1.016	1	1
Gemella_bergeri	TableS3_rel	6W	0	62	0	63	0	0	1.016	1	1
Gemella_haemolysans	TableS6_abs	6M	0	62	2	61	0	0.031746	0.1968	0.496	1
Gemella_haemolysans	TableS3_rel	6M	0	62	2	61	0	0.031746	0.1968	0.496	1
Gemella_haemolysans	TableS6_abs	6W	6	56	3	60	0.0967742	0.047619	1.98862	0.323409	1
Gemella_haemolysans	TableS3_rel	6W	6	56	3	60	0.0967742	0.047619	1.98862	0.323409	1
Gemella_morbillorum	TableS6_abs	6W	1	61	0	63	0.016129	0	3.09756	0.496	1
Gemella_morbillorum	TableS6_abs	6M	1	61	0	63	0.016129	0	3.09756	0.496	1
Gemella_morbillorum	TableS3_rel	6W	1	61	0	63	0.016129	0	3.09756	0.496	1
Gemella_morbillorum	TableS3_rel	6M	1	61	0	63	0.016129	0	3.09756	0.496	1
Gemella_SGB47116	TableS6_abs	6W	2	60	2	61	0.0322581	0.031746	1.01653	1	1
Gemella_SGB47116	TableS3_rel	6W	2	60	2	61	0.0322581	0.031746	1.01653	1	1
Gemella_SGB47116	TableS6_abs	6M	3	59	4	59	0.0483871	0.0634921	0.777778	1	1
Gemella_SGB47116	TableS3_rel	6M	3	59	4	59	0.0483871	0.0634921	0.777778	1	1
Gemmiger_formicilis	TableS6_abs	6W	0	62	1	62	0	0.015873	0.333333	1	1
Gemmiger_formicilis	TableS3_rel	6W	0	62	1	62	0	0.015873	0.333333	1	1
Gemmiger_formicilis	TableS6_abs	6M	4	58	5	58	0.0645161	0.0793651	0.818182	1	1
Gemmiger_formicilis	TableS3_rel	6M	4	58	5	58	0.0645161	0.0793651	0.818182	1	1
Gemmiger_SGB15295	TableS6_abs	6W	0	62	0	63	0	0	1.016	1	1
Gemmiger_SGB15295	TableS3_rel	6W	0	62	0	63	0	0	1.016	1	1
Gemmiger_SGB15295	TableS6_abs	6M	2	60	0	63	0.0322581	0	5.24793	0.244	1
Gemmiger_SGB15295	TableS3_rel	6M	2	60	0	63	0.0322581	0	5.24793	0.244	1
Gemmiger_SGB72777	TableS6_abs	6M	0	62	1	62	0	0.015873	0.333333	1	1
Gemmiger_SGB72777	TableS3_rel	6M	0	62	1	62	0	0.015873	0.333333	1	1
Gemmiger_SGB72777	TableS6_abs	6W	0	62	0	63	0	0	1.016	1	1
Gemmiger_SGB72777	TableS3_rel	6W	0	62	0	63	0	0	1.016	1	1
Gemmiger_sp_An194	TableS6_abs	6M	0	62	1	62	0	0.015873	0.333333	1	1
Gemmiger_sp_An194	TableS3_rel	6M	0	62	1	62	0	0.015873	0.333333	1	1
Gemmiger_sp_An194	TableS6_abs	6W	0	62	0	63	0	0	1.016	1	1
Gemmiger_sp_An194	TableS3_rel	6W	0	62	0	63	0	0	1.016	1	1
Gemmiger_sp_An50	TableS6_abs	6M	0	62	1	62	0	0.015873	0.333333	1	1
Gemmiger_sp_An50	TableS3_rel	6M	0	62	1	62	0	0.015873	0.333333	1	1
Gemmiger_sp_An50	TableS6_abs	6W	0	62	0	63	0	0	1.016	1	1
Gemmiger_sp_An50	TableS3_rel	6W	0	62	0	63	0	0	1.016	1	1
Gemmiger_sp_An87	TableS6_abs	6M	0	62	1	62	0	0.015873	0.333333	1	1
Gemmiger_sp_An87	TableS3_rel	6M	0	62	1	62	0	0.015873	0.333333	1	1
Gemmiger_sp_An87	TableS6_abs	6W	0	62	0	63	0	0	1.016	1	1
Gemmiger_sp_An87	TableS3_rel	6W	0	62	0	63	0	0	1.016	1	1
Geobacillus_stearothermophilus	TableS6_abs	6W	1	61	0	63	0.016129	0	3.09756	0.496	1
Geobacillus_stearothermophilus	TableS3_rel	6W	1	61	0	63	0.016129	0	3.09756	0.496	1
Geobacillus_stearothermophilus	TableS6_abs	6M	3	59	0	63	0.0483871	0	7.47059	0.119024	1
Geobacillus_stearothermophilus	TableS3_rel	6M	3	59	0	63	0.0483871	0	7.47059	0.119024	1
GGB10111_SGB98996	TableS6_abs	6M	0	62	1	62	0	0.015873	0.333333	1	1
GGB10111_SGB98996	TableS3_rel	6M	0	62	1	62	0	0.015873	0.333333	1	1
GGB10111_SGB98996	TableS6_abs	6W	0	62	0	63	0	0	1.016	1	1
GGB10111_SGB98996	TableS3_rel	6W	0	62	0	63	0	0	1.016	1	1
GGB1147_SGB1474	TableS6_abs	6W	0	62	0	63	0	0	1.016	1	1
GGB1147_SGB1474	TableS3_rel	6W	0	62	0	63	0	0	1.016	1	1
GGB1147_SGB1474	TableS6_abs	6M	1	61	0	63	0.016129	0	3.09756	0.496	1
GGB1147_SGB1474	TableS3_rel	6M	1	61	0	63	0.016129	0	3.09756	0.496	1
GGB1148_SGB1475	TableS6_abs	6W	0	62	0	63	0	0	1.016	1	1
GGB1148_SGB1475	TableS3_rel	6W	0	62	0	63	0	0	1.016	1	1
GGB1148_SGB1475	TableS6_abs	6M	1	61	0	63	0.016129	0	3.09756	0.496	1
GGB1148_SGB1475	TableS3_rel	6M	1	61	0	63	0.016129	0	3.09756	0.496	1
GGB1151_SGB1478	TableS6_abs	6M	0	62	1	62	0	0.015873	0.333333	1	1
GGB1151_SGB1478	TableS3_rel	6M	0	62	1	62	0	0.015873	0.333333	1	1
GGB1151_SGB1478	TableS6_abs	6W	0	62	0	63	0	0	1.016	1	1
GGB1151_SGB1478	TableS3_rel	6W	0	62	0	63	0	0	1.016	1	1
GGB1215_SGB1581	TableS6_abs	6M	4	58	1	62	0.0645161	0.015873	3.20513	0.20741	1
GGB1215_SGB1581	TableS3_rel	6M	4	58	1	62	0.0645161	0.015873	3.20513	0.20741	1
GGB1215_SGB1581	TableS6_abs	6W	6	56	2	61	0.0967742	0.031746	2.83009	0.163751	1
GGB1215_SGB1581	TableS3_rel	6W	6	56	2	61	0.0967742	0.031746	2.83009	0.163751	1
GGB1247_SGB1668	TableS6_abs	6W	1	61	0	63	0.016129	0	3.09756	0.496	1
GGB1247_SGB1668	TableS3_rel	6W	1	61	0	63	0.016129	0	3.09756	0.496	1
GGB1247_SGB1668	TableS6_abs	6M	2	60	1	62	0.0322581	0.015873	1.72176	0.618927	1
GGB1247_SGB1668	TableS3_rel	6M	2	60	1	62	0.0322581	0.015873	1.72176	0.618927	1
GGB1249_SGB1670	TableS6_abs	6W	0	62	0	63	0	0	1.016	1	1
GGB1249_SGB1670	TableS3_rel	6W	0	62	0	63	0	0	1.016	1	1
GGB1249_SGB1670	TableS6_abs	6M	1	61	0	63	0.016129	0	3.09756	0.496	1
GGB1249_SGB1670	TableS3_rel	6M	1	61	0	63	0.016129	0	3.09756	0.496	1
GGB12503_SGB19436	TableS6_abs	6W	0	62	0	63	0	0	1.016	1	1
GGB12503_SGB19436	TableS3_rel	6W	0	62	0	63	0	0	1.016	1	1
GGB12503_SGB19436	TableS6_abs	6M	1	61	1	62	0.016129	0.015873	1.01626	1	1
GGB12503_SGB19436	TableS3_rel	6M	1	61	1	62	0.016129	0.015873	1.01626	1	1
GGB1266_SGB1699	TableS6_abs	6M	0	62	1	62	0	0.015873	0.333333	1	1
GGB1266_SGB1699	TableS3_rel	6M	0	62	1	62	0	0.015873	0.333333	1	1
GGB1266_SGB1699	TableS6_abs	6W	0	62	0	63	0	0	1.016	1	1
GGB1266_SGB1699	TableS3_rel	6W	0	62	0	63	0	0	1.016	1	1
GGB12785_SGB19823	TableS6_abs	6M	1	61	4	59	0.016129	0.0634921	0.322493	0.364878	1
GGB12785_SGB19823	TableS3_rel	6M	1	61	4	59	0.016129	0.0634921	0.322493	0.364878	1
GGB12785_SGB19823	TableS6_abs	6W	2	60	2	61	0.0322581	0.031746	1.01653	1	1
GGB12785_SGB19823	TableS3_rel	6W	2	60	2	61	0.0322581	0.031746	1.01653	1	1
GGB12785_SGB19825	TableS6_abs	6M	5	57	3	60	0.0806452	0.047619	1.65342	0.49147	1
GGB12785_SGB19825	TableS3_rel	6M	5	57	3	60	0.0806452	0.047619	1.65342	0.49147	1
GGB12785_SGB19825	TableS6_abs	6W	6	56	3	60	0.0967742	0.047619	1.98862	0.323409	1
GGB12785_SGB19825	TableS3_rel	6W	6	56	3	60	0.0967742	0.047619	1.98862	0.323409	1
GGB12972_SGB1701	TableS6_abs	6W	0	62	0	63	0	0	1.016	1	1
GGB12972_SGB1701	TableS3_rel	6W	0	62	0	63	0	0	1.016	1	1
GGB12972_SGB1701	TableS6_abs	6M	1	61	0	63	0.016129	0	3.09756	0.496	1
GGB12972_SGB1701	TableS3_rel	6M	1	61	0	63	0.016129	0	3.09756	0.496	1
GGB12985_SGB20152	TableS6_abs	6W	0	62	0	63	0	0	1.016	1	1
GGB12985_SGB20152	TableS3_rel	6W	0	62	0	63	0	0	1.016	1	1
GGB12985_SGB20152	TableS6_abs	6M	1	61	1	62	0.016129	0.015873	1.01626	1	1
GGB12985_SGB20152	TableS3_rel	6M	1	61	1	62	0.016129	0.015873	1.01626	1	1
GGB13177_SGB26989	TableS6_abs	6W	3	59	1	62	0.0483871	0.015873	2.45098	0.364878	1
GGB13177_SGB26989	TableS6_abs	6M	3	59	1	62	0.0483871	0.015873	2.45098	0.364878	1
GGB13177_SGB26989	TableS3_rel	6W	3	59	1	62	0.0483871	0.015873	2.45098	0.364878	1
GGB13177_SGB26989	TableS3_rel	6M	3	59	1	62	0.0483871	0.015873	2.45098	0.364878	1
GGB13177_SGB26990	TableS6_abs	6W	0	62	0	63	0	0	1.016	1	1
GGB13177_SGB26990	TableS3_rel	6W	0	62	0	63	0	0	1.016	1	1
GGB13177_SGB26990	TableS6_abs	6M	2	60	1	62	0.0322581	0.015873	1.72176	0.618927	1
GGB13177_SGB26990	TableS3_rel	6M	2	60	1	62	0.0322581	0.015873	1.72176	0.618927	1
GGB1380_SGB1883	TableS6_abs	6W	3	59	2	61	0.0483871	0.031746	1.44706	0.679815	1
GGB1380_SGB1883	TableS3_rel	6W	3	59	2	61	0.0483871	0.031746	1.44706	0.679815	1
GGB1380_SGB1883	TableS6_abs	6M	3	59	1	62	0.0483871	0.015873	2.45098	0.364878	1
GGB1380_SGB1883	TableS3_rel	6M	3	59	1	62	0.0483871	0.015873	2.45098	0.364878	1
GGB14025_SGB14906	TableS6_abs	6W	0	62	1	62	0	0.015873	0.333333	1	1
GGB14025_SGB14906	TableS6_abs	6M	0	62	1	62	0	0.015873	0.333333	1	1
GGB14025_SGB14906	TableS3_rel	6W	0	62	1	62	0	0.015873	0.333333	1	1
GGB14025_SGB14906	TableS3_rel	6M	0	62	1	62	0	0.015873	0.333333	1	1
GGB1407_SGB1930	TableS6_abs	6M	0	62	1	62	0	0.015873	0.333333	1	1
GGB1407_SGB1930	TableS3_rel	6M	0	62	1	62	0	0.015873	0.333333	1	1
GGB1407_SGB1930	TableS6_abs	6W	0	62	0	63	0	0	1.016	1	1
GGB1407_SGB1930	TableS3_rel	6W	0	62	0	63	0	0	1.016	1	1
GGB1455_SGB2018	TableS6_abs	6W	0	62	0	63	0	0	1.016	1	1
GGB1455_SGB2018	TableS3_rel	6W	0	62	0	63	0	0	1.016	1	1
GGB1455_SGB2018	TableS6_abs	6M	1	61	0	63	0.016129	0	3.09756	0.496	1
GGB1455_SGB2018	TableS3_rel	6M	1	61	0	63	0.016129	0	3.09756	0.496	1
GGB1456_SGB2019	TableS6_abs	6W	0	62	1	62	0	0.015873	0.333333	1	1
GGB1456_SGB2019	TableS3_rel	6W	0	62	1	62	0	0.015873	0.333333	1	1
GGB1456_SGB2019	TableS6_abs	6M	2	60	2	61	0.0322581	0.031746	1.01653	1	1
GGB1456_SGB2019	TableS3_rel	6M	2	60	2	61	0.0322581	0.031746	1.01653	1	1
GGB1460_SGB2023	TableS6_abs	6M	0	62	0	63	0	0	1.016	1	1
GGB1460_SGB2023	TableS3_rel	6M	0	62	0	63	0	0	1.016	1	1
GGB1460_SGB2023	TableS6_abs	6W	1	61	0	63	0.016129	0	3.09756	0.496	1
GGB1460_SGB2023	TableS3_rel	6W	1	61	0	63	0.016129	0	3.09756	0.496	1
GGB1461_SGB2024	TableS6_abs	6M	0	62	1	62	0	0.015873	0.333333	1	1
GGB1461_SGB2024	TableS3_rel	6M	0	62	1	62	0	0.015873	0.333333	1	1
GGB1461_SGB2024	TableS6_abs	6W	1	61	1	62	0.016129	0.015873	1.01626	1	1
GGB1461_SGB2024	TableS3_rel	6W	1	61	1	62	0.016129	0.015873	1.01626	1	1
GGB1495_SGB2071	TableS6_abs	6M	0	62	1	62	0	0.015873	0.333333	1	1
GGB1495_SGB2071	TableS3_rel	6M	0	62	1	62	0	0.015873	0.333333	1	1
GGB1495_SGB2071	TableS6_abs	6W	2	60	0	63	0.0322581	0	5.24793	0.244	1
GGB1495_SGB2071	TableS3_rel	6W	2	60	0	63	0.0322581	0	5.24793	0.244	1
GGB1496_SGB2073	TableS6_abs	6W	0	62	0	63	0	0	1.016	1	1
GGB1496_SGB2073	TableS3_rel	6W	0	62	0	63	0	0	1.016	1	1
GGB1496_SGB2073	TableS6_abs	6M	1	61	0	63	0.016129	0	3.09756	0.496	1
GGB1496_SGB2073	TableS3_rel	6M	1	61	0	63	0.016129	0	3.09756	0.496	1
GGB15850_SGB5785	TableS6_abs	6W	0	62	0	63	0	0	1.016	1	1
GGB15850_SGB5785	TableS3_rel	6W	0	62	0	63	0	0	1.016	1	1
GGB15850_SGB5785	TableS6_abs	6M	1	61	0	63	0.016129	0	3.09756	0.496	1
GGB15850_SGB5785	TableS3_rel	6M	1	61	0	63	0.016129	0	3.09756	0.496	1
GGB16040_SGB9347	TableS6_abs	6W	0	62	0	63	0	0	1.016	1	1
GGB16040_SGB9347	TableS3_rel	6W	0	62	0	63	0	0	1.016	1	1
GGB16040_SGB9347	TableS6_abs	6M	2	60	1	62	0.0322581	0.015873	1.72176	0.618927	1
GGB16040_SGB9347	TableS3_rel	6M	2	60	1	62	0.0322581	0.015873	1.72176	0.618927	1
GGB1630_SGB2238	TableS6_abs	6M	0	62	0	63	0	0	1.016	1	1
GGB1630_SGB2238	TableS3_rel	6M	0	62	0	63	0	0	1.016	1	1
GGB1630_SGB2238	TableS6_abs	6W	1	61	0	63	0.016129	0	3.09756	0.496	1
GGB1630_SGB2238	TableS3_rel	6W	1	61	0	63	0.016129	0	3.09756	0.496	1
GGB18384_SGB72500	TableS6_abs	6M	1	61	0	63	0.016129	0	3.09756	0.496	1
GGB18384_SGB72500	TableS3_rel	6M	1	61	0	63	0.016129	0	3.09756	0.496	1
GGB18384_SGB72500	TableS6_abs	6W	5	57	0	63	0.0806452	0	12.1478	0.0275912	1
GGB24853_SGB36753	TableS6_abs	6M	2	60	4	59	0.0322581	0.0634921	0.546373	0.679815	1
GGB24853_SGB36753	TableS3_rel	6M	2	60	4	59	0.0322581	0.0634921	0.546373	0.679815	1
GGB24853_SGB36753	TableS6_abs	6W	3	59	2	61	0.0483871	0.031746	1.44706	0.679815	1
GGB24853_SGB36753	TableS3_rel	6W	3	59	2	61	0.0483871	0.031746	1.44706	0.679815	1
GGB25053_SGB106016	TableS6_abs	6W	0	62	0	63	0	0	1.016	1	1
GGB25053_SGB106016	TableS3_rel	6W	0	62	0	63	0	0	1.016	1	1
GGB25053_SGB106016	TableS6_abs	6M	1	61	0	63	0.016129	0	3.09756	0.496	1
GGB25053_SGB106016	TableS3_rel	6M	1	61	0	63	0.016129	0	3.09756	0.496	1
GGB2653_SGB3574	TableS6_abs	6W	0	62	0	63	0	0	1.016	1	1
GGB2653_SGB3574	TableS3_rel	6W	0	62	0	63	0	0	1.016	1	1
GGB2653_SGB3574	TableS6_abs	6M	1	61	0	63	0.016129	0	3.09756	0.496	1
GGB2653_SGB3574	TableS3_rel	6M	1	61	0	63	0.016129	0	3.09756	0.496	1
GGB2734_SGB3677	TableS6_abs	6M	1	61	0	63	0.016129	0	3.09756	0.496	1
GGB2734_SGB3677	TableS3_rel	6M	1	61	0	63	0.016129	0	3.09756	0.496	1
GGB2734_SGB3677	TableS6_abs	6W	6	56	1	62	0.0967742	0.015873	4.79351	0.0616745	1
GGB2734_SGB3677	TableS3_rel	6W	7	55	1	62	0.112903	0.015873	5.63063	0.0325098	1
GGB2738_SGB3684	TableS6_abs	6W	0	62	0	63	0	0	1.016	1	1
GGB2738_SGB3684	TableS3_rel	6W	0	62	0	63	0	0	1.016	1	1
GGB2738_SGB3684	TableS6_abs	6M	1	61	1	62	0.016129	0.015873	1.01626	1	1
GGB2738_SGB3684	TableS3_rel	6M	1	61	1	62	0.016129	0.015873	1.01626	1	1
GGB2945_SGB3917	TableS6_abs	6M	0	62	2	61	0	0.031746	0.1968	0.496	1
GGB2945_SGB3917	TableS3_rel	6M	0	62	2	61	0	0.031746	0.1968	0.496	1
GGB2945_SGB3917	TableS6_abs	6W	1	61	0	63	0.016129	0	3.09756	0.496	1
GGB2945_SGB3917	TableS3_rel	6W	1	61	0	63	0.016129	0	3.09756	0.496	1
GGB2977_SGB3959	TableS6_abs	6M	0	62	1	62	0	0.015873	0.333333	1	1
GGB2977_SGB3959	TableS3_rel	6M	0	62	1	62	0	0.015873	0.333333	1	1
GGB2977_SGB3959	TableS6_abs	6W	0	62	0	63	0	0	1.016	1	1
GGB2977_SGB3959	TableS3_rel	6W	0	62	0	63	0	0	1.016	1	1
GGB2980_SGB3962	TableS6_abs	6W	0	62	0	63	0	0	1.016	1	1
GGB2980_SGB3962	TableS3_rel	6W	0	62	0	63	0	0	1.016	1	1
GGB2980_SGB3962	TableS6_abs	6M	1	61	0	63	0.016129	0	3.09756	0.496	1
GGB2980_SGB3962	TableS3_rel	6M	1	61	0	63	0.016129	0	3.09756	0.496	1
GGB2983_SGB3965	TableS6_abs	6W	0	62	0	63	0	0	1.016	1	1
GGB2983_SGB3965	TableS3_rel	6W	0	62	0	63	0	0	1.016	1	1
GGB2983_SGB3965	TableS6_abs	6M	1	61	0	63	0.016129	0	3.09756	0.496	1
GGB2983_SGB3965	TableS3_rel	6M	1	61	0	63	0.016129	0	3.09756	0.496	1
GGB2993_SGB3978	TableS6_abs	6M	0	62	4	59	0	0.0634921	0.105778	0.119024	1
GGB2993_SGB3978	TableS3_rel	6M	0	62	4	59	0	0.0634921	0.105778	0.119024	1
GGB2993_SGB3978	TableS6_abs	6W	0	62	0	63	0	0	1.016	1	1
GGB2993_SGB3978	TableS3_rel	6W	0	62	0	63	0	0	1.016	1	1
GGB3012_SGB4003	TableS6_abs	6M	0	62	0	63	0	0	1.016	1	1
GGB3012_SGB4003	TableS3_rel	6M	0	62	0	63	0	0	1.016	1	1
GGB3012_SGB4003	TableS6_abs	6W	1	61	1	62	0.016129	0.015873	1.01626	1	1
GGB3012_SGB4003	TableS3_rel	6W	1	61	1	62	0.016129	0.015873	1.01626	1	1
GGB3033_SGB4029	TableS6_abs	6W	1	61	0	63	0.016129	0	3.09756	0.496	1
GGB3033_SGB4029	TableS6_abs	6M	1	61	0	63	0.016129	0	3.09756	0.496	1
GGB3033_SGB4029	TableS3_rel	6W	1	61	0	63	0.016129	0	3.09756	0.496	1
GGB3033_SGB4029	TableS3_rel	6M	1	61	0	63	0.016129	0	3.09756	0.496	1
GGB3034_SGB4030	TableS6_abs	6W	0	62	1	62	0	0.015873	0.333333	1	1
GGB3034_SGB4030	TableS6_abs	6M	0	62	1	62	0	0.015873	0.333333	1	1
GGB3034_SGB4030	TableS3_rel	6W	0	62	1	62	0	0.015873	0.333333	1	1
GGB3034_SGB4030	TableS3_rel	6M	0	62	1	62	0	0.015873	0.333333	1	1
GGB3109_SGB4119	TableS6_abs	6M	2	60	2	61	0.0322581	0.031746	1.01653	1	1
GGB3109_SGB4119	TableS3_rel	6M	2	60	2	61	0.0322581	0.031746	1.01653	1	1
GGB3109_SGB4119	TableS6_abs	6W	3	59	3	60	0.0483871	0.047619	1.01681	1	1
GGB3109_SGB4119	TableS3_rel	6W	3	59	3	60	0.0483871	0.047619	1.01681	1	1
GGB3109_SGB4643	TableS6_abs	6W	0	62	0	63	0	0	1.016	1	1
GGB3109_SGB4643	TableS3_rel	6W	0	62	0	63	0	0	1.016	1	1
GGB3109_SGB4643	TableS6_abs	6M	1	61	0	63	0.016129	0	3.09756	0.496	1
GGB3109_SGB4643	TableS3_rel	6M	1	61	0	63	0.016129	0	3.09756	0.496	1
GGB3118_SGB4130	TableS6_abs	6W	0	62	0	63	0	0	1.016	1	1
GGB3118_SGB4130	TableS3_rel	6W	0	62	0	63	0	0	1.016	1	1
GGB3118_SGB4130	TableS6_abs	6M	1	61	0	63	0.016129	0	3.09756	0.496	1
GGB3118_SGB4130	TableS3_rel	6M	1	61	0	63	0.016129	0	3.09756	0.496	1
GGB33085_SGB1672	TableS6_abs	6W	0	62	0	63	0	0	1.016	1	1
GGB33085_SGB1672	TableS3_rel	6W	0	62	0	63	0	0	1.016	1	1
GGB33085_SGB1672	TableS6_abs	6M	1	61	0	63	0.016129	0	3.09756	0.496	1
GGB33085_SGB1672	TableS3_rel	6M	1	61	0	63	0.016129	0	3.09756	0.496	1
GGB3390_SGB4478	TableS6_abs	6W	0	62	0	63	0	0	1.016	1	1
GGB3390_SGB4478	TableS3_rel	6W	0	62	0	63	0	0	1.016	1	1
GGB3390_SGB4478	TableS6_abs	6M	1	61	0	63	0.016129	0	3.09756	0.496	1
GGB3390_SGB4478	TableS3_rel	6M	1	61	0	63	0.016129	0	3.09756	0.496	1
GGB3424_SGB4551	TableS6_abs	6M	0	62	1	62	0	0.015873	0.333333	1	1
GGB3424_SGB4551	TableS3_rel	6M	0	62	1	62	0	0.015873	0.333333	1	1
GGB3424_SGB4551	TableS6_abs	6W	0	62	0	63	0	0	1.016	1	1
GGB3424_SGB4551	TableS3_rel	6W	0	62	0	63	0	0	1.016	1	1
GGB3429_SGB71706	TableS6_abs	6W	0	62	0	63	0	0	1.016	1	1
GGB3429_SGB71706	TableS3_rel	6W	0	62	0	63	0	0	1.016	1	1
GGB3429_SGB71706	TableS6_abs	6M	1	61	0	63	0.016129	0	3.09756	0.496	1
GGB3429_SGB71706	TableS3_rel	6M	1	61	0	63	0.016129	0	3.09756	0.496	1
GGB3444_SGB4594	TableS6_abs	6W	0	62	0	63	0	0	1.016	1	1
GGB3444_SGB4594	TableS3_rel	6W	0	62	0	63	0	0	1.016	1	1
GGB3444_SGB4594	TableS6_abs	6M	1	61	0	63	0.016129	0	3.09756	0.496	1
GGB3444_SGB4594	TableS3_rel	6M	1	61	0	63	0.016129	0	3.09756	0.496	1
GGB3451_SGB4605	TableS6_abs	6W	1	61	0	63	0.016129	0	3.09756	0.496	1
GGB3451_SGB4605	TableS6_abs	6M	1	61	0	63	0.016129	0	3.09756	0.496	1
GGB3451_SGB4605	TableS3_rel	6W	1	61	0	63	0.016129	0	3.09756	0.496	1
GGB3451_SGB4605	TableS3_rel	6M	1	61	0	63	0.016129	0	3.09756	0.496	1
GGB3463_SGB4621	TableS6_abs	6M	0	62	1	62	0	0.015873	0.333333	1	1
GGB3463_SGB4621	TableS3_rel	6M	0	62	1	62	0	0.015873	0.333333	1	1
GGB3463_SGB4621	TableS6_abs	6W	0	62	0	63	0	0	1.016	1	1
GGB3463_SGB4621	TableS3_rel	6W	0	62	0	63	0	0	1.016	1	1
GGB34797_SGB14321	TableS6_abs	6W	0	62	0	63	0	0	1.016	1	1
GGB34797_SGB14321	TableS3_rel	6W	0	62	0	63	0	0	1.016	1	1
GGB34797_SGB14321	TableS6_abs	6M	1	61	0	63	0.016129	0	3.09756	0.496	1
GGB34797_SGB14321	TableS3_rel	6M	1	61	0	63	0.016129	0	3.09756	0.496	1
GGB3490_SGB4664	TableS6_abs	6W	0	62	0	63	0	0	1.016	1	1
GGB3490_SGB4664	TableS3_rel	6W	0	62	0	63	0	0	1.016	1	1
GGB3490_SGB4664	TableS6_abs	6M	2	60	0	63	0.0322581	0	5.24793	0.244	1
GGB3490_SGB4664	TableS3_rel	6M	2	60	0	63	0.0322581	0	5.24793	0.244	1
GGB3532_SGB4720	TableS6_abs	6M	0	62	1	62	0	0.015873	0.333333	1	1
GGB3532_SGB4720	TableS3_rel	6M	0	62	1	62	0	0.015873	0.333333	1	1
GGB3532_SGB4720	TableS6_abs	6W	0	62	0	63	0	0	1.016	1	1
GGB3532_SGB4720	TableS3_rel	6W	0	62	0	63	0	0	1.016	1	1
GGB3534_SGB4722	TableS6_abs	6W	0	62	0	63	0	0	1.016	1	1
GGB3534_SGB4722	TableS3_rel	6W	0	62	0	63	0	0	1.016	1	1
GGB3534_SGB4722	TableS6_abs	6M	1	61	2	61	0.016129	0.031746	0.6	1	1
GGB3534_SGB4722	TableS3_rel	6M	1	61	2	61	0.016129	0.031746	0.6	1	1
GGB3583_SGB4799	TableS6_abs	6W	0	62	1	62	0	0.015873	0.333333	1	1
GGB3583_SGB4799	TableS3_rel	6W	0	62	1	62	0	0.015873	0.333333	1	1
GGB3583_SGB4799	TableS6_abs	6M	0	62	0	63	0	0	1.016	1	1
GGB3583_SGB4799	TableS3_rel	6M	0	62	0	63	0	0	1.016	1	1
GGB3593_SGB4817	TableS6_abs	6W	0	62	0	63	0	0	1.016	1	1
GGB3593_SGB4817	TableS3_rel	6W	0	62	0	63	0	0	1.016	1	1
GGB3593_SGB4817	TableS6_abs	6M	1	61	0	63	0.016129	0	3.09756	0.496	1
GGB3593_SGB4817	TableS3_rel	6M	1	61	0	63	0.016129	0	3.09756	0.496	1
GGB3602_SGB66069	TableS6_abs	6W	0	62	0	63	0	0	1.016	1	1
GGB3602_SGB66069	TableS3_rel	6W	0	62	0	63	0	0	1.016	1	1
GGB3602_SGB66069	TableS6_abs	6M	1	61	0	63	0.016129	0	3.09756	0.496	1
GGB3602_SGB66069	TableS3_rel	6M	1	61	0	63	0.016129	0	3.09756	0.496	1
GGB3612_SGB4882	TableS6_abs	6W	0	62	0	63	0	0	1.016	1	1
GGB3612_SGB4882	TableS3_rel	6W	0	62	0	63	0	0	1.016	1	1
GGB3612_SGB4882	TableS6_abs	6M	1	61	0	63	0.016129	0	3.09756	0.496	1
GGB3612_SGB4882	TableS3_rel	6M	1	61	0	63	0.016129	0	3.09756	0.496	1
GGB3616_SGB4890	TableS6_abs	6W	0	62	0	63	0	0	1.016	1	1
GGB3616_SGB4890	TableS3_rel	6W	0	62	0	63	0	0	1.016	1	1
GGB3616_SGB4890	TableS6_abs	6M	1	61	0	63	0.016129	0	3.09756	0.496	1
GGB3616_SGB4890	TableS3_rel	6M	1	61	0	63	0.016129	0	3.09756	0.496	1
GGB3637_SGB4930	TableS6_abs	6M	2	60	1	62	0.0322581	0.015873	1.72176	0.618927	1
GGB3637_SGB4930	TableS3_rel	6M	2	60	1	62	0.0322581	0.015873	1.72176	0.618927	1
GGB3637_SGB4930	TableS6_abs	6W	2	60	0	63	0.0322581	0	5.24793	0.244	1
GGB3637_SGB4930	TableS3_rel	6W	2	60	0	63	0.0322581	0	5.24793	0.244	1
GGB36599_SGB9269	TableS6_abs	6W	2	60	1	62	0.0322581	0.015873	1.72176	0.618927	1
GGB36599_SGB9269	TableS3_rel	6W	2	60	1	62	0.0322581	0.015873	1.72176	0.618927	1
GGB36599_SGB9269	TableS6_abs	6M	4	58	5	58	0.0645161	0.0793651	0.818182	1	1
[truncated: 2,349 more rows]
