# Supplementary material for: Metabolic reprogramming of the infant gut by bifidobacteria-based probiotics drives exclusion of antibiotic-resistant pathobionts
Source: Cell Rep Med. 2026 Apr 20;7(5):102752. doi: 10.1016/j.xcrm.2026.102752 (PMC13198307; doi:10.1016/j.xcrm.2026.102752)
Supplement: Table S9. Replication rate analysis by CoPTR [file mmc9.xlsx]

## Sheet: Table_S9_Replication_rate
sample_id	Bifidobacterium_bifidum	Bifidobacterium_longum	Escherichia_coli	Klebsiella_pneumoniae
6W_A-1403	0	56.3874	0	0
6M_A-1518	0	50.5928	3.15785	0
6W_A-1190	0.743391	50.04	0.605555	0
6M_A-1410	0	49.2075	0.214584	0
6W_A-1486	0	49.0675	0	0
6W_A-1376	0	48.8057	0	0
6M_A-1500	2.41794	48.0594	1.24678	0
6M_A-1431	0.78254	47.7433	13.8186	0
6M_A-1514	5.29095	47.6628	0.497696	0
6M_A-1440	4.47086	47.4492	57.2757	0
6M_A-1420	2.24923	47.01	51.7728	0
6M_A-2546	0	45.7393	4.83042	0
6M_A-1485	2.35066	45.4965	0.483842	0
6M_A-2627	0.758302	45.3799	1.77045	0
6M_A-1453	0	45.2376	0	0
6W_A-1450	0.895334	44.7914	9.6261	0
6M_A-1403	4.59417	44.3772	0	0
6W_A-1484	0.642213	44.1377	0	0
6W_A-1497	0	44.0252	0	0
6M_A-1374	4.50122	44.009	15.0302	0
6W_A-1458	2.93362	43.9048	0	0
6M_A-1551	0.241369	43.7552	0.910666	0
6M_A-1517	3.63956	43.4253	0	0
6W_A-1418	1.0233	43.3155	0	0
6W_A-1385	2.73094	43.2715	1.03832	0
6W_A-1415	0	43.1911	4.9189	0
6M_A-1443	4.95331	42.9525	1.93887	0
6W_A-1452	0	42.921	0	0
6M_A-1424	4.82436	42.4091	0	0
6M_A-1502	2.52225	42.3225	1.59285	0
6M_A-1377	5.38057	42.2979	0	0
6M_A-1472	3.67499	41.7454	0.856871	0
6M_A-1448	4.83974	41.5931	0.546627	0
6M_A-1486	0	41.5652	1.18047	0
6M_A-1470	2.43114	41.4863	0.818156	0
6M_A-1418	4.58433	41.418	7.38021	0
6W_A-1440	0.939632	41.1388	22.7999	0
6M_A-1370	2.53295	40.9405	0	0
6M_A-1496	0	40.5908	0.877309	0
6M_A-1515	3.75221	40.5745	6.09392	0
6M_A-1462	0	40.2934	0	0
6W_A-1366	0.943195	39.8989	0	0
6M_A-1463	3.07525	39.7748	0	0
6W_A-1441	0.825303	39.3952	3.9224	0
6W_A-1026	0	39.3313	14.7158	3.33992e-06
6M_A-2601	5.65559	39.2933	1.05242	0
6M_A-1412	2.87109	39.2905	0.732292	0
6M_A-1419	2.61558	39.2097	2.17146	0
6M_A-2577	4.81912	39.0888	2.26646	0
6M_A-1430	3.86609	38.8568	7.99238	0
6W_A-1451	0	38.6501	0.313798	0
6M_A-1450	4.76935	38.4043	0	0
6M_A-1415	5.77568	38.2778	0	0
6M_A-2539	4.41676	38.1399	0.698677	0
6M_A-2626	3.96342	38.1195	0.764468	0
6W_A-1017	2.82014	38.1137	0	0
6M_A-1385	2.01587	37.7022	0	0
6M_A-1416	5.04061	37.6254	2.57239	0
6W_A-1455	0	37.6181	0	0
6M_A-1438	1.69968	37.5942	0.707748	0
6M_A-1488	3.76202	37.4662	3.53645	0
6W_A-1488	3.55288	37.1703	4.89182	0
6M_A-2632	7.86414	37.0942	9.21859	0
6M_A-1442	5.20732	37.0585	0.128207	0
6M_A-1505	5.24018	36.8701	0	0
6W_A-1508	2.15581	36.739	0	0
6M_A-1504	3.37164	36.6708	0.857157	0
6M_A-1421	1.34843	36.6576	0.906757	0
6M_A-1423	0	36.532	0	0
6W_A-1446	0.864291	36.3451	0	0
6W_A-1445	0.515114	35.8841	0	0
6M_A-1458	0.731725	35.8496	88.4183	0
6M_A-1445	2.36341	35.6055	0	0
6M_A-1422	2.88562	35.5994	1.49025	0
6M_A-1408	0	35.5849	1.71441	0
6M_A-1432	2.40755	35.5343	2.93315	0
6M_A-1393	5.44622	35.2957	0.456006	0
6M_A-1484	2.52071	35.251	0	0
6W_A-1442	0	35.1867	50.5978	0
6W_A-1434	0.669987	35.0376	1.04278	0
6W_A-1443	0	34.9048	5.60435	0
6M_A-1490	0	34.676	15.5224	0
6M_A-1464	1.0413	34.5925	22.9367	0
6W_A-1361	0	34.5882	1.73963	0
6W_A-1431	0.910452	34.0517	0	0
6M_A-1396	3.47018	33.8194	0.651619	0
6W_A-1030	0.744831	33.7208	0	0
6W_A-1402	2.4049	33.709	0	0
6M_A-1446	0	33.6954	8.20293	0
6M_A-1508	3.15269	33.5255	1.4579	0
6M_A-2576	3.00906	33.4327	0.581221	0
6W_A-1411	1.75818	33.1565	0	0
6W_A-1490	0	33.1034	0.487789	0
6W_A-1471	5.18997	33.0116	0	0
6W_A-1419	5.73259	32.782	0	0
6W_A-1015	2.47666	32.7138	1.86104	0
6M_A-2617	0	32.683	0.569569	0
6M_A-1498	9.03668	32.5757	1.54052	0
6W_A-1439	0.684938	32.1935	0	0
6M_A-1401	0.640542	32.1503	5.28389	0
6W_A-1007	0	32.1382	0	0
6M_A-1361	3.78785	32.1052	0	0
6M_A-1439	0	31.9888	1.64873	0
6W_A-1504	2.36647	31.9842	10.9296	0
6M_A-1474	0	31.8876	2.32247	0
6M_A-1402	2.14426	31.819	0.383159	0
6M_A-1482	2.32888	31.4871	4.47933	0
6W_A-1425	4.80468	31.4515	0	0
6W_A-1393	3.82345	31.4117	0.672629	0
6M_A-1389	0	31.1522	1.45897	0
6M_A-1499	2.16988	31.1201	0	0
6W_A-1453	2.37196	31.0958	0.502844	0
6W_A-1448	0	31.0887	0	0
6M_A-1476	5.23767	30.7235	1.08931	0
6M_A-1534	0	30.7039	0	0
6M_A-1497	4.43171	30.7015	2.28311	0
6W_A-1494	0	30.5255	0	0
6M_A-1493	2.22143	30.513	0	0
6M_A-1452	7.82308	30.3346	0.462458	0
6W_A-1011	0	30.2736	7.72517	4.81918
6W_A-1502	0	30.1119	1.00527	0
6M_A-1519	2.24344	30.0988	0	0
6W_A-1421	4.33344	29.966	0	0
6W_A-1428	0	29.7998	1.08105	0
6W_A-1465	1.59526	29.0911	0	0
6M_A-1409	0.622561	29.0242	39.7755	0
6M_A-2566	3.00885	28.9759	1.11635	0
6M_A-1483	2.58138	28.8176	39.7148	0
6W_A-1493	3.50894	28.5339	0	0.349338
6M_A-1471	0.776452	28.3928	0.576068	0
6W_A-1480	0	28.3828	0.673233	0
6W_A-1433	1.0462	28.3687	7.50409	0
6M_A-1454	2.6425	28.0907	3.63895	0
6W_A-1475	0.783864	27.9114	1.14561	0
6W_A-1401	2.32985	27.7914	0	0
6M_A-1461	0	27.6013	83.8636	26.4235
6W_A-1410	0.845753	27.198	0	0
6M_A-1513	2.62719	27.1459	0.476125	0
6W_A-1009	0.392701	27.0482	0.757396	0
6W_A-1023	3.24722	26.8857	5.16817	0
6M_A-1417	5.69239	26.7519	2.00231	0
6W_A-1463	1.90487	26.7371	0	0
6M_A-1449	0	26.6196	23.8091	0
6M_A-1477	3.34243	26.2998	4.89766	0
6W_A-1409	2.54356	26.2686	0.746997	0
6W_A-1454	3.69046	26.1596	12.2682	0
6M_A-1451	7.42771	26.1224	0	0
6M_A-1455	0	25.8215	0	0
6W_A-1495	5.64649	25.4308	68.9724	0
6W_A-1002	2.81571	25.2751	5.28476	0
6W_A-1420	4.91857	25.2076	0	0
6M_A-1366	0	25.1517	0.674003	0
6W_A-1456	5.4475	25.057	39.6073	0
6M_A-1491	0	24.6783	3.46781	0
6W_A-1438	0.722171	24.6613	0.650892	0
6M_A-1495	0	24.5486	0	0
6M_A-1427	0.444438	24.5214	0	0
6W_A-1499	0.699389	24.3866	0	0
6M_A-1436	0.801487	24.1152	72.6882	17.3734
6W_A-1464	0	24.0097	34.5998	0
6M_A-1429	5.30529	23.9791	5.00884	0
6W_A-1437	0.653802	23.7566	0	0
6W_A-1470	0	23.7533	0	0
6M_A-1478	6.10425	23.2795	0.546575	0
6M_A-1480	0	23.0015	0	0
6M_A-2637	0.499594	22.9477	0.573472	8.64204
6M_A-1441	3.73346	22.6785	0	0
6M_A-1407	1.93546	22.6311	0	0
6W_A-1467	3.09171	22.0622	1.31379	0
6M_A-2629	6.11705	21.6814	8.5928	0
6W_A-1006	7.06275	21.0193	0.166486	0
6M_A-1467	1.07602	20.7407	4.58933	0
6W_A-1474	0	20.6529	0	0
6M_A-1466	0	20.4262	0	0
6M_A-1494	2.06758	19.7959	0	0
6W_A-1447	5.1342	19.7417	0.362933	0
6M_A-1376	2.98657	19.5164	0	0
6W_A-1427	0.537876	18.9744	0	0
6M_A-1411	4.41999	18.9417	47.1407	0
6M_A-2612	0.691061	18.9356	8.41034	0
6M_A-1506	4.41362	18.3925	0.799182	0
6W_A-1416	0	18.2257	0	0
6M_A-1434	0	18.0129	0	0
6M_A-1405	0	18.0015	2.67245	0
6M_A-1428	0	17.9613	0	0
6W_A-1478	0	17.6938	0	0
6W_A-1019	3.63031	17.6667	0	0
6W_A-1005	5.26008	17.4971	5.11261	0
6M_A-1447	0.563468	16.6802	0	0
6M_A-1387	0	16.6173	8.89506	0.459508
6M_A-1404	0	16.075	2.54189	0
6M_A-1575	0	14.8814	1.108	0
6W_A-1000	4.94289	14.7932	0	0
6M_A-1509	1.8457	14.7486	88.3623	3.90609
6W_A-1404	0	14.3431	50.7195	0
6M_A-1433	0.709108	14.2561	0	0
6M_A-1456	6.88591	13.7548	0	0
6M_A-1457	0	13.0773	0	0
6W_A-1500	2.78049	12.9678	0	0
6M_A-1425	0	12.5005	0.787143	0
6W_A-1481	2.09549	12.1118	42.8787	0
6W_A-1506	4.24176	11.8239	0	0
6W_A-1412	0	11.5345	1.03872	0
6W_A-1374	0	11.4844	0	0
6W_A-1476	0	11.2145	0	0
6W_A-1389	3.61914	11.1969	0	0
6W_A-1001	4.02454	10.8938	12.1292	0
6M_A-1492	0	9.51737	0.914533	0
6M_A-1406	0	9.44459	2.51572	0
6M_A-1481	7.36143	9.10779	1.81696	0
6W_A-1169	0	8.31436	15.2184	0
6W_A-1461	0	7.7445	0	0
6M_A-2567	0.417306	7.01827	52.7768	0
6W_A-1406	0	6.8011	25.863	0
6W_A-1505	11.1298	6.04861	1.70538	0
6W_A-1462	0	5.73215	6.26304	0
6W_A-1482	2.96547	4.96819	80.7415	0
6W_A-1422	0	4.45587	10.8652	0
6W_A-1498	0	4.02118	76.3278	0
6W_A-1004	0	3.94215	4.59182	0
6W_A-1014	3.56287	3.74755	0	0
6W_A-1008	0	3.36856	1.95684	0
6W_A-1436	0	3.26306	102.671	2.93162
6W_A-1485	0	2.96471	38.9983	0
6W_A-1408	0	2.17539	60.8319	14.5244
6W_A-1003	0	1.2066	8.18908	0
6W_A-1424	0	1.05105	56.609	18.5975
6W_A-1429	0	0.807578	139.764	0
6M_A-1437	0	0	55.8527	0
6W_A-1010	0	0	9.79722	1.32133
6W_A-1012	0	0	0	0
6W_A-1013	0	0	1.45471	0
6W_A-1016	7.22433	0	0	0
6W_A-1028	0	0	41.621	3.70707
6W_A-1370	0	0	6.95772	0
6W_A-1377	0	0	0	14.2387
6W_A-1387	0	0	0.593619	0
6W_A-1405	0	0	4.94039	0
6W_A-1407	0	0	6.78951	0
6W_A-1417	0	0	0.607214	0
6W_A-1423	0	0	29.5798	22.5116
6W_A-1430	0	0	4.02828	0
6W_A-1432	0	0	42.9955	0
6W_A-1449	0	0	24.0364	24.0794
6W_A-1457	0	0	4.01802	0
6W_A-1466	0	0	71.0998	183.798
6W_A-1472	0	0	42.294	0
6W_A-1491	0	0	6.58937	0
6W_A-1492	0	0	18.9806	0
6W_A-1496	0	0	7.01257	0
