# Supplementary material for: Metabolic reprogramming of the infant gut by bifidobacteria-based probiotics drives exclusion of antibiotic-resistant pathobionts
Source: Cell Rep Med. 2026 Apr 20;7(5):102752. doi: 10.1016/j.xcrm.2026.102752 (PMC13198307; doi:10.1016/j.xcrm.2026.102752)
Supplement: Table S11. List of the detected ARGs [file mmc10.xlsx]

## Sheet: Table_S11_Resistome
ARGs	clinical relevance	Annotation	ARO Name	Protein Accession	DNA Accession	AMR Gene Family	Drug Class	Resistance Mechanism	ARGs	Annotation	6W_A-1000	6W_A-1001	6W_A-1002	6W_A-1003	6W_A-1004	6W_A-1005	6W_A-1006	6W_A-1007	6W_A-1008	6W_A-1009	6W_A-1010	6W_A-1011	6W_A-1012	6W_A-1013	6W_A-1014	6W_A-1015	6W_A-1016	6W_A-1017	6W_A-1019	6W_A-1023	6W_A-1026	6W_A-1028	6W_A-1030	6W_A-1169	6W_A-1190	6W_A-1361	6W_A-1366	6W_A-1370	6W_A-1374	6W_A-1376	6W_A-1377	6W_A-1385	6W_A-1387	6W_A-1389	6W_A-1393	6W_A-1401	6W_A-1402	6W_A-1403	6W_A-1404
AAC_6_IB_Su	yes	Aminoglycoside	AAC(6')-Ib-Suzhou	ABU55430.1	EU085533.1	AAC(6')	aminoglycoside antibiotic	antibiotic inactivation	AAC_6_IB_Su	Aminoglycoside	0	0	0	0	0	0	0	0	0	0	48.1179	0	0	0	0	0	0	0	0	0	0	0	0	0	0	0	0	0	0	0	0	0	0	0	0	0	0	0	0
AAC(3)-IIc	yes	Aminoglycoside	AAC(3)-IIc	CAA38525.1	X54723.1	AAC(3)	aminoglycoside antibiotic	antibiotic inactivation	AAC(3)-IIc	Aminoglycoside	0	0	0	0	0	0	0	0	0	0	0	0	0	0	0	0	0	0	0	0	0	0	0	0	0	0	0	0	0	0	0	0	0	0	0	0	0	0	0
AAC(3)-IId	yes	Aminoglycoside	AAC(3)-IId	ABS70977.1	EU022314.1	AAC(3)	aminoglycoside antibiotic	antibiotic inactivation	AAC(3)-IId	Aminoglycoside	0	0	574.867	0	0	0	0	0	0	0	0	0	0	0	0	233.727	0	0	0	0	1242.93	0	0	0	0	0	0	0	0	0	0	0	0	0	0	0	0	0	271.338
AAC(3)-IIe	yes	Aminoglycoside	AAC(3)-IIe	ABS70978.1	EU022315.1	AAC(3)	aminoglycoside antibiotic	antibiotic inactivation	AAC(3)-IIe	Aminoglycoside	0	0	0	0	0	0	0	0	0	0	4818.68	567.067	0	0	0	63.8533	0	0	0	0	0	0	0	0	0	0	0	0	0	0	0	0	0	0	0	0	0	0	204.058
AAC(6')-Ib	yes	Aminoglycoside	AAC(6')-Ib	AFJ11384.1	JQ808129.1	AAC(6')	aminoglycoside antibiotic	antibiotic inactivation	AAC(6')-Ib	Aminoglycoside	0	0	0	0	0	0	0	0	0	0	0	0	0	0	0	0	0	0	0	0	0	0	0	0	0	0	0	0	0	0	0	0	0	0	0	0	0	0	0
AAC(6')-Ib-cr1	yes	Multi-drug	AAC(6')-Ib-cr1	WP_071846215.1	NG_052213.1	AAC(6');AAC(6')-Ib-cr	aminoglycoside antibiotic;fluoroquinolone antibiotic	antibiotic inactivation	AAC(6')-Ib-cr1	Multi-drug	0	0	0	0	0	0	0	0	0	0	470.966	74.7762	0	0	0	11.2142	0	0	0	0	0	51.9677	0	0	0	0	0	0	0	0	0	0	0	0	0	0	0	0	0
AAC(6')-Ib-cr3	yes	Multi-drug	AAC(6')-Ib-cr3	ADY02579.1	HQ170516.1	AAC(6');AAC(6')-Ib-cr	aminoglycoside antibiotic;fluoroquinolone antibiotic	antibiotic inactivation	AAC(6')-Ib-cr3	Multi-drug	0	0	0	0	0	0	0	0	0	0	1159.87	158.679	0	0	0	0	0	0	0	0	0	0	0	0	0	0	0	0	0	0	0	0	0	0	0	0	0	0	0
AAC(6')-Ib-cr4	yes	Multi-drug	AAC(6')-Ib-cr4	KJX28101.1	JZKY01000061.1	AAC(6');AAC(6')-Ib-cr	aminoglycoside antibiotic;fluoroquinolone antibiotic	antibiotic inactivation	AAC(6')-Ib-cr4	Multi-drug	0	0	0	0	0	0	0	0	0	0	580.839	81.5146	0	0	0	14.3325	0	0	0	0	0	48.0959	0	0	0	0	0	0	0	0	0	0	0	0	0	0	0	0	32.983
AAC(6')-Ib-cr5	yes	Multi-drug	AAC(6')-Ib-cr5	ABX24471.1	EU161636.1	AAC(6');AAC(6')-Ib-cr	aminoglycoside antibiotic;fluoroquinolone antibiotic	antibiotic inactivation	AAC(6')-Ib-cr5	Multi-drug	0	0	0	0	0	0	0	0	0	0	242.982	24.9254	0	0	0	0	0	0	0	0	0	0	0	0	0	0	0	0	0	0	0	0	0	0	0	0	0	0	0
AAC(6')-Ib-cr6	yes	Multi-drug	AAC(6')-Ib-cr6	ACD56150.1	EU675686.2	AAC(6');AAC(6')-Ib-cr	aminoglycoside antibiotic;fluoroquinolone antibiotic	antibiotic inactivation	AAC(6')-Ib-cr6	Multi-drug	0	0	0	0	0	0	0	0	0	0	554.96	82.7303	0	0	0	0	0	0	0	0	0	51.3853	0	0	0	0	0	0	0	0	0	0	0	0	0	0	0	0	29.7067
AAC(6')-Ib-cr7	yes	Multi-drug	AAC(6')-Ib-cr7	NON98701.1	JABGAB010000032.1	AAC(6');AAC(6')-Ib-cr	aminoglycoside antibiotic;fluoroquinolone antibiotic	antibiotic inactivation	AAC(6')-Ib-cr7	Multi-drug	0	0	0	0	0	0	0	0	0	0	446.968	54.2494	0	0	0	0	0	0	0	0	0	37.6318	0	0	0	0	0	0	0	0	0	0	0	0	0	0	0	0	22.9395
AAC(6')-Ib-cr8	yes	Multi-drug	AAC(6')-Ib-cr8	AZK52946.1	CP034250.1	AAC(6');AAC(6')-Ib-cr	aminoglycoside antibiotic;fluoroquinolone antibiotic	antibiotic inactivation	AAC(6')-Ib-cr8	Multi-drug	0	0	0	0	0	0	0	0	0	0	176.987	0	0	0	0	0	0	0	0	0	0	0	0	0	0	0	0	0	0	0	0	0	0	0	0	0	0	0	11.4698
AAC(6')-Ib-cr9	yes	Multi-drug	AAC(6')-Ib-cr9	AYD68572.1	MH569711.1	AAC(6');AAC(6')-Ib-cr	aminoglycoside antibiotic;fluoroquinolone antibiotic	antibiotic inactivation	AAC(6')-Ib-cr9	Multi-drug	0	0	0	0	0	0	0	0	0	0	215.984	0	0	0	0	0	0	0	0	0	0	0	0	0	0	0	0	0	0	0	0	0	0	0	0	0	0	0	0
AAC(6')-Ib'	yes	Aminoglycoside	AAC(6')-Ib'	AAT74613.1	AY660529.1	AAC(6')	aminoglycoside antibiotic	antibiotic inactivation	AAC(6')-Ib'	Aminoglycoside	0	0	0	0	0	0	0	0	0	0	0	0	0	0	0	0	0	0	0	0	0	0	0	0	0	0	0	0	0	0	0	0	0	0	0	0	0	0	0
AAC(6')-Ib10	yes	Aminoglycoside	AAC(6')-Ib10	AAC46343.1	U59183.1	AAC(6')	aminoglycoside antibiotic	antibiotic inactivation	AAC(6')-Ib10	Aminoglycoside	0	0	0	0	0	0	0	0	0	0	87.0525	0	0	0	0	0	0	0	0	0	0	0	0	0	0	0	0	0	0	0	0	0	0	0	0	0	0	0	0
AAC(6')-Ib11	yes	Aminoglycoside	AAC(6')-Ib11	AAN41403.1	AY136758.1	AAC(6')	aminoglycoside antibiotic	antibiotic inactivation	AAC(6')-Ib11	Aminoglycoside	0	0	0	0	0	0	0	0	0	0	0	0	0	0	0	0	0	0	0	0	0	0	0	0	0	0	0	0	0	0	0	0	0	0	0	0	0	0	0
AAC(6')-Ib3	yes	Aminoglycoside	AAC(6')-Ib3	ACS44715.1	FJ854362.1	AAC(6')	aminoglycoside antibiotic	antibiotic inactivation	AAC(6')-Ib3	Aminoglycoside	0	0	0	0	0	0	0	0	0	0	0	0	0	0	0	0	0	0	0	0	0	0	0	0	0	0	0	0	0	0	0	0	0	0	0	0	0	0	0
AAC(6')-Ib4	yes	Aminoglycoside	AAC(6')-Ib4	AAL38577.1	AF445082.1	AAC(6')	aminoglycoside antibiotic	antibiotic inactivation	AAC(6')-Ib4	Aminoglycoside	0	0	0	0	0	0	0	0	0	0	38.9972	0	0	0	0	0	0	0	0	0	0	0	0	0	0	0	0	0	0	0	0	0	0	0	0	0	0	0	0
AAC(6')-Ib7	yes	Aminoglycoside	AAC(6')-Ib7	AKN19287.1	KR091911.1	AAC(6')	aminoglycoside antibiotic	antibiotic inactivation	AAC(6')-Ib7	Aminoglycoside	0	0	0	0	0	0	0	0	0	0	4030.87	2481.6	0	0	0	0	0	0	0	0	0	0	0	0	0	0	0	0	0	0	0	0	0	0	0	0	0	0	0
AAC(6')-Ib9	yes	Aminoglycoside	AAC(6')-Ib9	AAD02244.1	AF043381.1	AAC(6')	aminoglycoside antibiotic	antibiotic inactivation	AAC(6')-Ib9	Aminoglycoside	0	0	0	0	0	0	0	0	0	0	0	0	0	0	0	0	0	0	0	0	0	0	0	0	0	0	0	0	0	0	0	0	0	0	0	0	0	0	0
AAC(6')-Ic	yes	Aminoglycoside	AAC(6')-Ic	AAA26549.1	M94066.1	AAC(6')	aminoglycoside antibiotic	antibiotic inactivation	AAC(6')-Ic	Aminoglycoside	0	0	0	0	0	0	0	0	0	0	0	0	0	0	0	0	0	0	0	0	0	0	0	0	0	0	0	0	0	0	0	0	0	0	0	0	0	0	0
AAC(6')-If	yes	Aminoglycoside	AAC(6')-If	CAA39038.1	X55353.1	AAC(6')	aminoglycoside antibiotic	antibiotic inactivation	AAC(6')-If	Aminoglycoside	0	0	0	0	0	0	0	0	0	0	0	0	0	0	0	0	0	0	0	0	0	0	0	0	0	0	0	0	0	0	0	0	0	0	0	0	0	0	0
AAC(6')-Ii	yes	Aminoglycoside	AAC(6')-Ii	AAB63533.1	L12710.1	AAC(6')	aminoglycoside antibiotic	antibiotic inactivation	AAC(6')-Ii	Aminoglycoside	0	0	0	0	476.88	0	0	0	35.7999	24.4572	5852.86	0	0	0	0	47.2366	0	270.86	0	0	0	0	161.199	0	0	0	0	0	0	7.22933	4811.63	0	0	0	201.841	0	0	0	0
AAC(6')-Iid	yes	Aminoglycoside	AAC(6')-Iid	CAE50925.1	AJ584700.2	AAC(6')	aminoglycoside antibiotic	antibiotic inactivation	AAC(6')-Iid	Aminoglycoside	0	0	0	0	0	0	0	0	0	0	0	0	0	0	0	0	0	0	0	0	0	0	0	0	0	0	0	0	0	0	0	0	0	0	0	0	0	0	0
AAC(6')-Iih	yes	Aminoglycoside	AAC(6')-Iih	CAE50926.1	AJ584701.2	AAC(6')	aminoglycoside antibiotic	antibiotic inactivation	AAC(6')-Iih	Aminoglycoside	0	0	0	0	0	0	0	0	0	0	0	0	0	0	0	0	0	0	0	0	0	0	0	0	0	0	0	0	0	0	0	0	0	0	0	0	0	0	0
AAC6_IB_HZ	yes	Aminoglycoside	AAC(6')-Ib-Hangzhou	ACL37342.1	FJ503047.1	AAC(6')	aminoglycoside antibiotic	antibiotic inactivation	AAC6_IB_HZ	Aminoglycoside	0	0	0	0	0	0	0	0	0	0	0	0	0	0	0	0	0	0	0	0	0	0	0	0	0	0	0	0	0	0	0	0	0	0	0	0	0	0	0
AAC6_Ie_APH2_Ia	yes	Aminoglycoside	AAC(6')-Ie-APH(2'')-Ia bifunctional protein	AAA88548.1	GU565967.1	aminoglycoside bifunctional resistance protein	aminoglycoside antibiotic	antibiotic inactivation	AAC6_Ie_APH2_Ia	Aminoglycoside	0	0	18.7912	0	0	0	0	0	0	0	0	0	0	0	0	0	0	0	71.487	0	0	0	61.4569	27.9375	35.8123	0	173.635	0	66.9871	11.576	3173.73	0	0	199.591	0	0	24.3993	12.2307	22.9873
aad(6)	yes	Aminoglycoside	aad(6)	AAU10334.1	AY712687.1	ANT(6)	aminoglycoside antibiotic	antibiotic inactivation	aad(6)	Aminoglycoside	0	0	0	0	0	0	0	0	0	0	0	0	0	0	60.9077	84.8826	0	139.515	0	0	0	0	122.88	0	0	0	0	0	19.5977	37.2532	2508.35	0	112.212	0	1551.4	0	0	0	0
aadA	yes	Aminoglycoside	aadA	AAO49597.1	AF550679.1	ANT(3'')	aminoglycoside antibiotic	antibiotic inactivation	aadA	Aminoglycoside	0	0	0	0	24.669	0	42.9515	0	161.303	26.2005	0	1366.51	0	0	0	0	340.397	19.0937	0	0	0	2497.69	0	39.3255	0	0	0	0	183.483	28.0629	0	88.5764	0	0	0	0	0	0	51.4402
aadA10	yes	Aminoglycoside	aadA10	AAL36430.1	U37105.2	ANT(3'')	aminoglycoside antibiotic	antibiotic inactivation	aadA10	Aminoglycoside	0	0	0	0	0	0	0	0	0	0	0	0	0	0	0	0	0	0	0	0	0	0	0	0	0	0	0	0	0	0	0	0	0	0	0	0	0	0	0
aadA11	yes	Aminoglycoside	aadA11	AAV32840.1	AY758206.1	ANT(3'')	aminoglycoside antibiotic	antibiotic inactivation	aadA11	Aminoglycoside	0	0	0	0	0	0	0	0	0	0	0	0	0	0	0	0	0	0	0	0	0	0	0	0	0	0	0	0	0	0	0	0	0	0	0	0	0	0	0
aadA12	yes	Aminoglycoside	aadA12	ACJ47200.1	FJ381668.1	ANT(3'')	aminoglycoside antibiotic	antibiotic inactivation	aadA12	Aminoglycoside	0	0	0	0	0	0	0	0	80.6515	0	0	0	0	0	0	0	0	0	0	0	0	388.027	0	0	0	0	0	0	0	7.01573	0	0	0	0	0	0	0	0	0
aadA13	yes	Aminoglycoside	aadA13	ABW91178.1	EU746499.1	ANT(3'')	aminoglycoside antibiotic	antibiotic inactivation	aadA13	Aminoglycoside	0	0	0	0	0	0	0	0	0	0	0	0	0	0	0	0	0	0	0	0	0	12.4631	0	0	0	0	0	0	0	0	0	0	0	0	0	0	0	0	0
aadA15	yes	Aminoglycoside	aadA15	ABD58917.1	DQ393783.1	ANT(3'')	aminoglycoside antibiotic	antibiotic inactivation	aadA15	Aminoglycoside	0	0	0	0	0	0	0	0	62.0396	0	0	0	0	0	0	0	0	0	0	0	0	0	0	0	0	0	0	0	0	19.0427	0	0	0	0	0	0	0	0	0
aadA16	yes	Aminoglycoside	aadA16	ACF17980.1	EU675686.2	ANT(3'')	aminoglycoside antibiotic	antibiotic inactivation	aadA16	Aminoglycoside	0	0	0	0	0	0	0	0	0	0	0	0	0	0	0	0	0	0	0	0	0	0	0	0	0	0	0	0	0	0	0	0	0	0	0	0	0	0	0
aadA17	yes	Aminoglycoside	aadA17	ACK43806.1	FJ460181.2	ANT(3'')	aminoglycoside antibiotic	antibiotic inactivation	aadA17	Aminoglycoside	0	0	0	0	0	0	0	0	76.5155	0	0	0	0	0	0	0	0	0	0	0	0	0	0	0	0	0	0	0	0	0	0	0	0	0	0	0	0	0	0
aadA2	yes	Aminoglycoside	aadA2	AAF27727.1	AF156486.1	ANT(3'')	aminoglycoside antibiotic	antibiotic inactivation	aadA2	Aminoglycoside	0	521.716	0	0	0	0	0	0	172.184	0	0	0	0	0	0	0	0	0	0	0	0	0	0	0	0	0	0	0	0	0	0	0	0	59.2193	0	0	0	0	0
aadA21	yes	Aminoglycoside	aadA21	AAN87151.1	AY171244.1	ANT(3'')	aminoglycoside antibiotic	antibiotic inactivation	aadA21	Aminoglycoside	0	0	0	0	0	0	0	0	43.4277	0	0	310.29	0	0	0	0	0	0	0	0	0	538.717	0	0	0	0	0	0	0	0	0	0	0	0	0	0	0	0	0
aadA22	yes	Aminoglycoside	aadA22	CAK12750.1	AM261837.1	ANT(3'')	aminoglycoside antibiotic	antibiotic inactivation	aadA22	Aminoglycoside	0	0	0	0	0	0	0	0	95.1274	0	0	653.458	0	0	0	0	136.592	0	0	0	0	1181.66	0	0	0	0	0	0	0	0	0	0	0	0	0	0	0	0	0
aadA23	yes	Aminoglycoside	aadA23	CAH10847.1	AJ809407.1	ANT(3'')	aminoglycoside antibiotic	antibiotic inactivation	aadA23	Aminoglycoside	0	0	0	0	0	0	0	0	0	0	0	291.069	0	0	0	0	0	0	0	0	0	689.813	0	0	0	0	0	0	0	0	0	0	0	0	0	0	0	0	0
aadA24	yes	Aminoglycoside	aadA24	ABG72894.1	DQ677333.1	ANT(3'')	aminoglycoside antibiotic	antibiotic inactivation	aadA24	Aminoglycoside	0	0	0	0	0	0	0	0	172.184	0	0	1260.25	0	0	0	0	297.201	0	0	0	0	2133.19	0	51.5769	0	0	0	0	176.669	26.4593	0	39.9729	0	0	0	0	0	0	48.151
aadA25	yes	Aminoglycoside	aadA25	AET15272.1	CP003022.1	ANT(3'')	aminoglycoside antibiotic	antibiotic inactivation	aadA25	Aminoglycoside	0	0	0	0	0	0	0	0	0	0	0	0	0	0	0	0	0	0	0	0	0	0	0	0	0	0	0	0	0	0	0	0	0	0	0	0	0	0	0
aadA3	yes	Aminoglycoside	aadA3	AAC14728.1	AF047479.2	ANT(3'')	aminoglycoside antibiotic	antibiotic inactivation	aadA3	Aminoglycoside	0	293.011	0	0	0	0	0	0	146.827	0	0	0	0	0	0	0	0	0	0	0	0	0	0	0	0	0	0	0	0	0	0	0	0	0	0	0	0	0	0
aadA4	yes	Aminoglycoside	aadA4	AAN34365.1	AY138986.1	ANT(3'')	aminoglycoside antibiotic	antibiotic inactivation	aadA4	Aminoglycoside	0	0	0	0	0	0	0	0	0	0	0	0	0	0	0	0	0	0	0	0	0	0	0	0	0	0	0	0	0	0	0	0	0	0	0	0	0	0	0
aadA5	yes	Aminoglycoside	aadA5	AAF17880.1	AF137361.1	ANT(3'')	aminoglycoside antibiotic	antibiotic inactivation	aadA5	Aminoglycoside	0	0	567.309	0	0	0	0	0	1318.17	32.4884	0	0	0	0	0	265.574	0	761.861	0	0	0	467.655	37.3882	0	0	0	0	0	0	0	0	0	0	0	0	0	0	10.3026	0
aadA6	yes	Aminoglycoside	aadA6	CAJ32504.1	AM087411.1	ANT(3'')	aminoglycoside antibiotic	antibiotic inactivation	aadA6	Aminoglycoside	0	0	0	0	0	0	0	0	0	0	0	0	0	0	0	0	0	0	0	0	0	0	0	0	0	0	0	0	0	0	0	0	0	0	0	0	0	0	0
aadA8	yes	Aminoglycoside	aadA8	AAN41439.1	AY139603.1	ANT(3'')	aminoglycoside antibiotic	antibiotic inactivation	aadA8	Aminoglycoside	0	0	0	0	0	0	0	0	169.575	0	0	0	0	0	0	0	0	0	0	0	0	0	0	0	0	0	0	0	0	0	0	0	0	0	0	0	0	0	0
aadA8b	yes	Aminoglycoside	aadA8b	CAJ13568.1	AM040708.1	ANT(3'')	aminoglycoside antibiotic	antibiotic inactivation	aadA8b	Aminoglycoside	0	773.494	0	0	0	0	0	0	59.9716	0	0	0	0	0	0	0	0	0	0	0	0	0	0	0	0	0	0	0	0	0	0	0	0	0	0	0	0	0	0
aadS	yes	Aminoglycoside	aadS	AAA27459.1	M72415.1	ANT(6)	aminoglycoside antibiotic	antibiotic inactivation	aadS	Aminoglycoside	0	0	0	0	0	0	0	0	0	0	0	0	0	0	0	0	0	0	0	0	0	0	0	0	0	0	0	87.237	0	22.0494	0	0	0	0	0	0	0	0	0
Abau_AmvA	no	Multi-drug	Acinetobacter baumannii AmvA	ACQ82816.1	FJ911554.1	major facilitator superfamily (MFS) antibiotic efflux pump	disinfecting agents and antiseptics;macrolide antibiotic	antibiotic efflux
abeM	no	Multi-drug	abeM	BAD89844.2	AB204810.2	multidrug and toxic compound extrusion (MATE) transporter	disinfecting agents and antiseptics;fluoroquinolone antibiotic	antibiotic efflux
abeS	no	Multi-drug	abeS	ACJ59254.1	CP001172.1	small multidrug resistance (SMR) antibiotic efflux pump	aminocoumarin antibiotic;macrolide antibiotic	antibiotic efflux
ACI-1	yes	Beta-lactam	ACI-1	CAB51471.1	AJ007350.1	ACI beta-lactamase	cephalosporin;penam;penem	antibiotic inactivation	ACI-1	Beta-lactam	0	5690.83	0	0	0	0	0	0	0	265.542	0	0	0	73984.7	0	0	642.681	0	0	0	0	0	0	0	413.412	0	0	178.227	0	0	0	0	0	180.082	0	0	0	0	0
acrB	no	Multi-drug	acrB	AAC73564.1	U00096.3	resistance-nodulation-cell division (RND) antibiotic efflux pump	cephalosporin;disinfecting agents and antiseptics;fluoroquinolone antibiotic;glycylcycline;penam;phenicol antibiotic;rifamycin antibiotic;tetracycline antibiotic	antibiotic efflux
acrD	no	Aminoglycoside	acrD	BAA16344.1	AP009048.1	resistance-nodulation-cell division (RND) antibiotic efflux pump	aminoglycoside antibiotic	antibiotic efflux
AcrE	no	Multi-drug	AcrE	AAC76297.1	U00096.1	resistance-nodulation-cell division (RND) antibiotic efflux pump	cephalosporin;cephamycin;fluoroquinolone antibiotic;penam	antibiotic efflux
AcrF	no	Multi-drug	AcrF	AAC76298.1	U00096.1	resistance-nodulation-cell division (RND) antibiotic efflux pump	cephalosporin;cephamycin;fluoroquinolone antibiotic;penam	antibiotic efflux
AcrS	no	Multi-drug	AcrS	AAC76296.1	U00096.1	resistance-nodulation-cell division (RND) antibiotic efflux pump	cephalosporin;cephamycin;disinfecting agents and antiseptics;fluoroquinolone antibiotic;glycylcycline;penam;phenicol antibiotic;rifamycin antibiotic;tetracycline antibiotic	antibiotic efflux
ACT-2	yes	Beta-lactam	ACT-2	CAJ28994.1	AM076977.1	ACT beta-lactamase	carbapenem;cephalosporin;cephamycin;penam	antibiotic inactivation	ACT-2	Beta-lactam	0	0	0	0	0	0	0	0	0	0	0	0	0	0	0	0	0	0	0	0	0	0	0	0	0	0	0	0	0	0	0	0	0	0	0	0	0	0	0
ACT-24	yes	Beta-lactam	ACT-24	AHL39336.1	KJ207207.1	ACT beta-lactamase	carbapenem;cephalosporin;cephamycin;penam	antibiotic inactivation	ACT-24	Beta-lactam	0	0	0	0	0	0	0	0	0	0	0	0	0	0	0	0	0	0	0	0	0	0	0	0	0	0	0	0	0	0	0	0	0	0	0	0	0	0	0
ACT-32	yes	Beta-lactam	ACT-32	AIT76088.1	KM087835.1	ACT beta-lactamase	carbapenem;cephalosporin;cephamycin;penam	antibiotic inactivation	ACT-32	Beta-lactam	0	0	0	0	0	0	0	0	0	0	0	0	0	0	0	0	0	0	0	0	0	0	0	0	0	0	0	0	0	0	0	0	0	0	0	0	0	0	0
ACT-37	yes	Beta-lactam	ACT-37	AJG06172.1	KM926622.1	ACT beta-lactamase	carbapenem;cephalosporin;cephamycin;penam	antibiotic inactivation	ACT-37	Beta-lactam	0	0	0	0	0	0	0	0	0	0	0	0	0	0	0	0	0	0	0	0	0	0	0	0	0	0	0	0	0	0	0	0	0	0	0	0	0	0	0
ACT-4	yes	Beta-lactam	ACT-4	ABZ81086.1	EU427302.2	ACT beta-lactamase	carbapenem;cephalosporin;cephamycin;penam	antibiotic inactivation	ACT-4	Beta-lactam	0	0	0	0	0	0	0	0	0	0	0	0	0	0	0	0	0	0	0	0	0	0	0	0	0	0	0	0	0	0	0	0	0	0	0	0	0	0	0
ACT-40	yes	Beta-lactam	ACT-40	WP_045328874.1	NG_050703.1	ACT beta-lactamase	carbapenem;cephalosporin;cephamycin;penam	antibiotic inactivation	ACT-40	Beta-lactam	0	0	0	0	0	0	0	0	0	0	0	0	0	0	0	0	0	0	0	0	0	0	0	0	0	0	0	0	0	0	0	0	0	0	0	0	0	0	0
ACT-42	yes	Beta-lactam	ACT-42	WP_040117106.1	NG_050705.1	ACT beta-lactamase	carbapenem;cephalosporin;cephamycin;penam	antibiotic inactivation	ACT-42	Beta-lactam	0	0	0	0	0	0	0	0	0	0	0	0	0	0	0	0	0	0	0	0	0	0	0	0	0	0	0	0	0	0	0	0	0	0	0	0	0	0	0
ACT-51	yes	Beta-lactam	ACT-51	WP_045269678.1	NG_050714.1	ACT beta-lactamase	carbapenem;cephalosporin;cephamycin;penam	antibiotic inactivation	ACT-51	Beta-lactam	0	0	0	0	0	0	0	0	0	0	0	0	0	0	0	0	0	0	0	0	0	0	0	0	0	0	0	0	0	0	0	0	0	0	0	0	0	0	0
ACT-52	yes	Beta-lactam	ACT-52	WP_014882211.1	NG_050715.1	ACT beta-lactamase	carbapenem;cephalosporin;cephamycin;penam	antibiotic inactivation	ACT-52	Beta-lactam	0	0	0	0	0	0	0	0	0	0	0	0	0	0	0	0	0	0	0	0	0	0	0	0	0	0	0	0	0	0	0	0	0	0	0	0	0	0	0
ACT-65	yes	Beta-lactam	ACT-65	WP_047726486.1	NG_064665.1	ACT beta-lactamase	carbapenem;cephalosporin;cephamycin;penam	antibiotic inactivation	ACT-65	Beta-lactam	0	0	0	0	0	0	0	0	0	0	0	0	0	0	0	0	0	0	0	0	0	0	0	0	0	0	0	0	0	0	0	0	0	0	0	0	0	0	0
ACT-67	yes	Beta-lactam	ACT-67	WP_063147148.1	NG_064667.1	ACT beta-lactamase	carbapenem;cephalosporin;cephamycin;penam	antibiotic inactivation	ACT-67	Beta-lactam	0	0	0	0	0	0	0	0	0	0	0	0	0	0	0	0	0	0	0	0	0	0	0	0	0	0	0	0	0	0	0	0	0	0	0	0	0	0	0
ACT-70	yes	Beta-lactam	ACT-70	WP_047364854.1	NG_065856.1	ACT beta-lactamase	carbapenem;cephalosporin;cephamycin;penam	antibiotic inactivation	ACT-70	Beta-lactam	0	0	0	0	0	0	0	0	0	0	0	0	0	0	0	0	0	0	0	0	0	0	0	0	0	0	0	0	0	0	0	0	0	0	0	0	0	0	0
ACT-73	yes	Beta-lactam	ACT-73	WP_152315464.1	NG_066689.2	ACT beta-lactamase	carbapenem;cephalosporin;cephamycin;penam	antibiotic inactivation	ACT-73	Beta-lactam	0	0	0	0	0	0	0	0	0	0	0	0	0	0	0	0	0	0	0	0	0	0	0	0	0	0	0	0	0	0	0	0	0	0	0	0	0	0	0
ACT-74	yes	Beta-lactam	ACT-74	WP_032652275.1	NG_066690.1	ACT beta-lactamase	carbapenem;cephalosporin;cephamycin;penam	antibiotic inactivation	ACT-74	Beta-lactam	0	0	0	0	0	0	0	0	0	0	0	0	0	0	0	0	0	0	0	0	0	0	0	0	0	0	0	0	0	0	0	0	0	0	0	0	0	0	0
ADC-156	yes	Beta-lactam	ADC-156	WP_024436624.1	NG_055286.1	ADC beta-lactamases pending classification for carbapenemase activity	cephalosporin	antibiotic inactivation	ADC-156	Beta-lactam	0	0	0	0	0	0	0	0	0	0	0	0	0	0	0	0	0	0	0	0	0	0	0	0	0	0	0	0	0	0	0	0	0	0	0	0	0	0	0
adeB	no	Tetracycline	adeB	AAL14440.1	AF370885.1	resistance-nodulation-cell division (RND) antibiotic efflux pump	glycylcycline;tetracycline antibiotic	antibiotic efflux
adeF	no	Multi-drug	adeF	CAJ77856.1	CT025801.2	resistance-nodulation-cell division (RND) antibiotic efflux pump	fluoroquinolone antibiotic;tetracycline antibiotic	antibiotic efflux
adeG	no	Multi-drug	adeG	CAJ77857.1	CT025800.2	resistance-nodulation-cell division (RND) antibiotic efflux pump	fluoroquinolone antibiotic;tetracycline antibiotic	antibiotic efflux
adeH	no	Multi-drug	adeH	CAJ77855.1	CT025802.2	resistance-nodulation-cell division (RND) antibiotic efflux pump	fluoroquinolone antibiotic;tetracycline antibiotic	antibiotic efflux
adeI	no	Multi-drug	adeI	ACJ41739.1	CP001182.2	resistance-nodulation-cell division (RND) antibiotic efflux pump	carbapenem;cephalosporin;diaminopyrimidine antibiotic;fluoroquinolone antibiotic;lincosamide antibiotic;macrolide antibiotic;penem;phenicol antibiotic;rifamycin antibiotic;tetracycline antibiotic	antibiotic efflux
adeJ	no	Multi-drug	adeJ	AAX14802.1	AY769962.1	resistance-nodulation-cell division (RND) antibiotic efflux pump	carbapenem;cephalosporin;diaminopyrimidine antibiotic;fluoroquinolone antibiotic;lincosamide antibiotic;macrolide antibiotic;penem;phenicol antibiotic;rifamycin antibiotic;tetracycline antibiotic	antibiotic efflux
adeK	no	Multi-drug	adeK	AAX14803.1	AY769962.1	resistance-nodulation-cell division (RND) antibiotic efflux pump	carbapenem;cephalosporin;diaminopyrimidine antibiotic;fluoroquinolone antibiotic;lincosamide antibiotic;macrolide antibiotic;penem;phenicol antibiotic;rifamycin antibiotic;tetracycline antibiotic	antibiotic efflux
adeL	no	Multi-drug	adeL	ALH22601.1	KR297239.1	resistance-nodulation-cell division (RND) antibiotic efflux pump	fluoroquinolone antibiotic;tetracycline antibiotic	antibiotic efflux
adeN	no	Multi-drug	adeN	AGV28567.1	KF147862.1	resistance-nodulation-cell division (RND) antibiotic efflux pump	carbapenem;cephalosporin;diaminopyrimidine antibiotic;fluoroquinolone antibiotic;lincosamide antibiotic;macrolide antibiotic;penem;phenicol antibiotic;rifamycin antibiotic;tetracycline antibiotic	antibiotic efflux
ANT(2'')-Ia	yes	Aminoglycoside	ANT(2'')-Ia	AAC64365.1	AF078527.1	ANT(2'')	aminoglycoside antibiotic	antibiotic inactivation	ANT(2'')-Ia	Aminoglycoside	0	0	0	0	0	19.562	0	0	0	0	0	0	0	0	0	0	0	0	0	0	0	0	0	17.0116	0	0	10.9254	0	53.9572	0	0	0	0	0	0	0	0	0	0
ANT(3'')-IIa	yes	Aminoglycoside	ANT(3'')-IIa	CAA26199.1	X02340.1	ANT(3'')	aminoglycoside antibiotic	antibiotic inactivation	ANT(3'')-IIa	Aminoglycoside	0	0	0	0	0	0	96.2432	0	347.116	123.068	0	2385.13	1384.8	0	0	0	540.588	0	0	0	0	4431.5	0	473.97	0	0	0	0	323.497	56.3486	0	185.334	0	0	0	0	0	0	47.8084
ANT(4')-Ia	yes	Aminoglycoside	ANT(4')-Ia	AAA92254.1	K02551.1	ANT(4')	aminoglycoside antibiotic	antibiotic inactivation	ANT(4')-Ia	Aminoglycoside	0	0	0	0	0	0	0	0	0	0	0	0	0	0	0	0	0	0	0	0	0	0	0	0	0	0	0	0	0	0	0	0	0	0	0	0	0	0	0
ANT(4')-IIb	yes	Aminoglycoside	ANT(4')-IIb	AAM76670.1	AY114142.1	ANT(4')	aminoglycoside antibiotic	antibiotic inactivation	ANT(4')-IIb	Aminoglycoside	0	0	0	0	0	0	0	0	0	0	0	0	0	0	0	0	0	0	0	0	0	0	0	0	0	0	0	0	0	0	0	0	0	0	0	0	0	0	0
ANT(6)-Ia	yes	Aminoglycoside	ANT(6)-Ia	AHE40557.1	KF648874.1	ANT(6)	aminoglycoside antibiotic	antibiotic inactivation	ANT(6)-Ia	Aminoglycoside	0	1623.02	0	0	0	0	0	0	0	0	0	0	0	0	0	0	0	228.992	20.1154	0	0	0	0	0	0	0	0	197.231	0	0	0	0	729.234	0	0	0	0	0	0
ANT(6)-Ib	yes	Aminoglycoside	ANT(6)-Ib	CBH51824.1	FN594949.1	ANT(6)	aminoglycoside antibiotic	antibiotic inactivation	ANT(6)-Ib	Aminoglycoside	0	0	0	0	0	0	0	0	0	0	0	0	0	0	0	0	0	0	0	0	0	0	0	0	0	0	0	0	0	0	0	0	0	0	0	0	0	0	0
ANT(9)-Ia	yes	Aminoglycoside	ANT(9)-Ia	CAA26428.1	X02588.1	ANT(9)	aminoglycoside antibiotic	antibiotic inactivation	ANT(9)-Ia	Aminoglycoside	0	4329.1	0	0	2320.59	0	0	0	0	0	0	0	0	0	274.727	0	0	828.858	51.2222	0	0	0	0	0	0	0	0	611.051	396.783	0	0	0	1393.69	0	0	0	0	0	8.12991
ANT3II_ANT6II	yes	Aminoglycoside	ANT(3'')-II-AAC(6')-IId bifunctional protein	AAL51021.2	AF453998.2	aminoglycoside bifunctional resistance protein	aminoglycoside antibiotic	antibiotic inactivation	ANT3II_ANT6II	Aminoglycoside	0	0	0	0	0	0	0	0	0	0	0	0	0	0	0	0	0	0	0	0	0	0	0	0	0	0	0	0	0	0	0	0	0	0	0	0	0	0	0
APH(3'')-Ib	yes	Aminoglycoside	APH(3'')-Ib	ABK33456.1	AF313472.2	APH(3'')	aminoglycoside antibiotic	antibiotic inactivation	APH(3'')-Ib	Aminoglycoside	160.926	7169.43	5379.34	13121.5	8449.39	15690.8	120.32	0	20904.9	5016.15	28023.4	10073.6	12215.2	5057.85	1164.63	2435.88	1864.53	1076.8	2559.07	4408.57	9351.14	18758	132.651	839.336	1167.91	1764.44	16.586	7709.69	3172.37	441.318	22795.4	529.99	6394.62	485.146	4745.29	0	0	0	13972.1
APH(3')-Ia	yes	Aminoglycoside	APH(3')-Ia	CAE51638.1	BX664015.1	APH(3')	aminoglycoside antibiotic	antibiotic inactivation	APH(3')-Ia	Aminoglycoside	0	0	42.8329	0	19.1548	0	0	0	0	0	26.5238	0	0	0	0	0	0	0	0	0	0	1504.02	0	28.6267	0	0	13.278	0	53.7329	0	105.043	0	0	0	0	0	0	0	10.1415
APH(3')-Ib	yes	Aminoglycoside	APH(3')-Ib	AAA26412.1	M20305.1	APH(3')	aminoglycoside antibiotic	antibiotic inactivation	APH(3')-Ib	Aminoglycoside	0	0	0	0	0	0	0	0	0	0	0	0	0	0	0	0	0	0	0	0	0	0	0	0	0	0	0	0	0	0	0	0	0	0	0	0	0	0	0
APH(3')-IIIa	yes	Aminoglycoside	APH(3')-IIIa	AGV10830.1	CP004067.1	APH(3')	aminoglycoside antibiotic	antibiotic inactivation	APH(3')-IIIa	Aminoglycoside	0	0	0	0	0	0	0	0	0	0	0	0	0	0	140.595	186.586	0	177.536	0	0	0	0	236.908	0	0	0	0	0	69.3343	28.9555	3969.66	0	25.3608	0	2646.8	0	0	0	7.20648
APH(6)-Id	yes	Aminoglycoside	APH(6)-Id	AAC23556.1	AF024602.1	APH(6)	aminoglycoside antibiotic	antibiotic inactivation	APH(6)-Id	Aminoglycoside	174.744	7115.41	5257.5	12766.6	8524.76	14947.4	125.737	0	20568	5031.3	29385	10398.8	10304.1	0	1148.95	2523.27	1881.29	912.392	2750.47	4948.5	13883	20004	127.421	697.711	1260.49	1627.79	15.9321	8118.3	2725.51	451.421	21989.7	286.624	7127.11	508.941	4885.62	0	0	6.4745	15162.1
arlR	no	Multi-drug	arlR	ATC67679.1	CP023390.1	major facilitator superfamily (MFS) antibiotic efflux pump	disinfecting agents and antiseptics;fluoroquinolone antibiotic	antibiotic efflux
arlS	no	Multi-drug	arlS	ABD30512.1	CP000253.1	major facilitator superfamily (MFS) antibiotic efflux pump	disinfecting agents and antiseptics;fluoroquinolone antibiotic	antibiotic efflux
ArnT	no	Peptide antibiotic	ArnT	CDO12042.1	FO834906.1	pmr phosphoethanolamine transferase	peptide antibiotic	antibiotic target alteration
arr-2	yes	Rifamycin	arr-2	AAC64366.1	AF078527.1	rifampin ADP-ribosyltransferase (Arr)	rifamycin antibiotic	antibiotic inactivation	arr-2	Rifamycin	0	0	0	0	0	0	0	0	0	0	0	0	0	0	0	0	0	0	0	0	0	0	0	0	0	0	0	0	0	0	0	0	0	0	0	0	0	0	0
arr-3	yes	Rifamycin	arr-3	ACD56151.1	EU675686.1	rifampin ADP-ribosyltransferase (Arr)	rifamycin antibiotic	antibiotic inactivation	arr-3	Rifamycin	0	0	0	0	0	0	0	0	0	0	0	0	0	0	0	0	0	0	0	0	0	0	0	0	0	0	0	0	0	0	0	0	0	0	0	0	0	0	0
bacA	no	Peptide antibiotic	bacA	AAC76093.1	U00096.3	undecaprenyl pyrophosphate related proteins	peptide antibiotic	antibiotic target alteration
Bado_rpoB_RIF	no	Multi-drug	Bifidobacterium adolescentis rpoB mutants conferring resistance to rifampicin	WP_041777404.1	NC_008618.1	rifamycin-resistant beta-subunit of RNA polymerase (rpoB)	peptide antibiotic;rifamycin antibiotic	antibiotic target alteration;antibiotic target replacement
baeR	no	Multi-drug	baeR	BAA15935.1	AP009048.1	resistance-nodulation-cell division (RND) antibiotic efflux pump	aminocoumarin antibiotic;aminoglycoside antibiotic	antibiotic efflux
baeS	no	Multi-drug	baeS	BAA15934.1	AP009048.1	resistance-nodulation-cell division (RND) antibiotic efflux pump	aminocoumarin antibiotic;aminoglycoside antibiotic	antibiotic efflux
Bbif_ileS_MUP	no	Mupirocin-like antibiotic	Bifidobacterium bifidum ileS conferring resistance to mupirocin	ADP36409.1	CP001840.1	antibiotic-resistant isoleucyl-tRNA synthetase (ileS)	mupirocin-like antibiotic	antibiotic target alteration
CARB-10	no	Beta-lactam	CARB-10	ACJ61335.1	EU850412.1	CARB beta-lactamase	penam	antibiotic inactivation
CARB-14	no	Beta-lactam	CARB-14	AFI72872.1	JQ364968.1	CARB beta-lactamase	penam	antibiotic inactivation
CARB-16	no	Beta-lactam	CARB-16	CCW43444.1	HF953351.1	CARB beta-lactamase	penam	antibiotic inactivation
CARB-3	no	Beta-lactam	CARB-3	AAB19430.2	S46063.1	CARB beta-lactamase	penam	antibiotic inactivation
CARB-49	no	Beta-lactam	CARB-49	WP_068981631.1	NG_051466.1	CARB beta-lactamase	penam	antibiotic inactivation
CARB-5	no	Beta-lactam	CARB-5	AAF61417.1	AF135373.1	CARB beta-lactamase	penam	antibiotic inactivation
CARB-50	no	Beta-lactam	CARB-50	WP_128268233.1	NG_063836.1	CARB beta-lactamase	penam	antibiotic inactivation
CARB-54	no	Beta-lactam	CARB-54	WP_179284317.1	NG_070176.1	CARB beta-lactamase	penam	antibiotic inactivation
CARB-8	no	Beta-lactam	CARB-8	AAO59455.1	AY178993.1	CARB beta-lactamase	penam	antibiotic inactivation
catA4	yes	Phenicol	catA4	AAA25655.1	M11587.1	chloramphenicol acetyltransferase (CAT)	phenicol antibiotic	antibiotic inactivation	catA4	Phenicol	0	0	0	0	0	0	0	0	0	0	0	0	0	0	0	0	0	0	0	0	0	0	0	0	0	0	0	0	0	0	0	0	0	0	0	0	0	0	0
catA8	yes	Phenicol	catA8	AFN69318.1	JQ922409.1	chloramphenicol acetyltransferase (CAT)	phenicol antibiotic	antibiotic inactivation	catA8	Phenicol	0	0	0	0	0	0	0	0	0	0	0	0	0	0	0	0	0	173.081	0	0	0	0	0	0	0	0	0	0	0	0	0	0	23.3355	0	0	0	0	0	0
catB3	yes	Phenicol	catB3	AFQ93498.1	JX101693.1	chloramphenicol acetyltransferase (CAT)	phenicol antibiotic	antibiotic inactivation	catB3	Phenicol	0	0	0	0	0	0	0	0	0	0	0	0	0	0	0	0	0	0	0	0	0	0	0	0	0	0	0	0	0	0	0	0	0	0	0	0	0	0	0
catI	yes	Phenicol	catI	CAA23899.1	V00622.1	chloramphenicol acetyltransferase (CAT)	phenicol antibiotic	antibiotic inactivation	catI	Phenicol	0	1549.76	0	2114.46	0	0	0	0	598.062	0	0	0	1661.76	4979.48	0	0	1529.84	51.553	0	0	0	11264.1	0	8010.61	572.996	0	0	6613.74	0	114.256	0	0	0	0	0	0	0	0	6949.25
catII	yes	Phenicol	catII	CAA37806.1	X53797.1	chloramphenicol acetyltransferase (CAT)	phenicol antibiotic	antibiotic inactivation	catII	Phenicol	0	0	0	0	0	0	0	0	0	0	0	0	0	0	0	0	0	0	0	0	0	0	0	0	0	0	0	0	0	0	0	0	0	0	410.162	0	0	0	0
catP	yes	Phenicol	catP	AAB51421.1	U15027.1	chloramphenicol acetyltransferase (CAT)	phenicol antibiotic	antibiotic inactivation	catP	Phenicol	0	0	0	0	0	0	0	0	0	0	0	0	0	0	0	0	0	0	0	0	0	0	0	0	0	0	0	0	0	0	0	0	0	0	0	0	0	0	0
catQ	yes	Phenicol	catQ	AAA23215.1	M55620.1	chloramphenicol acetyltransferase (CAT)	phenicol antibiotic	antibiotic inactivation	catQ	Phenicol	178.99	0	0	0	0	0	0	2644.43	0	73.9779	0	0	0	0	0	0	0	0	0	0	0	0	0	357.862	0	0	0	0	0	9.62158	0	0	0	0	0	375.379	0	0	193.865
catS	yes	Phenicol	catS	CAA52904.1	X74948.1	chloramphenicol acetyltransferase (CAT)	phenicol antibiotic	antibiotic inactivation	catS	Phenicol	0	0	0	0	0	0	0	0	0	0	0	0	0	0	0	0	0	0	0	0	0	0	0	0	0	0	0	0	0	0	0	0	0	0	0	91.0687	0	0	0
CblA-1	yes	Beta-lactam	CblA-1	ACT97415.1	GQ343019.1	CblA beta-lactamase	cephalosporin	antibiotic inactivation	CblA-1	Beta-lactam	0	0	0	0	0	0	0	0	0	0	682.021	0	0	0	0	0	2807.98	0	0	0	0	0	0	0	0	0	0	1449.12	0	0	0	0	0	0	0	0	0	0	0
CBP-1	yes	Beta-lactam	CBP-1	ALF06101.1	KP718480.1	CBP beta-lactamase	penam	antibiotic inactivation	CBP-1	Beta-lactam	0	0	0	0	0	0	0	0	0	0	0	0	0	0	0	0	0	0	0	0	0	0	0	6827.5	0	0	0	0	0	0	0	0	0	0	0	0	0	0	0
Ccol_ACT_CHL	no	Phenicol	Campylobacter coli chloramphenicol acetyltransferase	AAA23018.1	M35190.1	chloramphenicol acetyltransferase (CAT)	phenicol antibiotic	antibiotic inactivation
CcrA	yes	Beta-lactam	CcrA	AAA22904.1	M63556.1	CfiA beta-lactamase	carbapenem	antibiotic inactivation	CcrA	Beta-lactam	0	0	0	0	0	0	0	0	0	0	0	0	0	0	0	0	380.065	0	0	0	0	0	0	0	0	0	0	0	0	0	0	0	0	0	0	0	0	0	0
CDD-1	no	Beta-lactam	CDD-1	WP_009901927.1	NG_065860.1	CDD beta-lactamase	carbapenem	antibiotic inactivation
CDD-2	no	Beta-lactam	CDD-2	WP_021361759.1	NG_065861.1	CDD beta-lactamase	carbapenem	antibiotic inactivation
cdeA	no	Multi-drug	cdeA	CAE00499.1	AJ574887.1	multidrug and toxic compound extrusion (MATE) transporter	disinfecting agents and antiseptics;fluoroquinolone antibiotic	antibiotic efflux
cepA	yes	Beta-lactam	cepA	AAA21532.1	U05883.1	CepA beta-lactamase	cephalosporin	antibiotic inactivation	cepA	Beta-lactam	0	0	0	2738.57	0	0	0	0	2098.55	0	5398.41	0	0	0	1557.76	0	0	0	0	0	0	0	0	0	0	0	0	3188.16	0	0	0	0	0	0	0	0	0	0	0
CepA-29	yes	Beta-lactam	CepA-29	WP_063865204.1	NG_050385.1	CepA beta-lactamase	cephalosporin	antibiotic inactivation	CepA-29	Beta-lactam	0	0	0	1404.52	0	0	0	0	2951.02	0	1270.32	0	0	0	2533.99	0	0	0	0	0	0	0	0	0	0	0	0	0	0	0	0	0	0	0	0	0	0	0	0
CepA-44	yes	Beta-lactam	CepA-44	WP_032579291.1	NG_050386.1	CepA beta-lactamase	cephalosporin	antibiotic inactivation	CepA-44	Beta-lactam	0	0	0	0	0	0	0	0	1675.94	0	383.494	0	0	0	235.883	0	0	0	0	0	0	0	0	0	0	0	0	0	0	0	0	0	0	0	0	0	0	0	0
CepA-49	yes	Beta-lactam	CepA-49	WP_008659027.1	NG_050387.1	CepA beta-lactamase	cephalosporin	antibiotic inactivation	CepA-49	Beta-lactam	0	0	0	15654.7	0	0	0	0	457.073	0	11650.5	0	0	0	656.267	0	0	0	0	0	0	0	0	0	0	0	0	0	0	0	0	0	0	0	0	0	0	0	0
CfiA10	yes	Beta-lactam	CfiA10	WP_063865205.1	NG_050388.1	CfiA beta-lactamase	carbapenem	antibiotic inactivation	CfiA10	Beta-lactam	0	0	0	0	0	0	0	0	0	0	0	0	0	0	0	0	0	0	0	0	0	0	0	0	0	0	0	0	0	0	0	0	0	0	0	0	0	0	0
CfiA11	yes	Beta-lactam	CfiA11	WP_063843236.1	NG_047630.1	CfiA beta-lactamase	carbapenem	antibiotic inactivation	CfiA11	Beta-lactam	0	0	0	0	14934.7	0	0	0	0	0	0	0	0	0	0	0	0	0	0	0	0	0	0	0	0	0	0	0	0	0	0	0	0	0	0	0	0	0	0
CfiA14	yes	Beta-lactam	CfiA14	WP_005780969.1	NG_050390.1	CfiA beta-lactamase	carbapenem	antibiotic inactivation	CfiA14	Beta-lactam	0	0	0	0	0	0	0	0	0	0	0	0	0	0	0	0	0	0	0	0	0	0	0	0	0	0	0	0	0	0	0	0	0	0	0	0	0	0	0
CfiA18	yes	Beta-lactam	CfiA18	WP_085562388.1	NG_054673.1	CfiA beta-lactamase	carbapenem	antibiotic inactivation	CfiA18	Beta-lactam	0	0	0	0	0	0	0	0	0	0	0	0	0	0	0	0	0	0	0	0	0	0	0	0	0	0	0	0	0	0	0	0	0	0	0	0	0	0	0
CfiA19	yes	Beta-lactam	CfiA19	WP_085562383.1	NG_054664.1	CfiA beta-lactamase	carbapenem	antibiotic inactivation	CfiA19	Beta-lactam	0	0	0	0	0	0	0	0	0	0	0	0	0	0	0	0	0	0	0	0	0	0	0	0	0	0	0	0	0	0	0	0	0	0	0	0	0	0	0
CfiA2	yes	Beta-lactam	CfiA2	WP_015083750.1	NG_050391.1	CfiA beta-lactamase	carbapenem	antibiotic inactivation	CfiA2	Beta-lactam	0	0	0	0	0	0	0	0	0	0	0	0	0	0	0	0	0	0	0	0	0	0	0	0	0	0	0	0	0	0	0	0	0	0	0	0	0	0	0
CfiA22	yes	Beta-lactam	CfiA22	WP_085562385.1	NG_054668.1	CfiA beta-lactamase	carbapenem	antibiotic inactivation	CfiA22	Beta-lactam	0	0	0	0	5788.41	0	0	0	0	0	0	0	0	0	0	0	244.982	0	0	0	0	0	0	0	0	0	0	0	0	0	0	0	0	0	0	0	0	0	0
CfiA23	yes	Beta-lactam	CfiA23	WP_085562386.1	NG_054669.1	CfiA beta-lactamase	carbapenem	antibiotic inactivation	CfiA23	Beta-lactam	0	0	0	0	0	0	0	0	0	0	0	0	0	0	0	0	0	0	0	0	0	0	0	0	0	0	0	0	0	0	0	0	0	0	0	0	0	0	0
CfiA24	yes	Beta-lactam	CfiA24	WP_085562387.1	NG_054670.1	CfiA beta-lactamase	carbapenem	antibiotic inactivation	CfiA24	Beta-lactam	0	0	0	0	0	0	0	0	0	0	0	0	0	0	0	0	0	0	0	0	0	0	0	0	0	0	0	0	0	0	0	0	0	0	0	0	0	0	0
CfiA26	yes	Beta-lactam	CfiA26	WP_197749417.1	NG_071227.1	CfiA beta-lactamase	carbapenem	antibiotic inactivation	CfiA26	Beta-lactam	0	0	0	0	0	0	0	0	0	0	0	0	0	0	0	0	0	0	0	0	0	0	0	0	0	0	0	0	0	0	0	0	0	0	0	0	0	0	0
CfiA27	yes	Beta-lactam	CfiA27	WP_197749418.1	NG_071228.1	CfiA beta-lactamase	carbapenem	antibiotic inactivation	CfiA27	Beta-lactam	0	0	0	0	2982.78	0	0	0	0	0	0	0	0	0	0	0	423.567	0	0	0	0	0	0	0	0	0	0	0	0	0	0	0	0	0	0	0	0	0	0
CfiA4	yes	Beta-lactam	CfiA4	WP_005821510.1	NG_050392.1	CfiA beta-lactamase	carbapenem	antibiotic inactivation	CfiA4	Beta-lactam	0	0	0	0	4194.13	0	0	0	0	0	0	0	0	0	0	0	0	0	0	0	0	0	0	0	0	0	0	0	0	0	0	0	0	0	0	0	0	0	0
CfiA8	yes	Beta-lactam	CfiA8	WP_063865206.1	NG_050393.1	CfiA beta-lactamase	carbapenem	antibiotic inactivation	CfiA8	Beta-lactam	0	0	0	0	0	0	0	0	0	0	0	0	0	0	0	0	0	0	0	0	0	0	0	0	0	0	0	0	0	0	0	0	0	0	0	0	0	0	0
CfiA9	yes	Beta-lactam	CfiA9	WP_063865207.1	NG_050394.1	CfiA beta-lactamase	carbapenem	antibiotic inactivation	CfiA9	Beta-lactam	0	0	0	0	0	0	0	0	0	0	0	0	0	0	0	0	0	0	0	0	0	0	0	0	0	0	0	0	0	0	0	0	0	0	0	0	0	0	0
CfxA	yes	Beta-lactam	CfxA	AAB17891.1	U38243.1	CfxA beta-lactamase	cephamycin	antibiotic inactivation	CfxA	Beta-lactam	0	0	0	0	0	0	146.362	0	0	176.904	60.3217	0	0	11283.1	379.869	0	332.411	0	0	0	0	0	0	0	0	0	0	13869.9	0	0	0	0	0	0	0	0	0	0	0
CfxA2	yes	Beta-lactam	CfxA2	AAD23513.1	AF118110.1	CfxA beta-lactamase	cephamycin	antibiotic inactivation	CfxA2	Beta-lactam	0	0	0	0	0	0	269.614	0	0	251.456	62.0452	0	0	19031.6	528.324	0	463.954	0	0	0	0	0	0	0	0	0	0	23166.8	0	0	0	0	0	0	0	0	0	0	0
CfxA3	yes	Beta-lactam	CfxA3	AAL79549.2	AF472622.2	CfxA beta-lactamase	cephamycin	antibiotic inactivation	CfxA3	Beta-lactam	0	0	0	0	0	0	136.458	0	0	163.004	141.325	0	0	8948.8	194.301	0	273.751	0	0	0	0	0	0	0	0	0	0	11446	0	0	0	0	0	0	0	0	0	0	0
CfxA4	yes	Beta-lactam	CfxA4	AAV37205.1	AY769933.1	CfxA beta-lactamase	cephamycin	antibiotic inactivation	CfxA4	Beta-lactam	0	0	0	0	0	0	160.668	0	0	135.205	48.2574	0	0	9147.37	261.979	0	273.751	0	0	0	0	0	0	0	0	0	0	11189.9	0	0	0	0	0	0	0	0	0	0	0
CfxA5	yes	Beta-lactam	CfxA5	AAV37206.1	AY769934.1	CfxA beta-lactamase	cephamycin	antibiotic inactivation	CfxA5	Beta-lactam	0	0	0	0	0	0	134.257	0	0	98.5607	44.8104	0	0	9319.46	296.909	0	325.301	0	0	0	0	0	0	0	0	0	0	11440.9	0	0	0	0	0	0	0	0	0	0	0
CfxA6	yes	Beta-lactam	CfxA6	ACT97371.1	GQ342996.1	CfxA beta-lactamase	cephamycin	antibiotic inactivation	CfxA6	Beta-lactam	0	0	9539.37	0	0	0	0	0	0	0	0	0	0	86835.3	0	0	0	0	0	0	0	0	0	0	0	0	0	98.7071	0	0	0	0	0	0	0	0	0	0	0
cmeA	no	Multi-drug	cmeA	ABS43901.1	CP000768.1	resistance-nodulation-cell division (RND) antibiotic efflux pump	cephalosporin;fluoroquinolone antibiotic;fusidane antibiotic;macrolide antibiotic	antibiotic efflux
cmeB	no	Multi-drug	cmeB	ABS43151.1	CP000768.1	resistance-nodulation-cell division (RND) antibiotic efflux pump	cephalosporin;fluoroquinolone antibiotic;fusidane antibiotic;macrolide antibiotic	antibiotic efflux
cmeC	no	Multi-drug	cmeC	BAO79432.1	AB894099.1	resistance-nodulation-cell division (RND) antibiotic efflux pump	cephalosporin;fluoroquinolone antibiotic;fusidane antibiotic;macrolide antibiotic	antibiotic efflux
cmeR	no	Multi-drug	cmeR	CAL34518.1	AL111168.1	resistance-nodulation-cell division (RND) antibiotic efflux pump	cephalosporin;fluoroquinolone antibiotic;fusidane antibiotic;macrolide antibiotic	antibiotic efflux
cmlA1	no	Phenicol	cmlA1	AAA26057.1	M64556.1	major facilitator superfamily (MFS) antibiotic efflux pump	phenicol antibiotic	antibiotic efflux
cmlA5	no	Phenicol	cmlA5	AAM77075.1	AY115475.1	major facilitator superfamily (MFS) antibiotic efflux pump	phenicol antibiotic	antibiotic efflux
cmlA6	no	Phenicol	cmlA6	AAK52606.1	AF294653.1	major facilitator superfamily (MFS) antibiotic efflux pump	phenicol antibiotic	antibiotic efflux
cmlB1	no	Phenicol	cmlB1	CAL30186.1	AM296481.1	major facilitator superfamily (MFS) antibiotic efflux pump	phenicol antibiotic	antibiotic efflux
cmx	no	Phenicol	cmx	AAG03380.1	AF024666.2	major facilitator superfamily (MFS) antibiotic efflux pump	phenicol antibiotic	antibiotic efflux
CMY-102	yes	Beta-lactam	CMY-102	AHA80103.1	KF526115.1	CMY beta-lactamase	cephamycin	antibiotic inactivation	CMY-102	Beta-lactam	0	0	0	0	0	0	0	0	0	0	0	0	0	0	0	0	0	0	0	0	0	0	0	0	0	0	0	0	0	0	0	0	0	0	0	0	0	0	0
CMY-103	yes	Beta-lactam	CMY-103	AHA80104.1	KF526116.1	CMY beta-lactamase	cephamycin	antibiotic inactivation	CMY-103	Beta-lactam	0	0	0	0	0	0	0	0	0	0	0	0	0	0	0	0	0	0	0	0	0	0	0	0	0	0	0	0	0	0	0	0	0	0	0	0	0	0	0
CMY-105	yes	Beta-lactam	CMY-105	AHL39330.1	KJ207205.1	CMY beta-lactamase	cephamycin	antibiotic inactivation	CMY-105	Beta-lactam	0	0	0	0	0	0	0	0	0	0	0	0	0	0	0	0	0	0	0	0	0	0	0	0	0	0	0	0	0	0	0	0	0	0	0	0	0	0	0
CMY-106	yes	Beta-lactam	CMY-106	WP_063859654.1	NG_048776.1	CMY beta-lactamase	cephamycin	antibiotic inactivation	CMY-106	Beta-lactam	0	0	0	0	0	0	0	0	0	0	0	0	0	0	0	0	0	0	0	0	0	0	0	0	0	0	0	0	0	0	0	0	0	0	0	0	0	0	0
CMY-109	yes	Beta-lactam	CMY-109	WP_032948363.1	NG_048779.1	CMY beta-lactamase	cephamycin	antibiotic inactivation	CMY-109	Beta-lactam	0	0	0	0	0	0	0	0	0	0	0	0	0	0	0	0	0	0	0	0	0	0	0	0	0	0	0	0	0	0	0	0	0	0	0	0	0	0	0
CMY-110	yes	Beta-lactam	CMY-110	BAO05497.1	AB872957.1	CMY beta-lactamase	cephamycin	antibiotic inactivation	CMY-110	Beta-lactam	0	0	0	0	0	0	0	0	0	0	0	0	0	0	0	0	0	0	0	0	0	0	0	0	0	0	0	0	0	0	0	0	0	0	0	0	0	0	0
CMY-111	yes	Beta-lactam	CMY-111	AHW47897.1	KJ155695.1	CMY beta-lactamase	cephamycin	antibiotic inactivation	CMY-111	Beta-lactam	0	0	0	0	0	0	0	0	0	0	0	0	0	0	0	0	0	0	0	0	0	0	0	0	0	0	0	0	0	0	0	0	0	0	0	0	0	0	0
CMY-113	yes	Beta-lactam	CMY-113	AIT76089.1	KM087836.1	CMY beta-lactamase	cephamycin	antibiotic inactivation	CMY-113	Beta-lactam	0	0	0	0	0	0	0	0	0	0	0	0	0	0	0	0	0	0	0	0	0	0	0	0	0	0	0	0	0	0	0	0	0	0	0	0	0	0	0
CMY-114	yes	Beta-lactam	CMY-114	AIT76099.1	KM087846.1	CMY beta-lactamase	cephamycin	antibiotic inactivation	CMY-114	Beta-lactam	0	0	0	0	0	0	0	0	0	0	0	0	0	0	0	0	0	0	0	0	0	0	0	0	0	0	0	0	0	0	0	0	0	0	0	0	0	0	0
CMY-115	yes	Beta-lactam	CMY-115	AIT76092.1	KM087839.1	CMY beta-lactamase	cephamycin	antibiotic inactivation	CMY-115	Beta-lactam	0	0	0	0	0	0	0	0	0	0	0	0	0	0	0	0	0	0	0	0	0	0	0	0	0	0	0	0	0	0	0	0	0	0	0	0	0	0	0
CMY-116	yes	Beta-lactam	CMY-116	AIT76093.1	KM087840.1	CMY beta-lactamase	cephamycin	antibiotic inactivation	CMY-116	Beta-lactam	0	0	0	0	0	0	0	0	0	0	0	0	0	0	0	0	0	0	0	0	0	0	0	0	0	0	0	0	0	0	0	0	0	0	0	0	0	0	0
CMY-117	yes	Beta-lactam	CMY-117	AIT76097.1	KM087844.1	CMY beta-lactamase	cephamycin	antibiotic inactivation	CMY-117	Beta-lactam	0	0	0	0	0	0	0	0	0	0	0	0	0	0	0	0	0	0	0	0	0	0	0	0	0	0	0	0	0	0	0	0	0	0	0	0	0	0	0
CMY-118	yes	Beta-lactam	CMY-118	AIT76091.1	KM087838.1	CMY beta-lactamase	cephamycin	antibiotic inactivation	CMY-118	Beta-lactam	0	0	0	0	0	0	0	0	0	0	0	0	0	0	0	0	0	0	0	0	0	0	0	0	0	0	0	0	0	0	0	0	0	0	0	0	0	0	0
CMY-121	yes	Beta-lactam	CMY-121	AIZ48988.1	KM507172.1	CMY beta-lactamase	cephamycin	antibiotic inactivation	CMY-121	Beta-lactam	0	0	0	0	0	0	0	0	0	0	0	0	0	0	0	0	0	0	0	0	0	0	0	0	0	0	0	0	0	0	0	0	0	0	0	0	0	0	0
CMY-125	yes	Beta-lactam	CMY-125	WP_063859768.1	NG_048795.1	CMY beta-lactamase	cephamycin	antibiotic inactivation	CMY-125	Beta-lactam	0	0	0	0	0	0	0	0	0	0	0	0	0	0	0	0	0	0	0	0	0	0	0	0	0	0	0	0	0	0	0	0	0	0	0	0	0	0	0
CMY-129	yes	Beta-lactam	CMY-129	AKO62866.1	KM985467.1	CMY beta-lactamase	cephamycin	antibiotic inactivation	CMY-129	Beta-lactam	0	0	0	0	0	0	0	0	0	0	0	0	0	0	0	0	0	0	0	0	0	0	0	0	0	0	0	0	0	0	0	0	0	0	0	0	0	0	0
CMY-133	yes	Beta-lactam	CMY-133	AKZ20821.1	KP862819.1	CMY beta-lactamase	cephamycin	antibiotic inactivation	CMY-133	Beta-lactam	0	0	0	0	0	0	0	0	0	0	0	0	0	0	0	0	0	0	0	0	0	0	0	0	0	0	0	0	0	0	0	0	0	0	0	0	0	0	0
CMY-135	yes	Beta-lactam	CMY-135	AKP17985.1	KP981366.1	CMY beta-lactamase	cephamycin	antibiotic inactivation	CMY-135	Beta-lactam	0	0	0	0	0	0	0	0	0	0	0	0	0	0	0	0	0	0	0	0	0	0	0	0	0	0	0	0	0	0	0	0	0	0	0	0	0	0	0
CMY-140	yes	Beta-lactam	CMY-140	WP_065102238.1	NG_050943.1	CMY beta-lactamase	cephamycin	antibiotic inactivation	CMY-140	Beta-lactam	0	0	0	0	0	0	0	0	0	0	0	0	0	0	0	0	0	0	0	0	0	0	0	0	0	0	0	0	0	0	0	0	0	0	0	0	0	0	0
CMY-142	yes	Beta-lactam	CMY-142	WP_070064537.1	NG_051753.1	CMY beta-lactamase	cephamycin	antibiotic inactivation	CMY-142	Beta-lactam	0	0	0	0	0	0	0	0	0	0	0	0	0	0	0	0	0	0	0	0	0	0	0	0	0	0	0	0	0	0	0	0	0	0	0	0	0	0	0
CMY-157	yes	Beta-lactam	CMY-157	WP_096807446.1	NG_055587.1	CMY beta-lactamase	cephamycin	antibiotic inactivation	CMY-157	Beta-lactam	0	0	0	0	0	0	0	0	0	0	0	0	0	0	0	0	0	383.774	0	0	0	0	0	0	0	0	0	0	0	0	0	0	0	0	0	0	0	0	0
CMY-159	yes	Beta-lactam	CMY-159	WP_122630837.1	NG_062243.1	CMY beta-lactamase	cephamycin	antibiotic inactivation	CMY-159	Beta-lactam	0	0	0	0	0	0	0	0	0	0	0	0	0	0	0	0	0	0	0	0	0	0	0	0	0	0	0	0	0	0	0	0	0	0	0	0	0	0	0
CMY-169	yes	Beta-lactam	CMY-169	WP_156404647.1	NG_067136.1	CMY beta-lactamase	cephamycin	antibiotic inactivation	CMY-169	Beta-lactam	0	0	0	0	0	0	0	0	0	0	0	0	0	0	0	0	0	0	0	0	0	0	0	0	0	0	0	0	0	0	0	0	0	0	0	0	0	0	0
CMY-17	yes	Beta-lactam	CMY-17	AAS13399.1	AY513266.1	CMY beta-lactamase	cephamycin	antibiotic inactivation	CMY-17	Beta-lactam	0	0	0	0	0	0	0	0	0	0	0	0	0	0	0	0	0	0	0	0	0	0	0	0	0	0	0	0	0	0	0	0	0	0	0	0	0	0	0
CMY-170	yes	Beta-lactam	CMY-170	WP_156404648.1	NG_067137.1	CMY beta-lactamase	cephamycin	antibiotic inactivation	CMY-170	Beta-lactam	0	0	0	0	0	0	0	0	0	0	0	0	0	0	0	0	0	0	0	0	0	0	0	0	0	0	0	0	0	0	0	0	0	0	0	0	0	0	0
CMY-20	yes	Beta-lactam	CMY-20	AAX58682.2	AY960293.2	CMY beta-lactamase	cephamycin	antibiotic inactivation	CMY-20	Beta-lactam	0	0	0	0	0	0	0	0	0	0	0	0	0	0	0	0	0	0	0	0	0	0	0	0	0	0	0	0	0	0	0	0	0	0	0	0	0	0	0
CMY-25	yes	Beta-lactam	CMY-25	ACA30420.1	EU515249.1	CMY beta-lactamase	cephamycin	antibiotic inactivation	CMY-25	Beta-lactam	0	0	0	0	0	0	0	0	0	0	0	0	0	0	0	0	0	0	0	0	0	0	0	0	0	0	0	0	0	0	0	0	0	0	0	0	0	0	0
CMY-34	yes	Beta-lactam	CMY-34	ABN51006.1	EF394370.1	CMY beta-lactamase	cephamycin	antibiotic inactivation	CMY-34	Beta-lactam	0	0	0	0	0	0	0	0	0	0	0	0	0	0	0	0	0	0	0	0	0	0	0	0	0	0	0	0	0	0	0	0	0	0	0	0	0	0	0
CMY-40	yes	Beta-lactam	CMY-40	ACA30422.1	EU515251.1	CMY beta-lactamase	cephamycin	antibiotic inactivation	CMY-40	Beta-lactam	0	0	0	0	0	0	0	0	0	0	0	0	0	0	0	0	0	0	0	0	0	0	0	0	0	0	0	0	0	0	0	0	0	0	0	0	0	0	0
CMY-41	yes	Beta-lactam	CMY-41	BAG14343.1	AB429270.1	CMY beta-lactamase	cephamycin	antibiotic inactivation	CMY-41	Beta-lactam	0	0	0	0	0	0	0	0	0	0	0	0	0	0	0	0	0	0	0	0	0	0	0	0	0	0	0	0	0	0	0	0	0	0	0	0	0	0	0
CMY-44	yes	Beta-lactam	CMY-44	ACJ65711.1	FJ437066.1	CMY beta-lactamase	cephamycin	antibiotic inactivation	CMY-44	Beta-lactam	0	0	0	0	0	0	0	0	0	0	0	0	0	0	0	0	0	0	0	0	0	0	0	0	0	0	0	0	0	0	0	0	0	0	0	0	0	0	0
CMY-48	yes	Beta-lactam	CMY-48	ADP02979.1	HM569226.2	CMY beta-lactamase	cephamycin	antibiotic inactivation	CMY-48	Beta-lactam	0	0	0	0	0	0	0	0	0	0	0	0	0	0	0	0	0	0	0	0	0	0	0	0	0	0	0	0	0	0	0	0	0	0	0	0	0	0	0
CMY-51	yes	Beta-lactam	CMY-51	AFK73431.1	JQ733571.1	CMY beta-lactamase	cephamycin	antibiotic inactivation	CMY-51	Beta-lactam	0	0	0	0	0	0	0	0	0	0	0	0	0	0	0	0	0	0	0	0	0	0	0	0	0	0	0	0	0	0	0	0	0	0	0	0	0	0	0
CMY-65	yes	Beta-lactam	CMY-65	AEI52842.1	JF780936.1	CMY beta-lactamase	cephamycin	antibiotic inactivation	CMY-65	Beta-lactam	0	0	0	0	0	0	0	0	0	0	0	0	0	0	0	0	0	0	0	0	0	0	0	0	0	0	0	0	0	0	0	0	0	0	0	0	0	0	0
CMY-66	yes	Beta-lactam	CMY-66	AEZ49849.1	JN714478.1	CMY beta-lactamase	cephamycin	antibiotic inactivation	CMY-66	Beta-lactam	0	0	0	0	0	0	0	0	0	0	0	0	0	0	0	0	0	0	0	0	0	0	0	0	0	0	0	0	0	0	0	0	0	0	0	0	0	0	0
CMY-67	yes	Beta-lactam	CMY-67	AFK08541.1	JQ711185.1	CMY beta-lactamase	cephamycin	antibiotic inactivation	CMY-67	Beta-lactam	0	0	0	0	0	0	0	0	0	0	0	0	0	0	0	0	0	0	0	0	0	0	0	0	0	0	0	0	0	0	0	0	0	0	0	0	0	0	0
CMY-72	yes	Beta-lactam	CMY-72	AFU25641.1	JX440352.1	CMY beta-lactamase	cephamycin	antibiotic inactivation	CMY-72	Beta-lactam	0	0	0	0	0	0	0	0	0	0	0	0	0	0	0	0	0	0	0	0	0	0	0	0	0	0	0	0	0	0	0	0	0	0	0	0	0	0	0
CMY-75	yes	Beta-lactam	CMY-75	AFK73434.1	JQ733572.1	CMY beta-lactamase	cephamycin	antibiotic inactivation	CMY-75	Beta-lactam	0	0	0	0	0	0	0	0	0	0	0	0	0	0	0	0	0	0	0	0	0	0	0	0	0	0	0	0	0	0	0	0	0	0	0	0	0	0	0
CMY-76	yes	Beta-lactam	CMY-76	AFK73437.1	JQ733573.1	CMY beta-lactamase	cephamycin	antibiotic inactivation	CMY-76	Beta-lactam	0	0	0	0	0	0	0	0	0	0	0	0	0	0	0	0	0	0	0	0	0	0	0	0	0	0	0	0	0	0	0	0	0	0	0	0	0	0	0
CMY-78	yes	Beta-lactam	CMY-78	AFK73443.1	JQ733575.1	CMY beta-lactamase	cephamycin	antibiotic inactivation	CMY-78	Beta-lactam	0	0	0	0	0	0	0	0	0	0	0	0	0	0	0	0	0	0	0	0	0	0	0	0	0	0	0	0	0	0	0	0	0	0	0	0	0	0	0
CMY-79	yes	Beta-lactam	CMY-79	AFK73446.1	JQ733576.1	CMY beta-lactamase	cephamycin	antibiotic inactivation	CMY-79	Beta-lactam	0	0	0	0	0	0	0	0	0	0	0	0	0	0	0	0	0	0	0	0	0	0	0	0	0	0	0	0	0	0	0	0	0	0	0	0	0	0	0
CMY-80	yes	Beta-lactam	CMY-80	AFK73449.1	JQ733577.1	CMY beta-lactamase	cephamycin	antibiotic inactivation	CMY-80	Beta-lactam	0	0	0	0	0	0	0	0	0	0	0	0	0	0	0	0	0	0	0	0	0	0	0	0	0	0	0	0	0	0	0	0	0	0	0	0	0	0	0
CMY-81	yes	Beta-lactam	CMY-81	AFK73452.1	JQ733578.1	CMY beta-lactamase	cephamycin	antibiotic inactivation	CMY-81	Beta-lactam	0	0	0	0	0	0	0	0	0	0	0	0	0	0	0	0	0	0	0	0	0	0	0	0	0	0	0	0	0	0	0	0	0	0	0	0	0	0	0
CMY-84	yes	Beta-lactam	CMY-84	AFK73455.1	JQ733579.1	CMY beta-lactamase	cephamycin	antibiotic inactivation	CMY-84	Beta-lactam	0	0	0	0	0	0	0	0	0	0	0	0	0	0	0	0	0	0	0	0	0	0	0	0	0	0	0	0	0	0	0	0	0	0	0	0	0	0	0
CMY-87	yes	Beta-lactam	CMY-87	BAL63057.1	AB699171.1	CMY beta-lactamase	cephamycin	antibiotic inactivation	CMY-87	Beta-lactam	0	0	0	0	0	0	0	0	0	0	0	0	0	0	0	0	0	0	0	0	0	0	0	0	0	0	0	0	0	0	0	0	0	0	0	0	0	0	0
CMY-89	yes	Beta-lactam	CMY-89	CCK86742.1	HE819403.1	CMY beta-lactamase	cephamycin	antibiotic inactivation	CMY-89	Beta-lactam	0	0	0	0	0	0	0	0	0	0	0	0	0	0	0	0	0	0	0	0	0	0	0	0	0	0	0	0	0	0	0	0	0	0	0	0	0	0	0
CMY-97	yes	Beta-lactam	CMY-97	AFZ85213.1	KC007363.1	CMY beta-lactamase	cephamycin	antibiotic inactivation	CMY-97	Beta-lactam	0	0	0	0	0	0	0	0	0	0	0	0	0	0	0	0	0	0	0	0	0	0	0	0	0	0	0	0	0	0	0	0	0	0	0	0	0	0	0
CMY-98	yes	Beta-lactam	CMY-98	AGH70380.1	KC603538.1	CMY beta-lactamase	cephamycin	antibiotic inactivation	CMY-98	Beta-lactam	0	0	0	0	0	0	0	0	0	0	0	0	0	0	0	0	0	0	0	0	0	0	0	0	0	0	0	0	0	0	0	0	0	0	0	0	0	0	0
Cper_mprF	no	Peptide antibiotic	Clostridium perfringens mprF	ABG86067.1	CP000312.1	defensin resistant mprF	peptide antibiotic	antibiotic target alteration
cpxA	no	Multi-drug	cpxA	BAB38260.1	BA000007.3	resistance-nodulation-cell division (RND) antibiotic efflux pump	aminocoumarin antibiotic;aminoglycoside antibiotic	antibiotic efflux
CrcB	no	Aminoglycoside	CrcB	CCN31428.1	HF536482.1	multidrug and toxic compound extrusion (MATE) transporter	aminoglycoside antibiotic	antibiotic efflux
CRP	no	Multi-drug	CRP	BAE77933.1	AP009048.1	resistance-nodulation-cell division (RND) antibiotic efflux pump	fluoroquinolone antibiotic;macrolide antibiotic;penam	antibiotic efflux
Cstr_tetA	no	Multi-drug	Corynebacterium striatum tetA	NP_862226.1	NC_004939.1	major facilitator superfamily (MFS) antibiotic efflux pump	penam;tetracycline antibiotic	antibiotic efflux
CTX-M-101	yes	Beta-lactam	CTX-M-101	ADY02545.1	HQ398214.1	CTX-M beta-lactamase	cephalosporin	antibiotic inactivation	CTX-M-101	Beta-lactam	0	0	0	0	0	0	0	0	0	0	55.1159	6.50249	0	0	0	0	0	0	0	0	0	0	0	0	0	0	0	0	0	0	0	0	0	0	0	0	0	0	0
CTX-M-102	yes	Beta-lactam	CTX-M-102	ADY02546.1	HQ398215.1	CTX-M beta-lactamase	cephalosporin	antibiotic inactivation	CTX-M-102	Beta-lactam	0	0	0	0	0	0	0	0	0	0	0	0	0	0	0	0	0	18.7014	0	0	0	0	0	0	0	0	0	0	0	0	0	0	0	0	0	0	0	0	0
CTX-M-103	yes	Beta-lactam	CTX-M-103	CDG50843.1	HG423149.1	CTX-M beta-lactamase	cephalosporin	antibiotic inactivation	CTX-M-103	Beta-lactam	0	0	0	0	0	0	0	0	0	0	34.2099	0	0	0	0	0	0	0	0	0	0	0	0	0	0	0	0	0	0	0	0	0	0	0	0	0	0	0	0
CTX-M-104	yes	Beta-lactam	CTX-M-104	ADY02555.1	HQ833652.1	CTX-M beta-lactamase	cephalosporin	antibiotic inactivation	CTX-M-104	Beta-lactam	0	0	0	0	0	0	0	0	0	0	0	0	0	0	0	0	0	18.7014	0	0	0	0	0	0	0	0	0	0	0	0	0	0	0	0	0	0	0	0	0
CTX-M-106	yes	Beta-lactam	CTX-M-106	ADZ31262.1	HQ913565.1	CTX-M beta-lactamase	cephalosporin	antibiotic inactivation	CTX-M-106	Beta-lactam	0	0	0	0	0	0	0	0	0	0	0	0	0	0	0	0	0	20.2788	0	0	0	0	0	0	0	0	0	0	0	0	0	0	0	0	0	0	0	0	0
CTX-M-107	yes	Beta-lactam	CTX-M-107	AEM44650.1	JF274244.1	CTX-M beta-lactamase	cephalosporin	antibiotic inactivation	CTX-M-107	Beta-lactam	0	0	0	0	0	0	0	0	0	0	29.0049	8.506	0	0	0	0	0	0	0	0	0	0	0	0	0	0	0	0	0	0	0	0	0	0	0	0	0	0	0
CTX-M-108	yes	Beta-lactam	CTX-M-108	AEM44651.1	JF274245.1	CTX-M beta-lactamase	cephalosporin	antibiotic inactivation	CTX-M-108	Beta-lactam	0	0	0	0	0	0	0	0	0	0	32.8722	0	0	0	0	0	0	0	0	0	0	0	0	0	0	0	0	0	0	0	0	0	0	0	0	0	0	0	0
CTX-M-109	yes	Beta-lactam	CTX-M-109	AEM44654.1	JF274248.1	CTX-M beta-lactamase	cephalosporin	antibiotic inactivation	CTX-M-109	Beta-lactam	0	0	0	0	0	0	0	0	0	0	0	0	0	0	0	0	0	0	0	0	0	0	0	0	0	0	0	0	0	0	0	0	0	0	0	0	0	0	0
CTX-M-11	yes	Beta-lactam	CTX-M-11	AAF93177.1	AY005110.1	CTX-M beta-lactamase	cephalosporin	antibiotic inactivation	CTX-M-11	Beta-lactam	0	0	0	0	0	0	0	0	0	0	0	0	0	0	0	0	0	0	0	0	0	0	0	0	0	0	0	0	0	0	0	0	0	0	0	0	0	0	0
CTX-M-110	yes	Beta-lactam	CTX-M-110	AEM44648.1	JF274242.1	CTX-M beta-lactamase	cephalosporin	antibiotic inactivation	CTX-M-110	Beta-lactam	0	0	0	0	0	0	0	0	0	0	0	0	0	0	0	0	0	0	0	0	0	0	0	0	0	0	0	0	0	0	0	0	0	0	0	0	0	0	0
CTX-M-112	yes	Beta-lactam	CTX-M-112	AEM44652.1	JF274246.1	CTX-M beta-lactamase	cephalosporin	antibiotic inactivation	CTX-M-112	Beta-lactam	0	0	0	0	0	0	0	0	0	0	0	0	0	0	0	0	0	0	0	0	0	0	0	0	0	0	0	0	0	0	0	0	0	0	0	0	0	0	0
CTX-M-113	yes	Beta-lactam	CTX-M-113	AEM44653.1	JF274247.1	CTX-M beta-lactamase	cephalosporin	antibiotic inactivation	CTX-M-113	Beta-lactam	0	0	0	0	0	0	0	0	0	0	0	0	0	0	0	0	0	12.9471	0	0	0	0	0	0	0	0	0	0	0	0	0	0	0	0	0	0	0	0	0
CTX-M-114	yes	Beta-lactam	CTX-M-114	ACU00153.1	GQ351346.1	CTX-M beta-lactamase	cephalosporin	antibiotic inactivation	CTX-M-114	Beta-lactam	0	0	0	0	0	0	0	0	0	0	68.4197	0	0	0	0	0	0	0	0	0	0	13.624	0	0	0	0	0	0	0	0	0	0	0	0	0	0	0	0	0
CTX-M-115	yes	Beta-lactam	CTX-M-115	AIL54055.1	KJ911020.1	CTX-M beta-lactamase	cephalosporin	antibiotic inactivation	CTX-M-115	Beta-lactam	0	0	0	0	0	0	0	0	0	0	0	0	0	0	0	0	0	0	0	0	0	0	0	0	0	0	0	0	0	0	0	0	0	0	0	0	0	0	0
CTX-M-116	yes	Beta-lactam	CTX-M-116	AEI70324.1	JF966749.1	CTX-M beta-lactamase	cephalosporin	antibiotic inactivation	CTX-M-116	Beta-lactam	0	0	0	0	0	0	0	0	0	0	0	0	0	0	0	0	0	0	0	0	0	0	0	0	0	0	0	0	0	0	0	0	0	0	0	0	0	0	0
CTX-M-117	yes	Beta-lactam	CTX-M-117	AET99223.1	JN227085.1	CTX-M beta-lactamase	cephalosporin	antibiotic inactivation	CTX-M-117	Beta-lactam	0	0	0	0	0	0	0	0	0	0	30.4088	0	0	0	0	0	0	0	0	0	0	0	0	0	0	0	0	0	0	0	0	0	0	0	0	0	0	0	0
CTX-M-121	yes	Beta-lactam	CTX-M-121	AFA51699.1	JN790862.1	CTX-M beta-lactamase	cephalosporin	antibiotic inactivation	CTX-M-121	Beta-lactam	0	0	0	0	0	0	0	0	0	0	0	0	0	0	0	0	0	0	0	0	0	0	0	0	0	0	0	0	0	0	0	0	0	0	0	0	0	0	0
CTX-M-124	yes	Beta-lactam	CTX-M-124	AFH88134.1	JQ429324.1	CTX-M beta-lactamase	cephalosporin	antibiotic inactivation	CTX-M-124	Beta-lactam	0	0	0	0	0	0	0	0	0	0	0	0	0	0	0	0	0	0	0	0	0	0	0	0	0	0	0	0	0	0	0	0	0	0	0	0	0	0	0
CTX-M-127	yes	Beta-lactam	CTX-M-127	WP_088245211.1	NG_055268.1	CTX-M beta-lactamase	cephalosporin	antibiotic inactivation	CTX-M-127	Beta-lactam	0	0	0	0	0	0	0	0	0	0	45.6131	0	0	0	0	0	0	0	0	0	0	0	0	0	0	0	0	0	0	0	0	0	0	0	0	0	0	0	0
CTX-M-130	yes	Beta-lactam	CTX-M-130	AFJ59957.1	JX017365.1	CTX-M beta-lactamase	cephalosporin	antibiotic inactivation	CTX-M-130	Beta-lactam	0	0	0	0	0	0	0	0	0	0	0	0	0	0	0	0	0	25.8942	0	0	0	0	0	0	0	0	0	0	0	0	0	0	0	0	0	0	0	0	0
CTX-M-136	yes	Beta-lactam	CTX-M-136	AGG08693.1	KC351754.1	CTX-M beta-lactamase	cephalosporin	antibiotic inactivation	CTX-M-136	Beta-lactam	0	0	0	0	0	0	0	0	0	0	39.9115	0	0	0	0	0	0	0	0	0	0	0	0	0	0	0	0	0	0	0	0	0	0	0	0	0	0	0	0
CTX-M-137	yes	Beta-lactam	CTX-M-137	BAO37256.1	AB900900.1	CTX-M beta-lactamase	cephalosporin	antibiotic inactivation	CTX-M-137	Beta-lactam	0	0	0	0	0	0	0	0	0	0	0	0	0	0	0	0	0	0	0	0	0	0	0	0	0	0	0	0	0	0	0	0	0	0	0	0	0	0	0
CTX-M-139	yes	Beta-lactam	CTX-M-139	AFY98865.1	KC107824.1	CTX-M beta-lactamase	cephalosporin	antibiotic inactivation	CTX-M-139	Beta-lactam	0	0	0	0	0	0	0	0	16.8272	0	28.5082	15.7918	0	0	0	0	0	0	0	0	0	0	0	0	0	0	0	0	0	0	0	0	0	0	0	0	0	0	0
CTX-M-140	yes	Beta-lactam	CTX-M-140	WP_063108644.1	NG_068166.1	CTX-M beta-lactamase	cephalosporin	antibiotic inactivation	CTX-M-140	Beta-lactam	0	0	0	0	0	0	0	0	0	0	0	0	0	0	0	0	0	0	0	0	0	0	0	0	0	0	0	0	0	0	0	0	0	0	0	0	0	0	0
CTX-M-142	yes	Beta-lactam	CTX-M-142	AGW25368.1	KF240809.1	CTX-M beta-lactamase	cephalosporin	antibiotic inactivation	CTX-M-142	Beta-lactam	0	0	0	0	0	0	0	0	0	0	70.3203	0	0	0	0	0	0	0	0	0	0	0	0	0	0	0	0	0	0	0	0	0	0	0	0	0	0	0	0
CTX-M-143	yes	Beta-lactam	CTX-M-143	WP_156404649.1	NG_067138.1	CTX-M beta-lactamase	cephalosporin	antibiotic inactivation	CTX-M-143	Beta-lactam	0	0	0	0	0	0	0	0	0	0	57.0164	0	0	0	0	0	0	0	0	0	0	0	0	0	0	0	0	0	0	0	0	0	0	0	0	0	0	0	0
CTX-M-144	yes	Beta-lactam	CTX-M-144	AHX39588.1	KJ020573.1	CTX-M beta-lactamase	cephalosporin	antibiotic inactivation	CTX-M-144	Beta-lactam	0	0	0	0	0	0	0	0	0	0	34.2099	0	0	0	0	0	0	0	0	0	0	0	0	0	0	0	0	0	0	0	0	0	0	0	0	0	0	0	0
CTX-M-15	yes	Beta-lactam	CTX-M-15	AAL02127.1	AY044436.1	CTX-M beta-lactamase	cephalosporin;penam	antibiotic inactivation	CTX-M-15	Beta-lactam	0	0	0	0	0	0	0	0	0	0	98.8285	8.36035	0	0	0	0	0	0	0	0	0	0	0	0	0	0	0	0	0	0	0	0	0	0	0	0	0	0	0
CTX-M-150	yes	Beta-lactam	CTX-M-150	WP_063859959.1	NG_048936.1	CTX-M beta-lactamase	cephalosporin	antibiotic inactivation	CTX-M-150	Beta-lactam	0	0	0	0	0	0	0	0	0	0	0	0	0	0	0	0	0	0	0	0	0	0	0	0	0	0	0	0	0	0	0	0	0	0	0	0	0	0	0
CTX-M-152	yes	Beta-lactam	CTX-M-152	AHY20039.1	KJ461948.1	CTX-M beta-lactamase	cephalosporin	antibiotic inactivation	CTX-M-152	Beta-lactam	0	0	0	0	0	0	0	0	0	0	0	0	0	0	0	0	0	0	0	0	0	0	0	0	0	0	0	0	0	0	0	0	0	0	0	0	0	0	0
CTX-M-154	yes	Beta-lactam	CTX-M-154	WP_110093562.1	NG_067221.1	CTX-M beta-lactamase	cephalosporin	antibiotic inactivation	CTX-M-154	Beta-lactam	0	0	0	0	0	0	0	0	0	0	89.3257	0	0	0	0	0	0	0	0	0	0	0	0	0	0	0	0	0	0	0	0	0	0	0	0	0	0	0	0
CTX-M-155	yes	Beta-lactam	CTX-M-155	AIS67611.1	KM211508.1	CTX-M beta-lactamase	cephalosporin	antibiotic inactivation	CTX-M-155	Beta-lactam	0	0	0	0	0	0	0	0	0	0	32.3093	0	0	0	0	0	0	0	0	0	0	12.4887	0	0	0	0	0	0	0	0	0	0	0	0	0	0	0	0	0
CTX-M-156	yes	Beta-lactam	CTX-M-156	AIS67612.1	KM211509.1	CTX-M beta-lactamase	cephalosporin	antibiotic inactivation	CTX-M-156	Beta-lactam	0	0	0	0	0	0	0	0	0	0	72.2208	0	0	0	0	0	0	0	0	0	0	0	0	0	0	0	0	0	0	0	0	0	0	0	0	0	0	0	0
CTX-M-157	yes	Beta-lactam	CTX-M-157	AIS67613.1	KM211510.1	CTX-M beta-lactamase	cephalosporin	antibiotic inactivation	CTX-M-157	Beta-lactam	0	0	0	0	0	0	0	0	0	0	47.5137	0	0	0	0	0	0	0	0	0	0	7.94736	0	0	0	0	0	0	0	0	0	0	0	0	0	0	0	0	0
CTX-M-159	yes	Beta-lactam	CTX-M-159	BAP18874.1	AB976602.1	CTX-M beta-lactamase	cephalosporin	antibiotic inactivation	CTX-M-159	Beta-lactam	0	0	0	0	0	0	0	0	0	0	0	0	0	0	0	0	0	27.3328	0	0	0	0	0	0	0	0	0	0	0	0	0	0	0	0	0	0	0	0	0
CTX-M-16	yes	Beta-lactam	CTX-M-16	AAK32961.1	AY029068.1	CTX-M beta-lactamase	cephalosporin	antibiotic inactivation	CTX-M-16	Beta-lactam	0	0	0	0	0	0	0	0	0	0	0	0	0	0	0	0	0	0	0	0	0	0	0	0	0	0	0	0	0	0	0	0	0	0	0	0	0	0	0
CTX-M-161	yes	Beta-lactam	CTX-M-161	AJU57235.1	KP128034.1	CTX-M beta-lactamase	cephalosporin	antibiotic inactivation	CTX-M-161	Beta-lactam	0	0	0	0	0	0	0	0	0	0	0	0	0	0	0	0	0	0	0	0	0	0	0	0	0	0	0	0	0	0	0	0	0	0	0	0	0	0	0
CTX-M-162	yes	Beta-lactam	CTX-M-162	AKO63213.1	KP681697.1	CTX-M beta-lactamase	cephalosporin	antibiotic inactivation	CTX-M-162	Beta-lactam	0	0	0	0	0	0	0	0	0	0	57.0164	12.0761	0	0	0	0	0	0	0	0	0	0	0	0	0	0	0	0	0	0	0	0	0	0	0	0	0	0	0
CTX-M-163	yes	Beta-lactam	CTX-M-163	AKO63214.1	KP681698.1	CTX-M beta-lactamase	cephalosporin	antibiotic inactivation	CTX-M-163	Beta-lactam	0	0	0	0	0	0	0	0	0	0	60.8175	0	0	0	0	0	0	0	0	0	0	0	0	0	0	0	0	0	0	0	0	0	0	0	0	0	0	0	0
CTX-M-164	yes	Beta-lactam	CTX-M-164	AKR53959.1	KP727571.1	CTX-M beta-lactamase	cephalosporin	antibiotic inactivation	CTX-M-164	Beta-lactam	0	0	0	0	0	0	0	0	0	0	62.7181	0	0	0	0	0	0	0	0	0	0	0	0	0	0	0	0	0	0	0	0	0	0	0	0	0	0	0	0
CTX-M-167	yes	Beta-lactam	CTX-M-167	WP_063859974.1	NG_048952.1	CTX-M beta-lactamase	cephalosporin	antibiotic inactivation	CTX-M-167	Beta-lactam	0	0	0	0	0	0	0	0	0	0	51.3148	0	0	0	0	0	0	0	0	0	0	0	0	0	0	0	0	0	0	0	0	0	0	0	0	0	0	0	0
CTX-M-17	yes	Beta-lactam	CTX-M-17	AAK71471.1	AY033516.1	CTX-M beta-lactamase	cephalosporin	antibiotic inactivation	CTX-M-17	Beta-lactam	0	0	0	0	0	0	0	0	0	0	0	0	0	0	0	0	0	0	0	0	0	0	0	0	0	0	0	0	0	0	0	0	0	0	0	0	0	0	0
CTX-M-170	yes	Beta-lactam	CTX-M-170	WP_063859984.1	NG_048956.1	CTX-M beta-lactamase	cephalosporin	antibiotic inactivation	CTX-M-170	Beta-lactam	0	0	0	0	0	0	0	0	0	0	51.3148	9.28928	0	0	0	0	0	0	0	0	0	0	0	0	0	0	0	0	0	0	0	0	0	0	0	0	0	0	0
CTX-M-172	yes	Beta-lactam	CTX-M-172	WP_063859993.1	NG_048957.1	CTX-M beta-lactamase	cephalosporin	antibiotic inactivation	CTX-M-172	Beta-lactam	0	0	0	0	0	0	0	0	0	0	45.6131	0	0	0	0	0	0	0	0	0	0	0	0	0	0	0	0	0	0	0	0	0	0	0	0	0	0	0	0
CTX-M-173	yes	Beta-lactam	CTX-M-173	WP_063859998.1	NG_048958.1	CTX-M beta-lactamase	cephalosporin	antibiotic inactivation	CTX-M-173	Beta-lactam	0	0	0	0	0	0	0	0	0	0	34.2099	0	0	0	0	0	0	0	0	0	0	0	0	0	0	0	0	0	0	0	0	0	0	0	0	0	0	0	0
CTX-M-174	yes	Beta-lactam	CTX-M-174	WP_063860005.1	NG_048959.1	CTX-M beta-lactamase	cephalosporin	antibiotic inactivation	CTX-M-174	Beta-lactam	0	0	0	0	0	0	0	0	0	0	0	0	0	0	0	0	0	38.8413	0	0	0	0	0	0	0	0	0	0	0	0	0	0	0	0	0	0	0	0	0
CTX-M-176	yes	Beta-lactam	CTX-M-176	WP_063860014.1	NG_048961.1	CTX-M beta-lactamase	cephalosporin	antibiotic inactivation	CTX-M-176	Beta-lactam	0	0	0	0	0	0	0	0	0	0	85.5246	0	0	0	0	0	0	0	0	0	0	0	0	0	0	0	0	0	0	0	0	0	0	0	0	0	0	0	0
CTX-M-177	yes	Beta-lactam	CTX-M-177	WP_063860019.1	NG_048962.1	CTX-M beta-lactamase	cephalosporin	antibiotic inactivation	CTX-M-177	Beta-lactam	0	0	0	0	0	0	0	0	0	0	0	0	0	0	0	0	0	0	0	0	0	0	0	0	0	0	0	0	0	0	0	0	0	0	0	0	0	0	0
CTX-M-178	yes	Beta-lactam	CTX-M-178	WP_104009847.1	NG_056408.1	CTX-M beta-lactamase	cephalosporin	antibiotic inactivation	CTX-M-178	Beta-lactam	0	0	0	0	0	0	0	0	0	0	0	0	0	0	0	0	0	0	0	0	0	0	0	0	0	0	0	0	0	0	0	0	0	0	0	0	0	0	0
CTX-M-179	yes	Beta-lactam	CTX-M-179	WP_063860025.1	NG_048963.1	CTX-M beta-lactamase	cephalosporin	antibiotic inactivation	CTX-M-179	Beta-lactam	0	0	0	0	0	0	0	0	0	0	34.2099	0	0	0	0	0	0	0	0	0	0	0	0	0	0	0	0	0	0	0	0	0	0	0	0	0	0	0	0
CTX-M-180	yes	Beta-lactam	CTX-M-180	WP_063860034.1	NG_048964.1	CTX-M beta-lactamase	cephalosporin	antibiotic inactivation	CTX-M-180	Beta-lactam	0	0	0	0	0	0	0	0	0	0	49.4142	0	0	0	0	0	0	0	0	0	0	0	0	0	0	0	0	0	0	0	0	0	0	0	0	0	0	0	0
CTX-M-181	yes	Beta-lactam	CTX-M-181	WP_063860035.1	NG_048965.1	CTX-M beta-lactamase	cephalosporin	antibiotic inactivation	CTX-M-181	Beta-lactam	0	0	0	0	0	0	0	0	0	0	38.011	0	0	0	0	0	0	0	0	0	0	0	0	0	0	0	0	0	0	0	0	0	0	0	0	0	0	0	0
CTX-M-182	yes	Beta-lactam	CTX-M-182	WP_063860036.1	NG_048966.1	CTX-M beta-lactamase	cephalosporin	antibiotic inactivation	CTX-M-182	Beta-lactam	0	0	0	0	0	0	0	0	0	0	53.2153	0	0	0	0	0	0	0	0	0	0	0	0	0	0	0	0	0	0	0	0	0	0	0	0	0	0	0	0
CTX-M-183	yes	Beta-lactam	CTX-M-183	WP_064511490.1	NG_050812.1	CTX-M beta-lactamase	cephalosporin	antibiotic inactivation	CTX-M-183	Beta-lactam	0	0	0	0	0	0	0	0	0	0	55.1159	0	0	0	0	0	0	0	0	0	0	0	0	0	0	0	0	0	0	0	0	0	0	0	0	0	0	0	0
CTX-M-184	yes	Beta-lactam	CTX-M-184	WP_064511491.1	NG_050813.1	CTX-M beta-lactamase	cephalosporin	antibiotic inactivation	CTX-M-184	Beta-lactam	0	0	0	0	0	0	0	0	0	0	47.5137	14.8628	0	0	0	0	0	0	0	0	0	0	0	0	0	0	0	0	0	0	0	0	0	0	0	0	0	0	0
CTX-M-186	yes	Beta-lactam	CTX-M-186	WP_065419569.1	NG_051165.1	CTX-M beta-lactamase	cephalosporin	antibiotic inactivation	CTX-M-186	Beta-lactam	0	0	0	0	0	0	0	0	0	0	51.3148	0	0	0	0	0	0	0	0	0	0	0	0	0	0	0	0	0	0	0	0	0	0	0	0	0	0	0	0
CTX-M-187	yes	Beta-lactam	CTX-M-187	WP_104009848.1	NG_056409.1	CTX-M beta-lactamase	cephalosporin	antibiotic inactivation	CTX-M-187	Beta-lactam	0	0	0	0	0	0	0	0	0	0	0	0	0	0	0	0	0	0	0	0	0	0	0	0	0	0	0	0	0	0	0	0	0	0	0	0	0	0	0
CTX-M-188	yes	Beta-lactam	CTX-M-188	WP_068981632.1	NG_051467.1	CTX-M beta-lactamase	cephalosporin	antibiotic inactivation	CTX-M-188	Beta-lactam	0	0	0	0	0	0	0	0	0	0	0	0	0	0	0	0	0	0	0	0	0	0	0	0	0	0	0	0	0	0	0	0	0	0	0	0	0	0	0
CTX-M-189	yes	Beta-lactam	CTX-M-189	WP_068981633.1	NG_051468.1	CTX-M beta-lactamase	cephalosporin	antibiotic inactivation	CTX-M-189	Beta-lactam	0	0	0	0	0	0	0	0	0	0	62.7181	0	0	0	0	0	0	0	0	0	0	13.624	0	0	0	0	0	0	0	0	0	0	0	0	0	0	0	0	0
CTX-M-190	yes	Beta-lactam	CTX-M-190	WP_069280706.1	NG_051509.1	CTX-M beta-lactamase	cephalosporin	antibiotic inactivation	CTX-M-190	Beta-lactam	0	0	0	0	0	0	0	0	0	0	38.011	0	0	0	0	0	0	0	0	0	0	0	0	0	0	0	0	0	0	0	0	0	0	0	0	0	0	0	0
CTX-M-192	yes	Beta-lactam	CTX-M-192	WP_102607452.1	NG_056166.1	CTX-M beta-lactamase	cephalosporin	antibiotic inactivation	CTX-M-192	Beta-lactam	0	0	0	0	0	0	0	0	0	0	0	0	0	0	0	0	0	12.9471	0	0	0	0	0	0	0	0	0	0	0	0	0	0	0	0	0	0	0	0	0
CTX-M-193	yes	Beta-lactam	CTX-M-193	WP_077767290.1	NG_052899.1	CTX-M beta-lactamase	cephalosporin	antibiotic inactivation	CTX-M-193	Beta-lactam	0	0	0	0	0	0	0	0	0	0	39.9115	0	0	0	0	0	0	0	0	0	0	0	0	0	0	0	0	0	0	0	0	0	0	0	0	0	0	0	0
CTX-M-194	yes	Beta-lactam	CTX-M-194	WP_077767291.1	NG_052900.1	CTX-M beta-lactamase	cephalosporin	antibiotic inactivation	CTX-M-194	Beta-lactam	0	0	0	0	0	0	0	0	0	0	45.6131	13.005	0	0	0	0	0	0	0	0	0	9.08269	0	0	0	0	0	0	0	0	0	0	0	0	0	0	0	0	0
CTX-M-195	yes	Beta-lactam	CTX-M-195	WP_077767292.1	NG_052901.1	CTX-M beta-lactamase	cephalosporin	antibiotic inactivation	CTX-M-195	Beta-lactam	0	0	0	0	0	0	0	0	0	0	0	0	0	0	0	0	0	34.5256	0	0	0	0	0	0	0	0	0	0	0	0	0	0	0	0	0	0	0	0	0
CTX-M-196	yes	Beta-lactam	CTX-M-196	WP_077767293.1	NG_052902.1	CTX-M beta-lactamase	cephalosporin	antibiotic inactivation	CTX-M-196	Beta-lactam	0	0	0	0	0	0	0	0	0	0	0	0	0	0	0	0	0	23.0171	0	0	0	0	0	0	0	0	0	0	0	0	0	0	0	0	0	0	0	0	0
CTX-M-197	yes	Beta-lactam	CTX-M-197	WP_085562400.1	NG_054686.1	CTX-M beta-lactamase	cephalosporin	antibiotic inactivation	CTX-M-197	Beta-lactam	0	0	0	0	0	0	0	0	0	0	70.3203	0	0	0	0	0	0	0	0	0	0	0	0	0	0	0	0	0	0	0	0	0	0	0	0	0	0	0	0
CTX-M-198	yes	Beta-lactam	CTX-M-198	WP_085562401.1	NG_054687.1	CTX-M beta-lactamase	cephalosporin	antibiotic inactivation	CTX-M-198	Beta-lactam	0	0	0	0	0	0	0	0	0	0	0	0	0	0	0	0	0	0	0	0	0	0	0	0	0	0	0	0	0	0	0	0	0	0	0	0	0	0	0
CTX-M-199	yes	Beta-lactam	CTX-M-199	WP_087587947.1	NG_054961.1	CTX-M beta-lactamase	cephalosporin	antibiotic inactivation	CTX-M-199	Beta-lactam	0	0	0	0	0	0	0	0	0	0	0	0	0	0	0	0	0	0	0	0	0	0	0	0	0	0	0	0	0	0	0	0	0	0	0	0	0	0	0
CTX-M-2	yes	Beta-lactam	CTX-M-2	AAZ95872.1	DQ125241.2	CTX-M beta-lactamase	cephalosporin	antibiotic inactivation	CTX-M-2	Beta-lactam	0	0	0	0	0	0	0	0	0	0	0	0	0	0	0	0	0	0	0	0	0	0	0	0	0	0	0	0	0	0	0	0	0	0	0	0	0	0	0
CTX-M-20	yes	Beta-lactam	CTX-M-20	CAC95175.1	AJ416344.1	CTX-M beta-lactamase	cephalosporin	antibiotic inactivation	CTX-M-20	Beta-lactam	0	0	0	0	0	0	0	0	0	0	0	0	0	0	0	0	0	0	0	0	0	0	0	0	0	0	0	0	0	0	0	0	0	0	0	0	0	0	0
CTX-M-201	yes	Beta-lactam	CTX-M-201	WP_094009814.1	NG_055502.1	CTX-M beta-lactamase	cephalosporin	antibiotic inactivation	CTX-M-201	Beta-lactam	0	0	0	0	0	0	0	0	0	0	0	0	0	0	0	0	0	0	0	0	0	0	0	0	0	0	0	0	0	0	0	0	0	0	0	0	0	0	0
CTX-M-202	yes	Beta-lactam	CTX-M-202	WP_088245215.1	NG_055272.1	CTX-M beta-lactamase	cephalosporin	antibiotic inactivation	CTX-M-202	Beta-lactam	0	0	0	0	0	0	0	0	0	0	51.3148	0	0	0	0	0	0	0	0	0	0	0	0	0	0	0	0	0	0	0	0	0	0	0	0	0	0	0	0
CTX-M-203	yes	Beta-lactam	CTX-M-203	WP_088245212.1	NG_055269.1	CTX-M beta-lactamase	cephalosporin	antibiotic inactivation	CTX-M-203	Beta-lactam	0	0	0	0	0	0	0	0	0	0	41.812	0	0	0	0	0	0	0	0	0	0	0	0	0	0	0	0	0	0	0	0	0	0	0	0	0	0	0	0
CTX-M-204	yes	Beta-lactam	CTX-M-204	WP_088245225.1	NG_055283.1	CTX-M beta-lactamase	cephalosporin	antibiotic inactivation	CTX-M-204	Beta-lactam	0	0	0	0	0	0	0	0	0	0	0	0	0	0	0	0	0	0	0	0	0	0	0	0	0	0	0	0	0	0	0	0	0	0	0	0	0	0	0
CTX-M-207	yes	Beta-lactam	CTX-M-207	WP_102607456.1	NG_056173.1	CTX-M beta-lactamase	cephalosporin	antibiotic inactivation	CTX-M-207	Beta-lactam	0	0	0	0	0	0	0	0	0	0	38.011	0	0	0	0	0	0	0	0	0	0	0	0	0	0	0	0	0	0	0	0	0	0	0	0	0	0	0	0
CTX-M-208	yes	Beta-lactam	CTX-M-208	WP_109545060.1	NG_057474.1	CTX-M beta-lactamase	cephalosporin	antibiotic inactivation	CTX-M-208	Beta-lactam	0	0	0	0	0	0	0	0	0	0	62.7181	0	0	0	0	0	0	0	0	0	0	0	0	0	0	0	0	0	0	0	0	0	0	0	0	0	0	0	5.08676
CTX-M-209	yes	Beta-lactam	CTX-M-209	WP_109545061.1	NG_057475.1	CTX-M beta-lactamase	cephalosporin	antibiotic inactivation	CTX-M-209	Beta-lactam	0	0	0	0	0	0	0	0	0	0	0	0	0	0	0	0	0	0	0	0	0	0	0	0	0	0	0	0	0	0	0	0	0	0	0	0	0	0	0
CTX-M-210	yes	Beta-lactam	CTX-M-210	WP_109545062.1	NG_057476.1	CTX-M beta-lactamase	cephalosporin	antibiotic inactivation	CTX-M-210	Beta-lactam	0	0	0	0	0	0	0	0	0	0	68.4197	13.005	0	0	0	0	0	0	0	0	0	0	0	0	0	0	0	0	0	0	0	0	0	0	0	0	0	0	0
CTX-M-211	yes	Beta-lactam	CTX-M-211	WP_109545063.1	NG_057477.1	CTX-M beta-lactamase	cephalosporin	antibiotic inactivation	CTX-M-211	Beta-lactam	0	0	0	0	0	0	0	0	0	0	26.3371	0	0	0	0	0	0	0	0	0	0	0	0	0	0	0	0	0	0	0	0	0	0	0	0	0	0	0	0
CTX-M-212	yes	Beta-lactam	CTX-M-212	WP_109545064.1	NG_057478.1	CTX-M beta-lactamase	cephalosporin	antibiotic inactivation	CTX-M-212	Beta-lactam	0	0	0	0	0	0	0	0	0	0	0	0	0	0	0	0	0	0	0	0	0	0	0	0	0	0	0	0	0	0	0	0	0	0	0	0	0	0	0
CTX-M-214	yes	Beta-lactam	CTX-M-214	WP_109545069.1	NG_057483.1	CTX-M beta-lactamase	cephalosporin	antibiotic inactivation	CTX-M-214	Beta-lactam	0	0	0	0	0	0	0	0	0	0	0	0	0	0	0	0	0	0	0	0	0	0	0	0	0	0	0	0	0	0	0	0	0	0	0	0	0	0	0
CTX-M-216	yes	Beta-lactam	CTX-M-216	WP_109791209.1	NG_057608.1	CTX-M beta-lactamase	cephalosporin	antibiotic inactivation	CTX-M-216	Beta-lactam	0	0	0	0	0	0	0	0	0	0	53.2153	8.36035	0	0	0	0	0	0	0	0	0	0	0	0	0	0	0	0	0	0	0	0	0	0	0	0	0	0	0
CTX-M-218	yes	Beta-lactam	CTX-M-218	WP_109791214.1	NG_057613.1	CTX-M beta-lactamase	cephalosporin	antibiotic inactivation	CTX-M-218	Beta-lactam	0	0	0	0	0	0	0	0	0	0	60.8175	0	0	0	0	0	0	0	0	0	0	0	0	0	0	0	0	0	0	0	0	0	0	0	0	0	0	0	0
CTX-M-219	yes	Beta-lactam	CTX-M-219	WP_110092882.1	NG_059336.1	CTX-M beta-lactamase	cephalosporin	antibiotic inactivation	CTX-M-219	Beta-lactam	0	0	0	0	0	0	0	0	0	0	0	0	0	0	0	0	0	0	0	0	0	0	0	0	0	0	0	0	0	0	0	0	0	0	0	0	0	0	0
CTX-M-22	yes	Beta-lactam	CTX-M-22	AAL86924.1	AY080894.1	CTX-M beta-lactamase	cephalosporin	antibiotic inactivation	CTX-M-22	Beta-lactam	0	0	0	0	0	0	0	0	0	0	0	0	0	0	0	0	0	0	0	0	0	0	0	0	0	0	0	0	0	0	0	0	0	0	0	0	0	0	0
CTX-M-220	yes	Beta-lactam	CTX-M-220	WP_111672902.1	NG_060560.1	CTX-M beta-lactamase	cephalosporin	antibiotic inactivation	CTX-M-220	Beta-lactam	0	0	0	0	0	0	0	0	0	0	32.3093	0	0	0	0	0	0	0	0	0	0	0	0	0	0	0	0	0	0	0	0	0	0	0	0	0	0	0	0
CTX-M-224	yes	Beta-lactam	CTX-M-224	WP_094166899.1	NG_062241.1	CTX-M beta-lactamase	cephalosporin	antibiotic inactivation	CTX-M-224	Beta-lactam	0	0	0	0	0	0	0	0	0	0	58.917	0	0	0	0	0	0	0	0	0	0	0	0	0	0	0	0	0	0	0	0	0	0	0	0	0	0	0	0
CTX-M-225	yes	Beta-lactam	CTX-M-225	WP_136512064.1	NG_064720.1	CTX-M beta-lactamase	cephalosporin	antibiotic inactivation	CTX-M-225	Beta-lactam	0	0	0	0	0	0	0	0	0	0	76.0219	0	0	0	0	0	0	0	0	0	0	0	0	0	0	0	0	0	0	0	0	0	0	0	0	0	0	0	7.2668
CTX-M-226	yes	Beta-lactam	CTX-M-226	WP_136512065.1	NG_064721.1	CTX-M beta-lactamase	cephalosporin	antibiotic inactivation	CTX-M-226	Beta-lactam	0	0	0	0	0	0	0	0	0	0	0	0	0	0	0	0	0	0	0	0	0	0	0	0	0	0	0	0	0	0	0	0	0	0	0	0	0	0	0
CTX-M-227	yes	Beta-lactam	CTX-M-227	WP_148044409.1	NG_065865.1	CTX-M beta-lactamase	cephalosporin	antibiotic inactivation	CTX-M-227	Beta-lactam	0	0	0	0	0	0	0	0	0	0	32.3093	0	0	0	0	0	0	0	0	0	0	0	0	0	0	0	0	0	0	0	0	0	0	0	0	0	0	0	0
CTX-M-228	yes	Beta-lactam	CTX-M-228	WP_148044410.1	NG_065866.1	CTX-M beta-lactamase	cephalosporin	antibiotic inactivation	CTX-M-228	Beta-lactam	0	0	0	0	0	0	0	0	0	0	0	13.005	0	0	0	0	0	0	0	0	0	0	0	0	0	0	0	0	0	0	0	0	0	0	0	0	0	0	0
CTX-M-230	yes	Beta-lactam	CTX-M-230	WP_156404650.1	NG_067139.1	CTX-M beta-lactamase	cephalosporin	antibiotic inactivation	CTX-M-230	Beta-lactam	0	0	0	0	0	0	0	0	0	0	36.1104	10.2182	0	0	0	0	0	0	0	0	0	0	0	0	0	0	0	0	0	0	0	0	0	0	0	0	0	0	0
CTX-M-231	yes	Beta-lactam	CTX-M-231	WP_156404651.1	NG_067140.1	CTX-M beta-lactamase	cephalosporin	antibiotic inactivation	CTX-M-231	Beta-lactam	0	0	0	0	0	0	0	0	0	0	57.0164	0	0	0	0	0	0	0	0	0	0	12.4887	0	0	0	0	0	0	0	0	0	0	0	0	0	0	0	0	0
CTX-M-232	yes	Beta-lactam	CTX-M-232	WP_156404652.1	NG_067141.1	CTX-M beta-lactamase	cephalosporin	antibiotic inactivation	CTX-M-232	Beta-lactam	0	0	0	0	0	0	0	0	0	0	47.5137	0	0	0	0	0	0	0	0	0	0	0	0	0	0	0	0	0	0	0	0	0	0	0	0	0	0	0	0
CTX-M-235	yes	Beta-lactam	CTX-M-235	WP_168247878.1	NG_068169.1	CTX-M beta-lactamase	cephalosporin	antibiotic inactivation	CTX-M-235	Beta-lactam	0	0	0	0	0	0	0	0	0	0	0	0	0	0	0	0	0	0	0	0	0	0	0	0	0	0	0	0	0	0	0	0	0	0	0	0	0	0	0
CTX-M-236	yes	Beta-lactam	CTX-M-236	WP_156658722.1	NG_068506.1	CTX-M beta-lactamase	cephalosporin	antibiotic inactivation	CTX-M-236	Beta-lactam	0	0	0	0	0	0	0	0	0	0	43.7126	0	0	0	0	0	0	0	0	0	0	0	0	0	0	0	0	0	0	0	0	0	0	0	0	0	0	0	0
CTX-M-237	yes	Beta-lactam	CTX-M-237	WP_188331864.1	NG_070730.1	CTX-M beta-lactamase	cephalosporin	antibiotic inactivation	CTX-M-237	Beta-lactam	0	0	0	0	0	0	0	0	0	0	0	0	0	0	0	0	0	0	0	0	0	0	0	0	0	0	0	0	0	0	0	0	0	0	0	0	0	0	0
CTX-M-238	yes	Beta-lactam	CTX-M-238	WP_188331865.1	NG_070731.1	CTX-M beta-lactamase	cephalosporin	antibiotic inactivation	CTX-M-238	Beta-lactam	0	0	0	0	0	0	0	0	0	0	57.0164	13.9339	0	0	0	0	0	0	0	0	0	0	0	0	0	0	0	0	0	0	0	0	0	0	0	0	0	0	0
CTX-M-24	yes	Beta-lactam	CTX-M-24	AAN38836.1	AY143430.1	CTX-M beta-lactamase	cephalosporin	antibiotic inactivation	CTX-M-24	Beta-lactam	0	0	0	0	0	0	0	0	0	0	0	0	0	0	0	0	0	0	0	0	0	0	0	0	0	0	0	0	0	0	0	0	0	0	0	0	0	0	0
CTX-M-241	yes	Beta-lactam	CTX-M-241	WP_188331867.1	NG_070734.1	CTX-M beta-lactamase	cephalosporin	antibiotic inactivation	CTX-M-241	Beta-lactam	0	0	0	0	0	0	0	0	0	0	0	0	0	0	0	0	0	0	0	0	0	0	0	0	0	0	0	0	0	0	0	0	0	0	0	0	0	0	0
CTX-M-242	yes	Beta-lactam	CTX-M-242	WP_190259775.1	NG_070784.1	CTX-M beta-lactamase	cephalosporin	antibiotic inactivation	CTX-M-242	Beta-lactam	0	0	0	0	0	0	0	0	0	0	0	0	0	0	0	0	0	0	0	0	0	0	0	0	0	0	0	0	0	0	0	0	0	0	0	0	0	0	0
CTX-M-244	yes	Beta-lactam	CTX-M-244	WP_204376225.1	NG_073460.1	CTX-M beta-lactamase	cephalosporin	antibiotic inactivation	CTX-M-244	Beta-lactam	0	0	0	0	0	0	0	0	0	0	51.3148	13.005	0	0	0	0	0	0	0	0	0	7.94736	0	0	0	0	0	0	0	0	0	0	0	0	0	0	0	0	0
CTX-M-27	yes	Beta-lactam	CTX-M-27	AAO61597.1	AY156923.1	CTX-M beta-lactamase	carbapenem;cephalosporin;penam	antibiotic inactivation	CTX-M-27	Beta-lactam	0	0	0	0	0	0	0	0	0	0	0	0	0	0	0	0	0	38.8413	0	0	0	0	0	0	0	0	0	0	0	0	0	0	0	0	0	0	0	0	0
CTX-M-28	yes	Beta-lactam	CTX-M-28	CAD70280.1	AJ549244.1	CTX-M beta-lactamase	cephalosporin	antibiotic inactivation	CTX-M-28	Beta-lactam	0	0	0	0	0	0	0	0	0	0	62.7181	0	0	0	0	0	0	0	0	0	0	0	0	0	0	0	0	0	0	0	0	0	0	0	0	0	0	0	0
CTX-M-3	yes	Beta-lactam	CTX-M-3	CAA71321.1	Y10278.1	CTX-M beta-lactamase	cephalosporin;cephamycin;penam	antibiotic inactivation	CTX-M-3	Beta-lactam	0	0	0	0	0	0	0	0	0	0	36.1104	0	0	0	0	0	0	0	0	0	0	0	0	0	0	0	0	0	0	0	0	0	0	0	0	0	0	0	0
CTX-M-31	yes	Beta-lactam	CTX-M-31	CAD99181.1	AJ567481.1	CTX-M beta-lactamase	cephalosporin	antibiotic inactivation	CTX-M-31	Beta-lactam	0	0	0	0	0	0	0	0	0	0	0	0	0	0	0	0	0	0	0	0	0	0	0	0	0	0	0	0	0	0	0	0	0	0	0	0	0	0	0
CTX-M-33	yes	Beta-lactam	CTX-M-33	AAO88912.1	AY238472.1	CTX-M beta-lactamase	cephalosporin	antibiotic inactivation	CTX-M-33	Beta-lactam	0	0	0	0	0	0	0	0	0	0	60.8175	0	0	0	0	0	0	0	0	0	0	0	0	0	0	0	0	0	0	0	0	0	0	0	0	0	0	0	0
CTX-M-35	yes	Beta-lactam	CTX-M-35	BAD83775.1	AB176534.1	CTX-M beta-lactamase	cephalosporin	antibiotic inactivation	CTX-M-35	Beta-lactam	0	0	0	0	0	0	0	0	0	0	0	0	0	0	0	0	0	0	0	0	0	0	0	0	0	0	0	0	0	0	0	0	0	0	0	0	0	0	0
CTX-M-38	yes	Beta-lactam	CTX-M-38	AAV70602.1	AY822595.1	CTX-M beta-lactamase	cephalosporin	antibiotic inactivation	CTX-M-38	Beta-lactam	0	0	0	0	0	0	0	0	0	0	0	0	0	0	0	0	0	0	0	0	0	0	0	0	0	0	0	0	0	0	0	0	0	0	0	0	0	0	0
CTX-M-42	yes	Beta-lactam	CTX-M-42	AAY84742.1	DQ061159.1	CTX-M beta-lactamase	cephalosporin	antibiotic inactivation	CTX-M-42	Beta-lactam	0	0	0	0	0	0	0	0	0	0	0	0	0	0	0	0	0	0	0	0	0	0	0	0	0	0	0	0	0	0	0	0	0	0	0	0	0	0	0
CTX-M-44	yes	Beta-lactam	CTX-M-44	BAA07082.1	D37830.1	CTX-M beta-lactamase	cephalosporin	antibiotic inactivation	CTX-M-44	Beta-lactam	0	0	0	0	0	0	0	0	0	0	0	0	0	0	0	0	0	0	0	0	0	0	0	0	0	0	0	0	0	0	0	0	0	0	0	0	0	0	0
CTX-M-47	yes	Beta-lactam	CTX-M-47	AAV97952.1	AY847143.1	CTX-M beta-lactamase	cephalosporin	antibiotic inactivation	CTX-M-47	Beta-lactam	0	0	0	0	0	0	0	0	0	0	0	0	0	0	0	0	0	0	0	0	0	0	0	0	0	0	0	0	0	0	0	0	0	0	0	0	0	0	0
CTX-M-48	yes	Beta-lactam	CTX-M-48	AAV97953.1	AY847144.1	CTX-M beta-lactamase	cephalosporin	antibiotic inactivation	CTX-M-48	Beta-lactam	0	0	0	0	0	0	0	0	0	0	0	0	0	0	0	0	0	0	0	0	0	0	0	0	0	0	0	0	0	0	0	0	0	0	0	0	0	0	0
CTX-M-49	yes	Beta-lactam	CTX-M-49	AAV97954.1	AY847145.1	CTX-M beta-lactamase	cephalosporin	antibiotic inactivation	CTX-M-49	Beta-lactam	0	0	0	0	0	0	0	0	0	0	0	0	0	0	0	0	0	0	0	0	0	0	0	0	0	0	0	0	0	0	0	0	0	0	0	0	0	0	0
CTX-M-5	yes	Beta-lactam	CTX-M-5	AAC32890.1	U95364.1	CTX-M beta-lactamase	cephalosporin	antibiotic inactivation	CTX-M-5	Beta-lactam	0	0	0	0	0	0	0	0	0	0	0	0	0	0	0	0	0	0	0	0	0	0	0	0	0	0	0	0	0	0	0	0	0	0	0	0	0	0	0
CTX-M-50	yes	Beta-lactam	CTX-M-50	AAV97955.1	AY847146.1	CTX-M beta-lactamase	cephalosporin	antibiotic inactivation	CTX-M-50	Beta-lactam	0	0	0	0	0	0	0	0	0	0	0	0	0	0	0	0	0	0	0	0	0	0	0	0	0	0	0	0	0	0	0	0	0	0	0	0	0	0	0
CTX-M-51	yes	Beta-lactam	CTX-M-51	ABA62022.1	DQ211987.1	CTX-M beta-lactamase	cephalosporin	antibiotic inactivation	CTX-M-51	Beta-lactam	0	0	0	0	0	0	0	0	0	0	0	0	0	0	0	0	0	0	0	0	0	0	0	0	0	0	0	0	0	0	0	0	0	0	0	0	0	0	0
CTX-M-52	yes	Beta-lactam	CTX-M-52	ABB17185.1	DQ223685.1	CTX-M beta-lactamase	cephalosporin	antibiotic inactivation	CTX-M-52	Beta-lactam	0	0	0	0	0	0	0	0	0	0	0	0	0	0	0	0	0	0	0	0	0	0	0	0	0	0	0	0	0	0	0	0	0	0	0	0	0	0	0
CTX-M-54	yes	Beta-lactam	CTX-M-54	ABC18328.3	DQ303459.3	CTX-M beta-lactamase	cephalosporin	antibiotic inactivation	CTX-M-54	Beta-lactam	0	0	0	0	0	0	0	0	0	0	45.6131	0	0	0	0	0	0	0	0	0	0	0	0	0	0	0	0	0	0	0	0	0	0	0	0	0	0	0	0
CTX-M-55	yes	Beta-lactam	CTX-M-55	ABI34705.1	DQ885477.1	CTX-M beta-lactamase	cephalosporin	antibiotic inactivation	CTX-M-55	Beta-lactam	0	0	0	0	0	0	0	0	0	0	55.1159	0	0	0	0	0	0	0	0	0	0	0	0	0	0	0	0	0	0	0	0	0	0	0	0	0	0	0	0
CTX-M-65	yes	Beta-lactam	CTX-M-65	ABN69105.1	EF418608.1	CTX-M beta-lactamase	cephalosporin	antibiotic inactivation	CTX-M-65	Beta-lactam	0	0	0	0	0	0	0	0	0	0	0	0	0	0	0	0	0	0	0	0	0	0	0	0	0	0	0	0	0	0	0	0	0	0	0	0	0	0	0
CTX-M-66	yes	Beta-lactam	CTX-M-66	ABQ45409.1	EF576988.1	CTX-M beta-lactamase	cephalosporin	antibiotic inactivation	CTX-M-66	Beta-lactam	0	0	0	0	0	0	0	0	0	0	53.2153	0	0	0	0	0	0	0	0	0	0	0	0	0	0	0	0	0	0	0	0	0	0	0	0	0	0	0	0
CTX-M-67	yes	Beta-lactam	CTX-M-67	ABS90365.1	EF581888.1	CTX-M beta-lactamase	cephalosporin	antibiotic inactivation	CTX-M-67	Beta-lactam	0	0	0	0	0	0	0	0	0	0	0	0	0	0	0	0	0	0	0	0	0	0	0	0	0	0	0	0	0	0	0	0	0	0	0	0	0	0	0
CTX-M-69	yes	Beta-lactam	CTX-M-69	ABY91281.1	EU402393.1	CTX-M beta-lactamase	cephalosporin	antibiotic inactivation	CTX-M-69	Beta-lactam	0	0	0	0	0	0	0	0	0	0	39.9115	10.2182	0	0	0	0	0	0	0	0	0	0	0	0	0	0	0	0	0	0	0	0	0	0	0	0	0	0	0
CTX-M-71	yes	Beta-lactam	CTX-M-71	ACV92002.1	FJ815436.1	CTX-M beta-lactamase	cephalosporin	antibiotic inactivation	CTX-M-71	Beta-lactam	0	0	0	0	0	0	0	0	0	0	91.2263	0	0	0	0	0	0	0	0	0	0	0	0	0	0	0	0	0	0	0	0	0	0	0	0	0	0	0	0
CTX-M-72	yes	Beta-lactam	CTX-M-72	AAV97957.1	AY847148.1	CTX-M beta-lactamase	cephalosporin	antibiotic inactivation	CTX-M-72	Beta-lactam	0	0	0	0	0	0	0	0	0	0	53.2153	0	0	0	0	0	0	0	0	0	0	0	0	0	0	0	0	0	0	0	0	0	0	0	0	0	0	0	0
CTX-M-73	yes	Beta-lactam	CTX-M-73	WP_063860072.1	NG_049025.1	CTX-M beta-lactamase	cephalosporin	antibiotic inactivation	CTX-M-73	Beta-lactam	0	0	0	0	0	0	0	0	0	0	0	0	0	0	0	0	0	0	0	0	0	0	0	0	0	0	0	0	0	0	0	0	0	0	0	0	0	0	0
CTX-M-76	yes	Beta-lactam	CTX-M-76	CAQ42486.1	AM982520.1	CTX-M beta-lactamase	cephalosporin	antibiotic inactivation	CTX-M-76	Beta-lactam	0	0	0	0	0	0	0	0	0	0	0	0	0	0	0	0	0	0	0	0	0	0	0	0	0	0	0	0	0	0	0	0	0	0	0	0	0	0	0
CTX-M-77	yes	Beta-lactam	CTX-M-77	CAQ42480.1	AM982521.1	CTX-M beta-lactamase	cephalosporin	antibiotic inactivation	CTX-M-77	Beta-lactam	0	0	0	0	0	0	0	0	0	0	0	0	0	0	0	0	0	0	0	0	0	0	0	0	0	0	0	0	0	0	0	0	0	0	0	0	0	0	0
CTX-M-79	yes	Beta-lactam	CTX-M-79	ABO09821.1	EF426798.1	CTX-M beta-lactamase	cephalosporin	antibiotic inactivation	CTX-M-79	Beta-lactam	0	0	0	0	0	0	0	0	0	0	53.2153	0	0	0	0	0	0	0	0	0	0	0	0	0	0	0	0	0	0	0	0	0	0	0	0	0	0	0	0
CTX-M-8	yes	Beta-lactam	CTX-M-8	AAF04388.1	AF189721.1	CTX-M beta-lactamase	cephalosporin	antibiotic inactivation	CTX-M-8	Beta-lactam	0	0	0	0	0	0	0	0	0	0	0	0	0	0	0	0	0	0	0	0	0	0	0	0	0	0	0	0	0	0	0	0	0	0	0	0	0	0	0
CTX-M-80	yes	Beta-lactam	CTX-M-80	ABW86620.2	EU202673.2	CTX-M beta-lactamase	cephalosporin	antibiotic inactivation	CTX-M-80	Beta-lactam	0	0	0	0	0	0	0	0	0	0	0	0	0	0	0	0	0	0	0	0	0	0	0	0	0	0	0	0	0	0	0	0	0	0	0	0	0	0	0
CTX-M-82	yes	Beta-lactam	CTX-M-82	ABB59946.1	DQ256091.1	CTX-M beta-lactamase	cephalosporin	antibiotic inactivation	CTX-M-82	Beta-lactam	0	0	0	0	0	0	0	0	16.8272	0	68.4197	10.2182	0	0	0	0	0	0	0	0	0	0	0	0	0	0	0	0	0	0	0	0	0	0	0	0	0	0	0
CTX-M-83	yes	Beta-lactam	CTX-M-83	ACI29345.1	FJ214366.1	CTX-M beta-lactamase	cephalosporin	antibiotic inactivation	CTX-M-83	Beta-lactam	0	0	0	0	0	0	0	0	0	0	0	0	0	0	0	0	0	0	0	0	0	0	0	0	0	0	0	0	0	0	0	0	0	0	0	0	0	0	0
CTX-M-85	yes	Beta-lactam	CTX-M-85	ACI29347.1	FJ214368.1	CTX-M beta-lactamase	cephalosporin	antibiotic inactivation	CTX-M-85	Beta-lactam	0	0	0	0	0	0	0	0	0	0	0	0	0	0	0	0	0	0	0	0	0	0	0	0	0	0	0	0	0	0	0	0	0	0	0	0	0	0	0
CTX-M-86	yes	Beta-lactam	CTX-M-86	ACI29348.1	FJ214369.1	CTX-M beta-lactamase	cephalosporin	antibiotic inactivation	CTX-M-86	Beta-lactam	0	0	0	0	0	0	0	0	0	0	0	0	0	0	0	0	0	0	0	0	0	0	0	0	0	0	0	0	0	0	0	0	0	0	0	0	0	0	0
CTX-M-88	yes	Beta-lactam	CTX-M-88	WP_063860086.1	NZ_SQNR01000043.1	CTX-M beta-lactamase	cephalosporin	antibiotic inactivation	CTX-M-88	Beta-lactam	0	0	0	0	0	0	0	0	0	0	62.7181	0	0	0	0	0	0	0	0	0	0	0	0	0	0	0	0	0	0	0	0	0	0	0	0	0	0	0	0
CTX-M-9	yes	Beta-lactam	CTX-M-9	AAF05311.2	AF174129.1	CTX-M beta-lactamase	cephalosporin	antibiotic inactivation	CTX-M-9	Beta-lactam	0	0	0	0	0	0	0	0	0	0	0	0	0	0	0	0	0	0	0	0	0	0	0	0	0	0	0	0	0	0	0	0	0	0	0	0	0	0	0
CTX-M-93	yes	Beta-lactam	CTX-M-93	ADN26580.1	HQ166709.1	CTX-M beta-lactamase	cephalosporin	antibiotic inactivation	CTX-M-93	Beta-lactam	0	0	0	0	0	0	0	0	0	0	0	0	0	0	0	0	0	33.0871	0	0	0	0	0	0	0	0	0	0	0	0	0	0	0	0	0	0	0	0	0
CTX-M-95	yes	Beta-lactam	CTX-M-95	CBL80615.1	FN813245.1	CTX-M beta-lactamase	cephalosporin	antibiotic inactivation	CTX-M-95	Beta-lactam	0	0	0	0	0	0	0	0	0	0	0	0	0	0	0	0	0	0	0	0	0	0	0	0	0	0	0	0	0	0	0	0	0	0	0	0	0	0	0
CTX-M-98	yes	Beta-lactam	CTX-M-98	ADO17948.1	HM755448.1	CTX-M beta-lactamase	cephalosporin	antibiotic inactivation	CTX-M-98	Beta-lactam	0	0	0	0	0	0	0	0	0	0	0	0	0	0	0	0	0	33.0871	0	0	0	0	0	0	0	0	0	0	0	0	0	0	0	0	0	0	0	0	0
dfrA1	yes	Diaminopyrimidine	dfrA1	AAP74961.2	KJ541681.1	trimethoprim resistant dihydrofolate reductase dfr	diaminopyrimidine antibiotic	antibiotic target replacement	dfrA1	Diaminopyrimidine	14.8349	0	0	0	144.267	0	0	0	338.626	121.034	0	7236.11	0	0	0	0	1757.01	69.1241	0	0	21.5022	14704.3	0	46.5435	0	0	14.0666	24.1978	1096.81	26.7943	0	0	0	0	0	0	0	8.57462	198.761
dfrA12	yes	Diaminopyrimidine	dfrA12	ADG84870.1	GU585907.1	trimethoprim resistant dihydrofolate reductase dfr	diaminopyrimidine antibiotic	antibiotic target replacement	dfrA12	Diaminopyrimidine	0	2221.75	9.05601	0	0	0	0	0	0	0	0	0	0	0	0	0	0	0	0	0	0	0	0	0	0	0	0	0	0	38.2545	0	0	0	391.624	0	0	0	0	0
dfrA13	yes	Diaminopyrimidine	dfrA13	CAA90683.1	Z50802.3	trimethoprim resistant dihydrofolate reductase dfr	diaminopyrimidine antibiotic	antibiotic target replacement	dfrA13	Diaminopyrimidine	0	0	0	0	0	0	0	0	0	0	0	0	0	0	0	0	0	0	0	0	0	0	0	0	0	0	0	0	0	0	0	0	0	0	0	0	0	0	0
dfrA14	yes	Diaminopyrimidine	dfrA14	AHK10285.1	KF921535.1	trimethoprim resistant dihydrofolate reductase dfr	diaminopyrimidine antibiotic	antibiotic target replacement	dfrA14	Diaminopyrimidine	56.3728	3157.96	0	10574.6	1162.38	15933.6	136.806	0	7812.59	4416.44	0	25.7513	0	0	75.6367	13.1306	0	0	2603.29	0	1715.4	4274.07	0	410.678	0	0	0	203.953	0	40.1914	0	0	0	0	32.6786	0	0	0	193.389
dfrA15	yes	Diaminopyrimidine	dfrA15	AHB39758.1	KF534911.1	trimethoprim resistant dihydrofolate reductase dfr	diaminopyrimidine antibiotic	antibiotic target replacement	dfrA15	Diaminopyrimidine	0	0	0	0	20.6095	0	0	0	0	0	0	0	0	0	0	0	0	0	0	0	0	0	0	0	0	0	0	0	0	0	0	0	0	0	0	0	0	0	26.8596
dfrA15b	yes	Diaminopyrimidine	dfrA15b	CAI29521.1	AJ867237.1	trimethoprim resistant dihydrofolate reductase dfr	diaminopyrimidine antibiotic	antibiotic target replacement	dfrA15b	Diaminopyrimidine	0	0	0	0	0	0	0	0	0	0	0	0	0	0	0	0	0	0	0	0	0	0	0	0	0	0	0	0	0	0	0	0	0	0	0	0	0	0	20.1447
dfrA16	yes	Diaminopyrimidine	dfrA16	AAK60186.1	AF174129.3	trimethoprim resistant dihydrofolate reductase dfr	diaminopyrimidine antibiotic	antibiotic target replacement	dfrA16	Diaminopyrimidine	0	0	0	0	0	0	0	0	0	0	0	0	0	0	0	0	0	0	0	0	0	0	19.1492	0	0	0	0	0	0	0	0	0	0	0	0	0	0	0	0
dfrA17	yes	Diaminopyrimidine	dfrA17	ABG91835.1	DQ838665.1	trimethoprim resistant dihydrofolate reductase dfr	diaminopyrimidine antibiotic	antibiotic target replacement	dfrA17	Diaminopyrimidine	0	0	475.727	0	0	0	0	0	3324.07	33.4774	0	0	0	0	0	203.524	0	781.634	0	0	31.0587	474.197	23.9365	0	0	0	0	24.1978	0	0	0	0	0	0	0	0	0	0	0
dfrA19	yes	Diaminopyrimidine	dfrA19	CAC81324.1	AJ310778.1	trimethoprim resistant dihydrofolate reductase dfr	diaminopyrimidine antibiotic	antibiotic target replacement	dfrA19	Diaminopyrimidine	0	0	0	0	0	0	0	0	568.936	0	0	0	0	0	0	0	0	0	0	0	0	0	0	0	0	0	0	0	0	0	0	0	0	0	0	0	0	0	0
dfrA21	yes	Diaminopyrimidine	dfrA21	CAP69659.1	AM932669.1	trimethoprim resistant dihydrofolate reductase dfr	diaminopyrimidine antibiotic	antibiotic target replacement	dfrA21	Diaminopyrimidine	0	0	0	0	66.6955	0	0	0	0	0	0	0	0	0	0	0	0	0	0	0	0	0	0	0	0	0	0	0	0	0	0	0	0	0	0	0	0	0	0
dfrA23	yes	Diaminopyrimidine	dfrA23	CAG34233.2	AJ746361.2	trimethoprim resistant dihydrofolate reductase dfr	diaminopyrimidine antibiotic	antibiotic target replacement	dfrA23	Diaminopyrimidine	0	0	0	0	0	0	0	0	0	0	0	0	0	0	0	0	0	0	0	0	0	0	0	0	0	0	0	0	0	0	0	0	0	0	0	0	0	0	0
dfrA25	yes	Diaminopyrimidine	dfrA25	ABB71176.1	DQ267940.1	trimethoprim resistant dihydrofolate reductase dfr	diaminopyrimidine antibiotic	antibiotic target replacement	dfrA25	Diaminopyrimidine	0	0	0	0	0	0	0	0	0	0	0	30.1385	0	0	0	0	0	0	0	0	0	0	0	0	0	0	0	0	0	0	0	0	0	0	0	0	0	0	0
dfrA26	yes	Diaminopyrimidine	dfrA26	CAL48457.1	AM403715.1	trimethoprim resistant dihydrofolate reductase dfr	diaminopyrimidine antibiotic	antibiotic target replacement	dfrA26	Diaminopyrimidine	0	0	0	0	0	0	0	0	0	0	0	0	0	0	0	0	0	0	0	0	0	0	0	0	0	0	0	0	0	0	0	0	0	0	0	0	0	0	0
dfrA27	yes	Diaminopyrimidine	dfrA27	ACD45689.1	KP076293.1	trimethoprim resistant dihydrofolate reductase dfr	diaminopyrimidine antibiotic	antibiotic target replacement	dfrA27	Diaminopyrimidine	0	0	0	0	0	0	0	0	0	0	0	0	0	0	0	0	0	0	0	0	0	0	0	0	0	0	0	0	0	0	0	0	0	0	0	0	0	0	0
dfrA30	yes	Diaminopyrimidine	dfrA30	CAQ53849.2	AM997279.2	trimethoprim resistant dihydrofolate reductase dfr	diaminopyrimidine antibiotic	antibiotic target replacement	dfrA30	Diaminopyrimidine	0	0	0	0	0	0	0	0	0	0	0	0	0	0	0	0	0	0	0	0	0	0	0	0	0	0	0	0	0	0	0	0	0	0	0	0	0	0	0
dfrA5	yes	Diaminopyrimidine	dfrA5	ABB89122.1	DQ278190.1	trimethoprim resistant dihydrofolate reductase dfr	diaminopyrimidine antibiotic	antibiotic target replacement	dfrA5	Diaminopyrimidine	0	283.079	0	0	37.0972	0	0	0	27.643	0	0	0	0	0	947.684	0	0	0	0	0	16.7239	4284.56	0	11917.9	0	1726.37	0	0	0	8.37321	0	0	0	0	0	0	0	0	0
dfrA7	yes	Diaminopyrimidine	dfrA7	ACS44716.1	FJ854362.1	trimethoprim resistant dihydrofolate reductase dfr	diaminopyrimidine antibiotic	antibiotic target replacement	dfrA7	Diaminopyrimidine	0	1853.94	1567.52	2568.91	0	0	0	0	3451.92	0	13378.7	478.974	3575.95	0	0	140.059	0	438.672	19.7433	0	7927.13	728.081	0	0	754.777	0	0	7380.34	0	0	0	199.162	0	0	0	0	0	0	10479.3
dfrA8	yes	Diaminopyrimidine	dfrA8	AHV80711.1	KJ174469.1	trimethoprim resistant dihydrofolate reductase dfr	diaminopyrimidine antibiotic	antibiotic target replacement	dfrA8	Diaminopyrimidine	38.6058	0	0	0	76.619	0	0	0	1779.15	569.63	0	0	0	0	0	1515.29	0	46.9481	0	4377.99	0	0	0	178.121	0	0	0	0	0	191.441	0	0	6765.09	0	5037.05	0	0	0	0
dfrC	yes	Diaminopyrimidine	dfrC	AAO04716.1	AE015929.1	trimethoprim resistant dihydrofolate reductase dfr	diaminopyrimidine antibiotic	antibiotic target replacement	dfrC	Diaminopyrimidine	847.863	0	71.917	0	116.584	85.9763	0	0	0	0	0	0	0	0	0	0	0	0	0	0	0	0	168.087	40.0538	0	0	0	0	115.995	13.0663	232.486	0	0	84.4829	0	29.8272	21.6882	45.9959	23.5767
dfrE	yes	Diaminopyrimidine	dfrE	EOD99669.1	AIIS01000002.1	trimethoprim resistant dihydrofolate reductase dfr	diaminopyrimidine antibiotic	antibiotic target replacement	dfrE	Diaminopyrimidine	0	0	0	0	0	0	0	0	0	0	0	0	0	0	0	0	301.804	0	0	46.0858	52.6188	0	0	0	0	0	0	0	1235.03	0	0	0	0	0	0	0	0	0	12.86
dfrF	yes	Diaminopyrimidine	dfrF	AAD01868.1	AF028812.1	trimethoprim resistant dihydrofolate reductase dfr	diaminopyrimidine antibiotic	antibiotic target replacement	dfrF	Diaminopyrimidine	24209.2	53611.9	0	3383.13	136086	0	1151.1	0	55193.8	0	0	0	3424.24	0	16696.8	4149.26	0	198.575	0	0	2580.61	0	0	0	3246.98	0	0	0	17897.8	0	0	0	30.5483	4645.02	849.703	34.6094	0	0	0
dfrG	yes	Diaminopyrimidine	dfrG	BAE15963.1	AB205645.1	trimethoprim resistant dihydrofolate reductase dfr	diaminopyrimidine antibiotic	antibiotic target replacement	dfrG	Diaminopyrimidine	107.312	0	1426.32	29.0393	721.88	894.982	0	21.5957	23.0219	36.7661	0	0	0	0	0	22.9126	0	316.312	0	0	0	0	410.093	33.8768	32.3605	0	257.733	23.0317	110.684	52.5999	5163.56	0	101.214	278.259	133.985	31.7547	38.8036	167.308	38.3477
DHA-1	no	Beta-lactam	DHA-1	CAA76196.1	Y16410.1	DHA beta-lactamase	cephalosporin;cephamycin	antibiotic inactivation
DHA-12	no	Beta-lactam	DHA-12	CDL68900.1	HG798963.1	DHA beta-lactamase	cephalosporin;cephamycin	antibiotic inactivation
DHA-15	no	Beta-lactam	DHA-15	AIT76106.1	KM087853.1	DHA beta-lactamase	cephalosporin;cephamycin	antibiotic inactivation
DHA-16	no	Beta-lactam	DHA-16	AIT76105.1	KM087852.1	DHA beta-lactamase	cephalosporin;cephamycin	antibiotic inactivation
DHA-18	no	Beta-lactam	DHA-18	AIT76094.1	KM087841.1	DHA beta-lactamase	cephalosporin;cephamycin	antibiotic inactivation
DHA-20	no	Beta-lactam	DHA-20	AIT76101.1	KM087848.1	DHA beta-lactamase	cephalosporin;cephamycin	antibiotic inactivation
DHA-22	no	Beta-lactam	DHA-22	AIT76109.1	KM087856.1	DHA beta-lactamase	cephalosporin;cephamycin	antibiotic inactivation
DHA-23	no	Beta-lactam	DHA-23	WP_063860108.1	NG_049069.1	DHA beta-lactamase	cephalosporin;cephamycin	antibiotic inactivation
DHA-24	no	Beta-lactam	DHA-24	WP_063860114.1	NG_049070.1	DHA beta-lactamase	cephalosporin;cephamycin	antibiotic inactivation
DHA-25	no	Beta-lactam	DHA-25	WP_077767294.1	NG_052903.1	DHA beta-lactamase	cephalosporin;cephamycin	antibiotic inactivation
DHA-26	no	Beta-lactam	DHA-26	WP_109545068.1	NG_057482.1	DHA beta-lactamase	cephalosporin;cephamycin	antibiotic inactivation
DHA-27	no	Beta-lactam	DHA-27	WP_109545067.1	NG_057481.1	DHA beta-lactamase	cephalosporin;cephamycin	antibiotic inactivation
DHA-29	no	Beta-lactam	DHA-29	WP_148044412.1	NG_065868.1	DHA beta-lactamase	cephalosporin;cephamycin	antibiotic inactivation
DHA-4	no	Beta-lactam	DHA-4	WP_032097955.1	NG_049072.1	DHA beta-lactamase	cephalosporin;cephamycin	antibiotic inactivation
DHA-6	no	Beta-lactam	DHA-6	ADT91161.1	HQ322612.1	DHA beta-lactamase	cephalosporin;cephamycin	antibiotic inactivation
DHA-7	no	Beta-lactam	DHA-7	ADQ00385.1	HQ456945.1	DHA beta-lactamase	cephalosporin;cephamycin	antibiotic inactivation
DHA-9	no	Beta-lactam	DHA-9	AHL39320.1	KJ207201.1	DHA beta-lactamase	cephalosporin;cephamycin	antibiotic inactivation
EC-13	yes	Beta-lactam	EC-13	WP_063860228.1	NG_049079.1	EC beta-lactamase	cephalosporin	antibiotic inactivation	EC-13	Beta-lactam	0	0	232.653	0	167.123	411.458	0	0	242.644	288.475	416.954	0	0	0	0	0	133.254	52.2299	412.624	0	0	1188.38	0	316.997	0	249.03	0	426.251	89.4818	27.9993	0	0	0	0	130.289	163.856	0	0	486.691
EC-14	yes	Beta-lactam	EC-14	WP_063860233.1	NG_049080.1	EC beta-lactamase	cephalosporin	antibiotic inactivation	EC-14	Beta-lactam	0	0	277.394	0	165.4	465.193	0	0	254.198	299.239	438.976	0	0	146.597	87.4072	0	177.168	0	0	0	0	1191.01	0	437.158	0	233.011	0	0	87.2724	34.2991	0	0	0	0	89.3107	204.529	0	0	486.13
EC-15	yes	Beta-lactam	EC-15	WP_063610930.1	NG_049081.1	EC beta-lactamase	cephalosporin	antibiotic inactivation	EC-15	Beta-lactam	0	120.264	354.945	0	287.727	617.187	20.6235	0	293.195	300.315	465.403	0	0	139.079	83.6877	0	278.623	0	402.013	0	0	2209.24	30.0156	349.04	0	436.167	0	345.336	92.7959	47.5988	0	0	0	0	0	184.773	0	0	482.201
EC-16	yes	Beta-lactam	EC-16	WP_063860248.1	NG_049082.1	EC beta-lactamase	cephalosporin	antibiotic inactivation	EC-16	Beta-lactam	0	0	294.296	0	158.508	385.358	0	0	245.532	284.169	406.677	116.249	0	0	70.6696	0	151.425	0	0	0	0	1258.54	0	349.04	0	245.389	0	410.357	102.738	26.5993	0	0	0	0	109.274	170.828	0	0	489.498
EC-18	yes	Beta-lactam	EC-18	WP_063860256.1	NG_049083.1	EC beta-lactamase	cephalosporin	antibiotic inactivation	EC-18	Beta-lactam	0	261.865	443.433	0	291.173	549.634	0	0	804.48	290.628	346.483	0	0	206.74	403.561	0	272.566	256.704	0	0	0	2112.77	46.0239	1671.96	0	400.487	0	765.807	410.953	55.9986	89.3296	0	0	0	302.606	0	57.3189	0	344.67
EC-19	yes	Beta-lactam	EC-19	WP_063860263.1	NG_049084.1	EC beta-lactamase	cephalosporin	antibiotic inactivation	EC-19	Beta-lactam	0	447.11	328.101	502.457	1014.8	0	0	0	0	0	287.757	409.023	0	2533.5	0	76.8382	0	0	0	0	0	0	0	0	165.797	0	0	244.191	0	0	0	0	0	0	0	0	0	0	1255.74
EC-5	yes	Beta-lactam	EC-5	WP_001443153.1	NG_049085.1	EC beta-lactamase	cephalosporin	antibiotic inactivation	EC-5	Beta-lactam	0	210.462	428.519	1900.15	2482.72	159.67	0	0	213.758	0	327.397	409.741	0	4375.36	0	135.382	0	0	0	114.415	143.803	0	0	0	691.612	0	0	270.2	40.8744	0	0	0	0	0	86.1586	0	0	0	1245.64
EC-8	yes	Beta-lactam	EC-8	WP_063860454.1	NG_049086.1	EC beta-lactamase	cephalosporin	antibiotic inactivation	EC-8	Beta-lactam	0	598.41	619.414	728.179	268.775	388.429	15.9364	0	2972.39	216.356	6098.69	1605.24	0	0	0	377.788	0	57.7863	245.216	927.889	2348.78	845.459	0	11377.6	0	155.826	0	2337.88	125.937	0	0	100.05	2733.58	0	721.841	0	0	0	5176.78
Eclo_acrA	no	Multi-drug	Enterobacter cloacae acrA	ABG77965.1	DQ679966.1	resistance-nodulation-cell division (RND) antibiotic efflux pump	cephalosporin;disinfecting agents and antiseptics;fluoroquinolone antibiotic;glycylcycline;penam;phenicol antibiotic;rifamycin antibiotic;tetracycline antibiotic	antibiotic efflux
Ecol_acrA	no	Multi-drug	Escherichia coli acrA	AAC73565.1	U00096.3	resistance-nodulation-cell division (RND) antibiotic efflux pump	cephalosporin;disinfecting agents and antiseptics;fluoroquinolone antibiotic;glycylcycline;penam;phenicol antibiotic;rifamycin antibiotic;tetracycline antibiotic	antibiotic efflux
Ecol_ampC_BLA	yes	Beta-lactam	Escherichia coli ampC beta-lactamase	AAC77110.1	U00096.3	ampC-type beta-lactamase	cephalosporin;penam	antibiotic inactivation	Ecol_ampC_BLA	Beta-lactam	44.6461	3840.69	618.42	0	179.183	422.205	146.24	0	499.731	44.1323	391.995	119.119	0	0	0	224.111	0	73.3441	0	0	492.325	2928.41	88.0457	627.128	0	286.166	0	1820.6	1988.48	118.297	0	221.484	0	0	575.792	0	0	0	660.149
Ecol_catII	no	Phenicol	catII from Escherichia coli K-12	CAA37805.1	X53796.1	chloramphenicol acetyltransferase (CAT)	phenicol antibiotic	antibiotic inactivation
Ecol_emrE	no	Macrolide	Escherichia coli emrE	CAA77936.1	Z11877.1	small multidrug resistance (SMR) antibiotic efflux pump	macrolide antibiotic	antibiotic efflux
Ecol_mdfA	no	Multi-drug	Escherichia coli mdfA	AFH35853.1	JQ394987.1	major facilitator superfamily (MFS) antibiotic efflux pump	disinfecting agents and antiseptics;tetracycline antibiotic	antibiotic efflux
Efac_ACT_CHL	no	Phenicol	Enterococcus faecium chloramphenicol acetyltransferase	AAO52851.1	AF507977.1	chloramphenicol acetyltransferase (CAT)	phenicol antibiotic	antibiotic inactivation
Efae_ACT_CHL	no	Phenicol	Enterococcus faecalis chloramphenicol acetyltransferase	CAA63498.2	X92945.2	chloramphenicol acetyltransferase (CAT)	phenicol antibiotic	antibiotic inactivation
efmA	no	Multi-drug	efmA	BAG75524.1	AB467372.1	major facilitator superfamily (MFS) antibiotic efflux pump	fluoroquinolone antibiotic;macrolide antibiotic	antibiotic efflux
efrA	no	Multi-drug	efrA	WP_104671188.1	NZ_PTWF01000025.1	ATP-binding cassette (ABC) antibiotic efflux pump	fluoroquinolone antibiotic;macrolide antibiotic;rifamycin antibiotic	antibiotic efflux
efrB	no	Multi-drug	efrB	CDO61516.1	HG970103.1	ATP-binding cassette (ABC) antibiotic efflux pump	fluoroquinolone antibiotic;macrolide antibiotic;rifamycin antibiotic	antibiotic efflux
emeA	no	Antiseptics	emeA	BAC11911.1	AB091338.1	multidrug and toxic compound extrusion (MATE) transporter	disinfecting agents and antiseptics	antibiotic efflux
emrA	no	Fluoroquinolone	emrA	BAA16547.1	AP009048.1	major facilitator superfamily (MFS) antibiotic efflux pump	fluoroquinolone antibiotic	antibiotic efflux
emrB	no	Fluoroquinolone	emrB	AAC75733.1	U00096.1	major facilitator superfamily (MFS) antibiotic efflux pump	fluoroquinolone antibiotic	antibiotic efflux
emrK	no	Tetracycline	emrK	BAA11236.1	D78168.1	major facilitator superfamily (MFS) antibiotic efflux pump	tetracycline antibiotic	antibiotic efflux
emrR	no	Fluoroquinolone	emrR	AAC75731.1	U00096.3	major facilitator superfamily (MFS) antibiotic efflux pump	fluoroquinolone antibiotic	antibiotic efflux
emrY	no	Tetracycline	emrY	BAA11237.1	D78168.1	major facilitator superfamily (MFS) antibiotic efflux pump	tetracycline antibiotic	antibiotic efflux
eptA	no	Peptide antibiotic	eptA	BAE78116.1	AP009048.1	pmr phosphoethanolamine transferase	peptide antibiotic	antibiotic target alteration
eptB	no	Peptide antibiotic	eptB	CCI79240.1	FO203501.1	pmr phosphoethanolamine transferase	peptide antibiotic	antibiotic target alteration
Erm(33)	yes	Multi-drug	Erm(33)	CAC86410.1	AJ313523.1	Erm 23S ribosomal RNA methyltransferase	lincosamide antibiotic;macrolide antibiotic;streptogramin A antibiotic;streptogramin B antibiotic;streptogramin antibiotic	antibiotic target alteration	Erm(33)	Multi-drug	0	0	0	0	0	0	0	0	0	0	0	0	0	0	0	0	0	0	0	0	0	0	0	0	0	0	0	4351.53	0	0	0	0	0	0	0	0	0	0	0
Erm(36)	yes	Multi-drug	Erm(36)	AAL68827.1	AF462611.1	Erm 23S ribosomal RNA methyltransferase	lincosamide antibiotic;macrolide antibiotic;streptogramin A antibiotic;streptogramin B antibiotic;streptogramin antibiotic	antibiotic target alteration	Erm(36)	Multi-drug	0	0	0	0	0	20.5794	0	0	0	0	0	0	0	0	0	0	0	0	0	0	0	0	0	0	0	0	0	0	0	0	0	0	0	0	0	0	0	8.80773	0
Erm(51)	yes	Multi-drug	Erm(51)	QKE44141.1	MN928789.1	Erm 23S ribosomal RNA methyltransferase	lincosamide antibiotic;macrolide antibiotic;streptogramin B antibiotic;streptogramin antibiotic	antibiotic target alteration	Erm(51)	Multi-drug	0	0	0	0	0	0	0	0	0	0	0	0	0	0	0	0	0	0	0	0	0	0	0	0	0	0	0	0	0	0	0	0	0	0	0	0	0	0	0
Erm(52)	yes	Multi-drug	Erm(52)	QQM99828.1	MW269959.1	Erm 23S ribosomal RNA methyltransferase	lincosamide antibiotic;macrolide antibiotic;streptogramin antibiotic	antibiotic target alteration	Erm(52)	Multi-drug	0	0	0	0	0	0	0	0	0	0	0	0	0	0	0	0	0	0	0	0	0	0	0	0	0	0	0	0	0	0	0	0	0	0	0	0	0	0	0
ErmA	yes	Multi-drug	ErmA	CAA26964.1	X03216.1	Erm 23S ribosomal RNA methyltransferase	lincosamide antibiotic;macrolide antibiotic;streptogramin A antibiotic;streptogramin B antibiotic;streptogramin antibiotic	antibiotic target alteration	ErmA	Multi-drug	0	3634.56	0	0	2153.97	0	0	0	15.6625	0	0	0	0	0	247.771	15.5881	0	611.156	43.8328	0	0	0	0	0	0	0	0	385.012	337.146	0	0	0	1435.71	0	0	0	0	0	0
ErmB	yes	Multi-drug	ErmB	AAF86219.1	AF242872.1	Erm 23S ribosomal RNA methyltransferase	lincosamide antibiotic;macrolide antibiotic;streptogramin A antibiotic;streptogramin B antibiotic;streptogramin antibiotic	antibiotic target alteration	ErmB	Multi-drug	323.819	0	25.6587	807.292	0	0	1221.01	0	309.152	53.9237	0	264.711	0	0	0	220.794	0	253.049	0	0	127.344	0	230.867	0	0	0	0	24.1284	0	94.5735	0	0	0	0	2241.06	0	0	74.3593	1258.66
ErmC	yes	Multi-drug	ErmC	AAA98296.1	M12730.1	Erm 23S ribosomal RNA methyltransferase	lincosamide antibiotic;macrolide antibiotic;streptogramin A antibiotic;streptogramin B antibiotic;streptogramin antibiotic	antibiotic target alteration	ErmC	Multi-drug	0	0	58.2911	0	0	4846.43	49.1751	0	0	0	0	0	0	0	0	33.8715	35.0441	54.8652	27.2837	102.811	0	20.297	104.969	199.517	729.401	13.4813	52.1614	7856.07	785.735	23.7594	0	0	102.867	12897.2	0	432.101	52.5829	49.7678	6.92868
ErmF	yes	Multi-drug	ErmF	AAA88675.1	M17124.1	Erm 23S ribosomal RNA methyltransferase	lincosamide antibiotic;macrolide antibiotic;streptogramin A antibiotic;streptogramin B antibiotic;streptogramin antibiotic	antibiotic target alteration	ErmF	Multi-drug	0	0	8506.02	0	0	0	0	0	0	9510.6	4190.26	0	0	0	0	0	34.3004	0	0	0	0	0	0	0	0	0	0	90563.5	0	38.6485	0	0	0	0	0	0	0	0	0
ErmG	yes	Multi-drug	ErmG	AAC37034.1	L42817.1	Erm 23S ribosomal RNA methyltransferase	lincosamide antibiotic;macrolide antibiotic;streptogramin A antibiotic;streptogramin B antibiotic;streptogramin antibiotic	antibiotic target alteration	ErmG	Multi-drug	0	0	0	0	34.5567	0	0	0	0	0	0	0	0	0	0	0	0	0	0	0	0	89.307	0	0	0	0	0	0	0	0	0	0	0	0	0	0	0	0	0
ErmQ	yes	Multi-drug	ErmQ	AAC36915.1	L22689.1	Erm 23S ribosomal RNA methyltransferase	lincosamide antibiotic;macrolide antibiotic;streptogramin A antibiotic;streptogramin B antibiotic;streptogramin antibiotic	antibiotic target alteration	ErmQ	Multi-drug	0	0	0	0	0	0	0	0	0	0	0	0	0	0	0	0	0	0	0	0	0	0	0	0	0	0	0	0	0	0	0	0	0	0	0	0	0	0	0
ErmT	yes	Multi-drug	ErmT	AAA98096.1	M64090.1	Erm 23S ribosomal RNA methyltransferase	lincosamide antibiotic;macrolide antibiotic;streptogramin A antibiotic;streptogramin B antibiotic;streptogramin antibiotic	antibiotic target alteration	ErmT	Multi-drug	0	61.3512	0	0	449.238	32056.1	0	0	4331.94	18.268	0	0	0	0	0	0	109.805	486.929	3055.77	0	0	87.9538	20827.1	0	0	0	0	597.453	0	0	0	0	27804.8	0	0	0	0	0	0
ErmX	yes	Multi-drug	ErmX	AAA98484.1	M36726.1	Erm 23S ribosomal RNA methyltransferase	lincosamide antibiotic;macrolide antibiotic;streptogramin A antibiotic;streptogramin B antibiotic;streptogramin antibiotic	antibiotic target alteration	ErmX	Multi-drug	96666.6	2827.41	116516	28.754	42720.5	450.018	7547.03	173790	0	855.159	0	104888	0	0	129626	204933	204.854	126237	17.1999	0	109786	60.4875	188.435	1403.99	9145.32	236033	150996	32.5791	149.45	135471	91.1379	12.1555	173.911	174.079	100713	40.074	941.041	164815	34613.9
EstT	yes	Multi-drug	EstT	UXD71803.1	CP094932.1	macrolide esterase	glycylcycline;macrolide antibiotic;tetracycline antibiotic	antibiotic inactivation	EstT	Multi-drug	0	0	0	0	0	0	0	0	0	0	0	0	0	0	0	0	0	0	0	0	0	0	0	0	0	0	0	0	0	0	0	0	0	0	0	0	0	0	0
evgA	no	Multi-drug	evgA	BAB36671.1	BA000007.3	major facilitator superfamily (MFS) antibiotic efflux pump;resistance-nodulation-cell division (RND) antibiotic efflux pump	fluoroquinolone antibiotic;macrolide antibiotic;penam;tetracycline antibiotic	antibiotic efflux
evgS	no	Multi-drug	evgS	AAC75429.1	U00096.1	major facilitator superfamily (MFS) antibiotic efflux pump;resistance-nodulation-cell division (RND) antibiotic efflux pump	fluoroquinolone antibiotic;macrolide antibiotic;penam;tetracycline antibiotic	antibiotic efflux
floR	no	Phenicol	floR	AAG16656.1	AF231986.2	major facilitator superfamily (MFS) antibiotic efflux pump	phenicol antibiotic	antibiotic efflux
FosA2	yes	Phosphonic acid	FosA2	ACC85616.1	EU487198.1	fosfomycin thiol transferase	phosphonic acid antibiotic	antibiotic inactivation	FosA2	Phosphonic acid	0	0	0	0	27.5181	0	0	0	0	0	0	0	0	0	0	0	0	0	0	0	0	0	0	0	0	0	0	0	0	0	0	0	0	168.668	0	0	0	0	0
FosA3	yes	Phosphonic acid	FosA3	AEG78825.1	JF411006.1	fosfomycin thiol transferase	phosphonic acid antibiotic	antibiotic inactivation	FosA3	Phosphonic acid	0	0	0	0	0	0	0	0	0	0	0	0	0	0	0	0	0	0	0	0	0	0	0	0	0	0	0	0	0	0	0	0	0	0	0	0	0	0	0
FosA4	yes	Phosphonic acid	FosA4	BAP18892.1	AB908992.1	fosfomycin thiol transferase	phosphonic acid antibiotic	antibiotic inactivation	FosA4	Phosphonic acid	0	0	0	0	0	0	0	0	0	0	0	0	0	0	0	0	0	0	0	0	0	0	0	0	0	0	0	0	0	0	0	0	0	0	0	0	0	0	0
fosA5	yes	Multi-drug	fosA5	AJE60855.1	KP143090.1	fosfomycin thiol transferase	aminoglycoside antibiotic;fluoroquinolone antibiotic;phosphonic acid antibiotic	antibiotic inactivation	fosA5	Multi-drug	0	57.6103	0	0	162.815	0	88.5875	0	0	0	0	1453.11	0	111.639	0	0	0	51.0075	0	0	237.275	2024.63	0	302.807	0	92.4033	0	50.7167	32.81	0	1205.95	0	8034.74	0	0	0	0	0	0
FosA6	yes	Phosphonic acid	FosA6	AMQ12811.1	KU254579.1	fosfomycin thiol transferase	phosphonic acid antibiotic	antibiotic inactivation	FosA6	Phosphonic acid	0	15.7119	21.4757	20.6594	427.972	0	111.367	0	0	8.71883	2465.61	1230.3	0	101.49	0	32.1074	0	0	0	0	420.623	1058.49	0	296.627	0	45.2186	0	23.4077	143.171	0	38228.6	0	0	0	0	0	0	0	142.471
FosA7	yes	Phosphonic acid	FosA7	KKE03230.1	LAPJ01000014.1	fosfomycin thiol transferase	phosphonic acid antibiotic	antibiotic inactivation	FosA7	Phosphonic acid	0	13.0004	0	0	0	0	0	0	0	0	0	0	0	0	0	0	0	0	0	0	0	0	0	0	0	0	0	0	0	0	0	0	10962.7	0	0	0	0	0	0
FosA7.5	yes	Phosphonic acid	FosA7.5	ANQ03635.1	CP015912.1	fosfomycin thiol transferase	phosphonic acid antibiotic	antibiotic inactivation	FosA7.5	Phosphonic acid	0	0	0	0	0	0	0	0	0	0	0	0	0	0	0	0	0	0	0	0	0	0	0	0	0	0	0	0	0	0	0	0	1644.41	0	0	0	0	0	0
FosA8	yes	Phosphonic acid	FosA8	QEI22965.1	MN150127.1	fosfomycin thiol transferase	phosphonic acid antibiotic	antibiotic inactivation	FosA8	Phosphonic acid	0	0	0	0	0	0	0	0	15.3788	0	0	0	0	0	0	0	0	0	0	0	0	0	0	0	0	0	0	0	0	0	0	0	0	0	0	0	0	0	0
FosB6	yes	Phosphonic acid	FosB6	ALM24145.1	KR870314.1	fosfomycin thiol transferase	phosphonic acid antibiotic	antibiotic inactivation	FosB6	Phosphonic acid	0	0	0	0	0	0	0	0	0	0	0	0	0	0	0	0	0	0	0	0	0	0	64.8337	0	0	0	0	0	0	0	0	0	0	0	0	0	0	0	0
fusC	no	Fusidane	fusC	CAG41812.1	BX571857.1	Target protecting FusB-type protein conferring resistance to Fusidic acid	fusidane antibiotic	antibiotic target protection
gadW	no	Multi-drug	gadW	ANK04027.1	CP015085.1	resistance-nodulation-cell division (RND) antibiotic efflux pump	fluoroquinolone antibiotic;macrolide antibiotic;penam	antibiotic efflux
gadX	no	Multi-drug	gadX	BAE77778.1	AP009048.1	resistance-nodulation-cell division (RND) antibiotic efflux pump	fluoroquinolone antibiotic;macrolide antibiotic;penam	antibiotic efflux
H-NS	no	Multi-drug	H-NS	BAB35162.1	BA000007.3	major facilitator superfamily (MFS) antibiotic efflux pump;resistance-nodulation-cell division (RND) antibiotic efflux pump	cephalosporin;cephamycin;fluoroquinolone antibiotic;macrolide antibiotic;penam;tetracycline antibiotic	antibiotic efflux
hmrM	no	Multi-drug	hmrM	ADO96486.1	CP002276.1	multidrug and toxic compound extrusion (MATE) transporter	disinfecting agents and antiseptics;fluoroquinolone antibiotic	antibiotic efflux
kdpD	no	Aminoglycoside	kdpD	CYF42523.1	FHDU01000010.1	kdpDE	aminoglycoside antibiotic	antibiotic efflux
kdpE	no	Aminoglycoside	kdpE	AAC73788.1	U00096.3	kdpDE	aminoglycoside antibiotic	antibiotic efflux
KLUC-1	no	Beta-lactam	KLUC-1	WP_061284984.1	NG_049241.1	KLUC beta-lactamase	cephalosporin	antibiotic inactivation
KLUC-2	no	Beta-lactam	KLUC-2	WP_032491875.1	NG_049242.1	KLUC beta-lactamase	cephalosporin	antibiotic inactivation
KLUC-3	no	Beta-lactam	KLUC-3	WP_032495491.1	NG_062209.1	KLUC beta-lactamase	cephalosporin	antibiotic inactivation
KLUC-4	no	Beta-lactam	KLUC-4	WP_032495492.1	NG_062210.1	KLUC beta-lactamase	cephalosporin	antibiotic inactivation
KLUC-5	no	Beta-lactam	KLUC-5	WP_100663667.1	NG_062249.1	KLUC beta-lactamase	cephalosporin	antibiotic inactivation
Kpne_acrA	no	Multi-drug	Klebsiella pneumoniae acrA	CAC41008.1	AJ318073.1	resistance-nodulation-cell division (RND) antibiotic efflux pump	cephalosporin;disinfecting agents and antiseptics;fluoroquinolone antibiotic;glycylcycline;penam;phenicol antibiotic;rifamycin antibiotic;tetracycline antibiotic	antibiotic efflux
Kpne_KpnE	no	Multi-drug	Klebsiella pneumoniae KpnE	BAH63251.1	AP006725.1	small multidrug resistance (SMR) antibiotic efflux pump	aminoglycoside antibiotic;cephalosporin;disinfecting agents and antiseptics;macrolide antibiotic;peptide antibiotic;rifamycin antibiotic;tetracycline antibiotic	antibiotic efflux
Kpne_KpnF	no	Multi-drug	Klebsiella pneumoniae KpnF	BAH63252.1	AP006725.1	small multidrug resistance (SMR) antibiotic efflux pump	aminoglycoside antibiotic;cephalosporin;disinfecting agents and antiseptics;macrolide antibiotic;peptide antibiotic;rifamycin antibiotic;tetracycline antibiotic	antibiotic efflux
Kpne_KpnG	no	Multi-drug	Klebsiella pneumoniae KpnG	EHL92831.1	ACWO01000051.1	major facilitator superfamily (MFS) antibiotic efflux pump	aminoglycoside antibiotic;carbapenem;cephalosporin;fluoroquinolone antibiotic;macrolide antibiotic;penam;penem;peptide antibiotic	antibiotic efflux
Kpne_KpnH	no	Multi-drug	Klebsiella pneumoniae KpnH	EOU56998.1	ASTU01000063.1	major facilitator superfamily (MFS) antibiotic efflux pump	aminoglycoside antibiotic;carbapenem;cephalosporin;fluoroquinolone antibiotic;macrolide antibiotic;penam;penem;peptide antibiotic	antibiotic efflux
Kpne_OmpK37	no	Beta-lactam	Klebsiella pneumoniae OmpK37	CAA09666.1	AJ011502.1	General Bacterial Porin with reduced permeability to beta-lactams	carbapenem;cephalosporin;cephamycin;monobactam;penam;penem	reduced permeability to antibiotic
LAP-1	no	Beta-lactam	LAP-1	ABK58097.1	EF026092.1	LAP beta-lactamase	cephalosporin;penam;penem	antibiotic inactivation
LAP-2	no	Beta-lactam	LAP-2	ABV89601.1	EU159120.1	LAP beta-lactamase	cephalosporin;penam;penem	antibiotic inactivation
LEN-1	no	Beta-lactam	LEN-1	CAA28198.1	X04515.1	LEN beta-lactamase	penam;penem	antibiotic inactivation
LEN-11	no	Beta-lactam	LEN-11	SAU22663.1	FLES01000010.1	LEN beta-lactamase	penam;penem	antibiotic inactivation
LEN-12	no	Beta-lactam	LEN-12	PXK69226.1	QIXO01000012.1	LEN beta-lactamase	penam;penem	antibiotic inactivation
LEN-14	no	Beta-lactam	LEN-14	AAP93847.1	AY265889.1	LEN beta-lactamase	penam;penem	antibiotic inactivation
LEN-16	no	Beta-lactam	LEN-16	AAU89706.1	AY743416.1	LEN beta-lactamase	penam;penem	antibiotic inactivation
LEN-19	no	Beta-lactam	LEN-19	CAP12347.2	AM850909.2	LEN beta-lactamase	penam;penem	antibiotic inactivation
LEN-22	no	Beta-lactam	LEN-22	CAP12350.2	AM850912.2	LEN beta-lactamase	penam;penem	antibiotic inactivation
LEN-24	no	Beta-lactam	LEN-24	CAP12352.2	AM850914.2	LEN beta-lactamase	penam;penem	antibiotic inactivation
LEN-25	no	Beta-lactam	LEN-25	ADW77562.1	HQ709169.1	LEN beta-lactamase	penam;penem	antibiotic inactivation
LEN-3	no	Beta-lactam	LEN-3	AAN05030.1	AY130286.1	LEN beta-lactamase	penam;penem	antibiotic inactivation
LEN-30	no	Beta-lactam	LEN-30	SLY33602.1	FWOA01000001.1	LEN beta-lactamase	penam;penem	antibiotic inactivation
LEN-32	no	Beta-lactam	LEN-32	CEL85185.1	CDMV01000010.1	LEN beta-lactamase	penam;penem	antibiotic inactivation
LEN-4	no	Beta-lactam	LEN-4	AAN05031.1	AY130287.1	LEN beta-lactamase	penam;penem	antibiotic inactivation
LEN-5	no	Beta-lactam	LEN-5	AAU25807.1	AY633109.1	LEN beta-lactamase	penam;penem	antibiotic inactivation
LEN-51	no	Beta-lactam	LEN-51	AYW19907.1	CP033631.1	LEN beta-lactamase	penam;penem	antibiotic inactivation
LEN-55	no	Beta-lactam	LEN-55	OZM21578.1	NLDD01000006.1	LEN beta-lactamase	penam;penem	antibiotic inactivation
LEN-58	no	Beta-lactam	LEN-58	SXE97430.1	UKAA01000001.1	LEN beta-lactamase	penam;penem	antibiotic inactivation
LEN-6	no	Beta-lactam	LEN-6	AAP93848.1	AY265890.1	LEN beta-lactamase	penam;penem	antibiotic inactivation
LEN-8	no	Beta-lactam	LEN-8	CEP30258.1	CEGG01000030.1	LEN beta-lactamase	penam;penem	antibiotic inactivation
LEN-9	no	Beta-lactam	LEN-9	AXA30439.1	CP016344.1	LEN beta-lactamase	penam;penem	antibiotic inactivation
leuO	no	Multi-drug	leuO	VWQ00850.1	LR730402.1	major facilitator superfamily (MFS) antibiotic efflux pump	disinfecting agents and antiseptics;nucleoside antibiotic	antibiotic efflux
lmrD	no	Lincosamide	lmrD	AYV52072.1	CP033607.1	ATP-binding cassette (ABC) antibiotic efflux pump	lincosamide antibiotic	antibiotic efflux
lmrP	no	Multi-drug	lmrP	ABF33001.1	CP000259.1	major facilitator superfamily (MFS) antibiotic efflux pump	lincosamide antibiotic;macrolide antibiotic;streptogramin antibiotic;tetracycline antibiotic	antibiotic efflux
lnuA	yes	Lincosamide	lnuA	AAA26652.1	M14039.1	lincosamide nucleotidyltransferase (LNU)	lincosamide antibiotic	antibiotic inactivation	lnuA	Lincosamide	0	0	0	0	0	0	0	0	0	0	0	0	0	0	0	0	0	0	0	0	0	0	0	0	0	0	0	0	0	0	0	0	0	0	0	0	0	0	14.408
lnuB	yes	Lincosamide	lnuB	CAB41414.1	AJ238249.1	lincosamide nucleotidyltransferase (LNU)	lincosamide antibiotic	antibiotic inactivation	lnuB	Lincosamide	0	0	0	0	0	0	0	0	0	0	0	0	0	0	0	0	0	0	0	0	0	0	0	0	0	0	0	0	0	0	0	0	0	0	0	0	0	0	0
lnuC	yes	Lincosamide	lnuC	AAY32951.1	AY928180.1	lincosamide nucleotidyltransferase (LNU)	lincosamide antibiotic	antibiotic inactivation	lnuC	Lincosamide	0	0	0	0	0	0	0	0	0	0	0	0	0	0	0	0	0	0	0	0	0	0	0	0	0	0	0	1383.65	0	0	0	0	0	0	0	0	0	0	0
LnuH	yes	Lincosamide	LnuH	WP_051021433.1	NC_020125.1	lincosamide nucleotidyltransferase (LNU)	lincosamide antibiotic	antibiotic inactivation	LnuH	Lincosamide	0	0	0	0	0	0	0	0	0	0	0	0	0	0	0	0	0	0	0	0	0	0	0	0	0	0	0	0	0	0	0	0	0	0	0	0	0	0	0
LpsA	no	Peptide antibiotic	LpsA	ABG48543.1	DQ647421.1	Intrinsic peptide antibiotic resistant Lps	peptide antibiotic	reduced permeability to antibiotic
LpsB	no	Peptide antibiotic	LpsB	QFQ03949.1	CP045110.1	Intrinsic peptide antibiotic resistant Lps	peptide antibiotic	reduced permeability to antibiotic
LptD	no	Multi-drug	LptD	AIA35096.1	CP007727.1	ATP-binding cassette (ABC) antibiotic efflux pump	aminocoumarin antibiotic;peptide antibiotic;rifamycin antibiotic	antibiotic efflux
Lreu_cat-TC	yes	Phenicol	Limosilactobacillus reuteri cat-TC	AAB53259.1	U75299.1	chloramphenicol acetyltransferase (CAT)	phenicol antibiotic	antibiotic inactivation	Lreu_cat-TC	Phenicol	0	0	0	0	0	0	0	0	0	0	0	0	0	0	0	0	0	0	0	0	20.5325	0	0	0	0	0	0	0	0	0	0	0	0	0	0	0	0	47.2381	0
lsaA	yes	Multi-drug	lsaA	AAO43110.1	AY225127.1	lsa-type ABC-F protein	lincosamide antibiotic;pleuromutilin antibiotic;streptogramin A antibiotic;streptogramin B antibiotic;streptogramin antibiotic	antibiotic target protection	lsaA	Multi-drug	0	15.4285	0	0	0	0	0	0	0	0	0	0	0	0	0	0	445.063	0	0	39.0494	31.7721	0	0	0	0	0	0	0	1403.38	0	0	0	0	0	0	0	0	0	17.0093
lsaC	yes	Multi-drug	lsaC	AEA37904.1	HM990671.1	lsa-type ABC-F protein	lincosamide antibiotic;pleuromutilin antibiotic;streptogramin antibiotic	antibiotic target protection	lsaC	Multi-drug	0	0	0	0	0	0	38.8132	0	0	0	0	0	0	0	0	0	0	0	0	0	76.5685	0	0	0	0	0	0	0	0	0	0	0	131.209	0	0	0	0	0	0
lsaD	yes	Multi-drug	lsaD	AXF35727.1	MH473150.1	lsa-type ABC-F protein	lincosamide antibiotic;pleuromutilin antibiotic;streptogramin A antibiotic;streptogramin antibiotic	antibiotic target protection	lsaD	Multi-drug	0	0	0	0	0	0	0	0	0	0	0	0	0	0	0	0	0	0	0	0	0	0	0	0	0	0	0	0	0	0	0	0	0	0	0	0	0	0	0
lsaE	yes	Multi-drug	lsaE	AAL05553.1	AF408195.1	lsa-type ABC-F protein	lincosamide antibiotic;pleuromutilin antibiotic;streptogramin antibiotic	antibiotic target protection	lsaE	Multi-drug	0	0	0	0	0	0	0	0	0	0	0	0	0	0	0	0	0	0	0	0	0	0	0	0	0	0	0	0	0	0	0	0	0	0	0	0	0	0	0
macB	no	Macrolide	macB	AAV85982.1	AY768532.1	ATP-binding cassette (ABC) antibiotic efflux pump	macrolide antibiotic	antibiotic efflux
marA	no	Multi-drug	marA	BAA15221.2	AP009048.1	General Bacterial Porin with reduced permeability to beta-lactams;resistance-nodulation-cell division (RND) antibiotic efflux pump	carbapenem;cephalosporin;cephamycin;disinfecting agents and antiseptics;fluoroquinolone antibiotic;glycylcycline;monobactam;penam;penem;phenicol antibiotic;rifamycin antibiotic;tetracycline antibiotic	antibiotic efflux;reduced permeability to antibiotic
mcr-10.1	yes	Peptide antibiotic	mcr-10.1	QDO66747.1	MN179494.1	MCR phosphoethanolamine transferase	peptide antibiotic	antibiotic target alteration	mcr-10.1	Peptide antibiotic	0	0	0	0	0	0	0	0	0	0	0	0	0	0	0	0	0	0	0	0	0	0	0	0	0	0	0	0	0	0	0	0	0	0	0	0	0	0	0
MCR-10.3	yes	Peptide antibiotic	MCR-10.3	MBO4158890.1	JAGFWV010000051.1	MCR phosphoethanolamine transferase	peptide antibiotic	antibiotic target alteration	MCR-10.3	Peptide antibiotic	0	0	0	0	0	0	0	0	0	0	0	0	0	0	0	0	0	0	0	0	0	0	0	0	0	0	0	0	0	0	0	0	0	0	0	0	0	0	0
MCR-10.4	yes	Peptide antibiotic	MCR-10.4	MBO4150342.1	JAGFWU010000059.1	MCR phosphoethanolamine transferase	peptide antibiotic	antibiotic target alteration	MCR-10.4	Peptide antibiotic	0	0	0	0	0	0	0	0	0	0	0	0	0	0	0	0	0	0	0	0	0	0	0	0	0	0	0	0	0	0	0	0	0	0	0	0	0	0	0
MCR-10.5	yes	Peptide antibiotic	MCR-10.5	WP_242934127.1	OM638112.1	MCR phosphoethanolamine transferase	peptide antibiotic	antibiotic target alteration	MCR-10.5	Peptide antibiotic	0	0	0	0	0	0	0	0	0	0	0	0	0	0	0	0	0	0	0	0	0	0	0	0	0	0	0	0	0	0	0	0	0	0	0	0	0	0	0
mdeA	no	Multi-drug	mdeA	WP_002289367.1	NZ_CP044221.1	major facilitator superfamily (MFS) antibiotic efflux pump	aminoglycoside antibiotic;disinfecting agents and antiseptics;fluoroquinolone antibiotic;penam;tetracycline antibiotic	antibiotic efflux
mdtA	no	Aminocoumarin	mdtA	AAC75135.2	U00096.1	resistance-nodulation-cell division (RND) antibiotic efflux pump	aminocoumarin antibiotic	antibiotic efflux
mdtB	no	Aminocoumarin	mdtB	AAC75136.1	U00096.1	resistance-nodulation-cell division (RND) antibiotic efflux pump	aminocoumarin antibiotic	antibiotic efflux
mdtC	no	Aminocoumarin	mdtC	AAC75137.1	U00096.1	resistance-nodulation-cell division (RND) antibiotic efflux pump	aminocoumarin antibiotic	antibiotic efflux
mdtE	no	Multi-drug	mdtE	BAE77781.1	AP009048.1	resistance-nodulation-cell division (RND) antibiotic efflux pump	fluoroquinolone antibiotic;macrolide antibiotic;penam	antibiotic efflux
mdtF	no	Multi-drug	mdtF	AAC76539.1	U00096.1	resistance-nodulation-cell division (RND) antibiotic efflux pump	fluoroquinolone antibiotic;macrolide antibiotic;penam	antibiotic efflux
mdtG	no	Phosphonic acid	mdtG	ABV18113.1	CP000800.1	major facilitator superfamily (MFS) antibiotic efflux pump	phosphonic acid antibiotic	antibiotic efflux
mdtH	no	Fluoroquinolone	mdtH	AAC74149.2	U00096.1	major facilitator superfamily (MFS) antibiotic efflux pump	fluoroquinolone antibiotic	antibiotic efflux
MdtK	no	Fluoroquinolone	MdtK	AML99881.1	CP014358.1	multidrug and toxic compound extrusion (MATE) transporter	fluoroquinolone antibiotic	antibiotic efflux
mdtM	no	Multi-drug	mdtM	AAC77293.1	U00096.3	major facilitator superfamily (MFS) antibiotic efflux pump	disinfecting agents and antiseptics;fluoroquinolone antibiotic;lincosamide antibiotic;nucleoside antibiotic;phenicol antibiotic	antibiotic efflux
mdtN	no	Multi-drug	mdtN	BAE78084.1	AP009048.1	major facilitator superfamily (MFS) antibiotic efflux pump	disinfecting agents and antiseptics;nucleoside antibiotic	antibiotic efflux
mdtO	no	Multi-drug	mdtO	BAE78083.1	AP009048.1	major facilitator superfamily (MFS) antibiotic efflux pump	disinfecting agents and antiseptics;nucleoside antibiotic	antibiotic efflux
mdtP	no	Multi-drug	mdtP	BAE78082.1	AP009048.1	major facilitator superfamily (MFS) antibiotic efflux pump	disinfecting agents and antiseptics;nucleoside antibiotic	antibiotic efflux
mecA	yes	Beta-lactam	mecA	AGC51118.1	KC243783.1	methicillin resistant PBP2	carbapenem;cephalosporin;cephamycin;monobactam;penam	antibiotic target replacement	mecA	Beta-lactam	50.4521	10.412	12.9207	0	0	0	0	0	0	0	0	0	0	0	0	0	0	0	73.2731	0	0	0	37.3109	28.4508	24.089	0	24.501	0	98.6217	0	130.066	0	0	0	0	0	25.384	20.926	0
mecI	yes	Beta-lactam	mecI	BAB41258.1	BA000018.3	methicillin resistant PBP2	carbapenem;cephalosporin;cephamycin;monobactam;penam	antibiotic target replacement	mecI	Beta-lactam	0	0	0	0	0	0	0	0	0	0	0	0	0	0	0	0	0	0	111.408	0	0	0	36.5997	0	0	0	0	0	0	0	0	0	0	0	0	0	0	12.7467	0
mecR1	yes	Beta-lactam	mecR1	ABQ47844.1	CP000703.1	methicillin resistant PBP2	carbapenem;cephalosporin;cephamycin;monobactam;penam	antibiotic target replacement	mecR1	Beta-lactam	0	16.8916	0	0	0	0	0	0	0	0	0	0	0	0	0	0	0	0	79.849	0	0	0	40.014	0	0	0	20.3858	0	0	0	0	0	0	0	0	0	0	14.6422	0
mefE	no	Macrolide	mefE	AAK99775.1	AE007317.1	major facilitator superfamily (MFS) antibiotic efflux pump	macrolide antibiotic	antibiotic efflux
mefF	no	Macrolide	mefF	QNR09091.1	CP046364.1	major facilitator superfamily (MFS) antibiotic efflux pump	macrolide antibiotic	antibiotic efflux
mefH	no	Macrolide	mefH	QQM99829.1	MW269960.1	major facilitator superfamily (MFS) antibiotic efflux pump	macrolide antibiotic	antibiotic efflux
mel	no	Multi-drug	mel	AAL73129.1	AF227521.1	msr-type ABC-F protein	macrolide antibiotic;streptogramin antibiotic	antibiotic target protection
mepA	no	Tetracycline	mepA	AAU95768.1	AY661734.1	multidrug and toxic compound extrusion (MATE) transporter	glycylcycline;tetracycline antibiotic	antibiotic efflux
mepR	no	Tetracycline	mepR	BAB56495.1	BA000017.4	multidrug and toxic compound extrusion (MATE) transporter	glycylcycline;tetracycline antibiotic	antibiotic efflux
MexI	no	Multi-drug	MexI	AAG07594.1	AE004091.2	resistance-nodulation-cell division (RND) antibiotic efflux pump	disinfecting agents and antiseptics;fluoroquinolone antibiotic;tetracycline antibiotic	antibiotic efflux
mgrA	no	Multi-drug	mgrA	BAB41874.1	BA000018.3	ATP-binding cassette (ABC) antibiotic efflux pump;major facilitator superfamily (MFS) antibiotic efflux pump	cephalosporin;disinfecting agents and antiseptics;fluoroquinolone antibiotic;penam;peptide antibiotic;tetracycline antibiotic	antibiotic efflux
MIR-14	no	Beta-lactam	MIR-14	AIT76117.1	KM087864.1	MIR beta-lactamase	cephalosporin;monobactam	antibiotic inactivation
MIR-20	no	Beta-lactam	MIR-20	WP_044597278.1	NG_050722.1	MIR beta-lactamase	cephalosporin;monobactam	antibiotic inactivation
MIR-3	no	Beta-lactam	MIR-3	AAU95779.1	AY743435.1	MIR beta-lactamase	cephalosporin;monobactam	antibiotic inactivation
MIR-4	no	Beta-lactam	MIR-4	ABN69112.2	EF417572.2	MIR beta-lactamase	cephalosporin;monobactam	antibiotic inactivation
MOR-2	yes	Beta-lactam	MOR-2	WP_063860842.1	NG_049310.1	MOR beta-lactamase	cephalosporin	antibiotic inactivation	MOR-2	Beta-lactam	0	0	0	0	0	0	0	0	0	0	0	0	0	0	0	321.204	0	0	0	0	0	0	0	0	0	0	0	0	0	0	0	0	0	0	0	0	0	0	0
MOX-12	no	Beta-lactam	MOX-12	WP_043155783.1	NG_049314.1	MOX beta-lactamase	cephalosporin;cephamycin;penam	antibiotic inactivation
MOX-13	no	Beta-lactam	MOX-13	WP_096807444.1	NG_055585.1	MOX beta-lactamase	cephalosporin;cephamycin;penam	antibiotic inactivation
MOX-8	no	Beta-lactam	MOX-8	AGH56079.1	JX173956.1	MOX beta-lactamase	cephalosporin;cephamycin;penam	antibiotic inactivation
mphA	no	Macrolide	mphA	BAA03776.1	D16251.1	macrolide phosphotransferase (MPH)	macrolide antibiotic	antibiotic inactivation
mphC	no	Macrolide	mphC	BAA34540.1	AB013298.1	macrolide phosphotransferase (MPH)	macrolide antibiotic	antibiotic inactivation
mphE	no	Macrolide	mphE	ABI20451.1	DQ839391.1	macrolide phosphotransferase (MPH)	macrolide antibiotic	antibiotic inactivation
mphO	no	Macrolide	mphO	WP_050815728.1	NZ_AGSO01000004.1	macrolide phosphotransferase (MPH)	macrolide antibiotic	antibiotic inactivation
Mrx	no	Macrolide	Mrx	AAS13767.1	AY522923.1	macrolide phosphotransferase (MPH)	macrolide antibiotic	antibiotic inactivation
msbA	no	Nitroimidazole	msbA	AAC74000.1	U00096.3	ATP-binding cassette (ABC) antibiotic efflux pump	nitroimidazole antibiotic	antibiotic efflux
msr(G)	yes	Multi-drug	msr(G)	QNR09092.1	CP046364.1	msr-type ABC-F protein	macrolide antibiotic;streptogramin antibiotic	antibiotic target protection	msr(G)	Multi-drug	0	0	0	0	0	0	0	0	0	0	0	0	0	0	0	0	0	0	0	0	0	0	0	0	0	0	0	0	0	0	0	0	0	0	0	0	0	0	0
msrA	yes	Multi-drug	msrA	CAA36304.1	X52085.1	msr-type ABC-F protein	macrolide antibiotic;streptogramin B antibiotic;streptogramin antibiotic	antibiotic target protection	msrA	Multi-drug	577.113	16.4937	251.318	0	101.219	909.081	0	0	0	0	30.642	0	0	0	0	0	29.2632	13.7444	115.737	0	0	0	205.727	0	15.3795	0	192.028	0	15.3711	18.9382	355.885	0	65.2821	297.375	0	35.9323	81.4307	172.235	9.11248
msrC	yes	Multi-drug	msrC	AAK01167.1	AF313494.1	msr-type ABC-F protein	macrolide antibiotic;streptogramin B antibiotic;streptogramin antibiotic	antibiotic target protection	msrC	Multi-drug	0	0	0	0	573.322	0	0	0	29.8998	24.7594	6252.02	0	0	0	0	75.7472	0	379.163	0	0	0	0	177.975	0	0	0	0	0	0	31.1286	5603.18	0	0	0	203.016	0	0	0	0
msrE	yes	Multi-drug	msrE	ACB05808.1	EU294228.1	msr-type ABC-F protein	macrolide antibiotic;streptogramin antibiotic	antibiotic target protection	msrE	Multi-drug	65.7441	0	0	0	0	0	0	0	0	0	0	0	0	0	0	0	0	0	0	0	0	0	0	22.86	0	0	0	0	0	17.2093	0	0	0	0	0	0	0	0	47.8723
nimE	no	Nitroimidazole	nimE	QCQ47774.1	CP036548.1	nitroimidazole reductase	nitroimidazole antibiotic	antibiotic inactivation
nimG	no	Nitroimidazole	nimG	OUQ50894.1	NFLR01000029.1	nitroimidazole reductase	nitroimidazole antibiotic	antibiotic inactivation
nimJ	no	Nitroimidazole	nimJ	AIM40056.1	KJ816753.1	nitroimidazole reductase	nitroimidazole antibiotic	antibiotic inactivation
nimK	no	Nitroimidazole	nimK	AXA20009.1	MG827401.1	nitroimidazole reductase	nitroimidazole antibiotic	antibiotic inactivation
norA	no	Multi-drug	norA	AAS68233.1	AY566250.1	major facilitator superfamily (MFS) antibiotic efflux pump	disinfecting agents and antiseptics;fluoroquinolone antibiotic	antibiotic efflux
norC	no	Multi-drug	norC	AGP27106.1	CP005288.1	major facilitator superfamily (MFS) antibiotic efflux pump	disinfecting agents and antiseptics;fluoroquinolone antibiotic	antibiotic efflux
OKP-A-12	no	Beta-lactam	OKP-A-12	CAP12354.2	AM850916.2	OKP beta-lactamase	cephalosporin;penam	antibiotic inactivation
OKP-B-1	no	Beta-lactam	OKP-B-1	CAG25813.2	AJ635402.2	OKP beta-lactamase	cephalosporin;penam	antibiotic inactivation
OKP-B-17	no	Beta-lactam	OKP-B-17	CAP12357.2	AM850919.2	OKP beta-lactamase	cephalosporin;penam	antibiotic inactivation
OKP-B-19	no	Beta-lactam	OKP-B-19	CAP12359.2	AM850921.2	OKP beta-lactamase	cephalosporin;penam	antibiotic inactivation
OKP-B-2	no	Beta-lactam	OKP-B-2	CAJ19610.1	AM051151.1	OKP beta-lactamase	cephalosporin;penam	antibiotic inactivation
OKP-B-21	no	Beta-lactam	OKP-B-21	WP_087833272.1	NG_067147.1	OKP beta-lactamase	cephalosporin;penam	antibiotic inactivation
OKP-B-22	no	Beta-lactam	OKP-B-22	WP_122543028.1	NG_067148.1	OKP beta-lactamase	cephalosporin;penam	antibiotic inactivation
OKP-B-23	no	Beta-lactam	OKP-B-23	WP_023318187.1	NG_050606.1	OKP beta-lactamase	cephalosporin;penam	antibiotic inactivation
OKP-B-3	no	Beta-lactam	OKP-B-3	CAJ19611.1	AM051152.1	OKP beta-lactamase	cephalosporin;penam	antibiotic inactivation
OKP-B-34	no	Beta-lactam	OKP-B-34	WP_087771722.1	NG_067150.1	OKP beta-lactamase	cephalosporin;penam	antibiotic inactivation
OKP-B-45	no	Beta-lactam	OKP-B-45	WP_048324114.1	NG_067154.1	OKP beta-lactamase	cephalosporin;penam	antibiotic inactivation
OKP-B-5	no	Beta-lactam	OKP-B-5	CAP12356.2	AM850918.2	OKP beta-lactamase	cephalosporin;penam	antibiotic inactivation
OKP-B-6	no	Beta-lactam	OKP-B-6	CAP12355.2	AM850917.2	OKP beta-lactamase	cephalosporin;penam	antibiotic inactivation
OKP-B-7	no	Beta-lactam	OKP-B-7	CAJ19615.1	AM051156.1	OKP beta-lactamase	cephalosporin;penam	antibiotic inactivation
OKP-D-1	no	Beta-lactam	OKP-D-1	WP_080897395.1	NG_067156.1	OKP beta-lactamase	cephalosporin;penam	antibiotic inactivation
OmpA	no	Peptide antibiotic	OmpA	CDO13836.1	FO834906.1	General Bacterial Porin with reduced permeability to peptide antibiotics	peptide antibiotic	reduced permeability to antibiotic
oqxA	no	Multi-drug	oqxA	AAP43109.1	EU370913.1	resistance-nodulation-cell division (RND) antibiotic efflux pump	diaminopyrimidine antibiotic;fluoroquinolone antibiotic;glycylcycline;nitrofuran antibiotic;tetracycline antibiotic	antibiotic efflux
oqxB	no	Multi-drug	oqxB	AAP43110.2	EU370913.1	resistance-nodulation-cell division (RND) antibiotic efflux pump	diaminopyrimidine antibiotic;fluoroquinolone antibiotic;glycylcycline;nitrofuran antibiotic;tetracycline antibiotic	antibiotic efflux
ORN-1	no	Beta-lactam	ORN-1	WP_004862397.1	NG_049386.1	ORN beta-lactamase	carbapenem;cephalosporin	antibiotic inactivation
ORN-2	no	Beta-lactam	ORN-2	WP_063860932.1	NG_049387.1	ORN beta-lactamase	carbapenem;cephalosporin	antibiotic inactivation
ORN-3	no	Beta-lactam	ORN-3	WP_063860933.1	NG_049388.1	ORN beta-lactamase	carbapenem;cephalosporin	antibiotic inactivation
ORN-4	no	Beta-lactam	ORN-4	WP_063860934.1	NG_049389.1	ORN beta-lactamase	carbapenem;cephalosporin	antibiotic inactivation
ORN-5	no	Beta-lactam	ORN-5	WP_063860935.1	NG_049390.1	ORN beta-lactamase	carbapenem;cephalosporin	antibiotic inactivation
ORN-6	no	Beta-lactam	ORN-6	WP_063860936.1	NG_049391.1	ORN beta-lactamase	carbapenem;cephalosporin	antibiotic inactivation
OXA-1	yes	Beta-lactam	OXA-1	AFB82783.1	JN420336.1	OXA beta-lactamase	carbapenem;cephalosporin;penam	antibiotic inactivation	OXA-1	Beta-lactam	0	0	0	0	0	0	0	0	130.082	0	777.345	131.217	0	0	0	16.2276	0	0	0	0	0	70.6122	0	37.4799	0	0	0	15.7741	0	38.2084	0	0	0	0	0	0	0	0	38.3016
OXA-10	yes	Beta-lactam	OXA-10	AAG45720.1	AF205943.1	OXA beta-lactamase	carbapenem;cephalosporin;penam	antibiotic inactivation	OXA-10	Beta-lactam	0	0	0	0	0	0	0	0	0	0	0	0	0	0	0	0	0	0	0	0	0	0	0	0	0	0	0	0	0	0	0	0	0	0	0	0	0	0	0
OXA-11	yes	Beta-lactam	OXA-11	CAA80304.1	Z22590.1	OXA beta-lactamase	carbapenem;cephalosporin;penam	antibiotic inactivation	OXA-11	Beta-lactam	0	0	0	0	0	0	0	0	0	0	0	0	0	0	0	0	0	0	0	0	0	0	0	0	0	0	0	0	0	0	0	0	0	0	0	0	0	0	0
OXA-12	yes	Beta-lactam	OXA-12	AAA83417.1	U10251.1	OXA beta-lactamase	carbapenem;cephalosporin;penam	antibiotic inactivation	OXA-12	Beta-lactam	0	0	0	0	0	0	0	0	0	0	0	0	0	0	0	0	0	0	0	0	0	0	0	0	0	0	0	0	0	0	0	0	0	0	0	0	0	0	0
OXA-120	yes	Beta-lactam	OXA-120	CCJ32595.1	HE963768.1	OXA beta-lactamase	carbapenem;cephalosporin;penam	antibiotic inactivation	OXA-120	Beta-lactam	0	0	0	0	0	0	0	0	0	0	0	0	0	0	0	0	0	0	0	0	0	0	0	0	0	0	0	0	0	0	0	0	0	0	0	0	0	0	0
OXA-136	yes	Beta-lactam	OXA-136	ABW76134.1	EU086830.1	OXA beta-lactamase	carbapenem;cephalosporin;penam	antibiotic inactivation	OXA-136	Beta-lactam	0	0	0	0	0	0	0	0	0	0	0	0	0	0	0	0	0	0	0	0	0	0	0	0	0	0	0	0	0	0	0	0	0	0	0	0	0	0	0
OXA-14	yes	Beta-lactam	OXA-14	AHX74209.1	KJ420612.1	OXA beta-lactamase	carbapenem;cephalosporin;penam	antibiotic inactivation	OXA-14	Beta-lactam	0	0	0	0	0	0	0	0	0	0	0	0	0	0	0	0	0	0	0	0	0	0	0	0	0	0	0	0	0	0	0	0	0	0	0	0	0	0	0
OXA-140	yes	Beta-lactam	OXA-140	ALL27283.1	KR780479.1	OXA beta-lactamase	carbapenem;cephalosporin;penam	antibiotic inactivation	OXA-140	Beta-lactam	0	0	0	0	0	0	0	0	90.6042	0	321.168	70.4088	0	0	0	0	0	0	0	0	0	45.1429	0	22.0892	0	0	0	0	0	16.8889	0	0	0	0	0	0	0	0	16.2529
OXA-17	yes	Beta-lactam	OXA-17	ABI63579.1	DQ902344.1	OXA beta-lactamase	carbapenem;cephalosporin;penam	antibiotic inactivation	OXA-17	Beta-lactam	0	0	0	0	0	0	0	0	0	0	0	0	0	0	0	0	0	0	0	0	0	0	0	0	0	0	0	0	0	0	0	0	0	0	0	0	0	0	0
OXA-193	yes	Beta-lactam	OXA-193	WP_002783228.1	NG_049489.1	OXA beta-lactamase	carbapenem;cephalosporin;penam	antibiotic inactivation	OXA-193	Beta-lactam	0	0	0	0	0	0	0	0	0	0	0	0	0	0	0	0	0	0	0	0	0	0	0	0	0	0	0	0	0	0	0	0	0	0	0	0	0	0	0
OXA-224	yes	Beta-lactam	OXA-224	AEQ73521.1	JN596991.2	OXA beta-lactamase	carbapenem;cephalosporin;penam	antibiotic inactivation	OXA-224	Beta-lactam	0	0	0	0	0	0	0	0	59.128	0	222.385	28.3977	0	0	0	0	0	0	0	0	0	11.9682	0	0	0	0	0	0	0	0	0	0	0	0	0	0	0	0	12.2565
OXA-233	yes	Beta-lactam	OXA-233	AID67109.1	KJ657570.1	OXA beta-lactamase	carbapenem;cephalosporin;penam	antibiotic inactivation	OXA-233	Beta-lactam	0	0	0	0	0	0	0	0	0	0	0	0	0	0	0	0	0	0	0	0	0	0	0	0	0	0	0	0	0	0	0	0	0	0	0	0	0	0	0
OXA-240	yes	Beta-lactam	OXA-240	AFN20670.1	JX089628.1	OXA beta-lactamase	carbapenem;cephalosporin;penam	antibiotic inactivation	OXA-240	Beta-lactam	0	0	0	0	0	0	0	0	0	0	0	0	0	0	0	0	0	0	0	0	0	0	0	0	0	0	0	0	0	0	0	0	0	0	0	0	0	0	0
OXA-246	yes	Beta-lactam	OXA-246	AHC31001.1	KF711993.1	OXA beta-lactamase	carbapenem;cephalosporin;penam	antibiotic inactivation	OXA-246	Beta-lactam	0	0	0	0	0	0	0	0	0	0	0	0	0	0	0	0	0	0	0	0	0	0	0	0	0	0	0	0	0	0	0	0	0	0	0	0	0	0	0
OXA-256	yes	Beta-lactam	OXA-256	CCE94500.1	HE616889.1	OXA beta-lactamase	carbapenem;cephalosporin;penam	antibiotic inactivation	OXA-256	Beta-lactam	0	0	0	0	0	0	0	0	0	0	0	0	0	0	0	0	0	0	0	0	0	0	0	0	0	0	0	0	0	0	0	0	0	0	0	0	0	0	0
OXA-276	yes	Beta-lactam	OXA-276	ENV13583.1	APPI01000013.1	OXA beta-lactamase	carbapenem;cephalosporin;penam	antibiotic inactivation	OXA-276	Beta-lactam	0	0	0	0	0	0	0	0	0	0	0	0	0	0	0	0	0	0	0	0	0	0	0	0	0	0	0	0	0	0	0	0	0	0	0	0	0	0	0
OXA-278	yes	Beta-lactam	OXA-278	AGI65307.1	KC771279.1	OXA beta-lactamase	carbapenem;cephalosporin;penam	antibiotic inactivation	OXA-278	Beta-lactam	0	0	0	0	0	0	0	0	0	0	0	0	0	0	0	0	0	0	0	0	0	0	0	0	0	0	0	0	0	0	0	0	0	0	0	0	0	0	0
OXA-31	yes	Beta-lactam	OXA-31	AAK52604.1	AF294653.1	OXA beta-lactamase	carbapenem;cephalosporin;penam	antibiotic inactivation	OXA-31	Beta-lactam	0	0	0	0	0	0	0	0	29.564	0	208.36	26.4392	0	0	0	0	0	0	0	0	0	20.3459	0	0	0	0	0	0	0	0	0	0	0	0	0	0	0	0	12.2565
OXA-320	yes	Beta-lactam	OXA-320	AGR55864.1	KF151169.1	OXA beta-lactamase	carbapenem;cephalosporin;penam	antibiotic inactivation	OXA-320	Beta-lactam	0	0	0	0	0	0	0	0	104.459	0	576.998	115.549	0	0	0	0	0	0	0	0	0	52.6599	0	20.3016	0	0	0	0	0	0	0	0	0	0	0	0	0	0	29.1092
OXA-33	yes	Beta-lactam	OXA-33	AAG23871.1	AY008291.1	OXA beta-lactamase	carbapenem;cephalosporin;penam	antibiotic inactivation	OXA-33	Beta-lactam	0	0	0	0	0	0	0	0	0	0	95.3837	0	0	0	0	0	0	0	0	0	0	0	0	0	0	0	0	0	0	7.23497	0	0	0	0	0	0	0	0	0
OXA-333	yes	Beta-lactam	OXA-333	AGW16415.1	KF203107.1	OXA beta-lactamase	carbapenem;cephalosporin;penam	antibiotic inactivation	OXA-333	Beta-lactam	0	0	0	0	0	0	0	0	0	0	0	0	0	0	0	0	0	0	0	0	0	0	0	0	0	7.00621	0	0	0	0	0	0	0	0	0	0	0	0	0
OXA-347	yes	Beta-lactam	OXA-347	AET35493.1	JN086160.1	OXA beta-lactamase	carbapenem;cephalosporin;penam	antibiotic inactivation	OXA-347	Beta-lactam	0	0	0	0	0	0	0	0	0	0	0	0	0	0	0	0	0	0	0	0	0	0	0	0	0	0	0	1372.4	0	0	0	0	0	0	0	0	0	0	0
OXA-368	yes	Beta-lactam	OXA-368	AMB19637.1	KT736121.1	OXA beta-lactamase	carbapenem;cephalosporin;penam	antibiotic inactivation	OXA-368	Beta-lactam	0	0	0	0	0	0	0	0	0	0	0	0	0	0	0	0	0	0	0	0	0	0	0	0	0	0	0	0	0	0	0	0	0	0	0	0	0	0	0
OXA-397	yes	Beta-lactam	OXA-397	AIT76118.1	KM087865.1	OXA beta-lactamase	carbapenem;cephalosporin;penam	antibiotic inactivation	OXA-397	Beta-lactam	0	0	0	0	0	0	0	0	0	0	0	0	0	0	0	0	0	0	0	0	0	0	0	0	0	0	0	0	0	0	0	0	0	0	0	0	0	0	0
OXA-4	yes	Beta-lactam	OXA-4	AET05998.1	JN129451.1	OXA beta-lactamase	carbapenem;cephalosporin;penam	antibiotic inactivation	OXA-4	Beta-lactam	0	0	0	0	0	0	0	0	61.0989	0	232.402	38.19	0	0	0	0	0	0	0	0	0	25.1332	0	31.2333	0	0	0	0	0	0	0	0	0	0	0	0	0	0	19.9168
OXA-420	yes	Beta-lactam	OXA-420	BAP28835.1	AB983359.1	OXA beta-lactamase	carbapenem;cephalosporin;penam	antibiotic inactivation	OXA-420	Beta-lactam	0	0	0	0	0	0	0	0	0	0	0	0	0	0	0	0	0	0	0	0	0	0	0	21.5521	0	0	0	0	0	0	0	0	0	0	0	0	0	0	0
OXA-452	yes	Beta-lactam	OXA-452	AKI29917.1	KR061505.1	OXA beta-lactamase	carbapenem;cephalosporin;penam	antibiotic inactivation	OXA-452	Beta-lactam	0	0	0	0	0	0	0	0	0	0	0	0	0	0	0	0	0	0	0	0	0	0	0	0	0	0	0	0	0	0	0	0	0	0	0	0	0	0	0
OXA-454	yes	Beta-lactam	OXA-454	BAR45714.1	LC037981.1	OXA beta-lactamase	carbapenem;cephalosporin;penam	antibiotic inactivation	OXA-454	Beta-lactam	0	0	0	0	0	0	0	0	0	0	0	0	0	0	0	0	0	0	0	0	0	0	0	0	0	0	0	0	0	0	0	0	0	0	0	0	0	0	0
OXA-460	yes	Beta-lactam	OXA-460	ATL95930.1	CP023866.1	OXA beta-lactamase	carbapenem;cephalosporin;penam	antibiotic inactivation	OXA-460	Beta-lactam	0	0	0	0	0	0	0	0	0	0	0	0	0	0	0	0	0	0	0	0	0	0	0	0	0	0	0	0	0	0	0	0	0	0	0	0	0	0	0
OXA-461	yes	Beta-lactam	OXA-461	AKI29921.1	KR061509.1	OXA beta-lactamase	carbapenem;cephalosporin;penam	antibiotic inactivation	OXA-461	Beta-lactam	0	0	0	0	0	0	0	0	0	0	0	0	0	0	0	0	0	0	0	0	0	0	0	0	0	0	0	0	0	0	0	0	0	0	0	0	0	0	0
OXA-471	yes	Beta-lactam	OXA-471	ALC79286.1	KR182164.1	OXA beta-lactamase	carbapenem;cephalosporin;penam	antibiotic inactivation	OXA-471	Beta-lactam	0	0	0	0	0	0	0	0	0	0	0	0	0	0	0	0	0	0	0	0	0	0	0	0	0	0	0	0	0	0	0	0	0	0	0	0	0	0	0
OXA-473	yes	Beta-lactam	OXA-473	ALC79288.1	KR182166.1	OXA beta-lactamase	carbapenem;cephalosporin;penam	antibiotic inactivation	OXA-473	Beta-lactam	0	0	0	0	0	0	0	0	0	0	0	0	0	0	0	0	0	0	0	0	0	0	0	0	0	0	0	0	0	0	0	0	0	0	0	0	0	0	0
OXA-476	yes	Beta-lactam	OXA-476	ALC79291.1	KR182169.1	OXA beta-lactamase	carbapenem;cephalosporin;penam	antibiotic inactivation	OXA-476	Beta-lactam	0	0	0	0	0	0	0	0	0	0	0	0	0	0	0	0	0	0	0	0	0	0	0	0	0	0	0	0	0	0	0	0	0	0	0	0	0	0	0
OXA-489	yes	Beta-lactam	OXA-489	WP_002791310.1	NG_049769.1	OXA beta-lactamase	carbapenem;cephalosporin;penam	antibiotic inactivation	OXA-489	Beta-lactam	0	0	0	0	0	0	0	0	0	0	0	0	0	0	0	0	0	0	0	0	0	0	0	0	0	0	0	0	0	0	0	0	0	0	0	0	0	0	0
OXA-504	yes	Beta-lactam	OXA-504	WP_063864115.1	NG_049782.1	OXA beta-lactamase	carbapenem;cephalosporin;penam	antibiotic inactivation	OXA-504	Beta-lactam	0	0	0	0	132.71	0	0	0	0	0	0	0	0	0	0	0	0	0	0	0	0	0	0	0	0	0	0	0	0	0	0	0	0	0	0	0	0	0	0
OXA-520	yes	Beta-lactam	OXA-520	WP_065159014.1	NG_050979.1	OXA beta-lactamase	carbapenem;cephalosporin;penam	antibiotic inactivation	OXA-520	Beta-lactam	0	0	0	0	0	0	0	0	0	0	0	0	0	0	0	0	0	0	0	0	0	0	0	0	0	0	0	0	0	0	0	0	0	0	0	0	0	0	0
OXA-534	yes	Beta-lactam	OXA-534	WP_069280711.1	NG_051517.1	OXA beta-lactamase	carbapenem;cephalosporin;penam	antibiotic inactivation	OXA-534	Beta-lactam	0	0	0	0	0	0	0	0	94.6048	0	597.033	79.3177	0	0	0	0	0	0	0	0	0	39.495	0	0	0	0	0	0	0	25.7907	0	0	0	0	0	0	0	0	37.5355
OXA-577	yes	Beta-lactam	OXA-577	WP_109545091.1	NG_057525.1	OXA beta-lactamase	carbapenem;cephalosporin;penam	antibiotic inactivation	OXA-577	Beta-lactam	0	0	0	0	0	0	0	0	0	0	0	0	0	0	0	0	0	0	0	0	0	0	0	0	0	0	0	0	0	0	0	0	0	0	0	0	0	0	0
OXA-578	yes	Beta-lactam	OXA-578	WP_002812372.1	NG_057512.1	OXA beta-lactamase	carbapenem;cephalosporin;penam	antibiotic inactivation	OXA-578	Beta-lactam	0	0	0	0	0	0	0	0	0	0	0	0	0	0	0	0	0	0	0	0	0	0	0	0	0	0	0	0	0	0	0	0	0	0	0	0	0	0	0
OXA-58	yes	Beta-lactam	OXA-58	ACC58995.1	CP000864.1	OXA beta-lactamase	carbapenem;cephalosporin;penam	antibiotic inactivation	OXA-58	Beta-lactam	0	0	0	0	0	0	0	0	0	0	0	0	0	0	0	0	0	0	0	0	0	0	0	0	0	0	0	0	0	0	0	0	0	0	0	0	0	0	0
OXA-581	yes	Beta-lactam	OXA-581	WP_052788887.1	NG_057517.1	OXA beta-lactamase	carbapenem;cephalosporin;penam	antibiotic inactivation	OXA-581	Beta-lactam	0	0	0	0	0	0	0	0	0	0	0	0	0	0	0	0	0	0	0	0	0	0	0	0	0	0	0	0	0	0	0	0	0	0	0	0	0	0	0
OXA-584	yes	Beta-lactam	OXA-584	WP_109545088.1	NG_057522.1	OXA beta-lactamase	carbapenem;cephalosporin;penam	antibiotic inactivation	OXA-584	Beta-lactam	0	0	0	0	0	0	0	0	0	0	0	0	0	0	0	0	0	0	0	0	0	0	0	0	0	0	0	0	0	0	0	0	0	0	0	0	0	0	0
OXA-585	yes	Beta-lactam	OXA-585	WP_109545089.1	NG_057523.1	OXA beta-lactamase	carbapenem;cephalosporin;penam	antibiotic inactivation	OXA-585	Beta-lactam	0	0	0	0	0	0	0	0	0	0	0	0	0	0	0	0	0	0	0	0	0	0	0	0	0	0	0	0	0	0	0	0	0	0	0	0	0	0	0
OXA-586	yes	Beta-lactam	OXA-586	WP_109545090.1	NG_057524.1	OXA beta-lactamase	carbapenem;cephalosporin;penam	antibiotic inactivation	OXA-586	Beta-lactam	0	0	0	0	0	0	0	0	0	0	0	0	0	0	0	0	0	0	0	0	0	0	0	0	0	0	0	0	0	0	0	0	0	0	0	0	0	0	0
OXA-588	yes	Beta-lactam	OXA-588	WP_109545095.1	NG_057529.1	OXA beta-lactamase	carbapenem;cephalosporin;penam	antibiotic inactivation	OXA-588	Beta-lactam	0	0	0	0	0	0	0	0	0	0	0	0	0	0	0	0	0	0	0	0	0	0	0	0	0	0	0	0	0	0	0	0	0	0	0	0	0	0	0
OXA-590	yes	Beta-lactam	OXA-590	WP_109545103.1	NG_057537.1	OXA beta-lactamase	carbapenem;cephalosporin;penam	antibiotic inactivation	OXA-590	Beta-lactam	0	0	0	0	0	0	0	0	0	0	0	0	0	0	0	0	0	0	0	0	0	0	0	0	0	0	0	0	0	0	0	0	0	0	0	0	0	0	0
OXA-591	yes	Beta-lactam	OXA-591	WP_002889704.1	NG_057511.1	OXA beta-lactamase	carbapenem;cephalosporin;penam	antibiotic inactivation	OXA-591	Beta-lactam	0	0	0	0	0	0	0	0	0	0	0	0	0	0	0	0	0	0	0	0	0	0	0	0	0	0	0	0	0	0	0	0	0	0	0	0	0	0	0
OXA-592	yes	Beta-lactam	OXA-592	WP_002857546.1	NG_057515.1	OXA beta-lactamase	carbapenem;cephalosporin;penam	antibiotic inactivation	OXA-592	Beta-lactam	0	0	0	0	0	0	0	0	0	0	0	0	0	0	0	0	0	0	0	0	0	0	0	0	0	0	0	0	0	0	0	0	0	0	0	0	0	0	0
OXA-593	yes	Beta-lactam	OXA-593	WP_109545097.1	NG_057531.1	OXA beta-lactamase	carbapenem;cephalosporin;penam	antibiotic inactivation	OXA-593	Beta-lactam	0	0	0	0	0	0	0	0	0	0	0	0	0	0	0	0	0	0	0	0	0	0	0	0	0	0	0	0	0	0	0	0	0	0	0	0	0	0	0
OXA-594	yes	Beta-lactam	OXA-594	WP_044600959.1	NG_057508.1	OXA beta-lactamase	carbapenem;cephalosporin;penam	antibiotic inactivation	OXA-594	Beta-lactam	0	0	0	0	0	0	0	0	0	0	0	0	0	0	0	0	0	0	0	0	0	0	0	0	0	0	0	0	0	0	0	0	0	0	0	0	0	0	0
OXA-599	yes	Beta-lactam	OXA-599	WP_109545098.1	NG_057532.1	OXA beta-lactamase	carbapenem;cephalosporin;penam	antibiotic inactivation	OXA-599	Beta-lactam	0	0	0	0	0	0	0	0	0	0	0	0	0	0	0	0	0	0	0	0	0	0	0	0	0	0	0	0	0	0	0	0	0	0	0	0	0	0	0
OXA-603	yes	Beta-lactam	OXA-603	WP_053921012.1	NG_057507.1	OXA beta-lactamase	carbapenem;cephalosporin;penam	antibiotic inactivation	OXA-603	Beta-lactam	0	0	0	0	0	0	0	0	0	0	0	0	0	0	0	0	0	0	0	0	0	0	0	0	0	0	0	0	0	0	0	0	0	0	0	0	0	0	0
OXA-605	yes	Beta-lactam	OXA-605	WP_109545108.1	NG_057542.1	OXA beta-lactamase	carbapenem;cephalosporin;penam	antibiotic inactivation	OXA-605	Beta-lactam	0	0	0	0	0	0	0	0	0	0	0	0	0	0	0	0	0	0	0	0	0	0	0	0	0	0	0	0	0	0	0	0	0	0	0	0	0	0	0
OXA-606	yes	Beta-lactam	OXA-606	WP_109545106.1	NG_057540.1	OXA beta-lactamase	carbapenem;cephalosporin;penam	antibiotic inactivation	OXA-606	Beta-lactam	0	0	0	0	0	0	0	0	0	0	0	0	0	0	0	0	0	0	0	0	0	0	0	0	0	0	0	0	0	0	0	0	0	0	0	0	0	0	0
OXA-607	yes	Beta-lactam	OXA-607	WP_109545102.1	NG_057536.1	OXA beta-lactamase	carbapenem;cephalosporin;penam	antibiotic inactivation	OXA-607	Beta-lactam	0	0	0	0	0	0	0	0	0	0	0	0	0	0	0	0	0	0	0	0	0	0	0	0	0	0	0	0	0	0	0	0	0	0	0	0	0	0	0
OXA-609	yes	Beta-lactam	OXA-609	WP_052798312.1	NG_057518.1	OXA beta-lactamase	carbapenem;cephalosporin;penam	antibiotic inactivation	OXA-609	Beta-lactam	0	0	0	0	0	0	0	0	0	0	0	0	0	0	0	0	0	0	0	0	0	0	0	0	0	0	0	0	0	0	0	0	0	0	0	0	0	0	0
OXA-610	yes	Beta-lactam	OXA-610	WP_109545099.1	NG_057533.1	OXA beta-lactamase	carbapenem;cephalosporin;penam	antibiotic inactivation	OXA-610	Beta-lactam	0	0	0	0	0	0	0	0	0	0	0	0	0	0	0	0	0	0	0	0	0	0	0	0	0	0	0	0	0	0	0	0	0	0	0	0	0	0	0
OXA-611	yes	Beta-lactam	OXA-611	WP_052788483.1	NG_057510.1	OXA beta-lactamase	carbapenem;cephalosporin;penam	antibiotic inactivation	OXA-611	Beta-lactam	0	0	0	0	0	0	0	0	0	0	0	0	0	0	0	0	0	0	0	0	0	0	0	0	0	0	0	0	0	0	0	0	0	0	0	0	0	0	0
OXA-612	yes	Beta-lactam	OXA-612	WP_109545100.1	NG_057534.1	OXA beta-lactamase	carbapenem;cephalosporin;penam	antibiotic inactivation	OXA-612	Beta-lactam	0	0	0	0	0	0	0	0	0	0	0	0	0	0	0	0	0	0	0	0	0	0	0	0	0	0	0	0	0	0	0	0	0	0	0	0	0	0	0
OXA-655	yes	Beta-lactam	OXA-655	WP_122630842.1	NG_062252.1	OXA beta-lactamase	carbapenem;cephalosporin;penam	antibiotic inactivation	OXA-655	Beta-lactam	0	0	0	0	0	0	0	0	0	0	0	0	0	0	0	0	0	0	0	0	0	0	0	0	0	0	0	0	0	0	0	0	0	0	0	0	0	0	0
OXA-656	yes	Beta-lactam	OXA-656	WP_122630843.1	NG_062253.1	OXA beta-lactamase	carbapenem;cephalosporin;penam	antibiotic inactivation	OXA-656	Beta-lactam	0	0	0	0	0	0	0	0	0	0	0	0	0	0	0	0	0	0	0	0	0	0	0	0	0	0	0	0	0	0	0	0	0	0	0	0	0	0	0
OXA-663	yes	Beta-lactam	OXA-663	OWG16436.1	JCMW02000002.1	OXA beta-lactamase	carbapenem;cephalosporin;penam	antibiotic inactivation	OXA-663	Beta-lactam	0	0	0	0	0	0	0	0	0	0	0	0	0	0	0	0	0	0	0	0	0	0	0	0	0	0	0	0	0	0	0	0	0	0	0	0	0	0	0
OXA-677	yes	Beta-lactam	OXA-677	WP_122630859.1	NG_062272.1	OXA beta-lactamase	carbapenem;cephalosporin;penam	antibiotic inactivation	OXA-677	Beta-lactam	0	0	0	0	0	0	0	0	0	0	0	0	0	0	0	0	0	0	0	0	0	0	0	0	0	0	0	0	0	0	0	0	0	0	0	0	0	0	0
OXA-74	yes	Beta-lactam	OXA-74	CAH69530.1	AJ854182.1	OXA beta-lactamase	carbapenem;cephalosporin;penam	antibiotic inactivation	OXA-74	Beta-lactam	0	0	0	0	0	0	0	0	0	0	0	0	0	0	0	0	0	0	0	0	0	0	0	0	0	0	0	0	0	0	0	0	0	0	0	0	0	0	0
OXA-780	yes	Beta-lactam	OXA-780	WP_049637206.1	NG_063881.1	OXA beta-lactamase	carbapenem;cephalosporin;penam	antibiotic inactivation	OXA-780	Beta-lactam	0	0	0	0	0	0	0	0	0	0	0	0	0	0	0	0	0	0	0	0	0	0	0	0	0	0	0	0	0	0	0	0	0	0	0	0	0	0	0
OXA-786	yes	Beta-lactam	OXA-786	WP_128268279.1	NG_063887.1	OXA beta-lactamase	carbapenem;cephalosporin;penam	antibiotic inactivation	OXA-786	Beta-lactam	0	0	0	0	0	0	0	0	0	0	0	0	0	0	0	0	0	0	0	0	0	0	0	0	0	0	0	0	0	0	0	0	0	0	0	0	0	0	0
OXA-794	yes	Beta-lactam	OXA-794	WP_136512086.1	NG_064752.1	OXA beta-lactamase	carbapenem;cephalosporin;penam	antibiotic inactivation	OXA-794	Beta-lactam	0	0	0	0	0	0	0	0	0	0	0	0	0	0	0	0	0	0	0	0	0	0	0	0	0	0	0	0	0	0	0	0	0	0	0	0	0	0	0
OXA-795	yes	Beta-lactam	OXA-795	WP_136512087.1	NG_064753.1	OXA beta-lactamase	carbapenem;cephalosporin;penam	antibiotic inactivation	OXA-795	Beta-lactam	0	0	0	0	0	0	0	0	0	0	0	0	0	0	0	0	0	0	0	0	0	0	0	0	0	0	0	0	0	0	0	0	0	0	0	0	0	0	0
OXA-796	yes	Beta-lactam	OXA-796	WP_110612827.1	NG_064754.1	OXA beta-lactamase	carbapenem;cephalosporin;penam	antibiotic inactivation	OXA-796	Beta-lactam	0	0	0	0	0	0	0	0	114.314	0	530.918	77.3592	0	0	0	0	0	0	0	0	0	47.8727	0	26.5483	0	0	0	0	0	18.149	0	0	0	0	0	0	0	0	33.7054
OXA-824	yes	Beta-lactam	OXA-824	WP_136512104.1	NG_064781.1	OXA beta-lactamase	carbapenem;cephalosporin;penam	antibiotic inactivation	OXA-824	Beta-lactam	0	0	0	0	0	0	0	0	0	0	0	0	0	0	0	0	0	0	0	0	0	0	0	0	0	0	0	0	0	0	0	0	0	0	0	0	0	0	0
OXA-827	yes	Beta-lactam	OXA-827	WP_140423320.1	NG_065438.1	OXA beta-lactamase	carbapenem;cephalosporin;penam	antibiotic inactivation	OXA-827	Beta-lactam	0	0	0	0	0	0	0	0	0	0	0	0	0	0	0	0	0	0	0	0	0	0	0	0	0	0	0	0	0	0	0	0	0	0	0	0	0	0	0
OXA-836	yes	Beta-lactam	OXA-836	WP_148044423.1	NG_065881.1	OXA beta-lactamase	carbapenem;cephalosporin;penam	antibiotic inactivation	OXA-836	Beta-lactam	0	0	0	0	0	0	0	0	0	0	0	0	0	0	0	0	0	0	0	0	0	0	0	0	0	0	0	0	0	0	0	0	0	0	0	0	0	0	0
OXA-85	yes	Beta-lactam	OXA-85	AAP69916.1	AY227054.1	OXA beta-lactamase	carbapenem;cephalosporin;penam	antibiotic inactivation	OXA-85	Beta-lactam	0	0	0	0	0	0	0	0	0	0	0	0	0	0	0	0	0	0	0	0	0	0	0	0	0	0	0	0	0	0	0	0	0	0	0	0	0	0	0
OXA-912	yes	Beta-lactam	OXA-912	WP_040068451.1	NG_068183.1	OXA beta-lactamase	carbapenem;cephalosporin;penam	antibiotic inactivation	OXA-912	Beta-lactam	0	0	0	0	0	0	0	0	0	0	0	0	0	0	0	0	0	0	0	0	0	0	0	0	0	0	0	0	0	0	0	0	0	0	0	0	0	0	0
OXA-917	yes	Beta-lactam	OXA-917	WP_161507793.1	NG_070181.1	OXA beta-lactamase	carbapenem;cephalosporin;penam	antibiotic inactivation	OXA-917	Beta-lactam	0	0	0	0	0	0	0	0	0	0	0	0	0	0	0	0	0	0	0	0	0	0	0	0	0	0	0	0	0	0	0	0	0	0	0	0	0	0	0
OXA-926	yes	Beta-lactam	OXA-926	WP_114268491.1	NG_070748.1	OXA beta-lactamase	carbapenem;cephalosporin;penam	antibiotic inactivation	OXA-926	Beta-lactam	0	0	0	0	0	0	0	0	0	0	0	0	0	0	0	0	0	0	0	0	0	0	0	0	0	0	0	0	0	0	0	0	0	0	0	0	0	0	0
OXA-928	yes	Beta-lactam	OXA-928	WP_188331877.1	NG_070749.1	OXA beta-lactamase	carbapenem;cephalosporin;penam	antibiotic inactivation	OXA-928	Beta-lactam	0	0	0	0	0	0	0	0	0	0	0	0	0	0	0	0	0	0	0	0	0	0	0	0	0	0	0	0	0	0	0	0	0	0	0	0	0	0	0
OXA-935	yes	Beta-lactam	OXA-935	WP_141989064.1	NG_070900.1	OXA beta-lactamase	carbapenem;cephalosporin;penam	antibiotic inactivation	OXA-935	Beta-lactam	0	0	0	0	0	0	0	0	0	0	0	0	0	0	0	0	0	0	0	0	0	0	0	0	0	0	0	0	0	0	0	0	0	0	0	0	0	0	0
OXA-97	yes	Beta-lactam	OXA-97	ABO33299.1	EF102240.1	OXA beta-lactamase	carbapenem;cephalosporin;penam	antibiotic inactivation	OXA-97	Beta-lactam	0	0	0	0	0	0	0	0	0	0	0	0	0	0	0	0	0	0	0	0	0	0	0	0	0	0	0	0	0	0	0	0	0	0	0	0	0	0	0
OXY-1-1	no	Beta-lactam	OXY-1-1	CAA82916.1	Z30177.1	OXY beta-lactamase	cephalosporin;monobactam;penam	antibiotic inactivation
OXY-1-2	no	Beta-lactam	OXY-1-2	CAI43413.1	AJ871865.1	OXY beta-lactamase	cephalosporin;monobactam;penam	antibiotic inactivation
OXY-1-3	no	Beta-lactam	OXY-1-3	AAL78275.1	AY077482.1	OXY beta-lactamase	cephalosporin;monobactam;penam	antibiotic inactivation
OXY-1-4	no	Beta-lactam	OXY-1-4	AAL78276.1	AY077483.1	OXY beta-lactamase	cephalosporin;monobactam;penam	antibiotic inactivation
OXY-1-6	no	Beta-lactam	OXY-1-6	CAB42615.1	Y17715.1	OXY beta-lactamase	cephalosporin;monobactam;penam	antibiotic inactivation
OXY-2-1	no	Beta-lactam	OXY-2-1	CAI43414.1	AJ871866.1	OXY beta-lactamase	cephalosporin;monobactam;penam	antibiotic inactivation
OXY-2-10	no	Beta-lactam	OXY-2-10	ACV44456.1	FJ785626.1	OXY beta-lactamase	cephalosporin;monobactam;penam	antibiotic inactivation
OXY-2-11	no	Beta-lactam	OXY-2-11	WP_004111091.1	NG_049848.1	OXY beta-lactamase	cephalosporin;monobactam;penam	antibiotic inactivation
OXY-2-12	no	Beta-lactam	OXY-2-12	WP_063864548.1	NG_049849.1	OXY beta-lactamase	cephalosporin;monobactam;penam	antibiotic inactivation
OXY-2-13	no	Beta-lactam	OXY-2-13	WP_063864549.1	NG_049850.1	OXY beta-lactamase	cephalosporin;monobactam;penam	antibiotic inactivation
OXY-2-14	no	Beta-lactam	OXY-2-14	WP_063842752.1	NG_047529.1	OXY beta-lactamase	cephalosporin;monobactam;penam	antibiotic inactivation
OXY-2-15	no	Beta-lactam	OXY-2-15	WP_063864550.1	NG_049851.1	OXY beta-lactamase	cephalosporin;monobactam;penam	antibiotic inactivation
OXY-2-2	no	Beta-lactam	OXY-2-2	AAL79541.1	AF473577.1	OXY beta-lactamase	cephalosporin;monobactam;penam	antibiotic inactivation
OXY-2-3	no	Beta-lactam	OXY-2-3	AAL78281.2	AY077488.2	OXY beta-lactamase	cephalosporin;monobactam;penam	antibiotic inactivation
OXY-2-4	no	Beta-lactam	OXY-2-4	CAB42614.1	Y17714.1	OXY beta-lactamase	cephalosporin;monobactam;penam	antibiotic inactivation
OXY-2-5	no	Beta-lactam	OXY-2-5	CAG34107.1	AJ746227.1	OXY beta-lactamase	cephalosporin;monobactam;penam	antibiotic inactivation
OXY-2-6	no	Beta-lactam	OXY-2-6	AAL78278.2	AY077485.2	OXY beta-lactamase	cephalosporin;monobactam;penam	antibiotic inactivation
OXY-2-7	no	Beta-lactam	OXY-2-7	CAA88908.1	Z49084.1	OXY beta-lactamase	cephalosporin;monobactam;penam	antibiotic inactivation
OXY-2-8	no	Beta-lactam	OXY-2-8	AAL17873.1	AY055205.1	OXY beta-lactamase	cephalosporin;monobactam;penam	antibiotic inactivation
OXY-2-9	no	Beta-lactam	OXY-2-9	ACV44455.1	FJ785625.1	OXY beta-lactamase	cephalosporin;monobactam;penam	antibiotic inactivation
OXY-4-1	no	Beta-lactam	OXY-4-1	AAL78161.1	AY077481.1	OXY beta-lactamase	cephalosporin;monobactam;penam	antibiotic inactivation
OXY-5-1	no	Beta-lactam	OXY-5-1	CAI43417.1	AJ871869.1	OXY beta-lactamase	cephalosporin;monobactam;penam	antibiotic inactivation
OXY-5-2	no	Beta-lactam	OXY-5-2	CAI43419.1	AJ871871.1	OXY beta-lactamase	cephalosporin;monobactam;penam	antibiotic inactivation
OXY-6-1	no	Beta-lactam	OXY-6-1	CAI43422.1	AJ871874.1	OXY beta-lactamase	cephalosporin;monobactam;penam	antibiotic inactivation
OXY-6-2	no	Beta-lactam	OXY-6-2	CAI43423.1	AJ871875.1	OXY beta-lactamase	cephalosporin;monobactam;penam	antibiotic inactivation
OXY-6-4	no	Beta-lactam	OXY-6-4	CAI43425.1	AJ871877.1	OXY beta-lactamase	cephalosporin;monobactam;penam	antibiotic inactivation
Paer_soxR	no	Multi-drug	Pseudomonas aeruginosa soxR	AAG05661.1	AE004091.2	ATP-binding cassette (ABC) antibiotic efflux pump;major facilitator superfamily (MFS) antibiotic efflux pump;resistance-nodulation-cell division (RND) antibiotic efflux pump	cephalosporin;disinfecting agents and antiseptics;fluoroquinolone antibiotic;glycylcycline;penam;phenicol antibiotic;rifamycin antibiotic;tetracycline antibiotic	antibiotic efflux;antibiotic target alteration
patA	no	Fluoroquinolone	patA	AAK76137.1	AE005672.3	ATP-binding cassette (ABC) antibiotic efflux pump	fluoroquinolone antibiotic	antibiotic efflux
patB	no	Fluoroquinolone	patB	AAK76136.1	AE005672.3	ATP-binding cassette (ABC) antibiotic efflux pump	fluoroquinolone antibiotic	antibiotic efflux
PC1_blaZ	no	Beta-lactam	PC1 beta-lactamase (blaZ)	ABX30738.1	CP000732.1	BlaZ beta-lactamase	penam	antibiotic inactivation
pmrA	no	Fluoroquinolone	pmrA	AAK99679.1	AE007317.1	major facilitator superfamily (MFS) antibiotic efflux pump	fluoroquinolone antibiotic	antibiotic efflux
PmrF	no	Peptide antibiotic	PmrF	AAC75314.1	U00096.1	pmr phosphoethanolamine transferase	peptide antibiotic	antibiotic target alteration
pp_cat	no	Phenicol	Plasmid-encoded cat (pp-cat)	BAA03718.1	D16171.1	chloramphenicol acetyltransferase (CAT)	phenicol antibiotic	antibiotic inactivation
qacA	no	Fluoroquinolone	qacA	BAJ09383.1	AB566411.1	major facilitator superfamily (MFS) antibiotic efflux pump	fluoroquinolone antibiotic	antibiotic efflux
qacB	no	Fluoroquinolone	qacB	AAQ10694.1	AF535087.1	major facilitator superfamily (MFS) antibiotic efflux pump	fluoroquinolone antibiotic	antibiotic efflux
qacE	no	Antiseptics	qacE	AEH26330.1	HQ730118.1	major facilitator superfamily (MFS) antibiotic efflux pump	disinfecting agents and antiseptics	antibiotic efflux
qacEdelta1	no	Antiseptics	qacEdelta1	AAC44316.1	U49101.1	major facilitator superfamily (MFS) antibiotic efflux pump	disinfecting agents and antiseptics	antibiotic efflux
qacH	no	Antiseptics	qacH	CAA76544.1	Y16945.1	small multidrug resistance (SMR) antibiotic efflux pump	disinfecting agents and antiseptics	antibiotic efflux
qacJ	no	Antiseptics	qacJ	CAD55144.1	AJ512814.1	small multidrug resistance (SMR) antibiotic efflux pump	disinfecting agents and antiseptics	antibiotic efflux
qacL	no	Antiseptics	qacL	AAZ42322.1	DQ149925.1	small multidrug resistance (SMR) antibiotic efflux pump	disinfecting agents and antiseptics	antibiotic efflux
QepA2	no	Fluoroquinolone	QepA2	ACF70723.1	EU847537.1	major facilitator superfamily (MFS) antibiotic efflux pump	fluoroquinolone antibiotic	antibiotic efflux
QepA4	no	Fluoroquinolone	QepA4	AQX36338.1	KX686116.1	major facilitator superfamily (MFS) antibiotic efflux pump	fluoroquinolone antibiotic	antibiotic efflux
QnrB1	yes	Fluoroquinolone	QnrB1	ABC86904.2	DQ351241.1	quinolone resistance protein (qnr)	fluoroquinolone antibiotic	antibiotic target protection	QnrB1	Fluoroquinolone	0	0	0	0	0	0	0	0	0	0	0	0	0	0	0	0	0	0	0	0	0	0	0	0	0	0	0	0	0	0	0	0	0	0	0	0	0	0	0
QnrB17	yes	Fluoroquinolone	QnrB17	CAP45902.1	AM919398.1	quinolone resistance protein (qnr)	fluoroquinolone antibiotic	antibiotic target protection	QnrB17	Fluoroquinolone	0	0	0	0	0	0	0	0	0	0	0	0	0	0	0	0	0	0	0	0	0	0	0	0	0	0	0	0	0	0	0	0	0	0	0	0	0	0	0
QnrB19	yes	Fluoroquinolone	QnrB19	AGK90303.1	JX298080.1	quinolone resistance protein (qnr)	fluoroquinolone antibiotic	antibiotic target protection	QnrB19	Fluoroquinolone	0	0	0	0	0	0	0	0	0	0	0	0	0	0	0	0	0	0	0	0	0	0	0	0	0	0	0	0	0	44.304	0	0	0	0	0	0	0	0	0
QnrB2	yes	Fluoroquinolone	QnrB2	ABO93588.1	EF488762.1	quinolone resistance protein (qnr)	fluoroquinolone antibiotic	antibiotic target protection	QnrB2	Fluoroquinolone	0	0	0	0	0	0	0	0	0	0	0	23.9707	0	0	0	0	0	0	0	0	0	0	0	0	0	0	0	0	0	0	0	0	0	0	0	0	0	0	0
QnrB20	yes	Fluoroquinolone	QnrB20	BAG55487.1	AB379831.1	quinolone resistance protein (qnr)	fluoroquinolone antibiotic	antibiotic target protection	QnrB20	Fluoroquinolone	0	0	0	0	0	0	0	0	0	0	0	34.6527	0	0	0	0	0	0	0	0	0	0	0	0	0	0	0	0	0	0	0	0	0	0	0	0	0	0	0
QnrB21	yes	Fluoroquinolone	QnrB21	ACM50952.1	FJ611948.1	quinolone resistance protein (qnr)	fluoroquinolone antibiotic	antibiotic target protection	QnrB21	Fluoroquinolone	0	0	0	0	0	0	0	0	0	0	0	0	0	0	0	0	0	0	0	0	0	0	0	0	0	0	0	0	0	0	0	0	0	0	0	0	0	0	0
QnrB29	yes	Fluoroquinolone	QnrB29	ADM52193.1	HM439649.1	quinolone resistance protein (qnr)	fluoroquinolone antibiotic	antibiotic target protection	QnrB29	Fluoroquinolone	0	0	0	0	0	0	0	0	0	0	0	0	0	0	0	0	0	0	0	0	0	0	0	0	0	0	0	0	0	0	0	0	0	0	0	0	0	0	0
QnrB3	yes	Fluoroquinolone	QnrB3	ABC17629.1	DQ303920.1	quinolone resistance protein (qnr)	fluoroquinolone antibiotic	antibiotic target protection	QnrB3	Fluoroquinolone	0	0	0	0	0	0	0	0	0	0	0	0	0	0	0	0	0	0	0	0	0	0	0	0	0	0	0	0	0	0	0	0	0	0	0	0	0	0	0
QnrB34	yes	Fluoroquinolone	QnrB34	AEL00452.1	JN173056.1	quinolone resistance protein (qnr)	fluoroquinolone antibiotic	antibiotic target protection	QnrB34	Fluoroquinolone	0	0	0	0	0	0	0	0	0	0	0	0	0	0	0	0	0	0	0	0	0	0	0	0	0	0	0	0	0	0	0	0	0	0	0	0	0	0	0
QnrB38	yes	Fluoroquinolone	QnrB38	AEL00461.1	JN173060.2	quinolone resistance protein (qnr)	fluoroquinolone antibiotic	antibiotic target protection	QnrB38	Fluoroquinolone	0	0	0	0	0	0	0	0	0	0	0	0	0	0	0	0	0	0	0	0	0	0	0	0	0	0	0	0	0	0	0	0	0	0	0	0	0	0	0
QnrB4	yes	Fluoroquinolone	QnrB4	ABC17630.3	DQ303921.2	quinolone resistance protein (qnr)	fluoroquinolone antibiotic	antibiotic target protection	QnrB4	Fluoroquinolone	0	0	0	0	0	0	0	0	2491.05	0	0	0	0	0	0	0	0	0	0	0	0	0	0	0	0	0	0	35.5652	0	0	0	0	0	0	0	0	0	0	0
QnrB49	yes	Fluoroquinolone	QnrB49	AFD54601.1	JQ582718.1	quinolone resistance protein (qnr)	fluoroquinolone antibiotic	antibiotic target protection	QnrB49	Fluoroquinolone	0	0	0	0	0	0	0	0	0	0	0	0	0	0	0	0	0	0	0	0	0	0	0	0	0	0	0	0	0	0	0	0	0	0	0	0	0	0	0
QnrB5	yes	Fluoroquinolone	QnrB5	ABC17628.1	DQ303919.1	quinolone resistance protein (qnr)	fluoroquinolone antibiotic	antibiotic target protection	QnrB5	Fluoroquinolone	0	0	0	0	0	0	0	0	0	0	0	0	0	0	0	0	0	0	0	0	0	0	0	0	0	0	0	0	0	26.809	0	0	0	0	0	0	0	0	0
QnrB55	yes	Fluoroquinolone	QnrB55	AHE41343.1	KF730650.1	quinolone resistance protein (qnr)	fluoroquinolone antibiotic	antibiotic target protection	QnrB55	Fluoroquinolone	0	0	0	0	0	0	0	0	1015.72	0	0	0	0	0	0	0	0	0	0	0	0	0	0	0	0	0	0	0	0	0	0	0	0	0	0	0	0	0	0
QnrB56	yes	Fluoroquinolone	QnrB56	AFR46587.1	JX259317.1	quinolone resistance protein (qnr)	fluoroquinolone antibiotic	antibiotic target protection	QnrB56	Fluoroquinolone	0	0	0	0	0	0	0	0	0	0	0	0	0	0	0	0	0	0	0	0	0	0	0	0	0	0	0	0	0	0	0	0	0	0	0	0	0	0	0
QnrB57	yes	Fluoroquinolone	QnrB57	AFR46588.1	JX259318.1	quinolone resistance protein (qnr)	fluoroquinolone antibiotic	antibiotic target protection	QnrB57	Fluoroquinolone	0	0	0	0	0	0	0	0	0	0	0	0	0	0	0	0	0	0	0	0	0	0	0	0	0	0	0	0	0	0	0	0	0	0	0	0	0	0	0
QnrB6	yes	Fluoroquinolone	QnrB6	ABP87778.1	EF520349.1	quinolone resistance protein (qnr)	fluoroquinolone antibiotic	antibiotic target protection	QnrB6	Fluoroquinolone	0	0	0	0	0	0	0	0	0	0	0	0	0	0	0	0	0	0	0	0	0	0	0	0	0	0	0	0	0	0	0	0	0	0	0	0	0	0	0
QnrB60	yes	Fluoroquinolone	QnrB60	BAN04743.1	AB734055.1	quinolone resistance protein (qnr)	fluoroquinolone antibiotic	antibiotic target protection	QnrB60	Fluoroquinolone	0	0	0	0	0	0	0	0	0	0	0	0	0	0	0	0	0	0	0	0	0	0	0	0	0	0	0	0	0	0	0	0	0	0	0	0	0	0	0
QnrB61	yes	Fluoroquinolone	QnrB61	BAN04737.1	AB734053.1	quinolone resistance protein (qnr)	fluoroquinolone antibiotic	antibiotic target protection	QnrB61	Fluoroquinolone	0	0	0	0	0	0	0	0	0	0	0	0	0	0	0	0	0	0	0	0	0	0	0	0	0	0	0	0	0	0	0	0	0	0	0	0	0	0	0
QnrB66	yes	Fluoroquinolone	QnrB66	AGL43627.1	KC580655.1	quinolone resistance protein (qnr)	fluoroquinolone antibiotic	antibiotic target protection	QnrB66	Fluoroquinolone	0	0	0	0	0	0	0	0	0	0	0	0	0	0	0	0	0	0	0	0	0	0	0	0	0	0	0	0	0	0	0	0	0	0	0	0	0	0	0
QnrB69	yes	Fluoroquinolone	QnrB69	AGL43630.1	KC580658.1	quinolone resistance protein (qnr)	fluoroquinolone antibiotic	antibiotic target protection	QnrB69	Fluoroquinolone	0	0	0	0	0	0	0	0	0	0	0	0	0	0	0	0	0	0	0	0	0	0	0	0	0	0	0	0	0	0	0	0	0	0	0	0	0	0	0
QnrB7	yes	Fluoroquinolone	QnrB7	ABW03156.3	EU043311.3	quinolone resistance protein (qnr)	fluoroquinolone antibiotic	antibiotic target protection	QnrB7	Fluoroquinolone	0	0	0	0	0	0	0	0	0	0	0	0	0	0	0	0	0	0	0	0	0	0	0	0	0	0	0	0	0	0	0	0	0	0	0	0	0	0	0
QnrB76	yes	Fluoroquinolone	QnrB76	BBW41109.1	AP022513.1	quinolone resistance protein (qnr)	fluoroquinolone antibiotic	antibiotic target protection	QnrB76	Fluoroquinolone	0	0	0	0	0	0	0	0	0	0	0	0	0	0	0	0	0	0	0	0	0	0	0	0	0	0	0	0	0	0	0	0	0	0	0	0	0	0	0
QnrB78	yes	Fluoroquinolone	QnrB78	AKO62870.1	KM985471.1	quinolone resistance protein (qnr)	fluoroquinolone antibiotic	antibiotic target protection	QnrB78	Fluoroquinolone	0	0	0	0	0	0	0	0	0	0	0	0	0	0	0	0	0	0	0	0	0	0	0	0	0	0	0	0	0	0	0	0	0	0	0	0	0	0	0
QnrB8	yes	Fluoroquinolone	QnrB8	ABW03157.2	EU043312.2	quinolone resistance protein (qnr)	fluoroquinolone antibiotic	antibiotic target protection	QnrB8	Fluoroquinolone	0	0	0	0	0	0	0	0	0	0	0	0	0	0	0	0	0	0	0	0	0	0	0	0	0	0	0	0	0	0	0	0	0	0	0	0	0	0	0
QnrB9	yes	Fluoroquinolone	QnrB9	ABP88094.1	EF526508.1	quinolone resistance protein (qnr)	fluoroquinolone antibiotic	antibiotic target protection	QnrB9	Fluoroquinolone	0	0	0	0	0	0	0	0	0	0	0	0	0	0	0	0	0	0	0	0	0	0	0	0	0	0	0	0	0	0	0	0	0	0	0	0	0	0	0
QnrD1	yes	Fluoroquinolone	QnrD1	ACG70184.1	FJ228229.1	quinolone resistance protein (qnr)	fluoroquinolone antibiotic	antibiotic target protection	QnrD1	Fluoroquinolone	0	0	0	0	0	0	0	0	0	0	0	0	0	0	0	0	0	0	0	0	0	0	0	0	0	0	0	124.478	0	0	0	0	0	0	0	0	0	0	0
QnrD2	yes	Fluoroquinolone	QnrD2	AHY03238.1	KJ158441.1	quinolone resistance protein (qnr)	fluoroquinolone antibiotic	antibiotic target protection	QnrD2	Fluoroquinolone	0	0	0	0	0	0	0	0	0	0	0	0	0	0	0	0	0	0	0	0	0	0	0	0	0	0	0	0	0	0	0	0	0	0	0	0	0	0	0
qnrE1	yes	Fluoroquinolone	qnrE1	APC93960.1	KY073238.1	quinolone resistance protein (qnr)	fluoroquinolone antibiotic	antibiotic target protection	qnrE1	Fluoroquinolone	0	0	0	0	0	0	0	0	0	0	0	0	0	0	0	0	0	0	0	0	0	0	0	0	0	0	0	0	0	0	0	0	0	0	0	0	0	0	0
QnrS1	yes	Fluoroquinolone	QnrS1	ABF47469.1	DQ485529.1	quinolone resistance protein (qnr)	fluoroquinolone antibiotic	antibiotic target protection	QnrS1	Fluoroquinolone	0	0	0	0	0	0	0	0	152.068	22.2947	0	0	0	0	706.187	0	0	0	0	0	241.313	189.223	0	0	0	0	0	0	0	0	0	0	0	0	0	0	0	0	0
QnrS10	yes	Fluoroquinolone	QnrS10	AEU11363.1	JN836269.1	quinolone resistance protein (qnr)	fluoroquinolone antibiotic	antibiotic target protection	QnrS10	Fluoroquinolone	0	0	0	0	0	0	0	0	82.2662	14.8631	0	0	0	0	484.701	0	0	0	0	0	108.591	101.423	0	0	0	0	0	0	0	0	0	0	0	0	0	0	0	0	0
QnrS11	yes	Fluoroquinolone	QnrS11	AFM45990.1	JQ269335.1	quinolone resistance protein (qnr)	fluoroquinolone antibiotic	antibiotic target protection	QnrS11	Fluoroquinolone	0	0	0	0	0	0	0	0	97.2237	0	0	0	0	0	330.624	0	0	0	0	0	182.708	90.8269	0	0	0	0	0	0	0	0	0	0	0	0	0	0	0	0	0
QnrS12	yes	Fluoroquinolone	QnrS12	OIZ71829.1	MKQI01000097.1	quinolone resistance protein (qnr)	fluoroquinolone antibiotic	antibiotic target protection	QnrS12	Fluoroquinolone	0	0	0	0	0	0	0	0	0	0	0	0	0	0	234.326	0	0	0	0	0	0	59.0375	0	0	0	0	0	0	0	0	0	0	0	0	0	0	0	0	0
QnrS15	yes	Fluoroquinolone	QnrS15	AZP56652.1	MK303617.1	quinolone resistance protein (qnr)	fluoroquinolone antibiotic	antibiotic target protection	QnrS15	Fluoroquinolone	0	0	0	0	0	0	0	0	82.2662	18.5789	0	0	0	0	359.513	0	0	0	0	0	118.933	80.2304	0	0	0	0	0	0	0	0	0	0	0	0	0	0	0	0	0
QnrS3	yes	Fluoroquinolone	QnrS3	ABU52984.1	EU077611.1	quinolone resistance protein (qnr)	fluoroquinolone antibiotic	antibiotic target protection	QnrS3	Fluoroquinolone	0	0	0	0	0	0	8.12729	0	92.661	0	0	0	0	0	364.387	0	0	0	0	0	152.378	103.409	0	0	0	0	0	0	0	0	0	0	0	0	0	0	0	0	0
QnrS4	yes	Fluoroquinolone	QnrS4	ACJ24509.1	FJ418153.1	quinolone resistance protein (qnr)	fluoroquinolone antibiotic	antibiotic target protection	QnrS4	Fluoroquinolone	0	0	0	0	0	0	0	0	69.8017	18.5789	0	0	0	0	295.314	0	0	0	0	0	148.235	86.2856	0	0	0	0	0	0	0	0	0	0	0	0	0	0	0	0	0
QnrS7	yes	Fluoroquinolone	QnrS7	AHE41344.1	KF730651.1	quinolone resistance protein (qnr)	fluoroquinolone antibiotic	antibiotic target protection	QnrS7	Fluoroquinolone	0	0	0	0	0	0	0	0	67.3087	0	0	0	0	0	327.414	0	0	0	0	0	127.551	102.937	0	0	0	0	0	0	0	0	0	0	0	0	0	0	0	0	0
QnrS8	yes	Fluoroquinolone	QnrS8	AHE41345.1	KF730652.1	quinolone resistance protein (qnr)	fluoroquinolone antibiotic	antibiotic target protection	QnrS8	Fluoroquinolone	0	0	0	0	0	0	0	0	72.2946	13.0053	0	0	0	0	324.204	0	0	0	0	0	122.38	98.3958	0	0	0	0	0	0	0	0	0	0	0	0	0	0	0	0	0
QnrS9	yes	Fluoroquinolone	QnrS9	AHF20043.1	KF732714.1	quinolone resistance protein (qnr)	fluoroquinolone antibiotic	antibiotic target protection	QnrS9	Fluoroquinolone	0	0	0	0	0	0	0	0	107.195	16.721	0	0	0	0	404.452	0	0	0	0	0	120.657	98.3958	0	0	0	0	0	0	0	0	0	0	0	0	0	0	0	0	0
ramA	no	Multi-drug	ramA	AFK13828.1	JQ727668.1	General Bacterial Porin with reduced permeability to beta-lactams;resistance-nodulation-cell division (RND) antibiotic efflux pump	carbapenem;cephalosporin;cephamycin;disinfecting agents and antiseptics;fluoroquinolone antibiotic;glycylcycline;monobactam;penam;penem;phenicol antibiotic;rifamycin antibiotic;tetracycline antibiotic	antibiotic efflux;reduced permeability to antibiotic
RlmA(II)	no	Multi-drug	RlmA(II)	AJD73064.1	CP007593.1	non-erm 23S ribosomal RNA methyltransferase (G748)	lincosamide antibiotic;macrolide antibiotic	antibiotic target alteration
ROB-1	no	Beta-lactam	ROB-1	CAA37052.1	X52872.1	ROB beta-lactamase	cephalosporin;penam	antibiotic inactivation
ROB-12	no	Beta-lactam	ROB-12	QSX93374.1	MW735842.1	ROB beta-lactamase	cephalosporin;penam	antibiotic inactivation
RSA2-1	yes	Beta-lactam	RSA2-1	WP_128268281.1	NG_063889.1	RSA2 beta-lactamase	carbapenem	antibiotic inactivation	RSA2-1	Beta-lactam	0	0	0	0	0	0	0	0	0	0	0	0	0	0	0	0	0	0	0	0	0	0	0	0	0	0	0	0	0	0	0	0	0	0	0	0	0	0	0
rsmA	no	Multi-drug	rsmA	AAC16242.1	AF061757.1	resistance-nodulation-cell division (RND) antibiotic efflux pump	diaminopyrimidine antibiotic;fluoroquinolone antibiotic;phenicol antibiotic	antibiotic efflux
SAT-2	no	Nucleoside	SAT-2	BAD95494.1	AB211124.1	streptothricin acetyltransferase (SAT)	nucleoside antibiotic	antibiotic inactivation
SAT-4	no	Nucleoside	SAT-4	AAB53445.1	U01945.1	streptothricin acetyltransferase (SAT)	nucleoside antibiotic	antibiotic inactivation
SatA	no	Nucleoside	SatA	AAP26981.1	AE016879.1	streptothricin acetyltransferase (SAT)	nucleoside antibiotic	antibiotic inactivation
Saur_FosB	yes	Phosphonic acid	Staphylococcus aureus FosB	EHS19134.1	AHLO01000073.1	fosfomycin thiol transferase	phosphonic acid antibiotic	antibiotic inactivation	Saur_FosB	Phosphonic acid	0	0	0	0	0	165.811	0	0	0	0	154.596	0	0	0	0	0	0	0	0	0	0	0	0	37.0784	0	0	0	0	0	0	0	0	0	0	0	0	0	25.8055	0
Saur_LmrS	no	Multi-drug	Staphylococcus aureus LmrS	AAW38464.1	CP000046.1	major facilitator superfamily (MFS) antibiotic efflux pump	aminoglycoside antibiotic;diaminopyrimidine antibiotic;macrolide antibiotic;oxazolidinone antibiotic;phenicol antibiotic	antibiotic efflux
Saur_mupA_MUP	yes	Mupirocin-like antibiotic	Staphylococcus aureus mupA conferring resistance to mupirocin	CAA53189.1	X75439.1	antibiotic-resistant isoleucyl-tRNA synthetase (ileS)	mupirocin-like antibiotic	antibiotic target alteration	Saur_mupA_MUP	Mupirocin-like antibiotic	0	0	0	0	0	0	0	0	0	0	0	0	0	0	0	0	0	0	0	0	0	0	0	0	0	0	0	0	0	0	0	0	0	0	0	0	0	0	32.0874
Saur_norA	no	Fluoroquinolone	Staphylococcus aureus norA	BAA14147.1	D90119.1	major facilitator superfamily (MFS) antibiotic efflux pump	fluoroquinolone antibiotic	antibiotic efflux
SCO-1	yes	Beta-lactam	SCO-1	ABL75133.1	EF063111.1	SCO beta-lactamase	cephalosporin;penam;penem	antibiotic inactivation	SCO-1	Beta-lactam	0	0	0	0	0	0	0	0	0	0	0	0	0	0	0	0	0	0	0	0	0	0	0	0	0	0	0	0	0	0	0	0	0	0	0	0	0	0	0
sdiA	no	Multi-drug	sdiA	AAL20862.1	AE006468.2	resistance-nodulation-cell division (RND) antibiotic efflux pump	cephalosporin;disinfecting agents and antiseptics;fluoroquinolone antibiotic;glycylcycline;penam;phenicol antibiotic;rifamycin antibiotic;tetracycline antibiotic	antibiotic efflux
sdrM	no	Multi-drug	sdrM	BAB43261.1	BA000018.3	major facilitator superfamily (MFS) antibiotic efflux pump	disinfecting agents and antiseptics;fluoroquinolone antibiotic	antibiotic efflux
Sent_cmlA	no	Phenicol	Salmonella enterica cmlA	CAD31707.1	AJ487033.2	major facilitator superfamily (MFS) antibiotic efflux pump	phenicol antibiotic	antibiotic efflux
sepA	no	Antiseptics	sepA	WP_042355600.1	NC_016941.1	small multidrug resistance (SMR) antibiotic efflux pump	disinfecting agents and antiseptics	antibiotic efflux
SHV-1	yes	Beta-lactam	SHV-1	ACR66323.1	FJ668814.1	SHV beta-lactamase	carbapenem;cephalosporin;penam	antibiotic inactivation	SHV-1	Beta-lactam	0	0	0	0	0	0	0	0	0	0	0	0	0	0	0	0	0	0	0	0	0	0	0	0	0	0	0	0	0	0	280.559	0	0	0	0	0	0	0	0
SHV-100	yes	Beta-lactam	SHV-100	CAQ03505.1	AM941846.1	SHV beta-lactamase	carbapenem;cephalosporin;penam	antibiotic inactivation	SHV-100	Beta-lactam	0	0	0	0	0	0	0	0	0	0	281.18	29.8372	0	0	0	0	0	0	0	0	0	0	0	0	0	0	0	0	0	0	0	0	0	0	0	0	0	0	0
SHV-101	yes	Beta-lactam	SHV-101	ABV72593.1	EU155018.1	SHV beta-lactamase	carbapenem;cephalosporin;penam	antibiotic inactivation	SHV-101	Beta-lactam	0	0	0	0	0	0	0	0	0	0	0	0	0	0	0	0	0	0	0	0	0	0	0	0	0	0	0	0	0	0	0	0	0	0	0	0	0	0	0
SHV-102	yes	Beta-lactam	SHV-102	ABS72342.1	EU024485.1	SHV beta-lactamase	carbapenem;cephalosporin;penam	antibiotic inactivation	SHV-102	Beta-lactam	0	0	0	0	0	0	0	0	0	0	67.678	0	0	0	0	0	0	0	0	0	26.3054	0	0	0	0	0	0	0	0	0	90.5028	0	0	0	0	0	0	0	0
SHV-103	yes	Beta-lactam	SHV-103	ABS72351.1	EU032604.1	SHV beta-lactamase	carbapenem;cephalosporin;penam	antibiotic inactivation	SHV-103	Beta-lactam	0	0	0	0	0	0	0	0	0	0	32.8722	0	0	0	0	0	0	0	0	0	0	0	0	0	0	0	0	0	0	0	135.754	0	0	0	0	0	0	0	0
SHV-104	yes	Beta-lactam	SHV-104	ABX71158.1	EU274581.1	SHV beta-lactamase	carbapenem;cephalosporin;penam	antibiotic inactivation	SHV-104	Beta-lactam	0	0	0	0	0	0	0	0	0	0	0	0	0	0	0	0	0	0	0	0	0	0	0	0	0	0	0	0	0	0	0	0	0	0	0	0	0	0	0
SHV-105	yes	Beta-lactam	SHV-105	ACI22621.1	FJ194944.1	SHV beta-lactamase	carbapenem;cephalosporin;penam	antibiotic inactivation	SHV-105	Beta-lactam	0	0	0	0	0	0	0	0	0	0	0	0	0	0	0	0	0	0	0	0	0	0	0	0	0	0	0	0	0	0	0	0	0	0	0	0	0	0	0
SHV-106	yes	Beta-lactam	SHV-106	CAQ03506.1	AM941847.1	SHV beta-lactamase	carbapenem;cephalosporin;penam	antibiotic inactivation	SHV-106	Beta-lactam	0	0	0	0	0	0	0	0	0	0	185.631	25.518	0	0	0	0	0	0	0	0	0	0	0	0	0	0	0	0	0	0	0	0	0	0	0	0	0	0	5.91472
SHV-107	yes	Beta-lactam	SHV-107	CAQ03507.1	AM941848.1	SHV beta-lactamase	carbapenem;cephalosporin;penam	antibiotic inactivation	SHV-107	Beta-lactam	0	0	0	0	0	0	0	0	0	0	0	0	0	0	0	0	0	0	0	0	0	0	0	0	0	0	0	0	0	0	144.804	0	0	0	0	0	0	0	0
SHV-108	yes	Beta-lactam	SHV-108	ADR80606.1	HM751100.1	SHV beta-lactamase	carbapenem;cephalosporin;penam	antibiotic inactivation	SHV-108	Beta-lactam	0	0	0	0	0	0	0	0	0	0	0	0	0	0	0	0	0	0	0	0	0	0	0	0	0	0	0	0	0	0	0	0	0	0	0	0	0	0	0
SHV-109	yes	Beta-lactam	SHV-109	ACM04459.1	EU418913.1	SHV beta-lactamase	carbapenem;cephalosporin;penam	antibiotic inactivation	SHV-109	Beta-lactam	0	0	0	0	0	0	0	0	0	0	0	0	0	0	0	0	0	0	0	0	0	0	0	0	0	0	0	0	0	0	0	0	0	0	0	0	0	0	0
SHV-11	yes	Beta-lactam	SHV-11	CAA66729.1	X98101.1	SHV beta-lactamase	carbapenem;cephalosporin;penam	antibiotic inactivation	SHV-11	Beta-lactam	0	0	0	0	0	0	0	0	0	0	52.2088	0	0	0	0	0	0	0	0	0	0	51.9802	0	0	0	0	0	0	0	0	357.486	0	0	0	0	0	0	0	0
SHV-110	yes	Beta-lactam	SHV-110	AEK48094.1	HQ877615.1	SHV beta-lactamase	carbapenem;cephalosporin;penam	antibiotic inactivation	SHV-110	Beta-lactam	0	0	0	0	0	0	0	0	0	0	69.6117	0	0	0	0	0	0	0	0	0	0	31.1881	0	0	0	0	0	0	0	0	561.117	0	0	0	0	0	0	0	0
SHV-111	yes	Beta-lactam	SHV-111	BAF95849.1	AB372881.1	SHV beta-lactamase	carbapenem;cephalosporin;penam	antibiotic inactivation	SHV-111	Beta-lactam	0	0	0	0	0	0	0	0	0	0	0	0	0	0	0	0	0	0	0	0	0	0	0	0	0	0	0	0	0	0	0	0	0	0	0	0	0	0	0
SHV-115	yes	Beta-lactam	SHV-115	WP_156404661.1	NG_067162.1	SHV beta-lactamase	carbapenem;cephalosporin;penam	antibiotic inactivation	SHV-115	Beta-lactam	0	0	0	0	0	0	0	0	0	0	0	0	0	0	0	0	0	0	0	0	0	0	0	0	0	0	0	0	0	0	0	0	0	0	0	0	0	0	0
SHV-116	yes	Beta-lactam	SHV-116	WP_117062210.1	NG_068211.1	SHV beta-lactamase	carbapenem;cephalosporin;penam	antibiotic inactivation	SHV-116	Beta-lactam	0	0	0	0	0	0	0	0	0	0	0	0	0	0	0	0	0	0	0	0	0	0	0	0	0	0	0	0	0	0	181.006	0	0	0	0	0	0	0	0
SHV-119	yes	Beta-lactam	SHV-119	AIG51284.1	KJ776406.1	SHV beta-lactamase	carbapenem;cephalosporin;penam	antibiotic inactivation	SHV-119	Beta-lactam	0	0	0	0	0	0	0	0	0	0	0	0	0	0	0	0	0	0	0	0	0	0	0	0	0	0	0	0	0	0	0	0	0	0	0	0	0	0	0
SHV-12	yes	Beta-lactam	SHV-12	AHN60527.1	KF976405.1	SHV beta-lactamase	carbapenem;cephalosporin;penam	antibiotic inactivation	SHV-12	Beta-lactam	0	0	0	0	0	0	0	0	0	0	0	0	0	0	0	0	0	0	0	0	0	0	0	0	0	0	0	0	0	0	0	0	0	0	0	0	0	0	0
SHV-120	yes	Beta-lactam	SHV-120	AEG79634.1	JF812965.1	SHV beta-lactamase	carbapenem;cephalosporin;penam	antibiotic inactivation	SHV-120	Beta-lactam	0	0	0	0	0	0	0	0	0	0	79.28	12.2864	0	0	0	0	0	0	0	0	27.6207	0	0	0	0	0	0	0	0	0	122.179	0	0	0	0	0	0	0	0
SHV-121	yes	Beta-lactam	SHV-121	AEI83429.1	HQ661362.1	SHV beta-lactamase	carbapenem;cephalosporin;penam	antibiotic inactivation	SHV-121	Beta-lactam	0	0	0	0	0	0	0	0	0	0	0	0	0	0	0	0	0	0	0	0	0	10.396	0	0	0	0	0	0	0	0	0	0	0	0	0	0	0	0	0
SHV-122	yes	Beta-lactam	SHV-122	ADR80609.1	HM751103.1	SHV beta-lactamase	carbapenem;cephalosporin;penam	antibiotic inactivation	SHV-122	Beta-lactam	0	0	0	0	0	0	0	0	0	0	0	0	0	0	0	0	0	0	0	0	0	0	0	0	0	0	0	0	0	0	0	0	0	0	0	0	0	0	0
SHV-123	yes	Beta-lactam	SHV-123	ACV32633.1	GQ390805.1	SHV beta-lactamase	carbapenem;cephalosporin;penam	antibiotic inactivation	SHV-123	Beta-lactam	0	0	0	0	0	0	0	0	0	0	0	0	0	0	0	0	0	0	0	0	0	0	0	0	0	0	0	0	0	0	0	0	0	0	0	0	0	0	0
SHV-124	yes	Beta-lactam	SHV-124	ACV32634.1	GQ390806.1	SHV beta-lactamase	carbapenem;cephalosporin;penam	antibiotic inactivation	SHV-124	Beta-lactam	0	0	0	0	0	0	0	0	0	0	51.1956	0	0	0	0	0	0	0	0	0	0	0	0	0	0	0	0	0	0	0	0	0	0	0	0	0	0	0	0
SHV-125	yes	Beta-lactam	SHV-125	ACV32635.1	GQ390807.1	SHV beta-lactamase	carbapenem;cephalosporin;penam	antibiotic inactivation	SHV-125	Beta-lactam	0	0	0	0	0	0	0	0	0	0	139.252	21.0191	0	0	0	0	0	0	0	0	25.0726	0	0	0	0	0	0	0	0	0	0	0	0	0	0	0	0	0	0
SHV-126	yes	Beta-lactam	SHV-126	ACV32636.1	GQ390808.1	SHV beta-lactamase	carbapenem;cephalosporin;penam	antibiotic inactivation	SHV-126	Beta-lactam	0	0	0	0	0	0	0	0	0	0	81.9129	10.0091	0	0	0	0	0	0	0	0	0	0	0	0	0	0	0	0	0	0	0	0	0	0	0	0	0	0	0
SHV-127	yes	Beta-lactam	SHV-127	ACV32637.1	GQ390809.1	SHV beta-lactamase	carbapenem;cephalosporin;penam	antibiotic inactivation	SHV-127	Beta-lactam	0	0	0	0	0	0	0	0	0	0	124.917	0	0	0	0	0	0	0	0	0	0	0	0	0	0	0	0	0	0	0	0	0	0	0	0	0	0	0	0
SHV-128	yes	Beta-lactam	SHV-128	ADE58494.1	GU932590.1	SHV beta-lactamase	carbapenem;cephalosporin;penam	antibiotic inactivation	SHV-128	Beta-lactam	0	0	0	0	0	0	0	0	0	0	0	0	0	0	0	0	0	0	0	0	0	0	0	0	0	0	0	0	0	0	0	0	0	0	0	0	0	0	0
SHV-129	yes	Beta-lactam	SHV-129	ADE08533.1	GU827715.1	SHV beta-lactamase	carbapenem;cephalosporin;penam	antibiotic inactivation	SHV-129	Beta-lactam	0	0	0	0	0	0	0	0	0	0	0	0	0	0	0	0	0	0	0	0	0	0	0	0	0	0	0	0	0	0	334.86	0	0	0	0	0	0	0	0
SHV-13	yes	Beta-lactam	SHV-13	AAD43815.1	AF164577.1	SHV beta-lactamase	carbapenem;cephalosporin;penam	antibiotic inactivation	SHV-13	Beta-lactam	0	0	0	0	0	0	0	0	0	0	0	0	0	0	0	0	0	0	0	0	0	21.9472	0	0	0	0	0	0	0	0	307.709	0	0	0	0	0	0	0	0
SHV-132	yes	Beta-lactam	SHV-132	WP_063864620.1	NG_050009.1	SHV beta-lactamase	carbapenem;cephalosporin;penam	antibiotic inactivation	SHV-132	Beta-lactam	0	0	0	0	0	0	0	0	0	0	0	0	0	0	0	0	0	0	0	0	0	0	0	0	0	0	0	0	0	0	0	0	0	0	0	0	0	0	0
SHV-133	yes	Beta-lactam	SHV-133	BAI94487.1	AB551737.1	SHV beta-lactamase	carbapenem;cephalosporin;penam	antibiotic inactivation	SHV-133	Beta-lactam	0	0	0	0	0	0	0	0	0	0	0	0	0	0	0	0	0	0	0	0	0	0	0	0	0	0	0	0	0	0	171.955	0	0	0	0	0	0	0	0
SHV-134	yes	Beta-lactam	SHV-134	ADM25824.1	HM559945.1	SHV beta-lactamase	carbapenem;cephalosporin;penam	antibiotic inactivation	SHV-134	Beta-lactam	0	0	0	0	0	0	0	0	0	0	0	0	0	0	0	0	0	0	0	0	0	0	0	0	0	0	0	0	0	0	0	0	0	0	0	0	0	0	0
SHV-135	yes	Beta-lactam	SHV-135	ADR66517.1	HQ637576.1	SHV beta-lactamase	carbapenem;cephalosporin;penam	antibiotic inactivation	SHV-135	Beta-lactam	0	0	0	0	0	0	0	0	0	0	0	0	0	0	0	0	0	0	0	0	0	0	0	0	0	0	0	0	0	0	194.581	0	0	0	0	0	0	0	0
SHV-137	yes	Beta-lactam	SHV-137	AEI83430.1	HQ661363.1	SHV beta-lactamase	carbapenem;cephalosporin;penam	antibiotic inactivation	SHV-137	Beta-lactam	0	0	0	0	0	0	0	0	0	0	25.1376	0	0	0	0	0	0	0	0	0	0	0	0	0	0	0	0	0	0	0	0	0	0	0	0	0	0	0	0
SHV-14	yes	Beta-lactam	SHV-14	AAG17550.1	AF226622.1	SHV beta-lactamase	carbapenem;cephalosporin;penam	antibiotic inactivation	SHV-14	Beta-lactam	0	0	0	0	0	0	0	0	0	0	0	0	0	0	0	0	0	0	0	0	0	0	0	0	0	0	0	0	0	0	0	0	0	0	0	0	0	0	0
SHV-140	yes	Beta-lactam	SHV-140	AEK80394.1	JN051143.1	SHV beta-lactamase	carbapenem;cephalosporin;penam	antibiotic inactivation	SHV-140	Beta-lactam	0	0	0	0	0	0	0	0	0	0	0	0	0	0	0	0	0	0	0	0	0	0	0	0	0	0	0	0	0	0	0	0	0	0	0	0	0	0	0
SHV-141	yes	Beta-lactam	SHV-141	AFC60795.1	JQ388884.1	SHV beta-lactamase	carbapenem;cephalosporin;penam	antibiotic inactivation	SHV-141	Beta-lactam	0	0	0	0	0	0	0	0	0	0	0	0	0	0	0	0	0	0	0	0	0	0	0	0	0	0	0	0	0	0	0	0	0	0	0	0	0	0	0
SHV-142	yes	Beta-lactam	SHV-142	AEX99752.1	JQ029959.1	SHV beta-lactamase	carbapenem;cephalosporin;penam	antibiotic inactivation	SHV-142	Beta-lactam	0	0	0	0	0	0	0	0	0	0	0	0	0	0	0	0	0	0	0	0	0	0	0	0	0	0	0	0	0	0	0	0	0	0	0	0	0	0	0
SHV-143	yes	Beta-lactam	SHV-143	AFQ32277.1	JQ341060.1	SHV beta-lactamase	carbapenem;cephalosporin;penam	antibiotic inactivation	SHV-143	Beta-lactam	0	0	0	0	0	0	0	0	0	0	65.7444	62.3773	0	0	0	0	0	0	0	0	0	0	0	0	0	0	0	0	0	0	0	0	0	0	0	0	0	0	0
SHV-144	yes	Beta-lactam	SHV-144	AFK93491.1	JQ926986.1	SHV beta-lactamase	carbapenem;cephalosporin;penam	antibiotic inactivation	SHV-144	Beta-lactam	0	0	0	0	0	0	0	0	0	0	0	9.45111	0	0	0	0	0	0	0	0	0	0	0	0	0	0	0	0	0	0	0	0	0	0	0	0	0	0	0
SHV-145	yes	Beta-lactam	SHV-145	AFN88952.1	JX013655.1	SHV beta-lactamase	carbapenem;cephalosporin;penam	antibiotic inactivation	SHV-145	Beta-lactam	0	0	0	0	0	0	0	0	0	0	0	0	0	0	0	0	0	0	0	0	0	0	0	0	0	0	0	0	0	0	0	0	0	0	0	0	0	0	0
SHV-146	yes	Beta-lactam	SHV-146	WP_063864631.1	NG_050020.1	SHV beta-lactamase	carbapenem;cephalosporin;penam	antibiotic inactivation	SHV-146	Beta-lactam	0	0	0	0	0	0	0	0	0	0	0	10.3962	0	0	0	0	0	0	0	0	0	0	0	0	0	0	0	0	0	0	0	0	0	0	0	0	0	0	0
SHV-147	yes	Beta-lactam	SHV-147	AFQ23953.1	JX121114.1	SHV beta-lactamase	carbapenem;cephalosporin;penam	antibiotic inactivation	SHV-147	Beta-lactam	0	0	0	0	0	0	0	0	0	0	0	0	0	0	0	0	0	0	0	0	0	0	0	0	0	0	0	0	0	0	0	0	0	0	0	0	0	0	0
SHV-148	yes	Beta-lactam	SHV-148	AFQ23954.1	JX121115.1	SHV beta-lactamase	carbapenem;cephalosporin;penam	antibiotic inactivation	SHV-148	Beta-lactam	0	0	0	0	0	0	0	0	0	0	0	10.4326	0	0	0	0	0	0	0	0	0	0	0	0	0	0	0	0	0	0	0	0	0	0	0	0	0	0	0
SHV-149	yes	Beta-lactam	SHV-149	AFQ23955.1	JX121116.1	SHV beta-lactamase	carbapenem;cephalosporin;penam	antibiotic inactivation	SHV-149	Beta-lactam	0	0	0	0	0	0	0	0	0	0	0	0	0	0	0	0	0	0	0	0	0	0	0	0	0	0	0	0	0	0	0	0	0	0	0	0	0	0	0
SHV-15	yes	Beta-lactam	SHV-15	CAB37325.2	AJ011428.2	SHV beta-lactamase	carbapenem;cephalosporin;penam	antibiotic inactivation	SHV-15	Beta-lactam	0	0	0	0	0	0	0	0	0	0	0	0	0	0	0	0	0	0	0	0	0	13.8614	0	0	0	0	0	0	0	0	0	0	0	0	0	0	0	0	0
SHV-150	yes	Beta-lactam	SHV-150	AFQ23956.1	JX121117.1	SHV beta-lactamase	carbapenem;cephalosporin;penam	antibiotic inactivation	SHV-150	Beta-lactam	0	0	0	0	0	0	0	0	0	0	0	0	0	0	0	0	0	0	0	0	0	0	0	0	0	0	0	0	0	0	0	0	0	0	0	0	0	0	0
SHV-151	yes	Beta-lactam	SHV-151	AFQ23957.1	JX121118.1	SHV beta-lactamase	carbapenem;cephalosporin;penam	antibiotic inactivation	SHV-151	Beta-lactam	0	0	0	0	0	0	0	0	0	0	0	0	0	0	0	0	0	0	0	0	0	0	0	0	0	0	0	0	0	0	0	0	0	0	0	0	0	0	0
SHV-152	yes	Beta-lactam	SHV-152	AFQ23958.1	JX121119.1	SHV beta-lactamase	carbapenem;cephalosporin;penam	antibiotic inactivation	SHV-152	Beta-lactam	0	0	0	0	0	0	0	0	0	0	34.9275	0	0	0	0	0	0	0	0	0	0	0	0	0	0	0	0	0	0	0	0	0	0	0	0	0	0	0	0
SHV-153	yes	Beta-lactam	SHV-153	AFQ23959.1	JX121120.1	SHV beta-lactamase	carbapenem;cephalosporin;penam	antibiotic inactivation	SHV-153	Beta-lactam	0	0	0	0	0	0	0	0	0	0	0	0	0	0	0	0	0	0	0	0	62.0338	0	0	0	0	0	0	0	0	0	54.4915	0	0	0	0	0	0	0	0
SHV-154	yes	Beta-lactam	SHV-154	AFQ23960.1	JX121121.1	SHV beta-lactamase	carbapenem;cephalosporin;penam	antibiotic inactivation	SHV-154	Beta-lactam	0	0	0	0	0	0	0	0	0	0	0	0	0	0	0	0	0	0	0	0	0	0	0	0	0	0	0	0	0	0	0	0	0	0	0	0	0	0	0
SHV-155	yes	Beta-lactam	SHV-155	AFQ23961.1	JX121122.1	SHV beta-lactamase	carbapenem;cephalosporin;penam	antibiotic inactivation	SHV-155	Beta-lactam	0	0	0	0	0	0	0	0	0	0	0	10.4326	0	0	0	0	0	0	0	0	0	0	0	0	0	0	0	0	0	0	354.195	0	0	0	0	0	0	0	0
SHV-156	yes	Beta-lactam	SHV-156	AFQ23962.1	JX121123.1	SHV beta-lactamase	carbapenem;cephalosporin;penam	antibiotic inactivation	SHV-156	Beta-lactam	0	0	0	0	0	0	0	0	0	0	0	0	0	0	0	0	0	0	0	0	0	0	0	0	0	0	0	0	0	0	0	0	0	0	0	0	0	0	0
SHV-157	yes	Beta-lactam	SHV-157	AFQ23963.1	JX121124.1	SHV beta-lactamase	carbapenem;cephalosporin;penam	antibiotic inactivation	SHV-157	Beta-lactam	0	0	0	0	0	0	0	0	0	0	0	0	0	0	0	0	0	0	0	0	0	0	0	0	0	0	0	0	0	0	0	0	0	0	0	0	0	0	0
SHV-158	yes	Beta-lactam	SHV-158	AFQ23964.1	JX121125.1	SHV beta-lactamase	carbapenem;cephalosporin;penam	antibiotic inactivation	SHV-158	Beta-lactam	0	0	0	0	0	0	0	0	0	0	0	0	0	0	0	0	0	0	0	0	0	0	0	0	0	0	0	0	0	0	0	0	0	0	0	0	0	0	0
SHV-159	yes	Beta-lactam	SHV-159	AFQ23965.1	JX121126.1	SHV beta-lactamase	carbapenem;cephalosporin;penam	antibiotic inactivation	SHV-159	Beta-lactam	0	0	0	0	0	0	0	0	0	0	0	0	0	0	0	0	0	0	0	0	0	0	0	0	0	0	0	0	0	0	0	0	0	0	0	0	0	0	0
SHV-16	yes	Beta-lactam	SHV-16	AAC98092.2	AF072684.2	SHV beta-lactamase	carbapenem;cephalosporin;penam	antibiotic inactivation	SHV-16	Beta-lactam	0	0	0	0	0	0	0	0	0	0	72.2208	26.01	0	0	0	0	0	0	0	0	0	0	0	0	0	0	0	0	0	0	0	0	0	0	0	0	0	0	0
SHV-160	yes	Beta-lactam	SHV-160	AFQ23966.1	JX121127.1	SHV beta-lactamase	carbapenem;cephalosporin;penam	antibiotic inactivation	SHV-160	Beta-lactam	0	0	0	0	0	0	0	0	0	0	0	0	0	0	0	0	0	0	0	0	0	0	0	0	0	0	0	0	0	0	0	0	0	0	0	0	0	0	0
SHV-161	yes	Beta-lactam	SHV-161	AFQ23967.1	JX121128.1	SHV beta-lactamase	carbapenem;cephalosporin;penam	antibiotic inactivation	SHV-161	Beta-lactam	0	0	0	0	0	0	0	0	0	0	65.7444	0	0	0	0	0	0	0	0	0	0	36.9637	0	0	0	0	0	0	0	0	719.497	0	0	0	0	0	0	0	0
SHV-162	yes	Beta-lactam	SHV-162	AFQ23968.1	JX121129.1	SHV beta-lactamase	carbapenem;cephalosporin;penam	antibiotic inactivation	SHV-162	Beta-lactam	0	0	0	0	0	0	0	0	0	0	0	0	0	0	0	0	0	0	0	0	0	0	0	0	0	0	0	0	0	0	0	0	0	0	0	0	0	0	0
SHV-163	yes	Beta-lactam	SHV-163	AFQ23969.1	JX121130.1	SHV beta-lactamase	carbapenem;cephalosporin;penam	antibiotic inactivation	SHV-163	Beta-lactam	0	0	0	0	0	0	0	0	0	0	0	0	0	0	0	0	0	0	0	0	0	0	0	0	0	0	0	0	0	0	0	0	0	0	0	0	0	0	0
SHV-164	yes	Beta-lactam	SHV-164	CCK86744.1	HE981194.1	SHV beta-lactamase	carbapenem;cephalosporin;penam	antibiotic inactivation	SHV-164	Beta-lactam	0	0	0	0	0	0	0	0	0	0	36.7395	0	0	0	0	0	0	0	0	0	0	0	0	0	0	0	0	0	0	0	0	0	0	0	0	0	0	0	0
SHV-165	yes	Beta-lactam	SHV-165	AFQ23970.1	JX121131.1	SHV beta-lactamase	carbapenem;cephalosporin;penam	antibiotic inactivation	SHV-165	Beta-lactam	0	0	0	0	0	0	0	0	0	0	58.2126	8.53574	0	0	0	0	0	0	0	0	0	0	0	0	0	0	0	0	0	0	0	0	0	0	0	0	0	0	0
SHV-167	yes	Beta-lactam	SHV-167	BAM28879.1	AB733453.1	SHV beta-lactamase	carbapenem;cephalosporin;penam	antibiotic inactivation	SHV-167	Beta-lactam	0	0	0	0	0	0	0	0	0	0	0	0	0	0	0	0	0	0	0	0	0	0	0	0	0	0	0	0	0	0	0	0	0	0	0	0	0	0	0
SHV-168	yes	Beta-lactam	SHV-168	AFW16978.1	JX870080.1	SHV beta-lactamase	carbapenem;cephalosporin;penam	antibiotic inactivation	SHV-168	Beta-lactam	0	0	0	0	0	0	0	0	0	0	0	0	0	0	0	0	0	0	0	0	0	0	0	0	0	0	0	0	0	0	0	0	0	0	0	0	0	0	0
SHV-171	yes	Beta-lactam	SHV-171	WP_070984444.1	NG_068212.1	SHV beta-lactamase	carbapenem;cephalosporin;penam	antibiotic inactivation	SHV-171	Beta-lactam	0	0	0	0	0	0	0	0	0	0	245.575	0	0	0	0	0	0	0	0	0	0	0	0	0	0	0	0	0	0	0	0	0	0	0	0	0	0	0	0
SHV-172	yes	Beta-lactam	SHV-172	AHA80958.1	KF513177.1	SHV beta-lactamase	carbapenem;cephalosporin;penam	antibiotic inactivation	SHV-172	Beta-lactam	0	0	0	0	0	0	0	0	0	0	0	0	0	0	0	0	0	0	0	0	0	23.1023	0	0	0	0	0	0	0	0	570.167	0	0	0	0	0	0	0	0
SHV-173	yes	Beta-lactam	SHV-173	AHA80959.1	KF513178.1	SHV beta-lactamase	carbapenem;cephalosporin;penam	antibiotic inactivation	SHV-173	Beta-lactam	0	0	0	0	0	0	0	0	0	0	0	0	0	0	0	0	0	0	0	0	0	0	0	0	0	0	0	0	0	0	0	0	0	0	0	0	0	0	0
SHV-178	yes	Beta-lactam	SHV-178	AHA80963.1	KF705209.1	SHV beta-lactamase	carbapenem;cephalosporin;penam	antibiotic inactivation	SHV-178	Beta-lactam	0	0	0	0	0	0	0	0	0	0	0	0	0	0	0	0	0	0	0	0	0	0	0	0	0	0	0	0	0	0	0	0	0	0	0	0	0	0	0
SHV-179	yes	Beta-lactam	SHV-179	AHA80962.1	KF705208.1	SHV beta-lactamase	carbapenem;cephalosporin;penam	antibiotic inactivation	SHV-179	Beta-lactam	0	0	0	0	0	0	0	0	0	0	58.0097	0	0	0	0	0	0	0	0	0	0	13.8614	0	0	0	0	0	0	0	0	0	0	0	0	0	0	0	0	0
SHV-18	yes	Beta-lactam	SHV-18	AAF64386.1	AF132290.1	SHV beta-lactamase	carbapenem;cephalosporin;penam	antibiotic inactivation	SHV-18	Beta-lactam	0	0	0	0	0	0	0	0	0	0	0	0	0	0	0	0	0	0	0	0	0	0	0	0	0	0	0	0	0	0	0	0	0	0	0	0	0	0	0
SHV-180	yes	Beta-lactam	SHV-180	AJO16040.1	KP050487.1	SHV beta-lactamase	carbapenem;cephalosporin;penam	antibiotic inactivation	SHV-180	Beta-lactam	0	0	0	0	0	0	0	0	0	0	0	0	0	0	0	0	0	0	0	0	0	0	0	0	0	0	0	0	0	0	0	0	0	0	0	0	0	0	0
SHV-182	yes	Beta-lactam	SHV-182	AJO16042.1	KP050489.1	SHV beta-lactamase	carbapenem;cephalosporin;penam	antibiotic inactivation	SHV-182	Beta-lactam	0	0	0	0	0	0	0	0	0	0	0	0	0	0	0	0	0	0	0	0	0	0	0	0	0	0	0	0	0	0	158.38	0	0	0	0	0	0	0	0
SHV-183	yes	Beta-lactam	SHV-183	CDN33427.1	HG934764.1	SHV beta-lactamase	carbapenem;cephalosporin;penam	antibiotic inactivation	SHV-183	Beta-lactam	0	0	0	0	0	0	0	0	0	0	0	0	0	0	0	0	0	0	0	0	0	0	0	0	0	0	0	0	0	0	0	0	0	0	0	0	0	0	0
SHV-185	yes	Beta-lactam	SHV-185	AIS67768.1	KM233164.1	SHV beta-lactamase	carbapenem;cephalosporin;penam	antibiotic inactivation	SHV-185	Beta-lactam	0	0	0	0	0	0	0	0	0	0	0	12.2864	0	0	0	0	0	0	0	0	0	0	0	0	0	0	0	0	0	0	0	0	0	0	0	0	0	0	0
SHV-186	yes	Beta-lactam	SHV-186	AIS67769.1	KM233165.1	SHV beta-lactamase	carbapenem;cephalosporin;penam	antibiotic inactivation	SHV-186	Beta-lactam	0	0	0	0	0	0	0	0	0	0	0	0	0	0	0	0	0	0	0	0	0	0	0	0	0	0	0	0	0	0	149.33	0	0	0	0	0	0	0	0
SHV-187	yes	Beta-lactam	SHV-187	CEA29750.1	LN515533.1	SHV beta-lactamase	carbapenem;cephalosporin;penam	antibiotic inactivation	SHV-187	Beta-lactam	0	0	0	0	0	0	0	0	0	0	0	0	0	0	0	0	0	0	0	0	0	0	0	0	0	0	0	0	0	0	0	0	0	0	0	0	0	0	0
SHV-188	yes	Beta-lactam	SHV-188	CEA29751.1	LN515534.1	SHV beta-lactamase	carbapenem;cephalosporin;penam	antibiotic inactivation	SHV-188	Beta-lactam	0	0	0	0	0	0	0	0	0	0	0	56.8593	0	0	0	0	0	0	0	0	0	0	0	0	0	0	0	0	0	0	0	0	0	0	0	0	0	0	0
SHV-189	yes	Beta-lactam	SHV-189	AJO16047.1	KP050494.1	SHV beta-lactamase	carbapenem;cephalosporin;penam	antibiotic inactivation	SHV-189	Beta-lactam	0	0	0	0	0	0	0	0	0	0	0	0	0	0	0	0	0	0	0	0	0	0	0	0	0	0	0	0	0	0	0	0	0	0	0	0	0	0	0
SHV-19	yes	Beta-lactam	SHV-19	AAF34333.1	AF117743.1	SHV beta-lactamase	carbapenem;cephalosporin;penam	antibiotic inactivation	SHV-19	Beta-lactam	0	0	0	0	0	0	0	0	0	0	40.5548	0	0	0	0	0	0	0	0	0	0	0	0	0	0	0	0	0	0	0	0	0	0	0	0	0	0	0	0
SHV-190	yes	Beta-lactam	SHV-190	WP_063864666.1	NG_050056.1	SHV beta-lactamase	carbapenem;cephalosporin;penam	antibiotic inactivation	SHV-190	Beta-lactam	0	0	0	0	0	0	0	0	0	0	0	0	0	0	0	0	0	0	0	0	0	0	0	0	0	0	0	0	0	0	0	0	0	0	0	0	0	0	0
SHV-191	yes	Beta-lactam	SHV-191	WP_063864667.1	NG_050057.1	SHV beta-lactamase	carbapenem;cephalosporin;penam	antibiotic inactivation	SHV-191	Beta-lactam	0	0	0	0	0	0	0	0	0	0	0	0	0	0	0	0	0	0	0	0	0	0	0	0	0	0	0	0	0	0	0	0	0	0	0	0	0	0	0
SHV-193	yes	Beta-lactam	SHV-193	WP_063864668.1	NG_050058.1	SHV beta-lactamase	carbapenem;cephalosporin;penam	antibiotic inactivation	SHV-193	Beta-lactam	0	0	0	0	0	0	0	0	0	0	0	0	0	0	0	0	0	0	0	0	0	26.5677	0	0	0	0	0	0	0	0	0	0	0	0	0	0	0	0	0
SHV-194	yes	Beta-lactam	SHV-194	WP_065419573.1	NG_051169.1	SHV beta-lactamase	carbapenem;cephalosporin;penam	antibiotic inactivation	SHV-194	Beta-lactam	0	0	0	0	0	0	0	0	0	0	0	0	0	0	0	0	0	0	0	0	0	0	0	0	0	0	0	0	0	0	0	0	0	0	0	0	0	0	0
SHV-195	yes	Beta-lactam	SHV-195	WP_068981648.1	NG_051484.1	SHV beta-lactamase	carbapenem;cephalosporin;penam	antibiotic inactivation	SHV-195	Beta-lactam	0	0	0	0	0	0	0	0	0	0	0	0	0	0	0	0	0	0	0	0	0	0	0	0	0	0	0	0	0	0	0	0	0	0	0	0	0	0	0
SHV-196	yes	Beta-lactam	SHV-196	WP_069280714.1	NG_051521.1	SHV beta-lactamase	carbapenem;cephalosporin;penam	antibiotic inactivation	SHV-196	Beta-lactam	0	0	0	0	0	0	0	0	0	0	0	27.4082	0	0	0	0	0	0	0	0	0	0	0	0	0	0	0	0	0	0	0	0	0	0	0	0	0	0	0
SHV-197	yes	Beta-lactam	SHV-197	WP_072081993.1	NG_052582.1	SHV beta-lactamase	carbapenem;cephalosporin;penam	antibiotic inactivation	SHV-197	Beta-lactam	0	0	0	0	0	0	0	0	0	0	42.5405	14.1767	0	0	0	0	0	0	0	0	0	0	0	0	0	0	0	0	0	0	0	0	0	0	0	0	0	0	0
SHV-198	yes	Beta-lactam	SHV-198	WP_088245226.1	NG_055284.1	SHV beta-lactamase	carbapenem;cephalosporin;penam	antibiotic inactivation	SHV-198	Beta-lactam	0	0	0	0	0	0	0	0	0	0	0	0	0	0	0	0	0	0	0	0	0	0	0	0	0	0	0	0	0	0	0	0	0	0	0	0	0	0	0
SHV-199	yes	Beta-lactam	SHV-199	WP_094009815.1	NG_055503.1	SHV beta-lactamase	carbapenem;cephalosporin;penam	antibiotic inactivation	SHV-199	Beta-lactam	0	0	0	0	0	0	0	0	0	0	0	14.1767	0	0	0	0	0	0	0	0	0	0	0	0	0	0	0	0	0	0	212.682	0	0	0	0	0	0	0	0
SHV-1b-b	yes	Beta-lactam	SHV-1b-b	WP_063864669.1	NG_050059.1	SHV beta-lactamase	carbapenem;cephalosporin;penam	antibiotic inactivation	SHV-1b-b	Beta-lactam	0	0	0	0	0	0	0	0	0	0	0	12.2864	0	0	0	0	0	0	0	0	0	0	0	0	0	0	0	0	0	0	0	0	0	0	0	0	0	0	0
SHV-2	yes	Beta-lactam	SHV-2	AAD37413.1	AF148851.1	SHV beta-lactamase	carbapenem;cephalosporin;penam	antibiotic inactivation	SHV-2	Beta-lactam	0	0	0	0	0	0	0	0	0	0	114.086	24.5729	0	0	0	0	0	0	0	0	173.616	0	0	0	0	0	0	0	0	0	113.128	0	0	0	0	0	0	0	0
SHV-20	yes	Beta-lactam	SHV-20	AAF34334.1	AF117744.1	SHV beta-lactamase	carbapenem;cephalosporin;penam	antibiotic inactivation	SHV-20	Beta-lactam	0	0	0	0	0	0	0	0	0	0	0	0	0	0	0	0	0	0	0	0	34.8445	0	0	0	0	0	0	0	0	0	0	0	0	0	0	0	0	0	0
SHV-200	yes	Beta-lactam	SHV-200	WP_096807447.1	NG_055588.1	SHV beta-lactamase	carbapenem;cephalosporin;penam	antibiotic inactivation	SHV-200	Beta-lactam	0	0	0	0	0	0	0	0	0	0	25.1376	0	0	0	0	0	0	0	0	0	0	0	0	0	0	0	0	0	0	0	0	0	0	0	0	0	0	0	0
SHV-201	yes	Beta-lactam	SHV-201	WP_122630838.1	NG_062244.1	SHV beta-lactamase	carbapenem;cephalosporin;penam	antibiotic inactivation	SHV-201	Beta-lactam	0	0	0	0	0	0	0	0	0	0	0	0	0	0	0	0	0	0	0	0	0	0	0	0	0	0	0	0	0	0	0	0	0	0	0	0	0	0	0
SHV-202	yes	Beta-lactam	SHV-202	WP_122630839.1	MF804906.1	SHV beta-lactamase	carbapenem;cephalosporin;penam	antibiotic inactivation	SHV-202	Beta-lactam	0	0	0	0	0	0	0	0	0	0	0	29.0957	0	0	0	0	0	0	0	0	0	0	0	0	0	0	0	0	0	0	0	0	0	0	0	0	0	0	0
SHV-203	yes	Beta-lactam	SHV-203	WP_099156054.1	NG_055668.1	SHV beta-lactamase	carbapenem;cephalosporin;penam	antibiotic inactivation	SHV-203	Beta-lactam	0	0	0	0	0	0	0	0	0	0	0	0	0	0	0	0	0	0	0	0	0	43.8944	0	0	0	0	0	0	0	0	298.659	0	0	0	0	0	0	0	0
SHV-204	yes	Beta-lactam	SHV-204	WP_109791212.1	NG_057611.1	SHV beta-lactamase	carbapenem;cephalosporin;penam	antibiotic inactivation	SHV-204	Beta-lactam	0	0	0	0	0	0	0	0	0	0	0	0	0	0	0	0	0	0	0	0	0	0	0	60.29	0	0	0	0	0	0	0	0	0	0	0	0	0	0	0
SHV-205	yes	Beta-lactam	SHV-205	WP_122630863.1	NG_062276.1	SHV beta-lactamase	carbapenem;cephalosporin;penam	antibiotic inactivation	SHV-205	Beta-lactam	0	0	0	0	0	0	0	0	0	0	150.825	17.012	0	0	0	0	0	0	0	0	0	0	0	0	0	0	0	0	0	0	0	0	0	0	0	0	0	0	0
SHV-206	yes	Beta-lactam	SHV-206	WP_004143591.1	NG_062278.1	SHV beta-lactamase	carbapenem;cephalosporin;penam	antibiotic inactivation	SHV-206	Beta-lactam	0	0	0	0	0	0	0	0	0	0	0	38.7495	0	0	0	0	0	0	0	0	0	0	0	0	0	0	0	0	0	0	81.4525	0	0	0	0	0	0	0	0
SHV-207	yes	Beta-lactam	SHV-207	WP_064733493.1	NG_062279.1	SHV beta-lactamase	carbapenem;cephalosporin;penam	antibiotic inactivation	SHV-207	Beta-lactam	0	0	0	0	0	0	0	0	0	0	34.8058	72.7735	0	0	0	0	0	0	0	0	0	0	0	0	0	0	0	0	0	0	0	0	0	0	0	0	0	0	0
SHV-208	yes	Beta-lactam	SHV-208	WP_122630865.1	NG_062280.1	SHV beta-lactamase	carbapenem;cephalosporin;penam	antibiotic inactivation	SHV-208	Beta-lactam	0	0	0	0	0	0	0	0	0	0	75.4127	0	0	0	0	0	0	0	0	0	0	0	0	0	0	0	0	0	0	0	0	0	0	0	0	0	0	0	0
SHV-209	yes	Beta-lactam	SHV-209	WP_122630866.1	NG_062281.1	SHV beta-lactamase	carbapenem;cephalosporin;penam	antibiotic inactivation	SHV-209	Beta-lactam	0	0	0	0	0	0	0	0	0	0	0	0	0	0	0	0	0	0	0	0	17.0985	0	0	0	0	0	0	0	0	0	0	0	0	0	0	0	0	0	0
SHV-21	yes	Beta-lactam	SHV-21	AAF34335.1	AF117745.1	SHV beta-lactamase	carbapenem;cephalosporin;penam	antibiotic inactivation	SHV-21	Beta-lactam	0	0	0	0	0	0	0	0	0	0	0	0	0	0	0	0	0	0	0	0	0	0	0	0	0	0	0	0	0	0	0	0	0	0	0	0	0	0	0
SHV-210	yes	Beta-lactam	SHV-210	WP_115196748.1	NG_062282.1	SHV beta-lactamase	carbapenem;cephalosporin;penam	antibiotic inactivation	SHV-210	Beta-lactam	0	0	0	0	0	0	0	0	0	0	0	0	0	0	0	0	0	0	0	0	0	0	0	0	0	0	0	0	0	0	0	0	0	0	0	0	0	0	0
SHV-211	yes	Beta-lactam	SHV-211	WP_023341517.1	NG_062283.1	SHV beta-lactamase	carbapenem;cephalosporin;penam	antibiotic inactivation	SHV-211	Beta-lactam	0	0	0	0	0	0	0	0	0	0	0	0	0	0	0	0	0	0	0	0	0	0	0	0	0	0	0	0	0	0	0	0	0	0	0	0	0	0	0
SHV-212	yes	Beta-lactam	SHV-212	WP_122630867.1	NG_062284.1	SHV beta-lactamase	carbapenem;cephalosporin;penam	antibiotic inactivation	SHV-212	Beta-lactam	0	0	0	0	0	0	0	0	0	0	233.973	31.1887	0	0	0	0	0	0	0	0	0	0	0	0	0	0	0	0	0	0	0	0	0	0	0	0	0	0	11.8294
SHV-213	yes	Beta-lactam	SHV-213	WP_122630868.1	NG_062285.1	SHV beta-lactamase	carbapenem;cephalosporin;penam	antibiotic inactivation	SHV-213	Beta-lactam	0	0	0	0	0	0	0	0	0	0	0	0	0	0	0	0	0	0	0	0	0	0	0	0	0	0	0	0	0	0	248.883	0	0	0	0	0	0	0	0
SHV-214	yes	Beta-lactam	SHV-214	WP_122630869.1	NG_062286.1	SHV beta-lactamase	carbapenem;cephalosporin;penam	antibiotic inactivation	SHV-214	Beta-lactam	0	0	0	0	0	0	0	0	0	0	0	0	0	0	0	0	0	0	0	0	0	0	0	0	0	0	0	0	0	0	0	0	0	0	0	0	0	0	0
SHV-215	yes	Beta-lactam	SHV-215	WP_122630870.1	NG_062287.1	SHV beta-lactamase	carbapenem;cephalosporin;penam	antibiotic inactivation	SHV-215	Beta-lactam	0	0	0	0	0	0	0	0	0	0	0	0	0	0	0	0	0	0	0	0	11.8374	0	0	0	0	0	0	0	0	0	398.212	0	0	0	0	0	0	0	0
SHV-216	yes	Beta-lactam	SHV-216	WP_122630871.1	NG_062288.1	SHV beta-lactamase	carbapenem;cephalosporin;penam	antibiotic inactivation	SHV-216	Beta-lactam	0	0	0	0	0	0	0	0	0	0	0	0	0	0	0	0	0	0	0	0	0	0	0	0	0	0	0	0	0	0	0	0	0	0	0	0	0	0	0
SHV-217	yes	Beta-lactam	SHV-217	WP_122630872.1	NG_062289.1	SHV beta-lactamase	carbapenem;cephalosporin;penam	antibiotic inactivation	SHV-217	Beta-lactam	0	0	0	0	0	0	0	0	0	0	0	0	0	0	0	0	0	0	0	0	0	0	0	0	0	0	0	0	0	0	176.48	0	0	0	0	0	0	0	0
SHV-218	yes	Beta-lactam	SHV-218	WP_122630873.1	NG_062290.1	SHV beta-lactamase	carbapenem;cephalosporin;penam	antibiotic inactivation	SHV-218	Beta-lactam	0	0	0	0	0	0	0	0	0	0	0	0	0	0	0	0	0	0	0	0	0	0	0	0	0	0	0	0	0	0	0	0	0	0	0	0	0	0	0
SHV-219	yes	Beta-lactam	SHV-219	WP_122630874.1	NG_062291.1	SHV beta-lactamase	carbapenem;cephalosporin;penam	antibiotic inactivation	SHV-219	Beta-lactam	0	0	0	0	0	0	0	0	0	0	34.8058	0	0	0	0	0	0	0	0	0	0	69.307	0	0	0	0	0	0	0	0	0	0	0	0	0	0	0	0	0
SHV-22	yes	Beta-lactam	SHV-22	AAF34336.1	AF117746.1	SHV beta-lactamase	carbapenem;cephalosporin;penam	antibiotic inactivation	SHV-22	Beta-lactam	0	0	0	0	0	0	0	0	0	0	0	0	0	0	0	0	0	0	0	0	0	0	0	0	0	0	0	0	0	0	0	0	0	0	0	0	0	0	0
SHV-220	yes	Beta-lactam	SHV-220	WP_109232473.1	NG_062292.1	SHV beta-lactamase	carbapenem;cephalosporin;penam	antibiotic inactivation	SHV-220	Beta-lactam	0	0	0	0	0	0	0	0	0	0	0	0	0	0	0	0	0	0	0	0	0	0	0	0	0	0	0	0	0	0	0	0	0	0	0	0	0	0	0
SHV-221	yes	Beta-lactam	SHV-221	WP_122630875.1	NG_062293.1	SHV beta-lactamase	carbapenem;cephalosporin;penam	antibiotic inactivation	SHV-221	Beta-lactam	0	0	0	0	0	0	0	0	0	0	0	0	0	0	0	0	0	0	0	0	0	0	0	0	0	0	0	0	0	0	0	0	0	0	0	0	0	0	0
SHV-222	yes	Beta-lactam	SHV-222	WP_122630876.1	NG_062294.1	SHV beta-lactamase	carbapenem;cephalosporin;penam	antibiotic inactivation	SHV-222	Beta-lactam	0	0	0	0	0	0	0	0	0	0	0	0	0	0	0	0	0	0	0	0	0	0	0	0	0	0	0	0	0	0	0	0	0	0	0	0	0	0	0
SHV-223	yes	Beta-lactam	SHV-223	WP_117241614.1	NG_062295.1	SHV beta-lactamase	carbapenem;cephalosporin;penam	antibiotic inactivation	SHV-223	Beta-lactam	0	0	0	0	0	0	0	0	0	0	0	0	0	0	0	0	0	0	0	0	0	0	0	0	0	0	0	0	0	0	0	0	0	0	0	0	0	0	0
SHV-224	yes	Beta-lactam	SHV-224	WP_104159136.1	NG_062296.1	SHV beta-lactamase	carbapenem;cephalosporin;penam	antibiotic inactivation	SHV-224	Beta-lactam	0	0	0	0	0	0	0	0	0	0	0	0	0	0	0	0	0	0	0	0	24.9901	0	0	0	0	0	0	0	0	0	108.603	0	0	0	0	0	0	0	0
SHV-225	yes	Beta-lactam	SHV-225	WP_122630877.1	NG_062297.1	SHV beta-lactamase	carbapenem;cephalosporin;penam	antibiotic inactivation	SHV-225	Beta-lactam	0	0	0	0	0	0	0	0	0	0	0	0	0	0	0	0	0	0	0	0	0	31.1881	0	0	0	0	0	0	0	0	203.631	0	0	0	0	0	0	0	0
SHV-226	yes	Beta-lactam	SHV-226	WP_122630878.1	NG_062298.1	SHV beta-lactamase	carbapenem;cephalosporin;penam	antibiotic inactivation	SHV-226	Beta-lactam	0	0	0	0	0	0	0	0	0	0	0	0	0	0	0	0	0	0	0	0	0	0	0	0	0	0	0	0	0	0	140.279	0	0	0	0	0	0	0	0
SHV-227	yes	Beta-lactam	SHV-227	WP_122630879.1	NG_062299.1	SHV beta-lactamase	carbapenem;cephalosporin;penam	antibiotic inactivation	SHV-227	Beta-lactam	0	0	0	0	0	0	0	0	0	0	44.4741	0	0	0	0	0	0	0	0	0	0	0	0	0	0	0	0	0	0	0	0	0	0	0	0	0	0	0	0
SHV-228	yes	Beta-lactam	SHV-228	WP_122630880.1	NG_062300.1	SHV beta-lactamase	carbapenem;cephalosporin;penam	antibiotic inactivation	SHV-228	Beta-lactam	0	0	0	0	0	0	0	0	0	0	36.7395	0	0	0	0	0	0	0	0	0	0	34.6535	0	0	0	0	0	0	0	0	425.363	0	0	0	0	0	0	0	0
SHV-23	yes	Beta-lactam	SHV-23	AAF34337.1	AF117747.1	SHV beta-lactamase	carbapenem;cephalosporin;penam	antibiotic inactivation	SHV-23	Beta-lactam	0	0	0	0	0	0	0	0	0	0	0	0	0	0	0	0	0	0	0	0	0	0	0	0	0	0	0	0	0	0	0	0	0	0	0	0	0	0	0
SHV-24	yes	Beta-lactam	SHV-24	BAA84973.1	AB023477.1	SHV beta-lactamase	carbapenem;cephalosporin;penam	antibiotic inactivation	SHV-24	Beta-lactam	0	0	0	0	0	0	0	0	0	0	98.6166	16.0669	0	0	0	0	0	0	0	0	0	0	0	0	0	0	0	0	0	0	0	0	0	0	0	0	0	0	10.3508
SHV-25	yes	Beta-lactam	SHV-25	AAF37209.2	AF208796.2	SHV beta-lactamase	carbapenem;cephalosporin;penam	antibiotic inactivation	SHV-25	Beta-lactam	0	0	0	0	0	0	0	0	0	0	0	0	0	0	0	0	0	0	0	0	0	0	0	0	0	0	0	0	0	0	0	0	0	0	0	0	0	0	0
SHV-26	yes	Beta-lactam	SHV-26	AAF36719.1	AF227204.1	SHV beta-lactamase	carbapenem;cephalosporin;penam	antibiotic inactivation	SHV-26	Beta-lactam	0	0	0	0	0	0	0	0	0	0	30.9385	0	0	0	0	0	0	0	0	0	0	0	0	0	0	0	0	0	0	0	0	0	0	0	0	0	0	0	0
SHV-27	yes	Beta-lactam	SHV-27	AAG01039.1	AF293345.1	SHV beta-lactamase	carbapenem;cephalosporin;penam	antibiotic inactivation	SHV-27	Beta-lactam	0	0	0	0	0	0	0	0	0	0	0	0	0	0	0	0	0	0	0	0	0	34.6535	0	0	0	0	0	0	0	0	0	0	0	0	0	0	0	0	0
SHV-28	yes	Beta-lactam	SHV-28	AAG15384.1	AF299299.1	SHV beta-lactamase	carbapenem;cephalosporin;penam	antibiotic inactivation	SHV-28	Beta-lactam	0	0	0	0	0	0	0	0	0	0	224.304	18.9022	0	0	0	0	0	0	0	0	0	0	0	0	0	0	0	0	0	0	0	0	0	0	0	0	0	0	9.61143
SHV-29	yes	Beta-lactam	SHV-29	AAG49894.1	AF301532.1	SHV beta-lactamase	carbapenem;cephalosporin;penam	antibiotic inactivation	SHV-29	Beta-lactam	0	0	0	0	0	0	0	0	0	0	0	0	0	0	0	0	0	0	0	0	0	0	0	0	0	0	0	0	0	0	0	0	0	0	0	0	0	0	0
SHV-2A	yes	Beta-lactam	SHV-2A	CAA66730.1	X98102.1	SHV beta-lactamase	carbapenem;cephalosporin;penam	antibiotic inactivation	SHV-2A	Beta-lactam	0	0	0	0	0	0	0	0	0	0	0	0	0	0	0	0	0	0	0	0	0	0	0	0	0	0	0	0	0	0	0	0	0	0	0	0	0	0	0
SHV-3	yes	Beta-lactam	SHV-3	ANA06389.1	KX092356.1	SHV beta-lactamase	carbapenem;cephalosporin;penam	antibiotic inactivation	SHV-3	Beta-lactam	0	0	0	0	0	0	0	0	0	0	0	0	0	0	0	0	0	0	0	0	0	0	0	0	0	0	0	0	0	0	0	0	0	0	0	0	0	0	0
SHV-30	yes	Beta-lactam	SHV-30	AAT75225.1	AY661885.1	SHV beta-lactamase	carbapenem;cephalosporin;penam	antibiotic inactivation	SHV-30	Beta-lactam	0	0	0	0	0	0	0	0	0	0	0	0	0	0	0	0	0	0	0	0	0	0	0	0	0	0	0	0	0	0	0	0	0	0	0	0	0	0	0
SHV-31	yes	Beta-lactam	SHV-31	AAP33454.2	AY277255.2	SHV beta-lactamase	carbapenem;cephalosporin;penam	antibiotic inactivation	SHV-31	Beta-lactam	0	0	0	0	0	0	0	0	0	0	0	0	0	0	0	0	0	0	0	0	0	0	0	0	0	0	0	0	0	0	0	0	0	0	0	0	0	0	0
SHV-32	yes	Beta-lactam	SHV-32	AAK69828.1	AY037778.1	SHV beta-lactamase	carbapenem;cephalosporin;penam	antibiotic inactivation	SHV-32	Beta-lactam	0	0	0	0	0	0	0	0	0	0	0	0	0	0	0	0	0	0	0	0	0	0	0	0	0	0	0	0	0	0	0	0	0	0	0	0	0	0	0
SHV-33	yes	Beta-lactam	SHV-33	AFN82060.1	JX268631.1	SHV beta-lactamase	carbapenem;cephalosporin;penam	antibiotic inactivation	SHV-33	Beta-lactam	0	0	0	0	0	0	0	0	0	0	25.1376	19.8473	0	0	0	0	0	0	0	0	15.7832	0	0	0	0	0	0	0	0	0	108.603	0	0	0	0	0	0	0	0
SHV-34	yes	Beta-lactam	SHV-34	AAK64187.1	AY036620.1	SHV beta-lactamase	carbapenem;cephalosporin;penam	antibiotic inactivation	SHV-34	Beta-lactam	0	0	0	0	0	0	0	0	0	0	0	0	0	0	0	0	0	0	0	0	0	0	0	0	0	0	0	0	0	0	0	0	0	0	0	0	0	0	0
SHV-35	yes	Beta-lactam	SHV-35	AAL68926.1	AY070258.1	SHV beta-lactamase	carbapenem;cephalosporin;penam	antibiotic inactivation	SHV-35	Beta-lactam	0	0	0	0	0	0	0	0	0	0	0	0	0	0	0	0	0	0	0	0	0	0	0	0	0	0	0	0	0	0	0	0	0	0	0	0	0	0	0
SHV-36	yes	Beta-lactam	SHV-36	AAL82592.1	AF467947.1	SHV beta-lactamase	carbapenem;cephalosporin;penam	antibiotic inactivation	SHV-36	Beta-lactam	0	0	0	0	0	0	0	0	0	0	0	0	0	0	0	0	0	0	0	0	0	0	0	0	0	0	0	0	0	0	0	0	0	0	0	0	0	0	0
SHV-37	yes	Beta-lactam	SHV-37	AAL82593.1	AF467948.1	SHV beta-lactamase	carbapenem;cephalosporin;penam	antibiotic inactivation	SHV-37	Beta-lactam	0	0	0	0	0	0	0	0	0	0	0	0	0	0	0	0	0	0	0	0	0	0	0	0	0	0	0	0	0	0	0	0	0	0	0	0	0	0	0
SHV-38	yes	Beta-lactam	SHV-38	AAL79576.1	AY079099.1	SHV beta-lactamase	carbapenem;cephalosporin;penam	antibiotic inactivation	SHV-38	Beta-lactam	0	0	0	0	0	0	0	0	0	0	0	14.1767	0	0	0	0	0	0	0	0	0	0	0	0	0	0	0	0	0	0	0	0	0	0	0	0	0	0	0
SHV-4	yes	Beta-lactam	SHV-4	SPD96731.1	LT985229.1	SHV beta-lactamase	carbapenem;cephalosporin;penam	antibiotic inactivation	SHV-4	Beta-lactam	0	0	0	0	0	0	0	0	0	0	0	0	0	0	0	0	0	0	0	0	0	0	0	0	0	0	0	0	0	0	0	0	0	0	0	0	0	0	0
SHV-40	yes	Beta-lactam	SHV-40	AAN04882.1	AF535128.1	SHV beta-lactamase	carbapenem;cephalosporin;penam	antibiotic inactivation	SHV-40	Beta-lactam	0	0	0	0	0	0	0	0	0	0	0	0	0	0	0	0	0	0	0	0	0	0	0	0	0	0	0	0	0	0	226.257	0	0	0	0	0	0	0	0
SHV-41	yes	Beta-lactam	SHV-41	AAN04883.1	AF535129.1	SHV beta-lactamase	carbapenem;cephalosporin;penam	antibiotic inactivation	SHV-41	Beta-lactam	0	0	0	0	0	0	0	0	0	0	0	0	0	0	0	0	0	0	0	0	0	0	0	0	0	0	0	0	0	0	0	0	0	0	0	0	0	0	0
SHV-42	yes	Beta-lactam	SHV-42	AAN04884.1	AF535130.1	SHV beta-lactamase	carbapenem;cephalosporin;penam	antibiotic inactivation	SHV-42	Beta-lactam	0	0	0	0	0	0	0	0	0	0	0	0	0	0	0	0	0	0	0	0	0	0	0	0	0	0	0	0	0	0	0	0	0	0	0	0	0	0	0
SHV-44	yes	Beta-lactam	SHV-44	AAP82228.1	AY259119.1	SHV beta-lactamase	carbapenem;cephalosporin;penam	antibiotic inactivation	SHV-44	Beta-lactam	0	0	0	0	0	0	0	0	0	0	34.8058	0	0	0	0	0	0	0	0	0	14.468	0	0	0	0	0	0	0	0	0	0	0	0	0	0	0	0	0	0
SHV-45	yes	Beta-lactam	SHV-45	AAN39364.1	AF547625.1	SHV beta-lactamase	carbapenem;cephalosporin;penam	antibiotic inactivation	SHV-45	Beta-lactam	0	0	0	0	0	0	0	0	0	0	0	18.9022	0	0	0	0	0	0	0	0	0	19.637	0	0	0	0	0	0	0	0	99.5531	0	0	0	0	0	0	0	0
SHV-46	yes	Beta-lactam	SHV-46	AAO53445.1	AY210887.1	SHV beta-lactamase	carbapenem;cephalosporin;penam	antibiotic inactivation	SHV-46	Beta-lactam	0	0	0	0	0	0	0	0	0	0	0	0	0	0	0	0	0	0	0	0	0	0	0	0	0	0	0	0	0	0	0	0	0	0	0	0	0	0	0
SHV-48	yes	Beta-lactam	SHV-48	AAP03063.1	AY263404.1	SHV beta-lactamase	carbapenem;cephalosporin;penam	antibiotic inactivation	SHV-48	Beta-lactam	0	0	0	0	0	0	0	0	0	0	67.678	0	0	0	0	0	0	0	0	0	0	0	0	0	0	0	0	0	0	0	0	0	0	0	0	0	0	0	0
SHV-49	yes	Beta-lactam	SHV-49	AAS98184.1	AY528718.1	SHV beta-lactamase	carbapenem;cephalosporin;penam	antibiotic inactivation	SHV-49	Beta-lactam	0	0	0	0	0	0	0	0	0	0	166.295	25.518	0	0	0	0	0	0	0	0	0	0	0	0	0	0	0	0	0	0	0	0	0	0	0	0	0	0	0
SHV-5	yes	Beta-lactam	SHV-5	CAA39164.1	X55640.1	SHV beta-lactamase	carbapenem;cephalosporin;penam	antibiotic inactivation	SHV-5	Beta-lactam	0	0	0	0	0	0	0	0	0	0	73.479	15.1218	0	0	0	0	0	0	0	0	17.0985	0	0	0	0	0	0	0	0	0	153.855	0	0	0	0	0	0	0	0
SHV-50	yes	Beta-lactam	SHV-50	AAP41108.1	AY288915.1	SHV beta-lactamase	carbapenem;cephalosporin;penam	antibiotic inactivation	SHV-50	Beta-lactam	0	0	0	0	0	0	0	0	0	0	0	0	0	0	0	0	0	0	0	0	0	0	0	0	0	0	0	0	0	0	0	0	0	0	0	0	0	0	0
SHV-51	yes	Beta-lactam	SHV-51	AAP41944.1	AY289548.1	SHV beta-lactamase	carbapenem;cephalosporin;penam	antibiotic inactivation	SHV-51	Beta-lactam	0	0	0	0	0	0	0	0	0	0	0	35.9142	0	0	0	0	0	0	0	0	0	0	0	0	0	0	0	0	0	0	0	0	0	0	0	0	0	0	0
SHV-52	yes	Beta-lactam	SHV-52	AEJ08681.1	HQ845196.1	SHV beta-lactamase	carbapenem;cephalosporin;penam	antibiotic inactivation	SHV-52	Beta-lactam	0	0	0	0	0	0	0	0	0	0	0	0	0	0	0	0	0	0	0	0	0	0	0	0	0	0	0	0	0	0	0	0	0	0	0	0	0	0	0
SHV-53	yes	Beta-lactam	SHV-53	AAT01223.1	AY590467.1	SHV beta-lactamase	carbapenem;cephalosporin;penam	antibiotic inactivation	SHV-53	Beta-lactam	0	0	0	0	0	0	0	0	0	0	0	0	0	0	0	0	0	0	0	0	0	0	0	0	0	0	0	0	0	0	0	0	0	0	0	0	0	0	0
SHV-55	yes	Beta-lactam	SHV-55	CAI10727.2	AJ863560.2	SHV beta-lactamase	carbapenem;cephalosporin;penam	antibiotic inactivation	SHV-55	Beta-lactam	0	0	0	0	24.9613	0	0	0	0	0	197.233	21.7376	0	0	0	0	0	0	0	0	0	0	0	0	0	0	0	0	0	0	0	0	0	0	0	0	0	0	0
SHV-56	yes	Beta-lactam	SHV-56	ACB73258.1	EU586041.1	SHV beta-lactamase	carbapenem;cephalosporin;penam	antibiotic inactivation	SHV-56	Beta-lactam	0	0	0	0	0	0	0	0	0	0	0	0	0	0	0	0	0	0	0	0	11.8374	0	0	0	0	0	0	0	0	0	0	0	0	0	0	0	0	0	0
SHV-57	yes	Beta-lactam	SHV-57	AAO66446.1	AY223863.1	SHV beta-lactamase	carbapenem;cephalosporin;penam	antibiotic inactivation	SHV-57	Beta-lactam	0	0	0	0	0	0	0	0	0	0	102.484	27.4082	0	0	0	0	0	0	0	0	11.8374	0	0	0	0	0	0	0	0	0	484.19	0	0	0	0	0	0	0	0
SHV-59	yes	Beta-lactam	SHV-59	AAV66328.1	AY790341.1	SHV beta-lactamase	carbapenem;cephalosporin;penam	antibiotic inactivation	SHV-59	Beta-lactam	0	0	0	0	0	0	0	0	0	0	0	0	0	0	0	0	0	0	0	0	15.7832	0	0	0	0	0	0	0	0	0	0	0	0	0	0	0	0	0	0
SHV-6	yes	Beta-lactam	SHV-6	CAA71948.1	Y11069.1	SHV beta-lactamase	carbapenem;cephalosporin;penam	antibiotic inactivation	SHV-6	Beta-lactam	0	0	0	0	0	0	0	0	0	0	27.748	16.6921	0	0	0	0	0	0	0	0	0	0	0	0	0	0	0	0	0	0	0	0	0	0	0	0	0	0	0
SHV-60	yes	Beta-lactam	SHV-60	BAF92780.1	AB302939.1	SHV beta-lactamase	carbapenem;cephalosporin;penam	antibiotic inactivation	SHV-60	Beta-lactam	0	0	0	0	0	0	0	0	0	0	0	0	0	0	0	0	0	0	0	0	0	0	0	0	0	0	0	0	0	0	285.084	0	0	0	0	0	0	0	0
SHV-61	yes	Beta-lactam	SHV-61	CAI30650.2	AJ866284.2	SHV beta-lactamase	carbapenem;cephalosporin;penam	antibiotic inactivation	SHV-61	Beta-lactam	0	0	0	0	0	0	0	0	0	0	0	0	0	0	0	0	0	0	0	0	0	0	0	0	0	0	0	0	0	0	230.782	0	0	0	0	0	0	0	0
SHV-62	yes	Beta-lactam	SHV-62	CAI30651.2	AJ866285.2	SHV beta-lactamase	carbapenem;cephalosporin;penam	antibiotic inactivation	SHV-62	Beta-lactam	0	0	0	0	0	0	0	0	0	0	0	0	0	0	0	0	0	0	0	0	0	0	0	0	0	0	0	0	0	0	0	0	0	0	0	0	0	0	0
SHV-63	yes	Beta-lactam	SHV-63	ABY56290.1	EU342351.1	SHV beta-lactamase	carbapenem;cephalosporin;penam	antibiotic inactivation	SHV-63	Beta-lactam	0	0	0	0	0	0	0	0	0	0	0	0	0	0	0	0	0	0	0	0	0	0	0	0	0	0	0	0	0	0	0	0	0	0	0	0	0	0	0
SHV-64	yes	Beta-lactam	SHV-64	ABA06586.1	DQ174304.1	SHV beta-lactamase	carbapenem;cephalosporin;penam	antibiotic inactivation	SHV-64	Beta-lactam	0	0	0	0	0	0	0	0	0	0	0	0	0	0	0	0	0	0	0	0	0	0	0	0	0	0	0	0	0	0	0	0	0	0	0	0	0	0	0
SHV-65	yes	Beta-lactam	SHV-65	ABA06587.1	DQ174305.1	SHV beta-lactamase	carbapenem;cephalosporin;penam	antibiotic inactivation	SHV-65	Beta-lactam	0	0	0	0	0	0	0	0	0	0	0	0	0	0	0	0	0	0	0	0	0	0	0	0	0	0	0	0	0	0	0	0	0	0	0	0	0	0	0
SHV-66	yes	Beta-lactam	SHV-66	ABA06588.1	DQ174306.1	SHV beta-lactamase	carbapenem;cephalosporin;penam	antibiotic inactivation	SHV-66	Beta-lactam	0	0	0	0	0	0	0	0	0	0	0	0	0	0	0	0	0	0	0	0	0	0	0	0	0	0	0	0	0	0	0	0	0	0	0	0	0	0	0
SHV-67	yes	Beta-lactam	SHV-67	ABA06589.1	DQ174307.1	SHV beta-lactamase	carbapenem;cephalosporin;penam	antibiotic inactivation	SHV-67	Beta-lactam	0	0	0	0	0	0	0	0	0	0	79.28	27.4082	0	0	0	0	0	0	0	0	0	35.8086	0	0	0	0	0	0	0	0	678.771	0	0	0	0	0	0	0	0
SHV-69	yes	Beta-lactam	SHV-69	ABA06590.1	DQ174308.1	SHV beta-lactamase	carbapenem;cephalosporin;penam	antibiotic inactivation	SHV-69	Beta-lactam	0	0	0	0	0	0	0	0	0	0	0	0	0	0	0	0	0	0	0	0	0	0	0	0	0	0	0	0	0	0	235.307	0	0	0	0	0	0	0	0
SHV-7	yes	Beta-lactam	SHV-7	AAA87176.1	U20270.1	SHV beta-lactamase	carbapenem;cephalosporin;penam	antibiotic inactivation	SHV-7	Beta-lactam	0	0	0	0	0	0	0	0	0	0	0	18.9022	0	0	0	0	0	0	0	0	0	0	0	0	0	0	0	0	0	0	0	0	0	0	0	0	0	0	0
SHV-70	yes	Beta-lactam	SHV-70	AAY42633.1	DQ013287.1	SHV beta-lactamase	carbapenem;cephalosporin;penam	antibiotic inactivation	SHV-70	Beta-lactam	0	0	0	0	0	0	0	0	0	0	0	0	0	0	0	0	0	0	0	0	0	34.6535	0	0	0	0	0	0	0	0	303.184	0	0	0	0	0	0	0	0
SHV-71	yes	Beta-lactam	SHV-71	CAJ47126.2	AM176546.2	SHV beta-lactamase	carbapenem;cephalosporin;penam	antibiotic inactivation	SHV-71	Beta-lactam	0	0	0	0	0	0	0	0	0	0	0	0	0	0	0	0	0	0	0	0	0	0	0	0	0	0	0	0	0	0	0	0	0	0	0	0	0	0	0
SHV-72	yes	Beta-lactam	SHV-72	CAJ47127.2	AM176547.2	SHV beta-lactamase	carbapenem;cephalosporin;penam	antibiotic inactivation	SHV-72	Beta-lactam	0	0	0	0	0	0	0	0	0	0	0	0	0	0	0	0	0	0	0	0	0	0	0	0	0	0	0	0	0	0	0	0	0	0	0	0	0	0	0
SHV-73	yes	Beta-lactam	SHV-73	CAJ47128.2	AM176548.2	SHV beta-lactamase	carbapenem;cephalosporin;penam	antibiotic inactivation	SHV-73	Beta-lactam	0	0	0	0	0	0	0	0	0	0	0	0	0	0	0	0	0	0	0	0	0	0	0	0	0	0	0	0	0	0	0	0	0	0	0	0	0	0	0
SHV-74	yes	Beta-lactam	SHV-74	CAJ47129.2	AM176549.2	SHV beta-lactamase	carbapenem;cephalosporin;penam	antibiotic inactivation	SHV-74	Beta-lactam	0	0	0	0	0	0	0	0	0	0	0	0	0	0	0	0	0	0	0	0	0	0	0	0	0	0	0	0	0	0	0	0	0	0	0	0	0	0	0
SHV-75	yes	Beta-lactam	SHV-75	CAJ47130.2	AM176550.2	SHV beta-lactamase	carbapenem;cephalosporin;penam	antibiotic inactivation	SHV-75	Beta-lactam	0	0	0	0	0	0	0	0	0	0	92.8156	17.012	0	0	0	0	0	0	0	0	0	0	0	0	0	0	0	0	0	0	0	0	0	0	0	0	0	0	0
SHV-76	yes	Beta-lactam	SHV-76	CAJ47131.2	AM176551.2	SHV beta-lactamase	carbapenem;cephalosporin;penam	antibiotic inactivation	SHV-76	Beta-lactam	0	0	0	0	0	0	0	0	0	0	0	0	0	0	0	0	0	0	0	0	9.20689	0	0	0	0	0	0	0	0	0	0	0	0	0	0	0	0	0	0
SHV-77	yes	Beta-lactam	SHV-77	CAJ47132.2	AM176552.2	SHV beta-lactamase	carbapenem;cephalosporin;penam	antibiotic inactivation	SHV-77	Beta-lactam	0	0	0	0	0	0	0	0	0	0	0	0	0	0	0	0	0	0	0	0	0	68.1518	0	0	0	0	0	0	0	0	0	0	0	0	0	0	0	0	0
SHV-78	yes	Beta-lactam	SHV-78	CAJ47133.2	AM176553.2	SHV beta-lactamase	carbapenem;cephalosporin;penam	antibiotic inactivation	SHV-78	Beta-lactam	0	0	0	0	0	0	0	0	0	0	0	0	0	0	0	0	0	0	0	0	0	0	0	0	0	0	0	0	0	0	199.106	0	0	0	0	0	0	0	0
SHV-79	yes	Beta-lactam	SHV-79	CAJ47134.2	AM176554.2	SHV beta-lactamase	carbapenem;cephalosporin;penam	antibiotic inactivation	SHV-79	Beta-lactam	0	0	0	0	0	0	0	0	0	0	0	0	0	0	0	0	0	0	0	0	15.7832	0	0	0	0	0	0	0	0	0	0	0	0	0	0	0	0	0	0
SHV-8	yes	Beta-lactam	SHV-8	AAB51384.1	U92041.1	SHV beta-lactamase	carbapenem;cephalosporin;penam	antibiotic inactivation	SHV-8	Beta-lactam	0	0	0	0	0	0	0	0	0	0	131.489	26.4631	0	0	0	0	0	0	0	0	21.0443	0	0	0	0	0	0	0	0	0	493.24	0	0	0	0	0	0	0	8.87208
SHV-80	yes	Beta-lactam	SHV-80	CAJ47135.2	AM176555.2	SHV beta-lactamase	carbapenem;cephalosporin;penam	antibiotic inactivation	SHV-80	Beta-lactam	0	0	0	0	0	0	0	0	0	0	0	0	0	0	0	0	0	0	0	0	0	0	0	0	0	0	0	0	0	0	0	0	0	0	0	0	0	0	0
SHV-81	yes	Beta-lactam	SHV-81	CAJ47136.2	AM176556.2	SHV beta-lactamase	carbapenem;cephalosporin;penam	antibiotic inactivation	SHV-81	Beta-lactam	0	0	0	0	0	0	0	0	0	0	0	0	0	0	0	0	0	0	0	0	0	51.9802	0	0	0	0	0	0	0	0	782.849	0	0	0	0	0	0	0	0
SHV-82	yes	Beta-lactam	SHV-82	CAJ47137.2	AM176557.2	SHV beta-lactamase	carbapenem;cephalosporin;penam	antibiotic inactivation	SHV-82	Beta-lactam	0	0	0	0	0	0	0	0	0	0	0	0	0	0	0	0	0	0	0	0	14.468	0	0	0	0	0	0	0	0	0	642.57	0	0	0	0	0	0	0	0
SHV-83	yes	Beta-lactam	SHV-83	CAJ47138.2	AM176558.2	SHV beta-lactamase	carbapenem;cephalosporin;penam	antibiotic inactivation	SHV-83	Beta-lactam	0	0	0	0	0	0	0	0	0	0	23.2039	24.5729	0	0	0	0	0	0	0	0	0	0	0	0	0	0	0	0	0	0	0	0	0	0	0	0	0	0	0
SHV-84	yes	Beta-lactam	SHV-84	CAJ32371.1	AM087453.1	SHV beta-lactamase	carbapenem;cephalosporin;penam	antibiotic inactivation	SHV-84	Beta-lactam	0	0	0	0	0	0	0	0	0	0	64.1109	16.6469	0	0	0	0	0	0	0	0	0	0	0	0	0	0	0	0	0	0	0	0	0	0	0	0	0	0	0
SHV-85	yes	Beta-lactam	SHV-85	ABC54571.1	DQ322460.1	SHV beta-lactamase	carbapenem;cephalosporin;penam	antibiotic inactivation	SHV-85	Beta-lactam	0	0	0	0	0	0	0	0	0	0	0	0	0	0	0	0	0	0	0	0	17.0985	0	0	0	0	0	0	0	0	0	0	0	0	0	0	0	0	0	0
SHV-86	yes	Beta-lactam	SHV-86	ABC58727.1	DQ328802.1	SHV beta-lactamase	carbapenem;cephalosporin;penam	antibiotic inactivation	SHV-86	Beta-lactam	0	0	0	0	0	0	0	0	0	0	0	0	0	0	0	0	0	0	0	0	0	21.9472	0	0	0	0	0	0	0	0	312.235	0	0	0	0	0	0	0	0
SHV-89	yes	Beta-lactam	SHV-89	ABA60809.1	DQ193536.1	SHV beta-lactamase	carbapenem;cephalosporin;penam	antibiotic inactivation	SHV-89	Beta-lactam	0	0	0	0	0	0	0	0	0	0	0	0	0	0	0	0	0	0	0	0	22.3596	0	0	0	0	0	0	0	0	0	0	0	0	0	0	0	0	0	0
SHV-9	yes	Beta-lactam	SHV-9	AAB37395.2	S82452.1	SHV beta-lactamase	carbapenem;cephalosporin;penam	antibiotic inactivation	SHV-9	Beta-lactam	0	0	0	0	0	0	0	0	0	0	0	0	0	0	0	0	0	0	0	0	0	0	0	0	0	0	0	0	0	0	0	0	0	0	0	0	0	0	0
SHV-92	yes	Beta-lactam	SHV-92	ABH04327.1	DQ836922.1	SHV beta-lactamase	carbapenem;cephalosporin;penam	antibiotic inactivation	SHV-92	Beta-lactam	0	0	0	0	0	0	0	0	0	0	0	0	0	0	0	0	0	0	0	0	0	0	0	0	0	0	0	0	0	0	104.078	0	0	0	0	0	0	0	0
SHV-93	yes	Beta-lactam	SHV-93	ABN49110.1	EF373969.1	SHV beta-lactamase	carbapenem;cephalosporin;penam	antibiotic inactivation	SHV-93	Beta-lactam	0	0	0	0	0	0	0	0	0	0	0	0	0	0	0	0	0	0	0	0	0	56.6007	0	0	0	0	0	0	0	0	104.078	0	0	0	0	0	0	0	0
SHV-94	yes	Beta-lactam	SHV-94	ABN49111.1	EF373970.1	SHV beta-lactamase	carbapenem;cephalosporin;penam	antibiotic inactivation	SHV-94	Beta-lactam	0	0	0	0	0	0	0	0	0	0	0	0	0	0	0	0	0	0	0	0	0	0	0	0	0	0	0	0	0	0	0	0	0	0	0	0	0	0	0
SHV-95	yes	Beta-lactam	SHV-95	ABN49113.1	EF373972.1	SHV beta-lactamase	carbapenem;cephalosporin;penam	antibiotic inactivation	SHV-95	Beta-lactam	0	0	0	0	0	0	0	0	0	0	0	0	0	0	0	0	0	0	0	0	0	0	0	0	0	0	0	0	0	0	0	0	0	0	0	0	0	0	0
SHV-96	yes	Beta-lactam	SHV-96	ABN49112.1	EF373971.1	SHV beta-lactamase	carbapenem;cephalosporin;penam	antibiotic inactivation	SHV-96	Beta-lactam	0	0	0	0	0	0	0	0	0	0	0	0	0	0	0	0	0	0	0	0	0	0	0	0	0	0	0	0	0	0	0	0	0	0	0	0	0	0	0
SHV-97	yes	Beta-lactam	SHV-97	ABN49114.1	EF373973.1	SHV beta-lactamase	carbapenem;cephalosporin;penam	antibiotic inactivation	SHV-97	Beta-lactam	0	0	0	0	0	0	0	0	0	0	0	0	0	0	0	0	0	0	0	0	0	0	0	0	0	0	0	0	0	0	0	0	0	0	0	0	0	0	0
SHV-98	yes	Beta-lactam	SHV-98	CAQ03503.1	AM941844.1	SHV beta-lactamase	carbapenem;cephalosporin;penam	antibiotic inactivation	SHV-98	Beta-lactam	0	0	0	0	0	0	0	0	0	0	42.5405	0	0	0	0	0	0	0	0	0	0	0	0	0	0	0	0	0	0	0	190.056	0	0	0	0	0	0	0	0
SHV-99	yes	Beta-lactam	SHV-99	CAQ03504.1	AM941845.1	SHV beta-lactamase	carbapenem;cephalosporin;penam	antibiotic inactivation	SHV-99	Beta-lactam	0	0	0	0	0	0	0	0	0	0	0	0	0	0	0	0	0	0	0	0	0	0	0	0	0	0	0	0	0	0	0	0	0	0	0	0	0	0	0
Sint_ACT_CHL	no	Phenicol	Staphylococcus intermedius chloramphenicol acetyltransferase	AAA26615.1	M64281.1	chloramphenicol acetyltransferase (CAT)	phenicol antibiotic	antibiotic inactivation
Spyo_ErmA_MLSb	yes	Multi-drug	23S rRNA (adenine(2058)-N(6))-methyltransferase Erm(A)	AAB60941.1	AF002716.1	Erm 23S ribosomal RNA methyltransferase	lincosamide antibiotic;macrolide antibiotic;streptogramin antibiotic	antibiotic target alteration	Spyo_ErmA_MLSb	Multi-drug	0	0	61.6106	262.758	0	0	66.8037	0	0	0	0	0	0	0	1074.63	0	0	0	0	0	13.9235	0	49.5995	0	0	0	29.6034	0	124.932	0	180.968	0	51.6441	0	0	0	0	0	0
SST-1	yes	Beta-lactam	SST-1	WP_063864750.1	NG_050144.1	SST beta-lactamase	cephalosporin	antibiotic inactivation	SST-1	Beta-lactam	0	0	0	0	0	0	0	0	0	0	0	0	0	0	0	0	0	0	0	0	0	0	0	0	0	0	0	0	0	0	0	0	0	0	0	0	0	0	0
Ssui_ACT_CHL	no	Phenicol	Streptococcus suis chloramphenicol acetyltransferase	BAC11901.1	AB080798.1	chloramphenicol acetyltransferase (CAT)	phenicol antibiotic	antibiotic inactivation
sul1	yes	Sulfonamide	sul1	AEJ33969.1	JF969163.1	sulfonamide resistant sul	sulfonamide antibiotic;sulfone antibiotic	antibiotic target replacement	sul1	Sulfonamide	0	4235.67	2207.97	2317.29	209.334	271.516	253.107	0	3901.58	33.4222	4457.52	9042.21	9970.59	0	765.743	312.43	2095.35	1273.69	0	0	7724.91	17956.5	0	12218.9	1073.09	15.7282	67.4697	7621.15	1085.71	68.0383	139.148	1876.51	144.013	580.443	25.5324	0	0	81.4487	5317.65
sul2	yes	Sulfonamide	sul2	AAL59753.1	AY055428.1	sulfonamide resistant sul	sulfonamide antibiotic;sulfone antibiotic	antibiotic target replacement	sul2	Sulfonamide	139.601	7789.14	5653.95	13648.1	8849.5	16319.9	2635.48	0	22127	5240.06	28964	6457.07	12707.6	5265.56	3106.54	2449.64	12805.1	1152.08	2931.02	4796.29	9843.69	18120.2	169.632	828.583	1274.5	1802.24	0	10148.5	3148.75	457.202	0	960.543	6773.12	534.618	4828.83	0	0	13.2823	14472.7
sul3	yes	Sulfonamide	sul3	ACJ63260.1	FJ196385.1	sulfonamide resistant sul	sulfonamide antibiotic;sulfone antibiotic	antibiotic target replacement	sul3	Sulfonamide	0	0	0	0	0	0	0	0	0	0	0	0	0	0	0	0	0	0	0	0	111.529	74.0893	0	0	0	0	0	0	0	0	0	0	0	0	0	0	0	0	0
TEM-1	yes	Beta-lactam	TEM-1	CAD09800.1	AL513383.1	TEM beta-lactamase	cephalosporin;monobactam;penam;penem	antibiotic inactivation	TEM-1	Beta-lactam	0	91.9721	78.5696	0	138.421	0	0	0	53.2633	59.5432	125.688	112.468	0	59.409	44.0891	15.6621	29.9157	0	0	33.1192	122.32	425.083	0	138.667	67.3819	24.935	0	93.2502	186.239	9.21928	0	0	49.7607	0	110.709	0	0	0	163.394
TEM-10	yes	Beta-lactam	TEM-10	AAC72362.1	AF093512.1	TEM beta-lactamase	cephalosporin;monobactam;penam;penem	antibiotic inactivation	TEM-10	Beta-lactam	0	65.1469	41.9038	0	111.191	0	0	0	0	43.9486	0	0	0	0	0	0	0	0	0	0	0	258.746	0	104	0	0	0	0	184.784	0	0	0	0	0	83.0321	0	0	0	107.944
TEM-101	yes	Beta-lactam	TEM-101	AAM18924.1	AF495873.1	TEM beta-lactamase	cephalosporin;monobactam;penam;penem	antibiotic inactivation	TEM-101	Beta-lactam	0	0	0	0	0	0	0	0	0	0	0	0	0	0	0	0	0	0	0	0	0	0	0	0	0	0	0	0	0	0	0	0	0	0	0	0	0	0	0
TEM-102	yes	Beta-lactam	TEM-102	AAK82652.1	AY040093.1	TEM beta-lactamase	cephalosporin;monobactam;penam;penem	antibiotic inactivation	TEM-102	Beta-lactam	0	0	0	0	0	0	0	0	0	0	0	0	0	0	0	0	0	0	0	0	0	0	0	27.1305	0	0	0	0	0	0	0	0	0	0	0	0	0	0	0
TEM-104	yes	Beta-lactam	TEM-104	AAM61952.1	AF516719.1	TEM beta-lactamase	cephalosporin;monobactam;penam;penem	antibiotic inactivation	TEM-104	Beta-lactam	0	118.797	75.9506	52.0684	120.268	0	0	0	57.0678	87.8971	145.024	30.2435	0	84.1627	66.1337	20.4813	41.882	0	38.8182	64.5824	140.734	443.565	0	182.377	97.3295	29.7302	0	138.924	320.097	9.21928	0	0	90.74	0	125.932	24.4891	0	0	210.712
TEM-105	yes	Beta-lactam	TEM-105	AAM61953.1	AF516720.1	TEM beta-lactamase	cephalosporin;monobactam;penam;penem	antibiotic inactivation	TEM-105	Beta-lactam	0	103.469	68.0936	40.311	120.268	0	0	0	47.5565	62.3786	123.754	44.4202	0	59.409	36.7409	18.0717	25.927	0	51.2401	67.8943	119.69	353.465	0	153.74	96.0817	23.0169	0	81.8318	226.978	0	0	8.04721	90.74	0	92.7191	0	0	0	137.517
TEM-106	yes	Beta-lactam	TEM-106	AAM52207.1	AY101578.1	TEM beta-lactamase	cephalosporin;monobactam;penam;penem	antibiotic inactivation	TEM-106	Beta-lactam	0	53.6504	54.9987	0	68.0761	0	0	0	43.752	41.1132	79.28	0	0	74.2612	230.243	0	0	0	0	0	88.1231	220.627	0	102.493	42.4257	0	0	72.3164	205.153	0	0	0	61.4691	0	73.345	0	0	0	124.949
TEM-107	yes	Beta-lactam	TEM-107	AAM52215.1	AY101764.1	TEM beta-lactamase	cephalosporin;monobactam;penam;penem	antibiotic inactivation	TEM-107	Beta-lactam	0	0	0	0	0	0	0	0	0	31.1893	81.2136	0	0	0	0	0	0	0	0	0	0	154.786	0	0	0	0	0	0	0	0	0	0	0	0	0	0	0	0	68.0193
TEM-108	yes	Beta-lactam	TEM-108	AAM28884.1	AF506748.1	TEM beta-lactamase	cephalosporin;monobactam;penam;penem	antibiotic inactivation	TEM-108	Beta-lactam	0	0	0	0	0	0	0	0	0	0	0	0	0	0	0	0	0	0	0	0	0	60.066	0	0	0	0	0	0	62.5645	0	0	0	0	0	0	0	0	0	0
TEM-109	yes	Beta-lactam	TEM-109	AAT46413.1	AY628175.1	TEM beta-lactamase	cephalosporin;monobactam;penam;penem	antibiotic inactivation	TEM-109	Beta-lactam	0	0	0	0	0	0	0	0	0	0	0	0	0	0	0	0	0	0	0	0	0	0	0	0	0	0	0	0	0	0	0	0	0	0	0	0	0	0	0
TEM-11	yes	Beta-lactam	TEM-11	AAW66604.1	AY874537.1	TEM beta-lactamase	cephalosporin;monobactam;penam;penem	antibiotic inactivation	TEM-11	Beta-lactam	0	0	0	0	0	0	0	0	0	0	0	0	0	0	0	0	0	0	0	0	0	0	0	0	0	0	0	0	0	0	0	0	0	0	0	0	0	0	0
TEM-110	yes	Beta-lactam	TEM-110	AAL68923.1	AY072920.1	TEM beta-lactamase	cephalosporin;monobactam;penam;penem	antibiotic inactivation	TEM-110	Beta-lactam	0	0	0	0	0	0	0	0	0	0	0	0	0	0	0	0	0	0	0	0	0	0	0	0	0	0	0	0	0	0	0	0	0	0	0	0	0	0	0
TEM-111	yes	Beta-lactam	TEM-111	AAL77062.1	AF468003.1	TEM beta-lactamase	cephalosporin;monobactam;penam;penem	antibiotic inactivation	TEM-111	Beta-lactam	0	0	0	0	0	0	0	0	0	0	0	0	0	0	0	0	0	0	0	0	0	0	0	0	0	0	0	0	0	0	0	0	0	0	0	0	0	0	0
TEM-112	yes	Beta-lactam	TEM-112	AAS89982.1	AY589493.1	TEM beta-lactamase	cephalosporin;monobactam;penam;penem	antibiotic inactivation	TEM-112	Beta-lactam	0	0	13.0949	0	0	0	0	0	0	0	0	16.0669	0	0	0	0	0	0	0	0	0	48.5149	0	0	0	0	0	0	0	0	0	0	0	0	0	0	0	0	17.7442
TEM-114	yes	Beta-lactam	TEM-114	AAS89984.1	AY589495.1	TEM beta-lactamase	cephalosporin;monobactam;penam;penem	antibiotic inactivation	TEM-114	Beta-lactam	0	0	0	0	0	0	0	0	0	0	0	0	0	0	0	0	0	0	0	0	0	0	0	0	0	0	0	0	0	0	0	0	0	0	0	0	0	0	0
TEM-115	yes	Beta-lactam	TEM-115	AAN04881.1	AF535127.1	TEM beta-lactamase	cephalosporin;monobactam;penam;penem	antibiotic inactivation	TEM-115	Beta-lactam	0	0	0	0	0	0	0	0	0	0	0	0	0	0	0	0	0	0	0	0	0	0	0	0	0	0	0	0	0	0	0	0	0	0	0	0	0	0	0
TEM-116	yes	Beta-lactam	TEM-116	AAB39956.1	U36911.1	TEM beta-lactamase	cephalosporin;monobactam;penam;penem	antibiotic inactivation	TEM-116	Beta-lactam	0	0	0	0	0	0	0	0	0	0	0	34.024	0	0	0	0	0	0	0	0	0	92.4093	0	0	0	0	0	0	0	0	0	0	0	0	0	0	0	0	0
TEM-117	yes	Beta-lactam	TEM-117	AAN05026.1	AY130282.1	TEM beta-lactamase	cephalosporin;monobactam;penam;penem	antibiotic inactivation	TEM-117	Beta-lactam	0	28.867	0	0	0	0	0	0	0	0	43.6976	68.3457	0	0	0	0	0	0	10.5268	0	0	107.026	0	0	0	0	0	27.9541	57.5408	0	0	0	0	0	0	0	0	0	49.2884
TEM-118	yes	Beta-lactam	TEM-118	AAN05029.1	AY130285.1	TEM beta-lactamase	cephalosporin;monobactam;penam;penem	antibiotic inactivation	TEM-118	Beta-lactam	0	0	0	0	0	0	0	0	0	0	0	0	0	0	0	0	0	0	0	0	0	0	0	0	0	0	0	0	0	0	0	0	0	0	0	0	0	0	0
TEM-12	yes	Beta-lactam	TEM-12	AAA25053.1	M88143.1	TEM beta-lactamase	cephalosporin;monobactam;penam;penem	antibiotic inactivation	TEM-12	Beta-lactam	0	0	0	0	0	0	0	0	0	0	0	12.2864	0	0	0	0	0	0	0	0	0	0	0	0	0	0	0	0	0	0	0	0	0	0	0	0	0	0	0
TEM-120	yes	Beta-lactam	TEM-120	AAO85882.1	AY243512.1	TEM beta-lactamase	cephalosporin;monobactam;penam;penem	antibiotic inactivation	TEM-120	Beta-lactam	0	0	0	0	0	0	0	0	0	0	0	0	0	0	0	0	0	0	0	0	0	0	0	0	0	0	0	0	0	0	0	0	0	0	0	0	0	0	0
TEM-121	yes	Beta-lactam	TEM-121	AAQ01671.1	AY271267.1	TEM beta-lactamase	cephalosporin;monobactam;penam;penem	antibiotic inactivation	TEM-121	Beta-lactam	0	0	0	0	0	0	0	0	0	0	0	0	0	0	0	0	0	0	0	0	0	0	0	0	0	0	0	0	0	0	0	0	0	0	0	0	0	0	0
TEM-122	yes	Beta-lactam	TEM-122	AAQ98890.1	AY307100.1	TEM beta-lactamase	cephalosporin;monobactam;penam;penem	antibiotic inactivation	TEM-122	Beta-lactam	0	48.5408	48.4512	25.1944	0	0	0	0	34.2407	55.2901	94.7493	56.7067	0	74.2612	29.3928	15.6621	17.9494	0	0	43.0549	98.6453	326.898	0	135.653	59.8951	15.3446	0	98.9593	256.078	0	0	0	0	0	107.942	15.3057	0	0	130.124
TEM-123	yes	Beta-lactam	TEM-123	AAQ93490.1	AY327539.1	TEM beta-lactamase	cephalosporin;monobactam;penam;penem	antibiotic inactivation	TEM-123	Beta-lactam	0	0	0	0	0	0	0	0	0	0	0	0	0	0	0	0	0	0	0	0	0	0	0	0	0	0	0	0	0	0	0	0	0	0	0	0	0	0	0
TEM-124	yes	Beta-lactam	TEM-124	AAQ93491.1	AY327540.1	TEM beta-lactamase	cephalosporin;monobactam;penam;penem	antibiotic inactivation	TEM-124	Beta-lactam	0	0	0	0	0	0	0	0	0	0	0	0	0	0	0	0	0	0	0	0	0	54.4803	0	0	0	0	0	0	0	0	0	0	0	0	0	0	0	0	24.4835
TEM-126	yes	Beta-lactam	TEM-126	AAT45742.1	AY628199.1	TEM beta-lactamase	cephalosporin;monobactam;penam;penem	antibiotic inactivation	TEM-126	Beta-lactam	0	0	81.1886	43.6702	117.999	0	0	0	64.6768	77.9733	121.82	0	0	0	46.5385	0	39.8876	0	40.371	38.0871	136.788	337.294	0	126.609	78.6123	0	0	91.3471	226.978	0	0	0	102.448	0	110.709	0	0	0	136.039
TEM-127	yes	Beta-lactam	TEM-127	AAR89358.1	AY368236.1	TEM beta-lactamase	cephalosporin;monobactam;penam;penem	antibiotic inactivation	TEM-127	Beta-lactam	0	68.9791	52.3797	31.9129	136.152	0	0	0	64.6768	52.4547	94.7493	24.5729	0	94.0642	0	21.686	19.9438	0	40.371	46.3669	142.049	353.465	0	144.696	116.047	17.2627	0	85.6379	228.433	0	0	0	58.542	0	85.7998	0	0	0	158.219
TEM-128	yes	Beta-lactam	TEM-128	AAR89359.1	AY368237.1	TEM beta-lactamase	cephalosporin;monobactam;penam;penem	antibiotic inactivation	TEM-128	Beta-lactam	0	75.366	77.2601	35.2721	127.075	0	0	0	83.6994	49.6194	117.953	31.1887	0	0	73.4819	21.686	31.9101	0	35.7128	74.5182	84.1773	360.396	0	129.624	74.8688	0	0	55.1889	229.888	0	0	0	52.6878	0	139.771	0	0	0	158.958
TEM-129	yes	Beta-lactam	TEM-129	CAG34105.1	AJ746225.1	TEM beta-lactamase	cephalosporin;monobactam;penam;penem	antibiotic inactivation	TEM-129	Beta-lactam	0	0	0	0	0	0	0	0	0	0	0	0	0	0	0	0	0	0	0	0	0	0	0	0	0	0	0	0	0	0	0	0	0	0	0	0	0	0	0
TEM-130	yes	Beta-lactam	TEM-130	CAI29263.1	AJ866988.1	TEM beta-lactamase	cephalosporin;monobactam;penam;penem	antibiotic inactivation	TEM-130	Beta-lactam	0	0	0	0	0	0	0	0	0	0	0	0	0	0	0	0	0	0	0	0	0	0	0	0	0	0	0	0	0	0	0	0	0	0	0	0	0	0	0
TEM-132	yes	Beta-lactam	TEM-132	AAR84298.1	AY491682.1	TEM beta-lactamase	cephalosporin;monobactam;penam;penem	antibiotic inactivation	TEM-132	Beta-lactam	0	53.6504	0	36.9517	83.9606	0	0	0	51.361	0	0	0	0	0	0	0	0	0	0	0	0	318.812	0	0	0	0	0	72.3164	186.239	0	0	0	0	0	98.2546	0	0	0	96.1143
TEM-133	yes	Beta-lactam	TEM-133	AAS19171.1	AY528425.1	TEM beta-lactamase	cephalosporin;monobactam;penam;penem	antibiotic inactivation	TEM-133	Beta-lactam	0	0	0	0	0	0	0	0	0	0	0	0	0	0	0	0	0	0	0	0	0	0	0	0	0	0	0	0	0	0	0	0	0	0	0	0	0	0	0
TEM-134	yes	Beta-lactam	TEM-134	AAS79107.1	AY574271.1	TEM beta-lactamase	cephalosporin;monobactam;penam;penem	antibiotic inactivation	TEM-134	Beta-lactam	0	0	0	0	0	0	0	0	0	0	0	0	0	0	0	0	0	0	0	0	0	0	0	0	0	0	0	0	0	0	0	0	0	0	0	0	0	0	0
TEM-135	yes	Beta-lactam	TEM-135	CAG25427.1	AJ634602.1	TEM beta-lactamase	cephalosporin;monobactam;penam;penem	antibiotic inactivation	TEM-135	Beta-lactam	0	66.4243	58.9272	47.0295	133.883	0	0	0	58.9701	62.3786	102.484	0	0	54.4582	289.029	27.7099	0	0	43.4764	34.7751	119.69	438.944	0	177.856	66.1341	17.2627	0	108.475	216.793	0	0	0	160.99	0	96.8708	0	0	0	150.825
TEM-136	yes	Beta-lactam	TEM-136	AAV83795.1	AY826417.1	TEM beta-lactamase	cephalosporin;monobactam;penam;penem	antibiotic inactivation	TEM-136	Beta-lactam	0	0	0	0	0	0	0	0	0	0	0	0	0	0	0	0	0	0	0	0	0	140.924	0	60.29	0	0	0	0	82.9343	0	0	0	0	0	0	0	0	0	50.2751
TEM-137	yes	Beta-lactam	TEM-137	CAL08007.1	AM286274.1	TEM beta-lactamase	cephalosporin;monobactam;penam;penem	antibiotic inactivation	TEM-137	Beta-lactam	0	0	0	0	0	0	0	0	0	0	0	0	0	0	0	0	0	0	0	0	0	0	0	0	0	0	0	0	0	0	0	0	0	0	0	0	0	0	0
TEM-139	yes	Beta-lactam	TEM-139	AAZ23494.1	DQ072853.1	TEM beta-lactamase	cephalosporin;monobactam;penam;penem	antibiotic inactivation	TEM-139	Beta-lactam	0	0	0	0	0	0	0	0	0	0	0	0	0	0	0	0	0	0	0	0	0	0	0	0	0	0	0	0	0	0	0	0	0	0	0	0	0	0	0
TEM-141	yes	Beta-lactam	TEM-141	AAX56615.1	AY956335.1	TEM beta-lactamase	cephalosporin;monobactam;penam;penem	antibiotic inactivation	TEM-141	Beta-lactam	0	107.301	64.1651	0	113.46	0	0	0	49.4588	56.7078	96.6829	36.8593	0	108.916	46.5385	28.9147	0	0	35.7128	61.2705	124.951	419.307	0	149.218	48.6647	19.1808	0	97.0563	234.253	0	0	0	70.2503	0	171.6	0	0	0	170.048
TEM-142	yes	Beta-lactam	TEM-142	ABD60314.1	DQ388882.1	TEM beta-lactamase	cephalosporin;monobactam;penam;penem	antibiotic inactivation	TEM-142	Beta-lactam	0	0	0	0	0	0	0	0	0	0	0	0	0	0	0	0	0	0	0	0	0	0	0	0	0	0	0	0	0	0	0	0	0	0	0	0	0	0	0
TEM-143	yes	Beta-lactam	TEM-143	AAY85632.1	DQ075245.1	TEM beta-lactamase	cephalosporin;monobactam;penam;penem	antibiotic inactivation	TEM-143	Beta-lactam	0	80.4756	49.7607	0	183.806	0	0	0	49.4588	72.3025	108.285	26.4631	0	74.2612	0	25.3004	37.8933	0	38.8182	0	99.9605	344.225	0	137.16	66.1341	18.2217	0	119.893	237.163	0	0	14.0826	90.74	0	117.629	0	0	0	155.261
TEM-144	yes	Beta-lactam	TEM-144	CAJ17558.1	AM049399.1	TEM beta-lactamase	cephalosporin;monobactam;penam;penem	antibiotic inactivation	TEM-144	Beta-lactam	0	0	66.7841	0	0	0	0	0	41.8497	58.1255	0	0	0	0	0	0	0	0	0	0	68.3941	278.383	0	79.8843	0	0	0	0	177.509	0	0	0	0	0	70.5773	0	0	0	118.294
TEM-145	yes	Beta-lactam	TEM-145	AAZ14083.2	DQ105528.2	TEM beta-lactamase	cephalosporin;monobactam;penam;penem	antibiotic inactivation	TEM-145	Beta-lactam	0	0	0	0	0	0	0	0	0	0	0	0	0	0	0	0	0	0	0	0	28.9359	101.65	0	0	0	0	0	0	0	0	0	0	0	0	0	0	0	0	0
TEM-146	yes	Beta-lactam	TEM-146	AAZ14084.2	DQ105529.2	TEM beta-lactamase	cephalosporin;monobactam;penam;penem	antibiotic inactivation	TEM-146	Beta-lactam	0	0	0	0	0	0	0	0	0	0	0	35.9142	0	0	0	0	0	0	0	0	0	65.8416	0	0	0	0	0	0	0	0	0	0	0	0	0	0	0	0	0
TEM-147	yes	Beta-lactam	TEM-147	ABB84515.1	DQ279850.1	TEM beta-lactamase	cephalosporin;monobactam;penam;penem	antibiotic inactivation	TEM-147	Beta-lactam	0	0	26.1899	0	58.9993	0	0	0	0	18.43	32.8722	0	0	0	0	0	0	0	10.8691	0	40.7734	142.079	0	0	0	0	0	0	87.2993	0	0	0	0	0	67.8095	0	0	0	42.8817
TEM-148	yes	Beta-lactam	TEM-148	CAJ32372.1	AM087454.1	TEM beta-lactamase	cephalosporin;monobactam;penam;penem	antibiotic inactivation	TEM-148	Beta-lactam	0	71.5338	64.1651	41.9906	111.191	0	0	0	58.9701	55.2901	117.953	17.012	0	84.1627	95.5265	32.5291	0	0	40.371	59.6145	102.591	436.634	0	158.261	106.064	22.0579	0	89.444	272.083	0	0	0	76.1045	0	117.629	0	0	0	173.006
TEM-149	yes	Beta-lactam	TEM-149	ABC96711.1	DQ369751.1	TEM beta-lactamase	cephalosporin;monobactam;penam;penem	antibiotic inactivation	TEM-149	Beta-lactam	0	0	0	0	0	0	0	0	0	0	0	0	0	0	0	0	0	0	0	0	0	0	0	0	0	0	0	0	0	0	0	0	0	0	0	0	0	0	0
TEM-15	yes	Beta-lactam	TEM-15	CAO98721.1	AM849805.1	TEM beta-lactamase	cephalosporin;monobactam;penam;penem	antibiotic inactivation	TEM-15	Beta-lactam	0	48.5408	35.3563	0	74.8838	0	0	0	0	36.8601	90.8819	0	0	0	0	16.8669	15.9551	0	0	0	84.1773	207.921	0	110.029	47.4169	15.3446	0	0	167.324	0	0	0	43.9065	0	59.5063	0	0	0	104.986
TEM-150	yes	Beta-lactam	TEM-150	CAJ66089.1	AM183304.1	TEM beta-lactamase	cephalosporin;monobactam;penam;penem	antibiotic inactivation	TEM-150	Beta-lactam	0	0	0	0	0	0	0	0	0	0	0	0	0	0	0	0	0	0	0	0	0	0	0	0	0	0	0	0	0	0	0	0	0	0	0	0	0	0	0
TEM-151	yes	Beta-lactam	TEM-151	ABI74448.1	DQ834729.1	TEM beta-lactamase	cephalosporin;monobactam;penam;penem	antibiotic inactivation	TEM-151	Beta-lactam	0	0	0	0	0	0	0	0	0	0	0	0	0	0	0	0	0	0	0	0	0	0	0	0	0	0	0	0	0	0	0	0	0	0	0	0	0	0	0
TEM-153	yes	Beta-lactam	TEM-153	AGA83484.1	KC149518.1	TEM beta-lactamase	cephalosporin;monobactam;penam;penem	antibiotic inactivation	TEM-153	Beta-lactam	0	0	0	0	0	0	0	0	0	0	0	46.3104	0	0	0	0	0	0	0	0	0	0	0	0	0	0	0	0	0	0	0	0	0	0	0	0	0	0	0
TEM-154	yes	Beta-lactam	TEM-154	ACO07310.1	FJ807656.1	TEM beta-lactamase	cephalosporin;monobactam;penam;penem	antibiotic inactivation	TEM-154	Beta-lactam	0	0	0	0	0	0	0	0	0	0	0	23.6278	0	0	0	0	0	0	0	0	0	0	0	0	0	0	0	0	0	0	0	0	0	0	0	0	0	0	0
TEM-155	yes	Beta-lactam	TEM-155	ABG77582.1	DQ679961.1	TEM beta-lactamase	cephalosporin;monobactam;penam;penem	antibiotic inactivation	TEM-155	Beta-lactam	0	0	0	0	0	0	0	0	0	0	0	0	0	0	0	0	0	0	0	0	0	0	0	0	0	0	0	0	0	0	0	0	0	0	0	0	0	0	0
TEM-156	yes	Beta-lactam	TEM-156	CAQ00120.1	AM941159.1	TEM beta-lactamase	cephalosporin;monobactam;penam;penem	antibiotic inactivation	TEM-156	Beta-lactam	0	16.6061	0	0	24.9613	0	0	0	38.0452	0	0	38.7495	0	0	0	0	0	0	0	0	26.3054	107.426	0	0	0	0	0	0	85.8443	0	0	0	0	0	0	0	0	0	59.1472
TEM-157	yes	Beta-lactam	TEM-157	ABI81768.1	DQ909059.1	TEM beta-lactamase	cephalosporin;monobactam;penam;penem	antibiotic inactivation	TEM-157	Beta-lactam	0	0	0	0	0	0	0	0	0	0	0	0	0	0	0	0	0	0	0	0	0	0	0	0	0	0	0	0	0	0	0	0	0	0	0	0	0	0	0
TEM-158	yes	Beta-lactam	TEM-158	ABQ00181.1	EF534736.1	TEM beta-lactamase	cephalosporin;monobactam;penam;penem	antibiotic inactivation	TEM-158	Beta-lactam	0	22.993	36.6658	0	0	0	0	0	0	0	46.4078	0	0	0	0	0	0	0	0	34.7751	0	157.096	0	34.6668	34.9388	0	0	39.9644	97.4842	0	0	0	0	0	49.8192	0	0	0	73.934
TEM-159	yes	Beta-lactam	TEM-159	ABM54869.1	EF136376.1	TEM beta-lactamase	cephalosporin;monobactam;penam;penem	antibiotic inactivation	TEM-159	Beta-lactam	0	0	0	0	0	0	0	0	0	0	0	0	0	0	0	0	0	0	0	0	0	0	0	0	0	0	0	0	0	0	0	0	0	0	0	0	0	0	0
TEM-16	yes	Beta-lactam	TEM-16	CAA46346.1	X65254.1	TEM beta-lactamase	cephalosporin;monobactam;penam;penem	antibiotic inactivation	TEM-16	Beta-lactam	0	0	0	0	0	0	0	0	0	0	0	0	0	0	0	0	0	0	0	0	0	0	0	0	0	0	0	0	0	0	0	0	0	0	0	0	0	0	0
TEM-160	yes	Beta-lactam	TEM-160	ABM54870.1	EF136377.1	TEM beta-lactamase	cephalosporin;monobactam;penam;penem	antibiotic inactivation	TEM-160	Beta-lactam	0	0	0	0	0	0	0	0	0	0	0	0	0	0	0	0	0	0	0	0	0	0	0	0	0	0	0	0	0	0	0	0	0	0	0	0	0	0	0
TEM-163	yes	Beta-lactam	TEM-163	ACF32746.1	EU815939.1	TEM beta-lactamase	cephalosporin;monobactam;penam;penem	antibiotic inactivation	TEM-163	Beta-lactam	0	75.366	82.498	0	77.153	0	0	0	45.6542	60.9609	90.8819	55.7615	0	0	39.1903	20.4813	0	0	0	33.1192	71.0246	360.396	0	146.203	88.5948	28.7711	0	121.796	234.253	0	0	0	108.303	0	157.761	0	0	0	155.261
TEM-164	yes	Beta-lactam	TEM-164	ABX71157.1	EU274580.1	TEM beta-lactamase	cephalosporin;monobactam;penam;penem	antibiotic inactivation	TEM-164	Beta-lactam	0	58.7599	64.1651	23.5147	97.5758	0	0	0	55.1655	53.8724	139.223	22.6827	0	84.1627	46.5385	0	0	0	0	48.0228	85.4926	370.792	0	100.986	54.9038	27.8121	0	100.862	254.623	0	0	0	102.448	0	120.397	0	0	0	141.214
TEM-166	yes	Beta-lactam	TEM-166	ACI25375.1	FJ197316.1	TEM beta-lactamase	cephalosporin;monobactam;penam;penem	antibiotic inactivation	TEM-166	Beta-lactam	0	72.8112	83.8075	26.874	124.806	0	0	0	57.0678	69.4671	106.351	33.0789	0	74.2612	80.8301	24.0956	29.9157	0	29.5019	43.0549	93.3842	354.621	0	140.174	52.4082	24.935	0	93.2502	228.433	0	0	0	61.4691	0	121.78	0	0	0	164.134
TEM-168	yes	Beta-lactam	TEM-168	ACR22829.1	FJ919776.1	TEM beta-lactamase	cephalosporin;monobactam;penam;penem	antibiotic inactivation	TEM-168	Beta-lactam	0	16.6061	0	0	0	0	0	0	0	0	0	73.7187	0	0	0	0	0	0	0	0	0	82.0132	0	0	0	0	0	0	0	0	0	0	0	0	0	0	0	0	34.749
TEM-169	yes	Beta-lactam	TEM-169	ACP18864.1	FJ873740.1	TEM beta-lactamase	cephalosporin;monobactam;penam;penem	antibiotic inactivation	TEM-169	Beta-lactam	0	0	11.8266	0	0	0	0	0	26.7248	18.4945	40.7488	0	0	0	0	0	0	0	0	0	42.2358	115.915	0	0	30.0522	0	0	0	56.943	0	0	0	0	0	22.2193	0	0	0	42.2898
TEM-17	yes	Beta-lactam	TEM-17	CAA74912.2	Y14574.2	TEM beta-lactamase	cephalosporin;monobactam;penam;penem	antibiotic inactivation	TEM-17	Beta-lactam	0	0	0	0	0	0	0	0	0	0	0	0	0	0	0	0	0	0	0	0	0	0	0	0	0	0	0	0	0	0	0	0	0	0	0	0	0	0	0
TEM-171	yes	Beta-lactam	TEM-171	ADA79630.1	GQ149347.1	TEM beta-lactamase	cephalosporin;monobactam;penam;penem	antibiotic inactivation	TEM-171	Beta-lactam	0	0	0	0	0	0	0	0	0	0	71.5454	64.2675	0	0	0	0	0	0	0	0	0	0	0	0	0	0	0	0	128.039	0	0	0	0	0	0	0	0	0	0
TEM-176	yes	Beta-lactam	TEM-176	ADB90239.1	GU550123.1	TEM beta-lactamase	cephalosporin;monobactam;penam;penem	antibiotic inactivation	TEM-176	Beta-lactam	0	56.2052	58.9272	41.9906	158.844	0	0	0	58.9701	97.821	135.356	20.7924	0	89.1134	66.1337	24.0956	37.8933	0	27.9491	54.6467	131.527	457.426	0	149.218	66.1341	23.0169	0	70.4134	254.623	0	0	0	55.6149	0	134.235	18.3668	0	0	183.356
TEM-178	yes	Beta-lactam	TEM-178	CAA65888.1	X97254.1	TEM beta-lactamase	cephalosporin;monobactam;penam;penem	antibiotic inactivation	TEM-178	Beta-lactam	0	0	0	0	0	0	0	0	0	0	0	0	0	0	0	0	0	0	0	0	0	0	0	0	0	0	0	0	0	0	0	0	0	0	0	0	0	0	0
TEM-181	yes	Beta-lactam	TEM-181	WP_000027060.1	AM743197.2	TEM beta-lactamase	cephalosporin;monobactam;penam;penem	antibiotic inactivation	TEM-181	Beta-lactam	0	0	0	0	0	0	0	0	0	0	0	46.3104	0	0	0	0	0	0	0	0	0	92.4093	0	0	0	0	0	0	0	0	0	0	0	0	0	0	0	0	0
TEM-182	yes	Beta-lactam	TEM-182	ADP20705.1	HQ317449.1	TEM beta-lactamase	cephalosporin;monobactam;penam;penem	antibiotic inactivation	TEM-182	Beta-lactam	0	51.0956	24.8804	16.7962	0	0	0	0	0	21.2654	0	0	0	0	0	0	0	0	0	23.1834	38.1428	179.043	0	54.261	29.9475	0	0	30.449	88.7543	0	0	0	0	0	45.6676	0	0	0	78.3701
TEM-183	yes	Beta-lactam	TEM-183	ADR71220.1	HQ529916.1	TEM beta-lactamase	cephalosporin;monobactam;penam;penem	antibiotic inactivation	TEM-183	Beta-lactam	0	0	0	0	0	0	0	0	0	0	25.1376	38.7495	0	0	0	0	0	0	0	0	0	68.1518	0	0	0	0	0	0	0	0	0	0	0	0	0	0	0	0	0
TEM-184	yes	Beta-lactam	TEM-184	CCA61905.1	FR848831.1	TEM beta-lactamase	cephalosporin;monobactam;penam;penem	antibiotic inactivation	TEM-184	Beta-lactam	0	0	0	0	0	0	0	0	0	0	0	0	0	0	0	0	0	0	0	0	0	0	0	0	0	0	0	0	0	0	0	0	0	0	0	0	0	0	0
TEM-185	yes	Beta-lactam	TEM-185	AEG64812.1	JF795538.1	TEM beta-lactamase	cephalosporin;monobactam;penam;penem	antibiotic inactivation	TEM-185	Beta-lactam	0	0	0	0	0	0	0	0	0	0	0	0	0	0	0	0	0	0	0	0	0	0	0	0	0	0	0	0	0	0	0	0	0	0	0	0	0	0	0
TEM-186	yes	Beta-lactam	TEM-186	AET99222.1	JN227084.1	TEM beta-lactamase	cephalosporin;monobactam;penam;penem	antibiotic inactivation	TEM-186	Beta-lactam	0	112.41	68.0936	28.5536	104.383	0	0	0	49.4588	69.4671	90.8819	29.2984	0	0	0	22.8908	0	0	0	43.0549	102.591	360.396	0	186.899	69.8776	30.6892	0	81.8318	244.438	0	0	0	111.23	0	125.932	0	0	0	144.171
TEM-187	yes	Beta-lactam	TEM-187	ADM61585.1	HM246246.1	TEM beta-lactamase	cephalosporin;monobactam;penam;penem	antibiotic inactivation	TEM-187	Beta-lactam	0	0	0	0	0	0	0	0	0	0	0	0	0	0	0	0	0	0	0	0	0	0	0	0	0	0	0	0	0	0	0	0	0	0	0	0	0	0	0
TEM-188	yes	Beta-lactam	TEM-188	AEL17198.1	JN211012.1	TEM beta-lactamase	cephalosporin;monobactam;penam;penem	antibiotic inactivation	TEM-188	Beta-lactam	0	0	0	0	0	0	0	0	0	0	0	0	0	0	0	0	0	0	0	0	0	0	0	0	0	0	0	0	0	0	0	0	0	0	0	0	0	0	0
TEM-189	yes	Beta-lactam	TEM-189	AEL79515.1	JN254627.1	TEM beta-lactamase	cephalosporin;monobactam;penam;penem	antibiotic inactivation	TEM-189	Beta-lactam	0	0	0	0	0	0	0	0	0	0	36.7395	0	0	0	0	0	0	0	0	0	0	65.8416	0	0	0	0	0	0	50.9246	0	0	0	0	0	0	0	0	0	23.6589
TEM-19	yes	Beta-lactam	TEM-19	AFN21551.1	JX042489.1	TEM beta-lactamase	cephalosporin;monobactam;penam;penem	antibiotic inactivation	TEM-19	Beta-lactam	0	0	0	0	0	0	0	0	0	0	32.8722	0	0	0	0	0	0	0	0	0	0	0	0	0	0	0	0	0	0	0	0	0	0	0	0	0	0	0	0
TEM-190	yes	Beta-lactam	TEM-190	AEL88240.1	JN416112.1	TEM beta-lactamase	cephalosporin;monobactam;penam;penem	antibiotic inactivation	TEM-190	Beta-lactam	0	0	0	0	0	0	0	0	0	0	0	0	0	0	0	0	0	0	0	0	0	0	0	0	0	0	0	0	0	0	0	0	0	0	0	0	0	0	0
TEM-191	yes	Beta-lactam	TEM-191	APY23677.1	KY432484.1	TEM beta-lactamase	cephalosporin;monobactam;penam;penem	antibiotic inactivation	TEM-191	Beta-lactam	0	0	0	0	0	0	0	0	0	0	36.7395	14.1767	0	0	0	0	0	0	0	0	0	0	0	0	0	0	0	0	0	0	0	0	0	0	0	0	0	0	0
TEM-192	yes	Beta-lactam	TEM-192	AEQ59620.1	JF949915.1	TEM beta-lactamase	cephalosporin;monobactam;penam;penem	antibiotic inactivation	TEM-192	Beta-lactam	0	0	0	0	0	0	0	0	39.1517	50.2519	0	0	0	50.9473	0	0	0	0	0	18.9347	96.2505	241.705	0	94.7886	54.2178	0	0	69.6324	209.623	0	0	0	60.2446	0	0	0	0	0	0
TEM-196	yes	Beta-lactam	TEM-196	AFE48832.1	JQ034306.1	TEM beta-lactamase	cephalosporin;monobactam;penam;penem	antibiotic inactivation	TEM-196	Beta-lactam	0	42.1539	43.2133	38.6314	77.153	0	0	0	19.0226	46.784	90.8819	0	0	0	0	0	0	0	0	0	81.5468	225.248	0	69.3335	43.6735	0	0	57.0919	164.414	0	0	0	40.9794	0	71.9611	0	0	0	92.4176
TEM-197	yes	Beta-lactam	TEM-197	AEK48085.1	HQ877606.1	TEM beta-lactamase	cephalosporin;monobactam;penam;penem	antibiotic inactivation	TEM-197	Beta-lactam	0	0	0	0	0	0	0	0	0	0	0	0	0	0	0	0	0	0	0	0	0	26.5677	0	0	0	0	0	0	0	0	0	0	0	0	0	0	0	0	0
TEM-198	yes	Beta-lactam	TEM-198	BAL68178.1	AB700703.1	TEM beta-lactamase	cephalosporin;monobactam;penam;penem	antibiotic inactivation	TEM-198	Beta-lactam	0	109.856	69.4031	25.1944	127.075	0	0	0	95.113	49.6194	143.091	22.6827	0	0	48.9879	0	27.9213	20.4908	45.0292	56.3026	152.571	512.871	0	200.464	77.3645	28.7711	0	117.99	362.292	0	0	12.0708	93.6671	0	150.842	29.0808	0	0	212.191
TEM-199	yes	Beta-lactam	TEM-199	AFN69127.1	JX050178.1	TEM beta-lactamase	cephalosporin;monobactam;penam;penem	antibiotic inactivation	TEM-199	Beta-lactam	0	0	0	0	0	0	0	0	0	0	0	0	0	0	0	0	0	0	0	0	0	0	0	0	0	0	0	0	0	0	0	0	0	0	0	0	0	0	0
TEM-2	yes	Beta-lactam	TEM-2	CAA38429.1	X54606.1	TEM beta-lactamase	cephalosporin;monobactam;penam;penem	antibiotic inactivation	TEM-2	Beta-lactam	0	0	0	0	0	0	0	0	0	0	30.9385	13.2316	0	0	0	0	0	0	0	0	0	0	0	0	0	0	0	0	0	0	0	0	0	0	0	0	0	0	0
TEM-20	yes	Beta-lactam	TEM-20	CAA76793.1	Y17581.1	TEM beta-lactamase	cephalosporin;monobactam;penam;penem	antibiotic inactivation	TEM-20	Beta-lactam	0	0	0	0	0	0	0	0	0	0	0	0	0	0	0	0	0	0	0	0	0	0	0	0	0	0	0	0	0	0	0	0	0	0	0	0	0	0	0
TEM-201	yes	Beta-lactam	TEM-201	AFS44742.1	JX310327.1	TEM beta-lactamase	cephalosporin;monobactam;penam;penem	antibiotic inactivation	TEM-201	Beta-lactam	0	54.9278	60.2367	36.9517	86.2298	0	0	0	81.7972	66.6317	106.351	22.6827	0	0	51.4373	0	0	0	27.9491	76.1741	98.6453	331.518	0	138.667	66.1341	26.8531	0	51.3827	261.898	0	0	0	70.2503	0	105.174	0	0	0	144.911
TEM-206	yes	Beta-lactam	TEM-206	AGK82336.1	KC783461.1	TEM beta-lactamase	cephalosporin;monobactam;penam;penem	antibiotic inactivation	TEM-206	Beta-lactam	0	68.9791	72.0221	30.2332	127.075	0	0	0	68.4814	87.8971	117.953	47.2555	0	84.1627	26.9434	15.6621	0	0	41.9237	44.7109	156.517	457.426	0	189.914	91.0904	13.4265	0	114.184	357.927	10.1412	0	0	49.7607	0	163.296	18.3668	0	0	182.617
TEM-207	yes	Beta-lactam	TEM-207	AGK40892.1	KC818234.1	TEM beta-lactamase	cephalosporin;monobactam;penam;penem	antibiotic inactivation	TEM-207	Beta-lactam	0	88.1399	75.9506	0	142.96	0	0	0	66.5791	68.0494	150.825	0	0	64.3597	0	0	39.8876	0	34.1601	62.9265	130.212	438.944	0	161.276	98.5773	34.5254	0	106.572	253.168	0	0	0	0	0	124.548	0	0	0	187.053
TEM-208	yes	Beta-lactam	TEM-208	AGL39384.1	KC865667.1	TEM beta-lactamase	cephalosporin;monobactam;penam;penem	antibiotic inactivation	TEM-208	Beta-lactam	0	68.9791	100.831	13.437	183.806	0	0	0	62.7746	70.8848	154.693	0	0	49.5075	41.6397	16.8669	19.9438	0	41.9237	51.3347	92.0689	340.759	0	146.203	87.347	0	0	95.1532	250.258	0	0	0	84.8858	0	109.326	0	0	0	141.953
TEM-209	yes	Beta-lactam	TEM-209	AGW25367.1	KF240808.1	TEM beta-lactamase	cephalosporin;monobactam;penam;penem	antibiotic inactivation	TEM-209	Beta-lactam	0	89.4173	53.6892	31.9129	174.729	0	0	0	41.8497	49.6194	131.489	35.9142	0	0	51.4373	0	0	0	37.2655	48.0228	117.059	353.465	0	162.783	119.79	28.7711	0	98.9593	247.348	0	0	0	96.5942	0	127.316	0	0	0	167.83
TEM-21	yes	Beta-lactam	TEM-21	CAA76794.1	Y17582.1	TEM beta-lactamase	cephalosporin;monobactam;penam;penem	antibiotic inactivation	TEM-21	Beta-lactam	0	0	0	0	0	0	0	0	0	0	0	0	0	0	0	0	0	0	0	0	0	0	0	0	0	0	0	0	0	0	0	0	0	0	0	0	0	0	0
TEM-210	yes	Beta-lactam	TEM-210	WP_032072208.1	NG_050243.1	TEM beta-lactamase	cephalosporin;monobactam;penam;penem	antibiotic inactivation	TEM-210	Beta-lactam	0	97.0817	64.1651	31.9129	108.922	0	0	0	45.6542	66.6317	88.9483	0	0	108.916	61.2349	18.0717	25.927	0	29.5019	29.8073	99.9605	359.241	0	156.754	76.1166	22.0579	0	97.0563	264.808	0	0	0	90.74	0	127.316	0	0	0	159.698
TEM-212	yes	Beta-lactam	TEM-212	WP_063864901.1	NG_050245.1	TEM beta-lactamase	cephalosporin;monobactam;penam;penem	antibiotic inactivation	TEM-212	Beta-lactam	0	0	0	0	0	0	0	0	0	0	36.7395	0	0	0	0	0	0	0	0	0	0	0	0	0	0	0	0	0	0	0	0	0	0	0	0	0	0	0	0
TEM-213	yes	Beta-lactam	TEM-213	AHA58207.1	KF663615.1	TEM beta-lactamase	cephalosporin;monobactam;penam;penem	antibiotic inactivation	TEM-213	Beta-lactam	0	0	0	0	0	0	0	0	0	0	0	0	0	0	0	0	0	0	0	0	0	0	0	0	0	0	0	0	0	0	0	0	0	0	0	0	0	0	0
TEM-214	yes	Beta-lactam	TEM-214	AJO16044.1	KP050491.1	TEM beta-lactamase	cephalosporin;monobactam;penam;penem	antibiotic inactivation	TEM-214	Beta-lactam	0	62.5921	66.7841	35.2721	199.69	0	0	0	58.9701	102.074	110.219	41.5849	0	64.3597	48.9879	20.4813	0	0	29.5019	72.8622	155.202	418.152	0	165.798	96.0817	22.0579	0	129.408	283.723	0	0	0	70.2503	0	114.861	0	0	0	164.134
TEM-215	yes	Beta-lactam	TEM-215	AJO16045.1	KP050492.1	TEM beta-lactamase	cephalosporin;monobactam;penam;penem	antibiotic inactivation	TEM-215	Beta-lactam	0	80.4756	62.8557	25.1944	115.729	0	0	0	53.2633	77.9733	156.626	32.1338	0	0	0	22.8908	0	0	48.1346	56.3026	89.4384	370.792	0	156.754	83.6035	21.0988	0	83.7348	219.703	0	0	10.059	76.1045	0	109.326	0	0	0	156.74
TEM-216	yes	Beta-lactam	TEM-216	AHJ78622.1	KF944358.1	TEM beta-lactamase	cephalosporin;monobactam;penam;penem	antibiotic inactivation	TEM-216	Beta-lactam	0	89.4173	57.6177	0	0	0	0	0	0	49.6194	90.8819	30.2435	0	0	63.6843	0	21.9382	16.0999	45.0292	44.7109	136.788	367.327	0	138.667	89.8426	0	0	97.0563	264.808	0	0	0	93.6671	0	142.538	0	0	0	160.437
TEM-217	yes	Beta-lactam	TEM-217	CDN33426.1	HG934763.1	TEM beta-lactamase	cephalosporin;monobactam;penam;penem	antibiotic inactivation	TEM-217	Beta-lactam	0	107.301	108.688	41.9906	131.614	0	0	0	89.4062	65.214	158.56	0	0	0	56.3361	25.3004	0	0	45.0292	41.399	140.734	490.924	0	149.218	91.0904	17.2627	0	97.0563	330.282	0	0	0	96.5942	0	135.619	0	0	0	204.797
TEM-219	yes	Beta-lactam	TEM-219	AIS39742.1	KM114268.1	TEM beta-lactamase	cephalosporin;monobactam;penam;penem	antibiotic inactivation	TEM-219	Beta-lactam	0	30.6574	27.4993	0	0	0	0	0	0	28.3539	0	49.1458	0	0	0	0	0	0	0	23.1834	0	122.442	0	0	32.4432	0	0	66.6073	74.2044	0	0	0	0	0	56.7386	0	0	0	59.8866
TEM-220	yes	Beta-lactam	TEM-220	AIW68620.1	KM998962.1	TEM beta-lactamase	cephalosporin;monobactam;penam;penem	antibiotic inactivation	TEM-220	Beta-lactam	0	52.373	61.5462	45.3499	154.306	0	0	0	62.7746	82.2264	131.489	0	0	0	61.2349	24.0956	0	0	40.371	66.2384	143.364	331.518	0	170.319	98.5773	23.976	0	114.184	222.613	0	0	0	73.1774	0	137.003	0	0	0	154.522
TEM-224	yes	Beta-lactam	TEM-224	WP_063864908.1	NG_050254.1	TEM beta-lactamase	cephalosporin;monobactam;penam;penem	antibiotic inactivation	TEM-224	Beta-lactam	0	0	0	0	0	0	0	0	0	0	0	0	0	0	0	0	0	0	0	0	0	0	0	0	0	0	0	0	0	0	0	0	0	0	0	0	0	0	0
TEM-225	yes	Beta-lactam	TEM-225	WP_075985686.1	NG_052651.1	TEM beta-lactamase	cephalosporin;monobactam;penam;penem	antibiotic inactivation	TEM-225	Beta-lactam	0	0	0	0	0	0	0	0	0	0	0	0	0	0	0	0	0	0	0	0	0	0	0	0	0	0	0	0	0	0	0	0	0	0	0	0	0	0	0
TEM-226	yes	Beta-lactam	TEM-226	WP_085562398.1	NG_054684.1	TEM beta-lactamase	cephalosporin;monobactam;penam;penem	antibiotic inactivation	TEM-226	Beta-lactam	0	38.3217	37.9753	0	83.9606	0	0	0	0	35.4424	69.6117	0	0	0	0	0	0	0	0	0	61.8177	219.472	0	111.537	53.656	0	0	43.7705	117.854	0	0	0	0	0	59.5063	0	0	0	93.8962
TEM-228	yes	Beta-lactam	TEM-228	WP_164461302.1	NG_068038.1	TEM beta-lactamase	cephalosporin;monobactam;penam;penem	antibiotic inactivation	TEM-228	Beta-lactam	0	51.0956	89.0455	0	131.614	0	0	0	81.7972	60.9609	203.034	23.6278	0	59.409	48.9879	27.7099	19.9438	0	38.8182	41.399	113.113	429.703	0	158.261	88.5948	16.3036	0	121.796	251.713	8.29735	0	0	90.74	0	121.78	0	0	0	175.224
TEM-229	yes	Beta-lactam	TEM-229	WP_080699425.1	NG_056416.1	TEM beta-lactamase	cephalosporin;monobactam;penam;penem	antibiotic inactivation	TEM-229	Beta-lactam	0	0	0	0	0	0	0	0	0	0	0	19.8473	0	0	0	0	0	0	0	0	0	0	0	0	0	0	0	0	0	0	0	0	0	0	0	0	0	0	0
TEM-230	yes	Beta-lactam	TEM-230	WP_104009854.1	NG_056417.1	TEM beta-lactamase	cephalosporin;monobactam;penam;penem	antibiotic inactivation	TEM-230	Beta-lactam	0	72.8112	73.3316	0	145.229	0	0	0	0	73.7202	123.754	0	0	0	0	0	0	0	85.4001	72.8622	105.222	407.756	0	0	54.9038	0	0	0	241.528	0	0	0	0	0	114.861	0	0	0	164.134
TEM-231	yes	Beta-lactam	TEM-231	WP_104009855.1	NG_056418.1	TEM beta-lactamase	cephalosporin;monobactam;penam;penem	antibiotic inactivation	TEM-231	Beta-lactam	0	0	0	0	0	0	0	0	0	0	0	36.8593	0	0	0	0	0	0	0	0	0	99.34	0	0	0	0	0	0	46.5596	0	0	0	0	0	0	0	0	0	41.4031
TEM-232	yes	Beta-lactam	TEM-232	WP_109545059.1	NG_057472.1	TEM beta-lactamase	cephalosporin;monobactam;penam;penem	antibiotic inactivation	TEM-232	Beta-lactam	0	33.2121	47.1417	0	49.9225	0	0	0	41.8497	34.0247	58.0097	0	0	0	41.6397	14.4574	0	0	0	0	56.5566	239.109	0	81.3915	41.1779	0	0	38.0613	122.219	0	0	0	46.8336	0	67.8095	0	0	0	90.9389
TEM-233	yes	Beta-lactam	TEM-233	WP_109791184.1	NG_057581.1	TEM beta-lactamase	cephalosporin;monobactam;penam;penem	antibiotic inactivation	TEM-233	Beta-lactam	0	0	0	26.874	0	0	0	0	0	0	85.081	0	0	0	0	0	0	0	0	0	0	144.389	0	72.348	36.1866	0	0	0	151.319	0	0	0	0	0	0	0	0	0	79.1094
TEM-234	yes	Beta-lactam	TEM-234	WP_109791210.1	NG_057609.1	TEM beta-lactamase	cephalosporin;monobactam;penam;penem	antibiotic inactivation	TEM-234	Beta-lactam	0	98.359	87.736	53.748	147.498	0	0	0	53.2633	82.2264	150.825	34.9691	0	108.916	51.4373	20.4813	39.8876	14.6363	55.8983	56.3026	143.364	507.096	0	206.493	127.277	34.5254	0	123.699	317.187	0	0	0	76.1045	0	177.135	0	0	0	218.105
TEM-235	yes	Beta-lactam	TEM-235	WP_110174956.1	NG_059898.1	TEM beta-lactamase	cephalosporin;monobactam;penam;penem	antibiotic inactivation	TEM-235	Beta-lactam	0	21.7156	37.9753	0	0	0	0	0	0	19.8477	38.6732	139.876	0	0	0	0	0	0	15.5273	29.8073	35.5123	139.769	0	52.7538	26.2041	0	0	32.3521	104.759	0	0	0	0	0	33.2128	0	0	0	48.7965
TEM-236	yes	Beta-lactam	TEM-236	WP_116786831.1	NG_061611.1	TEM beta-lactamase	cephalosporin;monobactam;penam;penem	antibiotic inactivation	TEM-236	Beta-lactam	0	0	0	0	0	0	0	0	0	0	0	67.1029	0	0	0	0	0	0	0	0	55.2414	0	0	0	0	0	0	0	0	0	0	0	0	0	0	0	0	0	0
TEM-237	yes	Beta-lactam	TEM-237	WP_122630841.1	NG_062250.1	TEM beta-lactamase	cephalosporin;monobactam;penam;penem	antibiotic inactivation	TEM-237	Beta-lactam	0	0	0	0	27.2305	0	0	0	0	0	0	54.8164	0	0	0	0	0	0	0	0	36.8276	118.977	0	55.7683	28.6997	0	0	0	0	0	0	0	0	0	0	0	0	0	45.0998
TEM-238	yes	Beta-lactam	TEM-238	WP_131419583.1	NG_067163.1	TEM beta-lactamase	cephalosporin;monobactam;penam;penem	antibiotic inactivation	TEM-238	Beta-lactam	0	0	0	0	0	0	0	0	0	0	0	0	0	0	0	0	0	0	0	0	44.7192	170.957	0	0	0	0	0	0	0	0	0	0	0	0	0	0	0	0	53.2325
TEM-24	yes	Beta-lactam	TEM-24	CAA46345.1	X65253.1	TEM beta-lactamase	cephalosporin;monobactam;penam;penem	antibiotic inactivation	TEM-24	Beta-lactam	0	0	0	0	0	0	0	0	0	0	0	0	0	0	0	0	0	0	0	0	0	0	0	0	0	0	0	0	0	0	0	0	0	0	0	0	0	0	0
TEM-240	yes	Beta-lactam	TEM-240	WP_150823495.1	NG_066544.1	TEM beta-lactamase	cephalosporin;monobactam;penam;penem	antibiotic inactivation	TEM-240	Beta-lactam	0	0	0	0	31.7689	0	0	0	0	0	0	84.1149	0	0	0	0	0	0	0	0	0	0	0	0	0	0	0	0	0	0	0	0	0	0	0	0	0	0	0
TEM-241	yes	Beta-lactam	TEM-241	WP_148044472.1	NG_065938.1	TEM beta-lactamase	cephalosporin;monobactam;penam;penem	antibiotic inactivation	TEM-241	Beta-lactam	0	0	0	0	0	0	0	0	0	0	0	0	0	0	0	0	0	0	0	0	0	0	0	0	0	0	0	0	0	0	0	0	0	0	0	0	0	0	0
TEM-242	yes	Beta-lactam	TEM-242	WP_148044473.1	NG_065939.1	TEM beta-lactamase	cephalosporin;monobactam;penam;penem	antibiotic inactivation	TEM-242	Beta-lactam	0	0	24.8804	0	97.5758	0	0	0	0	46.784	79.28	0	0	0	58.7855	0	0	0	0	0	49.9803	207.921	0	70.8408	28.6997	11.5085	0	43.7705	94.5743	0	0	0	0	0	60.8902	0	0	0	90.1995
TEM-243	yes	Beta-lactam	TEM-243	WP_197749416.1	NG_071226.1	TEM beta-lactamase	cephalosporin;monobactam;penam;penem	antibiotic inactivation	TEM-243	Beta-lactam	0	81.753	89.0455	31.9129	97.5758	0	0	0	53.2633	60.9609	135.356	40.6398	0	113.867	51.4373	14.4574	51.8539	0	40.371	49.6788	136.788	430.858	0	131.131	73.621	21.0988	0	133.215	282.268	0	0	0	52.6878	0	120.397	19.8974	0	0	198.143
TEM-244	yes	Beta-lactam	TEM-244	QWY17601.1	MZ026156.1	TEM beta-lactamase	cephalosporin;monobactam;penam;penem	antibiotic inactivation	TEM-244	Beta-lactam	0	0	0	0	0	0	0	0	0	0	0	0	0	0	0	0	0	0	0	0	0	0	0	0	0	0	0	0	0	0	0	0	0	0	0	0	0	0	0
TEM-245	yes	Beta-lactam	TEM-245	ULU82600.1	OM617737.1	TEM beta-lactamase	cephalosporin;monobactam;penam;penem	antibiotic inactivation	TEM-245	Beta-lactam	0	81.753	62.8557	23.5147	106.653	0	0	0	41.8497	41.1132	152.759	0	0	74.2612	71.0325	28.9147	0	0	26.3964	41.399	92.0689	361.551	0	113.044	51.1604	11.5085	0	78.0256	203.698	0	0	0	70.2503	0	121.78	0	0	0	150.825
TEM-246	yes	Beta-lactam	TEM-246	ULU82601.1	OM617738.1	TEM beta-lactamase	cephalosporin;monobactam;penam;penem	antibiotic inactivation	TEM-246	Beta-lactam	0	61.3147	58.9272	0	77.153	0	0	0	0	55.2901	67.678	0	0	0	34.2916	0	17.9494	0	0	43.0549	88.1231	270.297	0	131.131	0	0	0	81.8318	237.163	0	0	0	61.4691	0	107.942	0	0	0	141.953
TEM-247	yes	Beta-lactam	TEM-247	UTS94241.1	ON651488.1	TEM beta-lactamase	cephalosporin;monobactam;penam;penem	antibiotic inactivation	TEM-247	Beta-lactam	0	0	0	0	0	0	0	0	0	0	38.6732	0	0	0	0	0	0	0	0	0	0	0	0	0	0	0	0	0	0	0	0	0	0	0	0	0	0	0	0
TEM-26	yes	Beta-lactam	TEM-26	WP_047028173.1	NG_050256.1	TEM beta-lactamase	cephalosporin;monobactam;penam;penem	antibiotic inactivation	TEM-26	Beta-lactam	0	0	0	0	0	0	0	0	0	0	0	26.4631	0	0	0	0	0	0	0	0	0	0	0	0	0	0	0	0	0	0	0	0	0	0	0	0	0	0	0
TEM-28	yes	Beta-lactam	TEM-28	AAC32891.1	U37195.1	TEM beta-lactamase	cephalosporin;monobactam;penam;penem	antibiotic inactivation	TEM-28	Beta-lactam	0	70.2565	49.7607	45.3499	95.3066	0	0	0	0	49.6194	75.4127	0	0	0	61.2349	0	0	0	0	0	73.6551	279.538	0	97.9713	53.656	0	0	51.3827	161.504	0	0	0	38.0523	0	85.7998	0	0	0	96.1143
TEM-29	yes	Beta-lactam	TEM-29	CAA76796.1	Y17584.1	TEM beta-lactamase	cephalosporin;monobactam;penam;penem	antibiotic inactivation	TEM-29	Beta-lactam	0	49.9924	27.5955	20.226	52.3742	0	0	0	13.3624	32.721	62.0934	42.6787	0	0	41.7853	0	0	0	32.7213	0	44.8755	164.6	0	60.5008	46.3305	0	0	49.6527	148.928	0	0	0	67.5586	0	49.9934	0	0	0	73.4506
TEM-3	yes	Beta-lactam	TEM-3	CAA45828.1	X64523.1	TEM beta-lactamase	cephalosporin;monobactam;penam;penem	antibiotic inactivation	TEM-3	Beta-lactam	0	0	0	0	0	0	0	0	0	0	0	0	0	0	0	0	0	0	0	0	0	0	0	0	0	0	0	0	0	0	0	0	0	0	0	0	0	0	0
TEM-30	yes	Beta-lactam	TEM-30	CAD24670.1	AJ437107.1	TEM beta-lactamase	cephalosporin;monobactam;penam;penem	antibiotic inactivation	TEM-30	Beta-lactam	0	97.0817	79.8791	36.9517	142.96	0	0	0	64.6768	0	174.029	21.7376	0	99.0149	56.3361	0	0	0	41.9237	0	102.591	427.393	0	140.174	89.8426	17.2627	0	98.9593	247.348	0	0	0	0	0	146.69	0	0	0	188.532
TEM-31	yes	Beta-lactam	TEM-31	WP_165539487.1	NG_068213.1	TEM beta-lactamase	cephalosporin;monobactam;penam;penem	antibiotic inactivation	TEM-31	Beta-lactam	0	118.797	79.8791	48.7091	122.537	0	0	0	0	63.7963	121.82	0	0	0	0	0	0	11.709	37.2655	59.6145	107.852	419.307	0	185.392	88.5948	0	0	102.765	330.282	0	0	0	0	0	121.78	0	0	0	161.916
TEM-32	yes	Beta-lactam	TEM-32	WP_052944427.1	NG_050261.1	TEM beta-lactamase	cephalosporin;monobactam;penam;penem	antibiotic inactivation	TEM-32	Beta-lactam	0	31.9348	24.8804	0	72.6145	0	0	0	0	43.9486	56.0761	24.5729	0	0	0	0	0	0	0	0	0	129.373	0	61.7973	29.9475	0	0	0	107.669	0	0	0	23.4168	0	47.0515	0	0	0	63.5833
TEM-33	yes	Beta-lactam	TEM-33	ADL13944.1	GU371926.1	TEM beta-lactamase	cephalosporin;monobactam;penam;penem	antibiotic inactivation	TEM-33	Beta-lactam	0	116.243	116.545	45.3499	136.152	0	0	0	55.1655	80.8087	152.759	24.5729	0	0	51.4373	30.1195	0	0	40.371	49.6788	140.734	369.637	0	155.247	89.8426	15.3446	0	116.087	277.903	8.29735	0	0	61.4691	0	124.548	16.8362	0	0	202.579
TEM-34	yes	Beta-lactam	TEM-34	AGE11905.1	KC292503.1	TEM beta-lactamase	cephalosporin;monobactam;penam;penem	antibiotic inactivation	TEM-34	Beta-lactam	0	94.5269	58.9272	30.2332	124.806	0	0	0	60.8723	59.5432	152.759	0	0	64.3597	0	18.0717	0	11.709	59.0037	52.9907	111.798	463.201	0	147.711	64.8863	0	0	98.9593	273.538	0	0	0	96.5942	0	142.538	0	0	0	161.916
TEM-35	yes	Beta-lactam	TEM-35	WP_063864910.1	NG_050264.1	TEM beta-lactamase	cephalosporin;monobactam;penam;penem	antibiotic inactivation	TEM-35	Beta-lactam	0	70.2565	68.0936	0	108.922	0	0	0	0	65.214	90.8819	0	0	0	0	13.2526	0	0	32.6073	44.7109	73.6551	293.399	0	111.537	64.8863	23.0169	0	0	218.248	0	0	0	102.448	0	89.9514	0	0	0	147.868
TEM-36	yes	Beta-lactam	TEM-36	WP_075985685.1	NG_052650.1	TEM beta-lactamase	cephalosporin;monobactam;penam;penem	antibiotic inactivation	TEM-36	Beta-lactam	0	60.0373	48.4512	33.5925	129.345	0	0	0	53.2633	48.2017	96.6829	11.3413	0	69.3105	0	0	0	0	0	43.0549	84.1773	311.881	0	84.406	72.3732	23.0169	0	57.0919	199.333	0	0	0	58.542	0	94.103	0	0	0	130.124
TEM-37	yes	Beta-lactam	TEM-37	WP_159373457.1	NG_068214.1	TEM beta-lactamase	cephalosporin;monobactam;penam;penem	antibiotic inactivation	TEM-37	Beta-lactam	0	65.1469	52.3797	47.0295	0	0	0	0	0	60.9609	87.0146	13.2316	0	153.473	0	13.2526	0	0	0	39.743	106.537	296.865	0	129.624	58.6473	20.1398	0	55.1889	234.253	0	0	0	0	0	121.78	0	0	0	147.129
TEM-39	yes	Beta-lactam	TEM-39	WP_148044474.1	NG_065940.1	TEM beta-lactamase	cephalosporin;monobactam;penam;penem	antibiotic inactivation	TEM-39	Beta-lactam	0	0	0	0	0	0	0	0	0	0	0	0	0	0	0	0	0	0	0	0	0	0	0	0	0	0	0	0	0	0	0	0	0	0	0	0	0	0	0
TEM-4	yes	Beta-lactam	TEM-4	CDR98216.1	LK391770.1	TEM beta-lactamase	cephalosporin;monobactam;penam;penem	antibiotic inactivation	TEM-4	Beta-lactam	0	0	0	0	0	0	0	0	0	0	0	0	0	0	0	0	0	0	0	0	0	0	0	0	0	0	0	0	0	0	0	0	0	0	0	0	0	0	0
TEM-40	yes	Beta-lactam	TEM-40	CBX53726.1	FR717535.1	TEM beta-lactamase	cephalosporin;monobactam;penam;penem	antibiotic inactivation	TEM-40	Beta-lactam	0	0	0	0	0	0	0	0	0	0	143.091	155.943	0	0	0	0	0	0	0	0	114.429	510.561	0	0	0	0	0	0	372.477	0	0	0	0	0	0	0	0	0	229.196
TEM-42	yes	Beta-lactam	TEM-42	CAA66659.1	X98047.1	TEM beta-lactamase	cephalosporin;monobactam;penam;penem	antibiotic inactivation	TEM-42	Beta-lactam	0	0	0	0	0	0	0	0	0	0	0	0	0	0	0	0	0	0	0	0	0	0	0	0	0	0	0	0	0	0	0	0	0	0	0	0	0	0	0
TEM-43	yes	Beta-lactam	TEM-43	AAC32889.2	U95363.2	TEM beta-lactamase	cephalosporin;monobactam;penam;penem	antibiotic inactivation	TEM-43	Beta-lactam	0	0	19.6424	0	0	0	0	0	0	0	46.4078	0	0	0	0	0	0	0	0	0	0	129.373	0	0	0	0	0	0	55.2896	0	0	0	0	0	0	0	0	0	50.2751
TEM-45	yes	Beta-lactam	TEM-45	CAA64682.1	X95401.1	TEM beta-lactamase	cephalosporin;monobactam;penam;penem	antibiotic inactivation	TEM-45	Beta-lactam	0	0	0	0	0	0	0	0	0	0	0	0	0	0	0	0	0	0	0	0	0	0	0	0	0	0	0	0	0	0	0	0	0	0	0	0	0	0	0
TEM-47	yes	Beta-lactam	TEM-47	CAA71322.1	Y10279.1	TEM beta-lactamase	cephalosporin;monobactam;penam;penem	antibiotic inactivation	TEM-47	Beta-lactam	0	0	0	0	0	0	0	0	0	0	81.2136	0	0	0	0	0	0	0	0	0	0	187.129	0	0	0	0	0	0	0	0	0	0	0	0	0	0	0	0	0
TEM-48	yes	Beta-lactam	TEM-48	CAA71323.1	Y10280.1	TEM beta-lactamase	cephalosporin;monobactam;penam;penem	antibiotic inactivation	TEM-48	Beta-lactam	0	0	0	0	0	0	0	0	0	0	0	0	0	0	0	0	0	0	0	0	0	0	0	0	0	0	0	0	0	0	0	0	0	0	0	0	0	0	0
TEM-49	yes	Beta-lactam	TEM-49	CAA71324.1	Y10281.1	TEM beta-lactamase	cephalosporin;monobactam;penam;penem	antibiotic inactivation	TEM-49	Beta-lactam	0	0	0	0	0	0	0	0	0	0	0	0	0	0	0	0	0	0	0	0	0	0	0	0	0	0	0	0	0	0	0	0	0	0	0	0	0	0	0
TEM-5	yes	Beta-lactam	TEM-5	WP_109963600.1	NG_068215.1	TEM beta-lactamase	cephalosporin;monobactam;penam;penem	antibiotic inactivation	TEM-5	Beta-lactam	0	72.8112	0	0	81.6914	0	0	0	0	0	92.8156	0	0	0	0	0	0	0	0	0	59.1872	281.848	0	84.406	0	0	0	87.541	146.954	0	0	0	61.4691	0	74.7289	0	0	0	113.858
TEM-52	yes	Beta-lactam	TEM-52	CAA73933.1	Y13612.1	TEM beta-lactamase	cephalosporin;monobactam;penam;penem	antibiotic inactivation	TEM-52	Beta-lactam	0	0	0	0	0	0	0	0	0	0	0	0	0	0	0	0	0	0	0	0	0	0	0	0	0	0	0	0	0	0	0	0	0	0	0	0	0	0	0
TEM-53	yes	Beta-lactam	TEM-53	AAD22538.1	AF104441.1	TEM beta-lactamase	cephalosporin;monobactam;penam;penem	antibiotic inactivation	TEM-53	Beta-lactam	0	0	0	0	0	0	0	0	0	0	0	0	0	0	0	0	0	0	0	0	0	0	0	0	0	0	0	0	0	0	0	0	0	0	0	0	0	0	0
TEM-54	yes	Beta-lactam	TEM-54	AAD22539.1	AF104442.1	TEM beta-lactamase	cephalosporin;monobactam;penam;penem	antibiotic inactivation	TEM-54	Beta-lactam	0	17.8835	0	0	0	0	0	0	0	0	0	47.2555	0	0	0	0	0	0	0	0	0	63.5314	0	0	0	0	0	0	20.3698	0	0	0	0	0	0	0	0	0	30.313
TEM-55	yes	Beta-lactam	TEM-55	ABB97007.1	DQ286729.1	TEM beta-lactamase	cephalosporin;monobactam;penam;penem	antibiotic inactivation	TEM-55	Beta-lactam	0	70.2565	45.8322	23.5147	72.6145	0	0	0	41.8497	53.8724	58.0097	42.53	0	84.1627	0	19.2765	0	0	32.6073	41.399	68.3941	350	0	116.058	94.8339	23.0169	0	64.7042	240.073	0	0	10.059	0	0	84.4159	0	0	0	98.3323
TEM-57	yes	Beta-lactam	TEM-57	ACJ43254.1	FJ405211.1	TEM beta-lactamase	cephalosporin;monobactam;penam;penem	antibiotic inactivation	TEM-57	Beta-lactam	0	58.7599	57.6177	0	122.537	0	0	0	38.0452	59.5432	94.7493	56.7067	0	0	0	22.8908	0	0	0	0	89.4384	304.951	0	125.102	69.8776	0	0	76.1226	225.523	0	0	0	61.4691	0	107.942	0	0	0	127.906
TEM-59	yes	Beta-lactam	TEM-59	AAD45935.1	AF062386.1	TEM beta-lactamase	cephalosporin;monobactam;penam;penem	antibiotic inactivation	TEM-59	Beta-lactam	0	0	0	0	0	0	0	0	0	0	0	0	0	0	0	0	0	0	0	0	0	0	0	0	0	0	0	0	0	0	0	0	0	0	0	0	0	0	0
TEM-6	yes	Beta-lactam	TEM-6	CAA41038.1	X57972.1	TEM beta-lactamase	cephalosporin;monobactam;penam;penem	antibiotic inactivation	TEM-6	Beta-lactam	0	0	0	0	0	0	0	0	0	0	0	32.1338	0	0	0	0	0	0	0	0	0	0	0	0	0	0	0	0	0	0	0	0	0	0	0	0	0	0	0
TEM-60	yes	Beta-lactam	TEM-60	AAC05975.1	AF047171.1	TEM beta-lactamase	cephalosporin;monobactam;penam;penem	antibiotic inactivation	TEM-60	Beta-lactam	0	0	0	0	0	0	0	0	0	0	0	0	0	0	0	0	0	0	0	0	0	0	0	0	0	0	0	0	0	0	0	0	0	0	0	0	0	0	0
TEM-63	yes	Beta-lactam	TEM-63	AAK17194.1	AF332513.1	TEM beta-lactamase	cephalosporin;monobactam;penam;penem	antibiotic inactivation	TEM-63	Beta-lactam	0	0	0	0	0	0	0	0	0	0	0	0	0	0	0	0	0	0	0	0	0	0	0	0	0	0	0	0	0	0	0	0	0	0	0	0	0	0	0
TEM-67	yes	Beta-lactam	TEM-67	AAD33116.2	AF091113.2	TEM beta-lactamase	cephalosporin;monobactam;penam;penem	antibiotic inactivation	TEM-67	Beta-lactam	0	0	0	0	0	0	0	0	0	0	0	13.2316	0	0	0	0	0	0	0	0	0	0	0	0	0	0	0	0	0	0	0	0	0	0	0	0	0	0	0
TEM-68	yes	Beta-lactam	TEM-68	CAB92324.1	AJ239002.1	TEM beta-lactamase	cephalosporin;monobactam;penam;penem	antibiotic inactivation	TEM-68	Beta-lactam	0	0	0	0	0	0	0	0	0	0	0	0	0	0	0	0	0	0	0	0	0	0	0	0	0	0	0	0	0	0	0	0	0	0	0	0	0	0	0
TEM-7	yes	Beta-lactam	TEM-7	AAO33760.1	AF527798.1	TEM beta-lactamase	cephalosporin;monobactam;penam;penem	antibiotic inactivation	TEM-7	Beta-lactam	0	0	0	0	0	0	0	0	0	0	0	0	0	0	0	0	0	0	0	0	0	10.1615	0	0	0	0	0	0	0	0	0	0	0	0	0	0	0	0	0
TEM-70	yes	Beta-lactam	TEM-70	AAF01046.1	AF188199.1	TEM beta-lactamase	cephalosporin;monobactam;penam;penem	antibiotic inactivation	TEM-70	Beta-lactam	0	85.5851	79.8791	28.5536	140.691	0	0	0	60.8723	83.6441	179.83	18.9022	0	64.3597	66.1337	20.4813	0	0	26.3964	38.0871	99.9605	459.736	0	119.073	62.3907	16.3036	0	78.0256	267.718	0	0	0	125.865	0	135.619	0	0	0	197.404
TEM-71	yes	Beta-lactam	TEM-71	AAL03985.1	AF203816.1	TEM beta-lactamase	cephalosporin;monobactam;penam;penem	antibiotic inactivation	TEM-71	Beta-lactam	0	0	0	0	0	0	0	0	0	0	38.6732	0	0	0	0	0	0	0	0	0	0	0	0	0	0	0	0	0	0	0	0	0	0	0	0	0	0	0	0
TEM-72	yes	Beta-lactam	TEM-72	AAF19151.1	AF157553.1	TEM beta-lactamase	cephalosporin;monobactam;penam;penem	antibiotic inactivation	TEM-72	Beta-lactam	0	0	0	0	0	0	0	0	0	0	0	0	0	0	0	0	0	0	0	0	0	0	0	0	0	0	0	0	0	0	0	0	0	0	0	0	0	0	0
TEM-73	yes	Beta-lactam	TEM-73	CAB65358.1	AJ012256.1	TEM beta-lactamase	cephalosporin;monobactam;penam;penem	antibiotic inactivation	TEM-73	Beta-lactam	0	0	15.7139	0	0	0	0	0	0	22.6831	23.2039	45.3653	0	0	0	0	0	0	0	0	0	43.8944	0	0	0	0	0	26.6429	33.4647	0	0	0	0	0	0	0	0	0	29.5736
TEM-75	yes	Beta-lactam	TEM-75	AAN05028.1	AY130284.1	TEM beta-lactamase	cephalosporin;monobactam;penam;penem	antibiotic inactivation	TEM-75	Beta-lactam	0	0	0	0	0	0	0	0	0	0	0	0	0	0	0	0	0	0	0	0	0	0	0	0	0	0	0	0	0	0	0	0	0	0	0	0	0	0	0
TEM-76	yes	Beta-lactam	TEM-76	AAF05613.1	AF190694.1	TEM beta-lactamase	cephalosporin;monobactam;penam;penem	antibiotic inactivation	TEM-76	Beta-lactam	0	84.3078	56.3082	28.5536	129.345	0	0	0	55.1655	58.1255	121.82	32.1338	0	54.4582	88.1783	18.0717	41.882	0	37.2655	43.0549	93.3842	412.376	0	159.769	83.6035	0	0	87.541	244.438	0	0	0	73.1774	0	134.235	0	0	0	144.911
TEM-78	yes	Beta-lactam	TEM-78	AAF05612.1	AF190693.1	TEM beta-lactamase	cephalosporin;monobactam;penam;penem	antibiotic inactivation	TEM-78	Beta-lactam	0	0	0	0	0	0	0	0	0	0	0	0	0	0	0	0	0	0	0	0	0	0	0	0	0	0	0	0	0	0	0	0	0	0	0	0	0	0	0
TEM-79	yes	Beta-lactam	TEM-79	AAF05611.1	AF190692.1	TEM beta-lactamase	cephalosporin;monobactam;penam;penem	antibiotic inactivation	TEM-79	Beta-lactam	0	48.5408	26.1899	0	52.1917	0	0	0	0	28.3539	85.081	13.2316	0	0	0	0	23.9326	0	0	19.8715	56.5566	283.003	0	114.551	53.656	0	0	41.8674	176.054	0	0	0	73.1774	0	87.1837	0	0	0	110.901
TEM-8	yes	Beta-lactam	TEM-8	CAA46344.1	X65252.1	TEM beta-lactamase	cephalosporin;monobactam;penam;penem	antibiotic inactivation	TEM-8	Beta-lactam	0	0	0	0	0	0	0	0	0	0	0	0	0	0	0	0	0	0	0	0	0	0	0	0	0	0	0	0	0	0	0	0	0	0	0	0	0	0	0
TEM-80	yes	Beta-lactam	TEM-80	AAM15527.1	AF347054.1	TEM beta-lactamase	cephalosporin;monobactam;penam;penem	antibiotic inactivation	TEM-80	Beta-lactam	0	0	0	0	0	0	0	0	0	0	0	22.6827	0	0	0	0	0	0	0	0	0	0	0	0	0	0	0	0	0	0	0	0	0	0	0	0	0	0	0
TEM-81	yes	Beta-lactam	TEM-81	AAL29433.1	AF427127.1	TEM beta-lactamase	cephalosporin;monobactam;penam;penem	antibiotic inactivation	TEM-81	Beta-lactam	0	0	0	0	0	0	0	0	0	0	0	0	0	0	0	0	0	0	0	0	0	0	0	0	0	0	0	0	0	0	0	0	0	0	0	0	0	0	0
TEM-82	yes	Beta-lactam	TEM-82	AAL29434.1	AF427128.1	TEM beta-lactamase	cephalosporin;monobactam;penam;penem	antibiotic inactivation	TEM-82	Beta-lactam	0	0	0	0	31.7689	0	0	0	0	0	0	54.8164	0	0	0	0	0	0	0	0	0	93.5644	0	0	0	0	0	0	0	0	0	0	0	0	0	0	0	0	39.9244
TEM-83	yes	Beta-lactam	TEM-83	AAL29435.1	AF427129.1	TEM beta-lactamase	cephalosporin;monobactam;penam;penem	antibiotic inactivation	TEM-83	Beta-lactam	0	0	0	0	0	0	0	0	0	0	0	0	0	0	0	0	0	0	0	0	0	0	0	0	0	0	0	0	0	0	0	0	0	0	0	0	0	0	0
TEM-84	yes	Beta-lactam	TEM-84	AAL29436.1	AF427130.1	TEM beta-lactamase	cephalosporin;monobactam;penam;penem	antibiotic inactivation	TEM-84	Beta-lactam	0	0	0	0	0	0	0	0	0	0	30.9385	0	0	0	0	0	0	0	0	0	0	0	0	0	0	0	0	0	0	0	0	0	0	0	0	0	0	0	0
TEM-85	yes	Beta-lactam	TEM-85	CAC43229.1	AJ277414.1	TEM beta-lactamase	cephalosporin;monobactam;penam;penem	antibiotic inactivation	TEM-85	Beta-lactam	0	0	0	0	0	0	0	0	0	0	0	0	0	0	0	0	0	0	0	0	0	0	0	0	0	0	0	0	0	0	0	0	0	0	0	0	0	0	0
TEM-86	yes	Beta-lactam	TEM-86	CAC43230.1	AJ277415.1	TEM beta-lactamase	cephalosporin;monobactam;penam;penem	antibiotic inactivation	TEM-86	Beta-lactam	0	0	0	0	0	0	0	0	0	0	0	0	0	0	0	0	0	0	0	0	0	0	0	0	0	0	0	0	0	0	0	0	0	0	0	0	0	0	0
TEM-87	yes	Beta-lactam	TEM-87	AAG44570.1	AF250872.1	TEM beta-lactamase	cephalosporin;monobactam;penam;penem	antibiotic inactivation	TEM-87	Beta-lactam	0	0	0	0	0	0	0	0	0	0	0	0	0	0	0	0	0	0	0	0	0	0	0	0	0	0	0	0	0	0	0	0	0	0	0	0	0	0	0
TEM-88	yes	Beta-lactam	TEM-88	AAK14792.1	AY027590.1	TEM beta-lactamase	cephalosporin;monobactam;penam;penem	antibiotic inactivation	TEM-88	Beta-lactam	0	0	0	0	0	0	0	0	0	0	56.0761	0	0	0	56.3361	0	0	0	0	0	0	181.353	0	0	0	0	0	0	0	0	0	0	0	0	0	0	0	0	76.1521
TEM-9	yes	Beta-lactam	TEM-9	WP_102607453.1	NG_056168.1	TEM beta-lactamase	cephalosporin;monobactam;penam;penem	antibiotic inactivation	TEM-9	Beta-lactam	0	0	0	0	0	0	0	0	0	0	0	0	0	0	0	0	0	0	0	0	0	0	0	0	0	0	0	0	0	0	0	0	0	0	0	0	0	0	0
TEM-90	yes	Beta-lactam	TEM-90	AAK30619.1	AF351241.1	TEM beta-lactamase	cephalosporin;monobactam;penam;penem	antibiotic inactivation	TEM-90	Beta-lactam	0	0	0	0	0	0	0	0	0	0	0	56.7067	0	0	0	0	0	0	0	0	0	122.442	0	0	24.9563	0	0	0	0	0	0	0	0	0	0	0	0	0	0
TEM-91	yes	Beta-lactam	TEM-91	BAB16308.1	AB049569.1	TEM beta-lactamase	cephalosporin;monobactam;penam;penem	antibiotic inactivation	TEM-91	Beta-lactam	0	0	0	0	0	0	0	0	0	0	0	0	0	0	0	0	0	0	0	0	0	0	0	0	0	0	0	0	0	0	0	0	0	0	0	0	0	0	0
TEM-93	yes	Beta-lactam	TEM-93	CAC85660.1	AJ318093.1	TEM beta-lactamase	cephalosporin;monobactam;penam;penem	antibiotic inactivation	TEM-93	Beta-lactam	0	0	0	0	0	0	0	0	0	0	0	33.0789	0	0	31.8422	0	0	0	0	0	0	0	0	0	0	0	0	0	0	0	0	0	0	0	0	0	0	0	0
TEM-95	yes	Beta-lactam	TEM-95	CAC67290.1	AJ308558.1	TEM beta-lactamase	cephalosporin;monobactam;penam;penem	antibiotic inactivation	TEM-95	Beta-lactam	0	97.0817	60.2367	36.9517	113.46	0	0	0	57.0678	53.8724	116.019	26.4631	0	44.5567	36.7409	16.8669	31.9101	13.1727	35.7128	39.743	99.9605	348.845	0	159.769	72.3732	23.976	0	95.1532	280.813	0	0	0	105.376	0	149.458	0	0	0	164.134
TEM-96	yes	Beta-lactam	TEM-96	AAM22276.1	AY092401.1	TEM beta-lactamase	cephalosporin;monobactam;penam;penem	antibiotic inactivation	TEM-96	Beta-lactam	0	0	31.4278	0	0	0	0	0	0	17.0123	0	80.3344	0	0	0	0	0	0	15.5273	0	0	103.96	0	0	0	0	0	26.6429	69.8394	0	0	0	0	0	35.9806	0	0	0	33.2703
TEM-98	yes	Beta-lactam	TEM-98	WP_063865138.1	NG_050307.1	TEM beta-lactamase	cephalosporin;monobactam;penam;penem	antibiotic inactivation	TEM-98	Beta-lactam	0	0	27.4993	0	0	0	0	0	0	17.0123	0	53.8713	0	0	0	0	0	0	0	18.2156	0	142.079	0	0	31.1953	0	0	0	64.0195	0	0	0	0	0	0	0	0	0	61.3653
TEM-99	yes	Beta-lactam	TEM-99	WP_063865144.1	NG_050308.1	TEM beta-lactamase	cephalosporin;monobactam;penam;penem	antibiotic inactivation	TEM-99	Beta-lactam	0	33.2121	0	0	0	0	0	0	0	49.6194	0	0	0	0	0	0	0	0	27.9491	0	52.6108	272.607	0	105.508	0	0	0	51.3827	157.139	0	0	0	0	0	117.629	0	0	0	0
tet(32)	yes	Tetracycline	tet(32)	ACH87088.1	EU722333.1	tetracycline-resistant ribosomal protection protein	tetracycline antibiotic	antibiotic target protection	tet(32)	Tetracycline	0	3840.82	0	226.715	0	0	0	0	6164.1	0	1647.54	0	0	0	0	277.698	1377.31	0	0	0	0	0	0	0	0	0	0	2043.91	0	0	0	0	0	0	0	0	0	0	0
tet(33)	no	Tetracycline	tet(33)	CAD12227.2	AJ420072.1	major facilitator superfamily (MFS) antibiotic efflux pump	tetracycline antibiotic	antibiotic efflux
tet(35)	no	Tetracycline	tet(35)	AAK37619.1	AF353562.1	ATP-binding cassette (ABC) antibiotic efflux pump	tetracycline antibiotic	antibiotic efflux
tet(38)	no	Tetracycline	tet(38)	AAV80464.1	AY825285.1	major facilitator superfamily (MFS) antibiotic efflux pump	tetracycline antibiotic	antibiotic efflux
tet(39)	no	Tetracycline	tet(39)	AAW66497.1	AY743590.1	major facilitator superfamily (MFS) antibiotic efflux pump	tetracycline antibiotic	antibiotic efflux
tet(40)	no	Tetracycline	tet(40)	CAM12479.1	AM419751.1	major facilitator superfamily (MFS) antibiotic efflux pump	tetracycline antibiotic	antibiotic efflux
tet(41)	no	Tetracycline	tet(41)	AAP93922.1	AY264780.2	major facilitator superfamily (MFS) antibiotic efflux pump	tetracycline antibiotic	antibiotic efflux
tet(44)	yes	Tetracycline	tet(44)	CBH51823.1	FN594949.1	tetracycline-resistant ribosomal protection protein	tetracycline antibiotic	antibiotic target protection	tet(44)	Tetracycline	0	0	0	0	0	0	0	0	0	0	0	0	0	0	0	0	0	0	0	0	0	0	0	0	0	0	0	0	0	0	0	0	0	0	143.75	0	0	0	0
tet(57)	yes	Tetracycline	tet(57)	AJO67548.1	KP137702.1	tetracycline-resistant ribosomal protection protein	tetracycline antibiotic	antibiotic target protection	tet(57)	Tetracycline	0	0	0	0	0	0	0	0	0	0	0	0	0	0	0	0	0	0	0	0	0	0	0	0	0	0	0	0	0	0	0	0	0	0	0	0	0	0	0
tet(A)	no	Tetracycline	tet(A)	AAN06707.1	AF534183.1	major facilitator superfamily (MFS) antibiotic efflux pump	tetracycline antibiotic	antibiotic efflux
tet(B)	no	Tetracycline	tet(B)	BAC67143.1	AB089595.1	major facilitator superfamily (MFS) antibiotic efflux pump	tetracycline antibiotic	antibiotic efflux
tet(C)	no	Tetracycline	tet(C)	AAK97755.1	AY043299.1	major facilitator superfamily (MFS) antibiotic efflux pump	tetracycline antibiotic	antibiotic efflux
tet(D)	no	Tetracycline	tet(D)	AAL75563.1	AF467077.1	major facilitator superfamily (MFS) antibiotic efflux pump	tetracycline antibiotic	antibiotic efflux
tet(G)	no	Tetracycline	tet(G)	AAD25538.1	AF133139.1	major facilitator superfamily (MFS) antibiotic efflux pump	tetracycline antibiotic	antibiotic efflux
tet(H)	no	Tetracycline	tet(H)	CAA75663.1	Y15510.1	major facilitator superfamily (MFS) antibiotic efflux pump	tetracycline antibiotic	antibiotic efflux
tet(J)	no	Tetracycline	tet(J)	AAD12753.1	AF038993.1	major facilitator superfamily (MFS) antibiotic efflux pump	tetracycline antibiotic	antibiotic efflux
tet(K)	no	Tetracycline	tet(K)	AAB28795.1	S67449.1	major facilitator superfamily (MFS) antibiotic efflux pump	tetracycline antibiotic	antibiotic efflux
tet(L)	no	Tetracycline	tet(L)	AAA22851.1	M11036.1	major facilitator superfamily (MFS) antibiotic efflux pump	tetracycline antibiotic	antibiotic efflux
tet(M)	yes	Tetracycline	tet(M)	BAB82500.1	AB039845.1	tetracycline-resistant ribosomal protection protein	tetracycline antibiotic	antibiotic target protection	tet(M)	Tetracycline	2076.57	1842.22	727.573	956.572	3278.7	22527.2	1821.03	2803.89	13002.1	1100.48	14001.5	523.845	1428.08	0	924.854	225.832	677.922	732.483	59.882	37.8723	1068.75	299.402	30695.4	2422.45	12.87	53.7586	909.848	1484.93	1361.06	180.668	5428.22	38.3421	20098.8	0	3059.45	81.6773	297.366	13598	1208.49
tet(O)	yes	Tetracycline	tet(O)	AAA23033.2	M18896.2	tetracycline-resistant ribosomal protection protein	tetracycline antibiotic	antibiotic target protection	tet(O)	Tetracycline	0	1207.52	17.6168	2069.81	16388.4	0	642.259	0	19527	0	4483.04	0	5686.35	0	77.9865	1015.7	7431.2	64.322	20.8891	0	225.31	7474.18	0	89.8957	0	0	330.775	4413.81	14295	29.3533	322.649	0	10435.3	0	718.63	0	0	0	0
tet(O/32/O)	yes	Tetracycline	tet(O/32/O)	CAC41371.2	AJ295238.3	tetracycline-resistant ribosomal protection protein	tetracycline antibiotic	antibiotic target protection	tet(O/32/O)	Tetracycline	0	1819.88	0	517.453	0	0	0	0	5932.93	0	1533.08	0	0	0	0	314.436	1943.43	0	0	0	0	0	0	0	0	0	0	1673.53	0	0	0	0	0	0	0	0	0	0	0
tet(O/M/O)	yes	Tetracycline	tet(O/M/O)	AAR29485.1	AY394560.1	tetracycline-resistant ribosomal protection protein	tetracycline antibiotic	antibiotic target protection	tet(O/M/O)	Tetracycline	0	532.732	0	892.55	6878.95	0	269.638	0	8461.35	0	2741.85	0	0	0	31.8536	419.248	3259.93	102.39	18.1039	0	173.406	3387.18	0	0	0	0	139.342	1752.89	6279.38	29.7667	85.2282	0	6010.49	0	387.861	0	0	0	0
tet(O/W)	yes	Tetracycline	tet(O/W)	AAR29969.1	AY485122.1	tetracycline-resistant ribosomal protection protein	tetracycline antibiotic	antibiotic target protection	tet(O/W)	Tetracycline	0	0	704.084	0	969.769	0	114.056	0	435.906	2659.33	4458.76	389.493	0	10585.4	240.55	392.775	241.476	450.254	0	0	163.969	0	0	0	0	0	1182.89	1602.7	0	472.547	0	232.308	22120.3	0	2278.76	0	0	0	0
tet(O/W/32/O)	yes	Tetracycline	tet(O/W/32/O)	ABF69686.1	DQ525023.1	tetracycline-resistant ribosomal protection protein	tetracycline antibiotic	antibiotic target protection	tet(O/W/32/O)	Tetracycline	0	612.928	0	0	1605.77	0	0	0	1122.61	0	2653.4	0	0	0	0	382.51	686.865	0	0	0	0	0	0	0	0	0	0	1261.33	0	0	0	0	12198.2	0	2541.89	0	0	0	0
tet(O/W/O)	yes	Tetracycline	tet(O/W/O)	AAO42740.1	AY196920.1	tetracycline-resistant ribosomal protection protein	tetracycline antibiotic	antibiotic target protection	tet(O/W/O)	Tetracycline	0	130.605	593.098	0	1511.13	0	119.593	0	0	0	1468.91	0	0	0	0	345.772	594.746	311.765	226.298	0	0	0	0	0	0	0	1070.89	569.221	0	253.017	0	0	5375.18	0	1259.77	0	0	0	0
tet(Q)	yes	Tetracycline	tet(Q)	CAA79727.1	Z21523.1	tetracycline-resistant ribosomal protection protein	tetracycline antibiotic	antibiotic target protection	tet(Q)	Tetracycline	0	391.126	9694.9	19326.8	0	0	1016.2	0	0	549.101	26057	0	0	47663.7	5207.16	0	5211.51	0	0	0	0	0	0	0	0	0	0	148506	17.1348	119.831	0	0	0	0	0	0	0	0	0
tet(S)	yes	Tetracycline	tet(S)	AAA25293.1	L09756.1	tetracycline-resistant ribosomal protection protein	tetracycline antibiotic	antibiotic target protection	tet(S)	Tetracycline	0	0	0	0	180.568	0	0	0	166.676	0	0	0	0	0	0	0	0	404.359	0	0	0	0	0	0	0	0	0	45.0896	32.5219	0	2769.38	0	0	0	0	0	0	0	0
tet(T)	yes	Tetracycline	tet(T)	AAF01499.1	L42544.1	tetracycline-resistant ribosomal protection protein	tetracycline antibiotic	antibiotic target protection	tet(T)	Tetracycline	0	0	0	25.1377	0	0	0	0	0	0	0	0	0	0	57.1438	0	0	0	0	0	0	0	0	0	0	0	0	0	0	0	0	0	0	0	0	0	0	0	0
tet(U)	no	Tetracycline	tet(U)	AAB08924.1	U01917.1	major facilitator superfamily (MFS) antibiotic efflux pump	tetracycline antibiotic	antibiotic efflux
tet(W)	yes	Tetracycline	tet(W)	CAA10975.1	AJ222769.3	tetracycline-resistant ribosomal protection protein	tetracycline antibiotic	antibiotic target protection	tet(W)	Tetracycline	0	3045.16	32458.9	0	14994.3	90.6781	1152.19	568.94	428.228	68580.7	7599.48	71508.3	7711.63	74244.6	3344.63	70819.5	1386.25	83432.2	6411.55	0	4762.77	0	74.4574	958.437	4419.46	76.1221	36301.5	5940.56	21.5316	89191.9	154.222	28095.7	37073.7	221.867	50702.5	52.1636	0	6.35058	8.95179
tet(W/32/O)	yes	Tetracycline	tet(W/32/O)	AAL09826.1	AY049983.2	tetracycline-resistant ribosomal protection protein	tetracycline antibiotic	antibiotic target protection	tet(W/32/O)	Tetracycline	0	0	48.7397	0	0	0	0	0	0	146.222	544.554	96.6317	0	1249.92	0	99.4094	0	91.2322	0	0	0	0	0	0	0	0	52.9587	192.016	0	99.2225	0	0	2446.72	0	1596.13	0	0	0	0
tet(W/N/W)	yes	Tetracycline	tet(W/N/W)	AMP42147.1	KU736867.1	tetracycline-resistant ribosomal protection protein	tetracycline antibiotic	antibiotic target protection	tet(W/N/W)	Tetracycline	0	0	3704.81	0	7996.27	0	577.479	405.699	0	25787.2	11557	7792.41	9529.18	37750.6	857.851	7289.3	663.612	9234.14	3662.55	0	1478.67	0	0	0	506.408	0	10608.2	4558.89	0	9840.39	0	2708.31	55775.9	0	21659.4	83.05	0	0	0
tet(X)	yes	Tetracycline	tet(X)	AAA27471.1	M37699.1	tetracycline inactivation enzyme	glycylcycline;tetracycline antibiotic	antibiotic inactivation	tet(X)	Tetracycline	0	0	0	0	0	0	0	0	0	0	0	0	0	0	0	0	0	0	0	0	0	0	0	0	0	0	0	0	0	0	0	0	0	0	0	0	0	0	0
tet(X4)	yes	Tetracycline	tet(X4)	QBQ69719.1	MK134376.1	tetracycline inactivation enzyme	glycylcycline;tetracycline antibiotic	antibiotic inactivation	tet(X4)	Tetracycline	0	0	0	0	0	0	0	0	0	0	0	0	0	0	0	0	0	0	0	0	0	0	0	0	0	0	0	0	0	0	0	0	0	0	0	0	0	0	0
tet(X5)	yes	Tetracycline	tet(X5)	WP_150378267.1	NZ_CP040912.1	tetracycline inactivation enzyme	tetracycline antibiotic	antibiotic inactivation	tet(X5)	Tetracycline	0	0	0	0	0	0	0	0	0	0	0	0	0	0	0	0	0	0	0	0	0	0	0	0	0	0	0	0	0	0	0	0	0	0	0	0	0	0	0
tet(X6)	yes	Tetracycline	tet(X6)	QIM09823.1	MN507533.1	tetracycline inactivation enzyme	tetracycline antibiotic	antibiotic inactivation	tet(X6)	Tetracycline	0	0	0	0	0	0	0	0	0	0	0	0	0	0	0	0	0	0	0	0	0	0	0	0	0	0	0	0	0	0	0	0	0	0	0	0	0	0	0
tetA(46)	no	Tetracycline	tetA(46)	AET10444.1	HQ652506.1	ATP-binding cassette (ABC) antibiotic efflux pump	tetracycline antibiotic	antibiotic efflux
tetA(60)	no	Tetracycline	tetA(60)	ANZ79240.1	KX000272.1	ATP-binding cassette (ABC) antibiotic efflux pump	tetracycline antibiotic	antibiotic efflux
tetA(P)	no	Tetracycline	tetA(P)	AAA20116.1	L20800.1	major facilitator superfamily (MFS) antibiotic efflux pump	tetracycline antibiotic	antibiotic efflux
tetB(46)	no	Tetracycline	tetB(46)	AET10445.1	HQ652506.1	ATP-binding cassette (ABC) antibiotic efflux pump	tetracycline antibiotic	antibiotic efflux
tetB(60)	no	Tetracycline	tetB(60)	ANZ79241.1	KX000273.1	ATP-binding cassette (ABC) antibiotic efflux pump	tetracycline antibiotic	antibiotic efflux
tetB(P)	yes	Tetracycline	tetB(P)	AAA20117.1	L20800.1	tetracycline-resistant ribosomal protection protein	tetracycline antibiotic	antibiotic target protection	tetB(P)	Tetracycline	0	832.033	0	0	52.8589	1258.44	21.1633	0	0	0	0	0	1119.72	0	0	0	68.3709	0	0	0	0	0	0	0	0	0	0	0	0	0	0	0	0	0	0	0	0	0	23.7212
TolC	no	Multi-drug	TolC	ACN32294.1	FJ768952.1	ATP-binding cassette (ABC) antibiotic efflux pump;major facilitator superfamily (MFS) antibiotic efflux pump;resistance-nodulation-cell division (RND) antibiotic efflux pump	aminocoumarin antibiotic;aminoglycoside antibiotic;carbapenem;cephalosporin;cephamycin;disinfecting agents and antiseptics;fluoroquinolone antibiotic;glycylcycline;macrolide antibiotic;penam;penem;peptide antibiotic;phenicol antibiotic;rifamycin antibiotic;tetracycline antibiotic	antibiotic efflux
TriB	no	Antiseptics	TriB	AAG03547.1	AE004091.2	resistance-nodulation-cell division (RND) antibiotic efflux pump	disinfecting agents and antiseptics	antibiotic efflux
tva(A)	yes	Pleuromutilin antibiotic	tva(A)	SOX29786.1	LT970863.1	Miscellaneous ABC-F subfamily ATP-binding cassette ribosomal protection proteins	pleuromutilin antibiotic	antibiotic target protection	tva(A)	Pleuromutilin antibiotic	0	0	0	0	0	0	0	0	0	0	0	0	0	0	0	0	0	0	0	0	0	0	0	0	0	0	0	0	0	0	0	0	0	0	0	0	0	0	0
ugd	no	Peptide antibiotic	ugd	AAC75089.1	U00096.1	pmr phosphoethanolamine transferase	peptide antibiotic	antibiotic target alteration
vanC	no	Glycopeptide	vanC	AAA24786.1	AF162694.1	Van ligase;glycopeptide resistance gene cluster	glycopeptide antibiotic	antibiotic target alteration
vanD	yes	Glycopeptide	vanD	AAM09849.1	AY082011.1	Van ligase;glycopeptide resistance gene cluster	glycopeptide antibiotic	antibiotic target alteration	vanD	Glycopeptide	0	0	0	0	0	0	0	0	0	0	0	0	0	0	0	0	0	0	0	0	0	0	0	0	0	0	0	0	0	0	0	0	0	0	0	0	0	0	0
vanG	yes	Glycopeptide	vanG	ABA71731.1	DQ212986.1	Van ligase;glycopeptide resistance gene cluster	glycopeptide antibiotic	antibiotic target alteration	vanG	Glycopeptide	0	0	0	0	0	0	0	0	0	0	0	0	0	0	0	0	0	0	0	0	0	0	0	0	0	0	0	0	0	0	0	0	0	0	0	0	0	0	0
Vang_ACT_CHL	yes	Phenicol	Vibrio anguillarum chloramphenicol acetyltransferase	AAB23649.1	S48276.1	chloramphenicol acetyltransferase (CAT)	phenicol antibiotic	antibiotic inactivation	Vang_ACT_CHL	Phenicol	0	0	0	0	0	0	0	0	0	0	0	0	0	0	0	0	0	0	0	0	0	0	0	0	0	0	0	0	0	0	0	0	0	0	0	0	0	0	0
vanR_in_vanC_cl	no	Glycopeptide	vanR gene in vanC cluster	AAF86641.1	AF162694.1	glycopeptide resistance gene cluster;vanR	glycopeptide antibiotic	antibiotic target alteration
vanR_in_vanD_cl	yes	Glycopeptide	vanR gene in vanD cluster	AAM09851.1	AY082011.1	glycopeptide resistance gene cluster;vanR	glycopeptide antibiotic	antibiotic target alteration	vanR_in_vanD_cl	Glycopeptide	0	0	0	0	0	0	0	0	0	0	0	0	0	0	0	0	0	0	0	0	0	0	0	0	0	0	0	0	0	0	0	0	0	0	0	0	0	0	0
vanR_in_vanG_cl	yes	Glycopeptide	vanR gene in vanG cluster	ABA71727.1	DQ212986.1	glycopeptide resistance gene cluster;vanR	glycopeptide antibiotic	antibiotic target alteration	vanR_in_vanG_cl	Glycopeptide	0	0	0	0	0	0	0	0	0	0	0	0	0	0	0	0	0	0	0	0	0	0	0	0	0	0	0	0	0	0	0	0	0	0	0	0	0	0	0
vanR_in_vanN_cl	no	Glycopeptide	vanR gene in vanN cluster	AEP40503.1	JF802084.1	glycopeptide resistance gene cluster;vanR	glycopeptide antibiotic	antibiotic target alteration
vanR_in_vanO_cl	no	Glycopeptide	vanR gene in vanO cluster	AHA41505.1	KF478993.1	glycopeptide resistance gene cluster;vanR	glycopeptide antibiotic	antibiotic target alteration
vanS_in_vanC_cl	no	Glycopeptide	vanS gene in vanC cluster	AAF86642.1	AF162694.1	glycopeptide resistance gene cluster;vanS	glycopeptide antibiotic	antibiotic target alteration
vanS_in_vanD_cl	no	Glycopeptide	vanS gene in vanD cluster	ACM47284.1	EU999036.1	glycopeptide resistance gene cluster;vanS	glycopeptide antibiotic	antibiotic target alteration
vanT_in_vanC_cl	no	Glycopeptide	vanT gene in vanC cluster	AAD22403.1	AF162694.1	glycopeptide resistance gene cluster;vanT	glycopeptide antibiotic	antibiotic target alteration
vanT_in_vanG_cl	no	Glycopeptide	vanT gene in vanG cluster	ABA71733.1	DQ212986.1	glycopeptide resistance gene cluster;vanT	glycopeptide antibiotic	antibiotic target alteration
vanW_in_vanG_cl	yes	Glycopeptide	vanW gene in vanG cluster	ABA71730.1	DQ212986.1	glycopeptide resistance gene cluster;vanW	glycopeptide antibiotic	antibiotic target alteration	vanW_in_vanG_cl	Glycopeptide	0	0	0	0	0	0	0	0	0	0	0	0	0	0	0	0	0	0	0	0	0	0	0	0	0	0	0	0	0	0	0	0	0	0	0	0	0	0	0
vanX_in_vanD_cl	yes	Glycopeptide	vanX gene in vanD cluster	AAM09852.1	AY082011.1	glycopeptide resistance gene cluster;vanX	glycopeptide antibiotic	antibiotic target alteration	vanX_in_vanD_cl	Glycopeptide	0	0	0	0	0	0	0	0	0	0	0	0	0	0	0	0	0	0	0	0	0	0	0	0	0	0	0	0	0	0	0	0	0	0	0	0	0	0	0
vanXY_in_vanC	no	Glycopeptide	vanXY gene in vanC cluster	AAF61331.1	AF162694.1	glycopeptide resistance gene cluster;vanXY	glycopeptide antibiotic	antibiotic target alteration
vanXY_in_vanG	yes	Glycopeptide	vanXY gene in vanG cluster	ABA71732.1	DQ212986.1	glycopeptide resistance gene cluster;vanXY	glycopeptide antibiotic	antibiotic target alteration	vanXY_in_vanG	Glycopeptide	0	0	0	0	0	0	0	0	0	0	0	0	0	0	0	0	0	0	0	0	0	0	0	0	0	0	0	0	0	0	0	0	0	0	0	0	0	0	0
VHH-1	yes	Beta-lactam	VHH-1	WP_063865164.1	NG_050334.1	VHH beta-lactamase	carbapenem;cephalosporin;penam	antibiotic inactivation	VHH-1	Beta-lactam	26.4104	0	10.5866	0	0	34.7387	0	0	0	0	0	0	0	0	0	0	0	0	0	0	0	0	0	0	0	42.6434	0	0	52.9329	0	0	0	32.5382	0	0	0	0	40.5483	0
VHW-1	yes	Beta-lactam	VHW-1	WP_063865165.1	NG_050335.1	VHW beta-lactamase	carbapenem;cephalosporin;penam	antibiotic inactivation	VHW-1	Beta-lactam	0	0	0	0	0	49.8574	0	0	0	0	0	20.5066	0	0	0	0	0	0	0	0	0	0	0	0	0	25.5381	0	0	50.2246	0	0	0	0	0	16.3781	0	0	38.797	0
YajC	no	Multi-drug	YajC	TKW44661.1	VAOQ01003483.1	resistance-nodulation-cell division (RND) antibiotic efflux pump	cephalosporin;disinfecting agents and antiseptics;fluoroquinolone antibiotic;glycopeptide antibiotic;glycylcycline;oxazolidinone antibiotic;penam;phenicol antibiotic;rifamycin antibiotic;tetracycline antibiotic	antibiotic efflux
YojI	no	Peptide antibiotic	YojI	AAC75271.1	U00096.3	ATP-binding cassette (ABC) antibiotic efflux pump	peptide antibiotic	antibiotic efflux
[truncated: 211 more columns]
