# Supplementary material for: Metabolic reprogramming of the infant gut by bifidobacteria-based probiotics drives exclusion of antibiotic-resistant pathobionts
Source: Cell Rep Med. 2026 Apr 20;7(5):102752. doi: 10.1016/j.xcrm.2026.102752 (PMC13198307; doi:10.1016/j.xcrm.2026.102752)
Supplement: Table S12. Description of ESBL-E isolates, detected ESBL genes, and corresponding metagenomes [file mmc11.xlsx]

## Sheet: Table_S12_ESBL-E
Table S12 part A - ESBL-E isolates
sample_name	isolate_name	bioproject_accession	biosample_accession	read_accession	species	country	collection_date	host	host_disease	isolation_source	clinically_relevant_ARGs_in_isolate_assembly	clinically_relevant_ARGs_in_metagenome_assembly	ESBL_genes_isolate	ESBL_genes_metagenome
6M_A-1374	PRO_A-1374-6M-A_ESBL	PRJNA1370689	SAMN53669746	SRR36307748	Escherichia coli	Tanzania	2022-10-11	Homo sapiens	healthy	faeces	TEM-1, SHV-12, CTX-M-15, sul2, dfrA14, APH(6)-Id	TEM-1, SHV-12, CTX-M-15, sul2, dfrA14, APH(6)-Id, dfrA7, QnrS1, EC-13, dfrA1, aadA, ErmB	SHV-12, CTX-M-15	SHV-12, CTX-M-15
6M_A-1389	PRO_A-1389-6M-A_ESBL	PRJNA1370689	SAMN53669747	SRR36307747	Shigella dysenteriae	Tanzania	2022-10-05	Homo sapiens	healthy	faeces	TEM-1, CTX-M-15, sul2, dfrA14, APH(6)-Id, QnrS1, APH(3'')-Ib	TEM-1, sul2, dfrA14, APH(6)-Id, dfrA7, QnrS1, aadA, ErmB, APH(3'')-Ib, FosA6, arr-2, sul1, dfrA12	CTX-M-15
6M_A-1393	PRO_A-1393-6M-A_ESBL	PRJNA1370689	SAMN53669748	SRR36307746	Shigella dysenteriae	Tanzania	2022-10-09	Homo sapiens	healthy	faeces	CTX-M-15, QnrS1	TEM-1, CTX-M-15, dfrA14, APH(6)-Id, QnrS1, dfrA1, aadA, ErmB, sul1, OXA-1	CTX-M-15	CTX-M-15, ACI-1
6M_A-1401	PRO_A-1401-6M-A_ESBL	PRJNA1370689	SAMN53669749	SRR36307745	Escherichia coli	Tanzania	2022-10-05	Homo sapiens	healthy	faeces	TEM-1, CTX-M-15, sul2, APH(6)-Id, dfrA7, QnrS1, APH(3'')-Ib	TEM-1, CTX-M-15, sul2, APH(6)-Id, dfrA7, QnrS1, dfrA1, aadA, ErmB, APH(3'')-Ib	CTX-M-15	CTX-M-15
6M_A-1407	PRO_A-1407-6M-A_ESBL	PRJNA1370689	SAMN53669750	SRR36307744	Shigella dysenteriae	Tanzania	2022-10-05	Homo sapiens	healthy	faeces	TEM-1, CTX-M-15, sul2, dfrA14, APH(6)-Id, QnrS1, APH(3'')-Ib	TEM-1, CTX-M-15, sul2, dfrA14, APH(6)-Id, dfrA7, QnrS1, dfrA1, aadA, APH(3'')-Ib, sul1	CTX-M-15	CTX-M-15
6M_A-1412	PRO_A-1412-6M-A_ESBL	PRJNA1370689	SAMN53669752	SRR36307772	Escherichia coli	Tanzania	2022-10-08	Homo sapiens	healthy	faeces	TEM-1, CTX-M-15, sul2, dfrA14, APH(6)-Id, QnrS1, APH(3'')-Ib	TEM-1, CTX-M-15, sul2, dfrA14, APH(6)-Id, dfrA7, QnrS1, dfrA1, aadA, ErmB, APH(3'')-Ib, FosA6, sul1, dfrA5, aadA5, dfrA17	CTX-M-15	CTX-M-15, cepA
6M_A-1420	PRO_A-1420-6M-A_ESBL	PRJNA1370689	SAMN53669753	SRR36307771	Escherichia coli	Tanzania	2022-10-14	Homo sapiens	healthy	faeces	TEM-1, CTX-M-15, sul2, APH(6)-Id, APH(3'')-Ib, OXA-1, aadA5, dfrA17, catB3, AAC(3)-IId	TEM-1, CTX-M-15, sul2, APH(6)-Id, dfrA1, aadA, ErmB, APH(3'')-Ib, sul1, OXA-1, aadA5, dfrA17, catB3, AAC(3)-IId	CTX-M-15	CTX-M-15, ACI-1
6M_A-1422	PRO_A-1422-6M-A_ESBL	PRJNA1370689	SAMN53669754	SRR36307770	Escherichia coli	Tanzania	2022-10-06	Homo sapiens	healthy	faeces	TEM-1, CTX-M-15, sul2, dfrA14, APH(6)-Id, QnrS1, EC-13, APH(3'')-Ib	TEM-1, sul2, APH(6)-Id, dfrA1, aadA, APH(3'')-Ib, sul1, dfrA5	CTX-M-15	cepA
6M_A-1429	PRO_A-1429-6M-A_ESBL	PRJNA1370689	SAMN53669756	SRR36307768	Escherichia coli	Tanzania	2022-10-05	Homo sapiens	healthy	faeces	TEM-1, CTX-M-15, sul2, APH(6)-Id, APH(3'')-Ib, OXA-1, aadA5, dfrA17, catB3, AAC(3)-IId	TEM-1, CTX-M-15, sul2, dfrA14, APH(6)-Id, dfrA7, QnrS1, dfrA1, aadA, ErmB, sul1, OXA-1, aadA5, dfrA17, catB3, AAC(3)-IId	CTX-M-15	CTX-M-15
6M_A-1443	PRO_A-1443-6M-A_ESBL	PRJNA1370689	SAMN53669759	SRR36307765	Escherichia coli	Tanzania	2022-10-10	Homo sapiens	healthy	faeces	CTX-M-15, QnrS1, sul1, aadA5, dfrA17	TEM-1, sul2, APH(6)-Id, dfrA1, aadA, ErmB, APH(3'')-Ib, aadA5, EC-8	CTX-M-15	ACI-1
6M_A-1452	PRO_A-1452-6M-A_ESBL	PRJNA1370689	SAMN53669760	SRR36307764	Shigella dysenteriae	Tanzania	2022-10-12	Homo sapiens	healthy	faeces	TEM-1, CTX-M-15, sul2, dfrA14, APH(6)-Id, APH(3'')-Ib	TEM-1, CTX-M-15, sul2, dfrA14, APH(6)-Id, QnrS1, ErmB, APH(3'')-Ib, dfrA5	CTX-M-15	CTX-M-15
6M_A-1462	PRO_A-1462-6M-A_ESBL	PRJNA1370689	SAMN53669761	SRR36307763	Escherichia coli	Tanzania	2022-10-11	Homo sapiens	healthy	faeces	TEM-1, CTX-M-15, sul2, dfrA14, APH(6)-Id, QnrS1, APH(3'')-Ib	TEM-1, sul2, APH(6)-Id, QnrS1, APH(3'')-Ib	CTX-M-15
6M_A-1474	PRO_A-1474-6M-A_ESBL	PRJNA1370689	SAMN53669763	SRR36307760	Escherichia coli	Tanzania	2022-10-10	Homo sapiens	healthy	faeces	CTX-M-15, sul2, APH(6)-Id, APH(3'')-Ib, sul1, OXA-1, dfrA5, dfrA17, AAC(3)-IIe	TEM-1, CTX-M-15, sul2, dfrA14, APH(6)-Id, dfrA7, QnrS1, APH(3'')-Ib, sul1, OXA-1, dfrA5, aadA5, dfrA17, catB3, AAC(3)-IIe	CTX-M-15	CTX-M-15
6M_A-1478	PRO_A-1478-6M-A_ESBL	PRJNA1370689	SAMN53669764	SRR36307759	Escherichia coli	Tanzania	2022-10-15	Homo sapiens	healthy	faeces	TEM-1, CTX-M-15, sul2, APH(6)-Id, APH(3'')-Ib, OXA-1, aadA5, dfrA17, catB3, AAC(3)-IId	TEM-1, CTX-M-15, sul2, dfrA14, APH(6)-Id, QnrS1, dfrA1, ErmB, APH(3'')-Ib, sul1, dfrA12, OXA-1, aadA5, catB3, AAC(3)-IIe	CTX-M-15	CTX-M-15
6M_A-1504	PRO_A-1504-6M-A_ESBL	PRJNA1370689	SAMN53669768	SRR36307755	Escherichia coli	Tanzania	2022-10-14	Homo sapiens	healthy	faeces	TEM-1, sul2, APH(6)-Id, dfrA1, aadA, APH(3'')-Ib, CTX-M-16	TEM-1, sul2, APH(6)-Id, dfrA1, aadA, ErmB, APH(3'')-Ib, CTX-M-16	CTX-M-16	ACI-1, CTX-M-16
6M_A-1534	PRO_A-1534-6M-A_ESBL	PRJNA1370689	SAMN53669770	SRR36307753	Escherichia coli	Tanzania	2022-10-25	Homo sapiens	healthy	faeces	CTX-M-15, sul1, OXA-1, aadA5, dfrA17, catB3	TEM-1, sul2, APH(6)-Id, dfrA1, aadA, ErmB, APH(3'')-Ib, sul1, aadA5, dfrA17, catB3	CTX-M-15
6M_A-1551	PRO_A-1551-6M-A_ESBL	PRJNA1370689	SAMN53669771	SRR36307752	Escherichia coli	Tanzania	2022-10-21	Homo sapiens	healthy	faeces	TEM-1, CTX-M-15, sul2, APH(6)-Id, dfrA7, QnrS1, APH(3'')-Ib	TEM-1, CTX-M-15, sul2, dfrA14, dfrA7, dfrA1, ErmB, sul1	CTX-M-15	CTX-M-15
6M_A-2567	PRO_A-2567-6M-A_ESBL	PRJNA1370689	SAMN53669772	SRR36307750	Escherichia coli	Tanzania	2023-03-08	Homo sapiens	healthy	faeces	TEM-1, CTX-M-15, sul2, dfrA14, APH(6)-Id	TEM-1, SHV-12, CTX-M-15, sul2, dfrA14, APH(6)-Id, dfrA7, dfrA1, aadA, sul1, OXA-1, dfrA5, aadA5, dfrA17, catB3, AAC(3)-IId	CTX-M-15	SHV-12, CTX-M-15
6M_A-2576	PRO_A-2576-6M-A_ESBL	PRJNA1370689	SAMN53669773	SRR36307749	Escherichia coli	Tanzania	2023-03-10	Homo sapiens	healthy	faeces	sul2, APH(6)-Id, APH(3'')-Ib, sul1, dfrA12	TEM-1, sul2, dfrA14, APH(6)-Id, aadA, ErmB, APH(3'')-Ib, sul1, dfrA12	CTX-M-27	ACI-1
6W_A-1008	PRO_A-1008-6W-A_ESBL	PRJNA1370689	SAMN53669742	SRR36307774	Shigella dysenteriae	Tanzania	2022-03-19	Homo sapiens	healthy	faeces	TEM-1, CTX-M-15, sul2, dfrA14, APH(6)-Id, QnrS1, APH(3'')-Ib	TEM-1, CTX-M-15, sul2, dfrA14, APH(6)-Id, dfrA7, QnrS1, dfrA1, ErmB, sul1, OXA-1, dfrA17	CTX-M-15	CTX-M-15
6W_A-1010	PRO_A-1010-6W-A_ESBL	PRJNA1370689	SAMN53669743	SRR36307773	Klebsiella pneumoniae	Tanzania	2022-03-14	Homo sapiens	healthy	faeces	CTX-M-15, sul2, APH(6)-Id, dfrA7, APH(3'')-Ib, FosA6, sul1, OXA-1, AAC(3)-IIe, SHV-106, SHV-120	TEM-1, CTX-M-15, sul2, APH(6)-Id, dfrA7, APH(3'')-Ib, FosA6, sul1, OXA-1, AAC(3)-IIe, SHV-120	CTX-M-15, SHV-106	CTX-M-15
6W_A-1028	PRO_A-1028-6W-A_ESBL	PRJNA1370689	SAMN53669744	SRR36307762	Escherichia coli	Tanzania	2022-03-21	Homo sapiens	healthy	faeces	CTX-M-15, sul2, APH(6)-Id, APH(3'')-Ib, sul1, OXA-1, aadA5, dfrA17	TEM-1, CTX-M-15, sul2, dfrA14, APH(6)-Id, dfrA7, QnrS1, dfrA1, aadA, APH(3'')-Ib, FosA6, sul1, OXA-1, dfrA5, aadA5, dfrA17	CTX-M-15	CTX-M-15
6W_A-1370	PRO_A-1370-6W-A_ESBL	PRJNA1370689	SAMN53669745	SRR36307751	Escherichia coli	Tanzania	2022-05-28	Homo sapiens	healthy	faeces	TEM-1, CTX-M-15, sul2, dfrA14, APH(6)-Id, ErmB, APH(3'')-Ib, OXA-1	TEM-1, sul2, dfrA14, APH(6)-Id, dfrA7, APH(3'')-Ib, sul1	CTX-M-15	ACI-1
6W_A-1407	PRO_A-1407-6W-A_ESBL	PRJNA1370689	SAMN53669751	SRR36307743	Escherichia coli	Tanzania	2022-05-28	Homo sapiens	healthy	faeces	TEM-1, CTX-M-15, sul2, APH(6)-Id, QnrS1, APH(3'')-Ib	TEM-1, CTX-M-15, sul2, dfrA14, APH(6)-Id, dfrA7, QnrS1, APH(3'')-Ib, sul1	CTX-M-15	CTX-M-15
6W_A-1424	PRO_A-1424-6W-A_ESBL	PRJNA1370689	SAMN53669755	SRR36307769	Shigella dysenteriae	Tanzania	2022-05-26	Homo sapiens	healthy	faeces	TEM-1, CTX-M-15, sul2, APH(6)-Id, QnrS1, APH(3'')-Ib	TEM-1, sul2, dfrA14, APH(6)-Id, QnrS1, APH(3'')-Ib, FosA6, sul1	CTX-M-15	OXY-1-1
6W_A-1430	PRO_A-1430-6W-A_ESBL	PRJNA1370689	SAMN53669757	SRR36307767	Enterobacter hormaechei	Tanzania	2022-05-23	Homo sapiens	healthy	faeces	TEM-1, CTX-M-15, sul2, dfrA14, APH(6)-Id, aadA, APH(3'')-Ib, OXA-1, AAC(3)-IIe	sul2, APH(6)-Id, dfrA1, ErmB, APH(3'')-Ib, sul1	CTX-M-15
6W_A-1432	PRO_A-1432-6W-A_ESBL	PRJNA1370689	SAMN53669758	SRR36307766	Shigella dysenteriae	Tanzania	2022-05-31	Homo sapiens	healthy	faeces	TEM-1, CTX-M-15, sul2, APH(6)-Id, APH(3'')-Ib, sul1, dfrA12	TEM-1, sul2, APH(6)-Id, APH(3'')-Ib, sul1, aadA5, dfrA17	CTX-M-15
6W_A-1465	PRO_A-1465-6W-A_ESBL	PRJNA1370689	SAMN53669762	SRR36307761	Klebsiella pneumoniae	Tanzania	2022-06-03	Homo sapiens	healthy	faeces	TEM-1, CTX-M-15, sul2, dfrA14, APH(6)-Id, APH(3'')-Ib, FosA6, SHV-106, QnrB17	TEM-1, CTX-M-15, sul2, dfrA14, APH(6)-Id, dfrA7, QnrS1, dfrA1, aadA, ErmB, APH(3'')-Ib, sul1, SHV-106, QnrB17	CTX-M-15, SHV-106	CTX-M-15, SHV-106
6W_A-1482	PRO_A-1482-6W-A_ESBL	PRJNA1370689	SAMN53669765	SRR36307758	Escherichia coli	Tanzania	2022-06-02	Homo sapiens	healthy	faeces	TEM-1, SHV-12, sul1, aadA5, dfrA17	TEM-1, SHV-12, sul2, dfrA14, APH(6)-Id, ErmB, sul1, aadA5, dfrA17	SHV-12	SHV-12
6W_A-1490	PRO_A-1490-6W-A_ESBL	PRJNA1370689	SAMN53669766	SRR36307757	Escherichia coli	Tanzania	2022-05-31	Homo sapiens	healthy	faeces	TEM-1, CTX-M-15, sul2, APH(6)-Id, dfrA7, QnrS1, APH(3'')-Ib	CTX-M-15, sul2, APH(6)-Id, dfrA7, QnrS1, ErmB, APH(3'')-Ib, sul1	CTX-M-15	CTX-M-15
6W_A-1496	PRO_A-1496-6W-A_ESBL	PRJNA1370689	SAMN53669767	SRR36307756	Escherichia coli	Tanzania	2022-06-05	Homo sapiens	healthy	faeces	TEM-1, CTX-M-15, dfrA14, APH(6)-Id, APH(3'')-Ib	TEM-1, sul2, dfrA14, APH(6)-Id, dfrA7, QnrS1, dfrA1, aadA, ErmB, APH(3'')-Ib, FosA6, sul1, dfrA12, dfrA5, aadA5, dfrA17, EC-8	CTX-M-15
6W_A-1505	PRO_A-1505-6W-A_ESBL	PRJNA1370689	SAMN53669769	SRR36307754	Escherichia coli	Tanzania	2022-05-30	Homo sapiens	healthy	faeces	TEM-1, CTX-M-15, sul2, dfrA14, APH(6)-Id, QnrS1, APH(3'')-Ib	TEM-1, sul2, APH(6)-Id, dfrA1, aadA, APH(3'')-Ib, sul1	CTX-M-15
Table S12 part B - Corresponding metagenome assemblies
sample_id	contig	taxa	ARGs
6M_A-1374	ProRIDE_K12931_len=112824	Escherichia_coli	CTX-M-15
6M_A-1374	ProRIDE_K13707_len=21504	Escherichia_coli	leuO
6M_A-1374	ProRIDE_K15504_len=16309	Morganella_morganii	rsmA
6M_A-1374	ProRIDE_K18801_len=27172	Escherichia_coli	CRP
6M_A-1374	ProRIDE_K18864_len=10878	Enterococcus_faecalis	APH(3')-IIIa;SAT-4;aad(6)
6M_A-1374	ProRIDE_K21891_len=21586	Escherichia_coli	PmrF
6M_A-1374	ProRIDE_K22224_len=13022	Escherichia_coli	bacA
6M_A-1374	ProRIDE_K22702_len=124781	Flavonifractor_plautii	Erm(52)
6M_A-1374	ProRIDE_K22955_len=12218	Escherichia_coli	EC-13
6M_A-1374	ProRIDE_K26067_len=8718	Klebsiella_pneumoniae	TEM-1;tet(B)
6M_A-1374	ProRIDE_K26292_len=33700	Escherichia_coli	emrY;emrK;evgA;evgS
6M_A-1374	ProRIDE_K28040_len=40142	Enterococcus_faecium	msrC
6M_A-1374	ProRIDE_K28350_len=10854	Bifidobacterium_breve	ileS
6M_A-1374	ProRIDE_K29040_len=8974	Escherichia_coli	tet(A)
6M_A-1374	ProRIDE_K29845_len=127348	Enterococcus_faecium	AAC(6')-Ii
6M_A-1374	ProRIDE_K29986_len=44812	Escherichia_coli	mdtH;mdtG
6M_A-1374	ProRIDE_K30662_len=45034	Escherichia_coli	cpxA
6M_A-1374	ProRIDE_K30894_len=12973	Escherichia_coli	gadX;gadW;mdtF;mdtE
6M_A-1374	ProRIDE_K32931_len=29614	Escherichia_coli	emrB;emrA;emrR
6M_A-1374	ProRIDE_K3360_len=7931	Escherichia_coli	mdtC;mdtB;mdtA
6M_A-1374	ProRIDE_K344_len=8292	Lachnospiraceae_bacterium_AM25-40	vanT_gene_in_vanG_cluster
6M_A-1374	ProRIDE_K35044_len=3649	Shigella_sonnei	emrE
6M_A-1374	ProRIDE_K38821_len=34722	Escherichia_coli	marA
6M_A-1374	ProRIDE_K39881_len=44516	Escherichia_coli	mdtM
6M_A-1374	ProRIDE_K40954_len=143478	Campylobacter_jejuni	cmeR;cmeA;cmeB;cmeC;OXA-605
6M_A-1374	ProRIDE_K47411_len=37319	Escherichia_coli	mdfA
6M_A-1374	ProRIDE_K51578_len=76505	Escherichia_coli	acrB;acrA
6M_A-1374	ProRIDE_K52210_len=9488	Morganella_morganii	DHA-12
6M_A-1374	ProRIDE_K52269_len=36583	Escherichia_coli	mdtP;mdtO;mdtN
6M_A-1374	ProRIDE_K52353_len=39344	Escherichia_coli	eptA
6M_A-1374	ProRIDE_K53261_len=10715	Enterobacter_hormaechei	SAT-2
6M_A-1374	ProRIDE_K53563_len=277382	Bifidobacterium_bifidum	rpoB
6M_A-1374	ProRIDE_K53641_len=74289	Bifidobacterium_bifidum	ileS
6M_A-1374	ProRIDE_K55581_len=41569	Escherichia_coli	acrD
6M_A-1374	ProRIDE_K57188_len=8987	Morganella_morganii	catII
6M_A-1374	ProRIDE_K58155_len=23240	Escherichia_coli	YojI
6M_A-1374	ProRIDE_K59034_len=12042	Escherichia_coli	TolC
6M_A-1374	ProRIDE_K8162_len=2584	Clostridioides_difficile	CDD-2
6M_A-1374	ProRIDE_K9735_len=46281	Escherichia_coli	msbA
6M_A-1389	ProRIDE_K101_len=4596	Enterobacter_hormaechei	catI
6M_A-1389	ProRIDE_K11136_len=55096	Enterococcus_faecium	AAC(6')-Ii
6M_A-1389	ProRIDE_K11698_len=93551	Escherichia_coli	PmrF;YojI
6M_A-1389	ProRIDE_K12763_len=102366	Enterococcus_faecium	dfrG
6M_A-1389	ProRIDE_K15176_len=59735	Escherichia_coli	ugd
6M_A-1389	ProRIDE_K15300_len=67344	Escherichia_coli	eptA;mdtN;mdtO;mdtP
6M_A-1389	ProRIDE_K20383_len=55904	Enterococcus_faecium	APH(3')-IIIa;SAT-4
6M_A-1389	ProRIDE_K22884_len=20500	Enterococcus_gallinarum	vanS_gene_in_vanC_cluster;vanR_gene_in_vanC_cluster;vanT_gene_in_vanC_cluster;vanXY_gene_in_vanC_cluster;vanC
6M_A-1389	ProRIDE_K23534_len=3519	synthetic_Mycoplasma_genitalium_JCVI-1.0	AAC(6')-Ie-APH(2'')-Ia_bifunctional_protein
6M_A-1389	ProRIDE_K24197_len=34743	Escherichia_coli	msbA
6M_A-1389	ProRIDE_K24697_len=36477	Bifidobacterium_longum	ileS
6M_A-1389	ProRIDE_K2544_len=11350	Escherichia_coli	emrE
6M_A-1389	ProRIDE_K32148_len=30892	Bifidobacterium_mongoliense	ileS
6M_A-1389	ProRIDE_K32494_len=6594	Escherichia_coli	tet(B)
6M_A-1389	ProRIDE_K33020_len=2055	Shigella_flexneri	APH(3'')-Ib;APH(6)-Id
6M_A-1389	ProRIDE_K3381_len=40898	Escherichia_coli	emrY;emrK;evgA;evgS
6M_A-1389	ProRIDE_K35377_len=246502	Klebsiella_pneumoniae	KpnH;KpnG;emrR;oqxB;oqxA
6M_A-1389	ProRIDE_K35716_len=70020	Klebsiella_pneumoniae	H-NS
6M_A-1389	ProRIDE_K35747_len=28538	Escherichia_coli	baeR;baeS;mdtC;mdtB;mdtA
6M_A-1389	ProRIDE_K36542_len=40045	Klebsiella_pneumoniae	ramA
6M_A-1389	ProRIDE_K36708_len=103689	Escherichia_coli	TolC;bacA
6M_A-1389	ProRIDE_K38167_len=8868	Escherichia_coli	kdpE
6M_A-1389	ProRIDE_K4050_len=25003	Escherichia_coli	EC-15
6M_A-1389	ProRIDE_K40779_len=13790	Escherichia_coli	cpxA
6M_A-1389	ProRIDE_K40807_len=48744	Enterococcus_faecium	efmA
6M_A-1389	ProRIDE_K41208_len=258254	Klebsiella_pneumoniae	CRP;ArnT;eptB
6M_A-1389	ProRIDE_K41458_len=253816	Klebsiella_pneumoniae	baeR;mdtC;mdtB
6M_A-1389	ProRIDE_K42471_len=56943	Escherichia_coli	acrB;acrA
6M_A-1389	ProRIDE_K42796_len=19803	Bifidobacterium_breve	ileS
6M_A-1389	ProRIDE_K45742_len=114926	Klebsiella_pneumoniae	msbA;OmpA
6M_A-1389	ProRIDE_K46371_len=3844	Escherichia_coli	tet(A)
6M_A-1389	ProRIDE_K46793_len=34125	Escherichia_coli	emrB;emrA;emrR
6M_A-1389	ProRIDE_K47337_len=52545	Escherichia_coli	leuO
6M_A-1389	ProRIDE_K48124_len=65711	Escherichia_coli	CRP
6M_A-1389	ProRIDE_K49589_len=128868	Klebsiella_pneumoniae	acrD
6M_A-1389	ProRIDE_K51190_len=7301	Escherichia_coli	Mrx;mphA
6M_A-1389	ProRIDE_K51656_len=26491	Escherichia_coli	acrD
6M_A-1389	ProRIDE_K53453_len=268676	Zhenhengia_yiwuensis	tetB(P);tetA(P)
6M_A-1389	ProRIDE_K54609_len=13239	Escherichia_coli	mdtM
6M_A-1389	ProRIDE_K55515_len=93695	Enterococcus_faecium	msrC
6M_A-1389	ProRIDE_K55926_len=6566	Klebsiella_pneumoniae	dfrA14;ANT(3'')-IIa;OXA-10;cmlA5;arr-2
6M_A-1389	ProRIDE_K57320_len=33618	Enterococcus_faecalis	emeA
6M_A-1389	ProRIDE_K57842_len=27990	Escherichia_coli	mdtH;mdtG
6M_A-1389	ProRIDE_K58860_len=81198	Bifidobacterium_longum	rpoB
6M_A-1389	ProRIDE_K59791_len=273816	Klebsiella_pneumoniae	LptD
6M_A-1389	ProRIDE_K60895_len=112953	Enterococcus_raffinosus	ErmA;ANT(9)-Ia
6M_A-1389	ProRIDE_K61082_len=22906	Klebsiella_pneumoniae	KpnE;KpnF
6M_A-1389	ProRIDE_K62431_len=115335	Klebsiella_pneumoniae	OmpK37
6M_A-1389	ProRIDE_K62889_len=64481	Escherichia_coli	OmpA
6M_A-1389	ProRIDE_K64252_len=103109	Klebsiella_pneumoniae	cpxA
6M_A-1389	ProRIDE_K64526_len=39264	Enterococcus_faecalis	efrA;efrB
6M_A-1389	ProRIDE_K64714_len=186201	Klebsiella_pneumoniae	marA;SHV-187
6M_A-1389	ProRIDE_K65447_len=358333	Klebsiella_pneumoniae	acrA;acrB
6M_A-1389	ProRIDE_K67042_len=3825	Escherichia_coli	ugd
6M_A-1389	ProRIDE_K7012_len=1980	Escherichia_coli	kdpE
6M_A-1393	ProRIDE_K11418_len=3568	Escherichia_coli	mdtN
6M_A-1393	ProRIDE_K11879_len=18701	Bifidobacterium_dentium	tet(32)
6M_A-1393	ProRIDE_K12551_len=1066	Enterococcus_gallinarum	vanC
6M_A-1393	ProRIDE_K12820_len=14652	Escherichia_coli	mdfA
6M_A-1393	ProRIDE_K13952_len=1930	Escherichia_coli	mdtM
6M_A-1393	ProRIDE_K14527_len=10076	Escherichia_coli	leuO
6M_A-1393	ProRIDE_K15530_len=5911	Escherichia_coli	emrR;emrA
6M_A-1393	ProRIDE_K17958_len=29212	Escherichia_coli	msbA
6M_A-1393	ProRIDE_K19006_len=4821	Escherichia_coli	emrE
6M_A-1393	ProRIDE_K19226_len=5698	Escherichia_coli	baeS;baeR
6M_A-1393	ProRIDE_K20021_len=8132	Enterobacter_hormaechei	OXA-1;catI
6M_A-1393	ProRIDE_K20146_len=14102	Bifidobacterium_longum	tet(W)
6M_A-1393	ProRIDE_K21845_len=36586	Enterococcus_faecium	AAC(6')-Ii
6M_A-1393	ProRIDE_K22078_len=47553	Bifidobacterium_catenulatum	rpoB
6M_A-1393	ProRIDE_K22912_len=74664	Enterococcus_raffinosus	ErmA;ANT(9)-Ia
6M_A-1393	ProRIDE_K25190_len=9437	Escherichia_coli	CTX-M-15
6M_A-1393	ProRIDE_K26096_len=47212	Enterococcus_faecium	msrC
6M_A-1393	ProRIDE_K28213_len=14055	Escherichia_coli	CRP
6M_A-1393	ProRIDE_K30084_len=67894	Bifidobacterium_catenulatum	dfrF
6M_A-1393	ProRIDE_K32059_len=16809	Escherichia_coli	emrE
6M_A-1393	ProRIDE_K34083_len=139005	Bacteroides_fragilis	CepA-44;CfxA2
6M_A-1393	ProRIDE_K34995_len=8080	Escherichia_coli	TolC
6M_A-1393	ProRIDE_K37142_len=8596	Enterobacter_hormaechei	mphA;Mrx;TEM-1;tet(D)
6M_A-1393	ProRIDE_K39063_len=166253	Bacteroides_thetaiotaomicron	tet(Q);ErmF
6M_A-1393	ProRIDE_K39293_len=2576	Escherichia_coli	mdtA
6M_A-1393	ProRIDE_K43282_len=265466	Bifidobacterium_catenulatum	ileS
6M_A-1393	ProRIDE_K45263_len=4851	Escherichia_coli	mdtC
6M_A-1393	ProRIDE_K46220_len=41499	Escherichia_coli	evgS;evgA;emrK;emrY
6M_A-1393	ProRIDE_K46280_len=47219	Escherichia_coli	eptA
6M_A-1393	ProRIDE_K48346_len=5844	Bifidobacterium_breve	ErmX
6M_A-1393	ProRIDE_K48459_len=19632	Escherichia_coli	bacA
6M_A-1393	ProRIDE_K49145_len=30845	Escherichia_coli	AcrF;AcrE;AcrS
6M_A-1393	ProRIDE_K49248_len=17395	Bacteroides_faecalis	tet(Q)
6M_A-1393	ProRIDE_K49785_len=8951	Escherichia_coli	ugd
6M_A-1393	ProRIDE_K52264_len=13151	Escherichia_coli	mdtG
6M_A-1393	ProRIDE_K52664_len=24124	Escherichia_coli	OmpA
6M_A-1393	ProRIDE_K52898_len=8340	Sutterella_wadsworthensis	tet(A)
6M_A-1393	ProRIDE_K54993_len=25371	Escherichia_coli	acrA;acrB
6M_A-1393	ProRIDE_K55898_len=58105	Bacteroides_thetaiotaomicron	CfxA2
6M_A-1393	ProRIDE_K6430_len=9696	Escherichia_coli	gadW;mdtF;mdtE
6M_A-1393	ProRIDE_K9695_len=2540	uncultured_bacterium	CblA-1
6M_A-1401	ProRIDE_K103858_len=113308	Bifidobacterium_pseudocatenulatum	rpoB
6M_A-1401	ProRIDE_K11193_len=7770	Escherichia_coli	dfrA7;qacEdelta1;sul1
6M_A-1401	ProRIDE_K14505_len=68123	Escherichia_coli	leuO
6M_A-1401	ProRIDE_K14884_len=21537	Escherichia_coli	acrA;acrB
6M_A-1401	ProRIDE_K17099_len=43241	Escherichia_coli	baeR;baeS;mdtC;mdtB;mdtA
6M_A-1401	ProRIDE_K26326_len=6989	[Ruminococcus]_gnavus	tet(O)
6M_A-1401	ProRIDE_K33256_len=3394	[Ruminococcus]_gnavus	dfrF
6M_A-1401	ProRIDE_K3422_len=6257	Enterococcus_faecium	AAC(6')-Ii
6M_A-1401	ProRIDE_K35612_len=46113	Amedibacillus_dolichus	tet(L)
6M_A-1401	ProRIDE_K37486_len=5807	Escherichia_coli	emrE
6M_A-1401	ProRIDE_K43854_len=134951	Escherichia_coli	AcrF;AcrE;AcrS
6M_A-1401	ProRIDE_K47047_len=26671	Escherichia_coli	H-NS
6M_A-1401	ProRIDE_K48870_len=1735	Streptococcus_mitis	patA
6M_A-1401	ProRIDE_K49292_len=52072	Escherichia_coli	gadX;gadW;mdtF;mdtE
6M_A-1401	ProRIDE_K51253_len=24117	Escherichia_coli	ugd
6M_A-1401	ProRIDE_K59551_len=12154	Escherichia_coli	CTX-M-15
6M_A-1401	ProRIDE_K6348_len=1647	Escherichia_coli	mdtM
6M_A-1401	ProRIDE_K72931_len=70539	Escherichia_coli	OmpA
6M_A-1401	ProRIDE_K73419_len=18834	Bifidobacterium_longum	ileS
6M_A-1401	ProRIDE_K74489_len=2622	Streptococcus_pyogenes	mel
6M_A-1401	ProRIDE_K76487_len=54907	Escherichia_coli	msbA
6M_A-1401	ProRIDE_K77058_len=84988	Escherichia_coli	emrR;emrA;emrB
6M_A-1401	ProRIDE_K78113_len=46833	Escherichia_coli	PmrF
6M_A-1401	ProRIDE_K7899_len=3619	Segatella_copri	CfxA6
6M_A-1401	ProRIDE_K79650_len=29629	Escherichia_coli	EC-8
6M_A-1401	ProRIDE_K80574_len=63223	Bifidobacterium_bifidum	ileS
6M_A-1401	ProRIDE_K81276_len=1573	Escherichia_coli	TEM-1
6M_A-1401	ProRIDE_K84513_len=8974	Escherichia_coli	tet(A)
6M_A-1401	ProRIDE_K85678_len=72213	Escherichia_coli	kdpE
6M_A-1401	ProRIDE_K86334_len=207215	Escherichia_coli	bacA;TolC
6M_A-1401	ProRIDE_K86566_len=5708	Escherichia_coli	mdtM
6M_A-1401	ProRIDE_K86867_len=194451	Bifidobacterium_bifidum	rpoB
6M_A-1401	ProRIDE_K87600_len=8370	Streptococcus_pneumoniae	catQ
6M_A-1401	ProRIDE_K8782_len=61323	Escherichia_coli	mdtN;mdtO;mdtP
6M_A-1401	ProRIDE_K90165_len=324854	Bifidobacterium_pseudocatenulatum	ileS
6M_A-1401	ProRIDE_K91419_len=191109	Escherichia_coli	marA
6M_A-1401	ProRIDE_K91582_len=92671	Escherichia_coli	YojI
6M_A-1401	ProRIDE_K93850_len=100737	Escherichia_coli	mdfA
6M_A-1401	ProRIDE_K94351_len=2101	Escherichia_coli	EC-15
6M_A-1401	ProRIDE_K96310_len=48748	Escherichia_coli	dfrA1;SAT-2;ANT(3'')-IIa
6M_A-1401	ProRIDE_K97105_len=53131	Bifidobacterium_breve	rpoB
6M_A-1401	ProRIDE_K97356_len=60547	Escherichia_coli	acrD
6M_A-1401	ProRIDE_K97728_len=35204	Escherichia_coli	emrY;emrK;evgA;evgS
6M_A-1401	ProRIDE_K97954_len=1607	Enterobacter_hormaechei	catI
6M_A-1407	ProRIDE_K10633_len=61290	Bifidobacterium_longum	rpoB
6M_A-1407	ProRIDE_K13447_len=3290	Corynebacterium_amycolatum	ErmX
6M_A-1407	ProRIDE_K13663_len=3715	Escherichia_coli	mdtA
6M_A-1407	ProRIDE_K15362_len=10884	Streptococcus_lutetiensis	tet(L)
6M_A-1407	ProRIDE_K16369_len=4620	Escherichia_coli	emrK;evgA
6M_A-1407	ProRIDE_K20612_len=5090	Escherichia_coli	emrB
6M_A-1407	ProRIDE_K2077_len=14119	Escherichia_coli	mdtG
6M_A-1407	ProRIDE_K21033_len=31598	Lactococcus_lactis	lmrD
6M_A-1407	ProRIDE_K22157_len=7386	Raoultella_ornithinolytica	mdtB
6M_A-1407	ProRIDE_K24759_len=175929	Bifidobacterium_longum	ileS
6M_A-1407	ProRIDE_K25276_len=1334	Escherichia_coli	kdpE
6M_A-1407	ProRIDE_K28291_len=60104	Escherichia_coli	ampC_beta-lactamase;eptA
6M_A-1407	ProRIDE_K28632_len=8053	Escherichia_coli	msbA
6M_A-1407	ProRIDE_K30153_len=1739	Raoultella_ornithinolytica	KpnG
6M_A-1407	ProRIDE_K30194_len=10587	Escherichia_coli	mdtH
6M_A-1407	ProRIDE_K30406_len=17224	Escherichia_coli	acrD
6M_A-1407	ProRIDE_K33556_len=9329	Escherichia_coli	tet(A)
6M_A-1407	ProRIDE_K3375_len=4252	Klebsiella_variicola	cpxA
6M_A-1407	ProRIDE_K36419_len=6279	Raoultella_ornithinolytica	fosA5
6M_A-1407	ProRIDE_K38007_len=7466	Escherichia_coli	PmrF
6M_A-1407	ProRIDE_K38232_len=11820	Escherichia_coli	mdtN;mdtO;mdtP
6M_A-1407	ProRIDE_K43612_len=3911	Escherichia_coli	YojI
6M_A-1407	ProRIDE_K43849_len=5803	Escherichia_coli	bacA
6M_A-1407	ProRIDE_K44603_len=1245	Escherichia_coli	kdpE
6M_A-1407	ProRIDE_K45123_len=1609	Enterobacter_hormaechei	catI
6M_A-1407	ProRIDE_K47005_len=3294	Escherichia_coli	dfrA14
6M_A-1407	ProRIDE_K47876_len=2953	Escherichia_coli	ugd
6M_A-1407	ProRIDE_K48281_len=7197	Bifidobacterium_breve	ileS
6M_A-1407	ProRIDE_K49653_len=4900	Escherichia_coli	mdfA
6M_A-1407	ProRIDE_K4978_len=16545	Escherichia_coli	acrB;acrA
6M_A-1407	ProRIDE_K50197_len=10314	Escherichia_coli	TolC
6M_A-1407	ProRIDE_K51906_len=10754	Klebsiella_pneumoniae	cpxA
6M_A-1407	ProRIDE_K52365_len=4471	Escherichia_coli	baeS;baeR
6M_A-1407	ProRIDE_K55305_len=12488	Bifidobacterium_bifidum	rpoB
6M_A-1407	ProRIDE_K55509_len=9723	Shigella_dysenteriae	AcrE;AcrF
6M_A-1407	ProRIDE_K5881_len=12753	Escherichia_coli	CTX-M-15;QnrS1
6M_A-1407	ProRIDE_K59144_len=21730	Escherichia_coli	gadX;gadW;mdtF;mdtE
6M_A-1407	ProRIDE_K60530_len=13357	Escherichia_coli	CRP
6M_A-1407	ProRIDE_K735_len=3794	Escherichia_coli	H-NS
6M_A-1407	ProRIDE_K7601_len=19281	Escherichia_coli	OmpA
6M_A-1407	ProRIDE_K8233_len=4088	Escherichia_coli	emrA;emrR
6M_A-1412	ProRIDE_K101708_len=25072	Klebsiella_pneumoniae	baeR;mdtC;mdtB
6M_A-1412	ProRIDE_K102019_len=20585	Enterococcus_faecium	AAC(6')-Ii
6M_A-1412	ProRIDE_K105458_len=1707	Kluyvera_cryocrescens	marA
6M_A-1412	ProRIDE_K10577_len=39512	Escherichia_coli	eptA
6M_A-1412	ProRIDE_K106441_len=12918	Escherichia_coli	PmrF
6M_A-1412	ProRIDE_K10666_len=26152	Klebsiella_pneumoniae	eptB
6M_A-1412	ProRIDE_K106703_len=1853	Kluyvera_sichuanensis	CTX-M-76
6M_A-1412	ProRIDE_K107108_len=10835	Escherichia_coli	ampC_beta-lactamase
6M_A-1412	ProRIDE_K109923_len=67447	Enterobacter_asburiae	emrB;KpnG;emrR
6M_A-1412	ProRIDE_K110004_len=15908	Escherichia_coli	baeR;baeS;mdtC;mdtB;mdtA
6M_A-1412	ProRIDE_K113966_len=13473	Escherichia_coli	emrE
6M_A-1412	ProRIDE_K118069_len=14574	Escherichia_coli	msbA
6M_A-1412	ProRIDE_K11954_len=1427	Streptococcus_sanguinis	RlmA(II)
6M_A-1412	ProRIDE_K122841_len=27194	Enterobacter_asburiae	baeR;mdtC;mdtB
6M_A-1412	ProRIDE_K125706_len=32663	Escherichia_coli	acrB;acrA
6M_A-1412	ProRIDE_K126092_len=36771	Klebsiella_pneumoniae	OmpA
6M_A-1412	ProRIDE_K126771_len=42494	Enterobacter_asburiae	acrD
6M_A-1412	ProRIDE_K127076_len=4292	Escherichia_coli	emrE
6M_A-1412	ProRIDE_K128505_len=43895	Escherichia_coli	AcrS;AcrE;AcrF
6M_A-1412	ProRIDE_K131639_len=4136	Kluyvera_cryocrescens	marA
6M_A-1412	ProRIDE_K131750_len=58675	Klebsiella_pneumoniae	acrD
6M_A-1412	ProRIDE_K132904_len=12785	Escherichia_coli	TolC
6M_A-1412	ProRIDE_K13394_len=29708	Citrobacter_portucalensis	QnrB57
6M_A-1412	ProRIDE_K134791_len=26720	Citrobacter_portucalensis	mdtM
6M_A-1412	ProRIDE_K135002_len=6657	Kluyvera_ascorbata	acrD
6M_A-1412	ProRIDE_K135483_len=5936	Kluyvera_cryocrescens	TolC
6M_A-1412	ProRIDE_K135876_len=45068	Citrobacter_portucalensis	YojI
6M_A-1412	ProRIDE_K136403_len=24858	Enterobacter_asburiae	H-NS
6M_A-1412	ProRIDE_K139485_len=119923	Bifidobacterium_catenulatum	rpoB
6M_A-1412	ProRIDE_K140212_len=68189	Klebsiella_pneumoniae	acrB;acrA
6M_A-1412	ProRIDE_K140589_len=1258	Kluyvera_sp._EC_51	MdtK
6M_A-1412	ProRIDE_K142004_len=108850	Klebsiella_pneumoniae	LptD
6M_A-1412	ProRIDE_K142952_len=30977	Klebsiella_pneumoniae	H-NS
6M_A-1412	ProRIDE_K143795_len=14034	Kluyvera_ascorbata	OmpA
6M_A-1412	ProRIDE_K144019_len=3997	Kluyvera_genomosp._1	msbA
6M_A-1412	ProRIDE_K146809_len=16571	Bifidobacterium_breve	ileS
6M_A-1412	ProRIDE_K147064_len=10881	Enterobacter_asburiae	acrA
6M_A-1412	ProRIDE_K147559_len=176108	Bacteroides_ovatus	CepA-29
6M_A-1412	ProRIDE_K149230_len=72827	Enterobacter_asburiae	FosA2
6M_A-1412	ProRIDE_K151327_len=19092	Enterococcus_avium	SAT-4;APH(3')-IIIa
6M_A-1412	ProRIDE_K154202_len=3320	Kluyvera_cryocrescens	acrB
6M_A-1412	ProRIDE_K156802_len=14448	Citrobacter_portucalensis	acrA;acrB
6M_A-1412	ProRIDE_K156929_len=3252	Kluyvera_genomosp._1	acrD
6M_A-1412	ProRIDE_K157946_len=13706	Citrobacter_portucalensis	rsmA
6M_A-1412	ProRIDE_K159180_len=304812	Bacteroides_uniformis	CblA-1
6M_A-1412	ProRIDE_K159358_len=53450	Bifidobacterium_bifidum	ileS
6M_A-1412	ProRIDE_K159426_len=96596	Klebsiella_pneumoniae	marA;SHV-1;KpnF;KpnE
6M_A-1412	ProRIDE_K16191_len=44612	Enterobacter_asburiae	bacA
6M_A-1412	ProRIDE_K17912_len=6692	Staphylococcus_aureus	ErmA;ANT(9)-Ia
6M_A-1412	ProRIDE_K19294_len=36344	Escherichia_coli	cpxA
6M_A-1412	ProRIDE_K1991_len=1321	Enterococcus_faecalis	ErmT
6M_A-1412	ProRIDE_K21389_len=3608	Blautia_luti	mefH
6M_A-1412	ProRIDE_K22388_len=2703	Klebsiella_pneumoniae	fosA5
6M_A-1412	ProRIDE_K24075_len=55180	Enterococcus_faecium	mel
6M_A-1412	ProRIDE_K24669_len=11712	Citrobacter_portucalensis	TolC
6M_A-1412	ProRIDE_K24911_len=40729	Enterococcus_faecium	msrC
6M_A-1412	ProRIDE_K25477_len=1496	Escherichia_coli	ugd
6M_A-1412	ProRIDE_K26688_len=10358	Klebsiella_pneumoniae	oqxA;oqxB
6M_A-1412	ProRIDE_K28030_len=2890	Kluyvera_cryocrescens	bacA
6M_A-1412	ProRIDE_K28856_len=7513	Escherichia_coli	bacA
6M_A-1412	ProRIDE_K30229_len=3826	Klebsiella_quasipneumoniae	tet(D)
6M_A-1412	ProRIDE_K31883_len=51579	Citrobacter_portucalensis	CRP
6M_A-1412	ProRIDE_K32099_len=30797	Escherichia_coli	OmpA
6M_A-1412	ProRIDE_K33335_len=10556	Escherichia_coli	evgS;evgA;emrK;emrY
6M_A-1412	ProRIDE_K3492_len=8605	Escherichia_coli	tet(A)
6M_A-1412	ProRIDE_K36392_len=7544	Kluyvera_cryocrescens	msbA
6M_A-1412	ProRIDE_K36455_len=66585	Kluyvera_cryocrescens	YojI
6M_A-1412	ProRIDE_K36511_len=47058	Enterobacter_asburiae	marA
6M_A-1412	ProRIDE_K38317_len=33903	Escherichia_coli	mdtE;mdtF;gadW;gadX
6M_A-1412	ProRIDE_K41231_len=4124	Enterococcus_faecalis	tet(L)
6M_A-1412	ProRIDE_K44408_len=29881	Escherichia_coli	mdfA
6M_A-1412	ProRIDE_K48984_len=3661	Kluyvera_ascorbata	cpxA
6M_A-1412	ProRIDE_K51542_len=6680	Bacteroides_ovatus	nimE
6M_A-1412	ProRIDE_K52112_len=5622	Bifidobacterium_breve	rpoB
6M_A-1412	ProRIDE_K52299_len=10825	Bifidobacterium_breve	ErmX
6M_A-1412	ProRIDE_K55696_len=16649	Escherichia_coli	emrB;emrA;emrR
6M_A-1412	ProRIDE_K56193_len=2925	Kluyvera_intermedia	OmpK37
6M_A-1412	ProRIDE_K56229_len=79055	Enterobacter_asburiae	CRP
6M_A-1412	ProRIDE_K58678_len=36423	Escherichia_coli	mdtM
6M_A-1412	ProRIDE_K67432_len=33958	Klebsiella_pneumoniae	msbA
6M_A-1412	ProRIDE_K67523_len=60345	Enterobacter_asburiae	oqxA;oqxB
6M_A-1412	ProRIDE_K70533_len=7365	Citrobacter_portucalensis	mdtC;baeR
6M_A-1412	ProRIDE_K71213_len=24935	Lachnospiraceae_bacterium_3_1_46FAA	dfrF
6M_A-1412	ProRIDE_K71231_len=11553	Kluyvera_cryocrescens	mdtC;baeR
6M_A-1412	ProRIDE_K73049_len=5492	Kluyvera_sp._EC_51	CTX-M-76
6M_A-1412	ProRIDE_K7685_len=4873	Kluyvera_cryocrescens	cpxA
6M_A-1412	ProRIDE_K80901_len=64165	Enterobacter_asburiae	cpxA
6M_A-1412	ProRIDE_K82600_len=5060	Citrobacter_portucalensis	msbA
6M_A-1412	ProRIDE_K84254_len=20860	Klebsiella_pneumoniae	ramA
6M_A-1412	ProRIDE_K85048_len=25420	Enterobacter_asburiae	OmpA
6M_A-1412	ProRIDE_K85206_len=1669	Kluyvera_sichuanensis	CRP
6M_A-1412	ProRIDE_K88265_len=21226	Kluyvera_cryocrescens	KLUC-1
6M_A-1412	ProRIDE_K89182_len=54486	Escherichia_coli	mdtH;mdtG
6M_A-1412	ProRIDE_K89902_len=53594	Klebsiella_pneumoniae	OmpK37
6M_A-1412	ProRIDE_K90179_len=5104	Kluyvera_cryocrescens	H-NS
6M_A-1412	ProRIDE_K96066_len=54318	Escherichia_coli	CRP
6M_A-1412	ProRIDE_K96681_len=19014	Escherichia_coli	QnrS1;TEM-1
6M_A-1412	ProRIDE_K96969_len=9003	Kluyvera_ascorbata	H-NS
6M_A-1420	ProRIDE_K10875_len=4602	Enterobacter_hormaechei	catI
6M_A-1420	ProRIDE_K12918_len=111613	Escherichia_coli	PmrF
6M_A-1420	ProRIDE_K14592_len=96651	Escherichia_coli	emrB;emrA;emrR
6M_A-1420	ProRIDE_K2017_len=14467	Enterobacter_hormaechei	sul1;qacEdelta1;aadA5;dfrA17;APH(6)-Id;APH(3'')-Ib;sul2
6M_A-1420	ProRIDE_K21889_len=42489	Bifidobacterium_longum	rpoB
6M_A-1420	ProRIDE_K23954_len=2261	Klebsiella_pneumoniae	TEM-1
6M_A-1420	ProRIDE_K26281_len=13133	Phocaeicola_vulgatus	CfxA2
6M_A-1420	ProRIDE_K30733_len=148215	Escherichia_coli	H-NS
6M_A-1420	ProRIDE_K32622_len=94318	Enterococcus_faecium	msrC
6M_A-1420	ProRIDE_K34560_len=55885	Escherichia_coli	EC-15
6M_A-1420	ProRIDE_K35832_len=148636	Escherichia_coli	eptA;mdtN;mdtO;mdtP
6M_A-1420	ProRIDE_K37906_len=34225	Enterococcus_faecium	AAC(6')-Ii
6M_A-1420	ProRIDE_K46489_len=35903	Escherichia_coli	emrY;emrK;evgA;evgS
6M_A-1420	ProRIDE_K46492_len=108877	Escherichia_coli	acrD
6M_A-1420	ProRIDE_K47930_len=177282	Escherichia_coli	AcrS
6M_A-1420	ProRIDE_K51885_len=181839	Escherichia_coli	mdtB;mdtC;baeS;baeR;YojI
6M_A-1420	ProRIDE_K52195_len=8472	Bacteroides_eggerthii	nimE
6M_A-1420	ProRIDE_K53404_len=137885	Bifidobacterium_longum	ileS
6M_A-1420	ProRIDE_K61202_len=498068	Bifidobacterium_bifidum	rpoB
6M_A-1420	ProRIDE_K62820_len=115064	Escherichia_coli	acrB;acrA
6M_A-1420	ProRIDE_K63776_len=97043	Escherichia_coli	TolC
6M_A-1420	ProRIDE_K64160_len=28504	Escherichia_coli	mdtM
6M_A-1420	ProRIDE_K70115_len=8825	Blautia_luti	mefH
6M_A-1420	ProRIDE_K70704_len=118938	Escherichia_coli	kdpE
6M_A-1420	ProRIDE_K71047_len=1370	Escherichia_coli	ugd
6M_A-1420	ProRIDE_K73293_len=126161	Escherichia_coli	CRP
6M_A-1420	ProRIDE_K76271_len=38472	Escherichia_coli	mdfA
6M_A-1420	ProRIDE_K77028_len=4159	Escherichia_coli	emrE
6M_A-1420	ProRIDE_K77342_len=90129	Escherichia_coli	mdtH;mdtG
6M_A-1420	ProRIDE_K81877_len=29555	Escherichia_coli	bacA
6M_A-1420	ProRIDE_K82106_len=60625	Escherichia_coli	marA
6M_A-1420	ProRIDE_K82507_len=4440	Staphylococcus_aureus	ErmA;ANT(9)-Ia
6M_A-1420	ProRIDE_K84256_len=2784	Enterobacter_hormaechei	catB3;OXA-1;AAC(6')-Ib-cr6
6M_A-1420	ProRIDE_K86239_len=34590	Enterococcus_faecium	tet(M);ErmB;APH(3')-IIIa;SAT-4;aad(6)
6M_A-1420	ProRIDE_K86920_len=40604	Escherichia_coli	gadX;gadW;mdtF;mdtE
6M_A-1420	ProRIDE_K89968_len=143126	Escherichia_coli	msbA;OmpA
6M_A-1420	ProRIDE_K91365_len=156730	Escherichia_coli	leuO
6M_A-1420	ProRIDE_K91554_len=64838	Enterococcus_faecium	efmA
6M_A-1420	ProRIDE_K91831_len=74863	Bifidobacterium_bifidum	ileS
6M_A-1422	ProRIDE_K103627_len=1537	Escherichia_coli	gadX
6M_A-1422	ProRIDE_K10417_len=9331	uncultured_Streptococcus_sp.	mel
6M_A-1422	ProRIDE_K106063_len=16899	Escherichia_coli	kdpE
6M_A-1422	ProRIDE_K114061_len=1149	Streptococcus_pseudopneumoniae	pmrA
6M_A-1422	ProRIDE_K120647_len=14144	Escherichia_coli	H-NS
6M_A-1422	ProRIDE_K12074_len=10173	Enterobacter_hormaechei	dfrA15;ANT(3'')-IIa;qacEdelta1;sul1
6M_A-1422	ProRIDE_K123043_len=10738	Escherichia_coli	cpxA
6M_A-1422	ProRIDE_K12463_len=1327	Shigella_sonnei	baeR
6M_A-1422	ProRIDE_K129011_len=109681	Bifidobacterium_bifidum	rpoB
6M_A-1422	ProRIDE_K129349_len=1983	Escherichia_coli	gadX
6M_A-1422	ProRIDE_K130047_len=2196	Shigella_sonnei	gadW
6M_A-1422	ProRIDE_K16253_len=10767	Escherichia_coli	emrA;emrR
6M_A-1422	ProRIDE_K16956_len=63609	Bifidobacterium_longum	ileS
6M_A-1422	ProRIDE_K17002_len=7223	Escherichia_coli	msbA
6M_A-1422	ProRIDE_K19059_len=28355	Escherichia_coli	mdtG;mdtH
6M_A-1422	ProRIDE_K20628_len=2061	Escherichia_coli	marA
6M_A-1422	ProRIDE_K26475_len=2645	Escherichia_coli	ugd
6M_A-1422	ProRIDE_K2796_len=3981	Escherichia_coli	mdtF;gadW
6M_A-1422	ProRIDE_K28848_len=5999	Escherichia_coli	bacA
6M_A-1422	ProRIDE_K28855_len=9026	Bifidobacterium_longum	ErmX
6M_A-1422	ProRIDE_K32891_len=9569	Escherichia_coli	PmrF
6M_A-1422	ProRIDE_K35404_len=7751	Bifidobacterium_breve	ileS
6M_A-1422	ProRIDE_K38579_len=24138	Escherichia_coli	YojI
6M_A-1422	ProRIDE_K4145_len=5049	Bifidobacterium_breve	tet(O)
6M_A-1422	ProRIDE_K43974_len=1321	Streptococcus_mitis	RlmA(II)
6M_A-1422	ProRIDE_K46679_len=15669	Escherichia_coli	AcrS;AcrE;AcrF
6M_A-1422	ProRIDE_K50253_len=20319	Escherichia_coli	CRP
6M_A-1422	ProRIDE_K53129_len=1970	Streptococcus_pneumoniae	pmrA
6M_A-1422	ProRIDE_K56674_len=181032	Bacteroides_fragilis	cepA
6M_A-1422	ProRIDE_K58929_len=3228	Escherichia_coli	baeS
6M_A-1422	ProRIDE_K61288_len=14572	Enterobacter_hormaechei	dfrA1;SAT-2;ANT(3'')-IIa
6M_A-1422	ProRIDE_K64029_len=16179	Escherichia_coli	emrK;evgA;evgS
6M_A-1422	ProRIDE_K65841_len=7998	Escherichia_coli	EC-5
6M_A-1422	ProRIDE_K67210_len=38408	Escherichia_coli	OmpA
6M_A-1422	ProRIDE_K67931_len=2028	Escherichia_coli	eptA
6M_A-1422	ProRIDE_K70307_len=37307	Escherichia_coli	leuO
6M_A-1422	ProRIDE_K74978_len=10772	Escherichia_coli	acrA;acrB
6M_A-1422	ProRIDE_K82120_len=4275	Escherichia_coli	marA
6M_A-1422	ProRIDE_K83293_len=74203	Bifidobacterium_bifidum	ileS
6M_A-1422	ProRIDE_K83690_len=6562	Escherichia_coli	acrD
6M_A-1422	ProRIDE_K84075_len=2028	Escherichia_coli	eptA
6M_A-1422	ProRIDE_K88215_len=8093	Escherichia_coli	TEM-1
6M_A-1422	ProRIDE_K94987_len=16186	Escherichia_coli	mdtE
6M_A-1429	ProRIDE_K102804_len=46052	Bacteroides_fragilis	CepA-49
6M_A-1429	ProRIDE_K102960_len=40702	Enterococcus_faecium	msrC
6M_A-1429	ProRIDE_K103452_len=1151	Escherichia_coli	gadW
6M_A-1429	ProRIDE_K104206_len=1513	Escherichia_coli	mdtN
6M_A-1429	ProRIDE_K104444_len=4687	Escherichia_coli	emrB
6M_A-1429	ProRIDE_K107449_len=1806	Escherichia_coli	bacA
6M_A-1429	ProRIDE_K108233_len=2508	Segatella_copri	CfxA6
6M_A-1429	ProRIDE_K111974_len=73173	Bifidobacterium_bifidum	dfrF
6M_A-1429	ProRIDE_K11747_len=1024	Escherichia_coli	ugd
6M_A-1429	ProRIDE_K123753_len=7466	Escherichia_coli	eptA
6M_A-1429	ProRIDE_K126528_len=1108	Escherichia_coli	gadW
6M_A-1429	ProRIDE_K127234_len=10521	Escherichia_coli	msbA
6M_A-1429	ProRIDE_K127287_len=3825	Escherichia_coli	mdtA;mdtB
6M_A-1429	ProRIDE_K128555_len=4996	Escherichia_coli	ugd
6M_A-1429	ProRIDE_K128797_len=6175	Escherichia_coli	CTX-M-15
6M_A-1429	ProRIDE_K129017_len=1885	Streptococcus_mitis	patA
6M_A-1429	ProRIDE_K12996_len=8741	Enterobacter_hormaechei	tet(D);TEM-1;Mrx;mphA
6M_A-1429	ProRIDE_K132466_len=22722	Escherichia_coli	OmpA
6M_A-1429	ProRIDE_K136478_len=5450	Blautia_luti	mefH
6M_A-1429	ProRIDE_K138183_len=2070	Enterococcus_faecium	tet(U)
6M_A-1429	ProRIDE_K21815_len=2088	Escherichia_coli	baeS
6M_A-1429	ProRIDE_K23551_len=3023	Escherichia_coli	ugd
6M_A-1429	ProRIDE_K28054_len=2849	Escherichia_coli	mdtA
6M_A-1429	ProRIDE_K31689_len=4086	Escherichia_coli	YojI
6M_A-1429	ProRIDE_K33000_len=16580	Enterococcus_faecium	AAC(6')-Ii
6M_A-1429	ProRIDE_K37522_len=2782	Enterobacter_hormaechei	catB3;OXA-1;AAC(6')-Ib-cr6
6M_A-1429	ProRIDE_K40243_len=6855	Escherichia_coli	acrA
6M_A-1429	ProRIDE_K48739_len=4453	Escherichia_coli	evgS;evgA
6M_A-1429	ProRIDE_K50741_len=10409	Streptococcus_pneumoniae	ErmB
6M_A-1429	ProRIDE_K52694_len=16575	Escherichia_coli	mdtH
6M_A-1429	ProRIDE_K60705_len=1216	Escherichia_coli	mdtA
6M_A-1429	ProRIDE_K63877_len=9885	Veillonella_sp.	catP
6M_A-1429	ProRIDE_K66628_len=11313	Escherichia_coli	AcrS;AcrE;AcrF
6M_A-1429	ProRIDE_K67171_len=1472	Escherichia_coli	gadX
6M_A-1429	ProRIDE_K6804_len=1014	Escherichia_coli	mdtN
6M_A-1429	ProRIDE_K73531_len=26275	Escherichia_coli	CRP
6M_A-1429	ProRIDE_K75958_len=2381	Klebsiella_pneumoniae	baeR
6M_A-1429	ProRIDE_K76723_len=6800	Enterobacter_hormaechei	catI
6M_A-1429	ProRIDE_K82572_len=3598	Escherichia_coli	emrE
6M_A-1429	ProRIDE_K82712_len=18952	Escherichia_coli	mdtE;mdtF
6M_A-1429	ProRIDE_K83919_len=4464	Escherichia_coli	H-NS
6M_A-1429	ProRIDE_K94605_len=4135	Escherichia_coli	ugd
6M_A-1429	ProRIDE_K96032_len=9057	Escherichia_coli	mdtM
6M_A-1429	ProRIDE_K96503_len=2973	Enterobacteriaceae_bacterium_TzEc052	emrR
6M_A-1429	ProRIDE_K99176_len=2518	Escherichia_coli	mdtN
6M_A-1429	ProRIDE_K995_len=13980	Escherichia_coli	kdpE
6M_A-1443	ProRIDE_K15564_len=151326	Campylobacter_jejuni	OXA-605;cmeC;cmeB;cmeA;cmeR
6M_A-1443	ProRIDE_K20108_len=14073	Escherichia_coli	EC-8
6M_A-1443	ProRIDE_K21421_len=62604	Escherichia_coli	mdfA
6M_A-1443	ProRIDE_K21840_len=15423	Bifidobacterium_breve	dfrF
6M_A-1443	ProRIDE_K27173_len=38417	Escherichia_coli	msbA
6M_A-1443	ProRIDE_K31388_len=4609	Escherichia_coli	mdtM
6M_A-1443	ProRIDE_K34460_len=1850	Escherichia_coli	PmrF
6M_A-1443	ProRIDE_K3465_len=11122	Caudoviricetes_sp.	ACI-1
6M_A-1443	ProRIDE_K35581_len=12676	Escherichia_coli	PmrF
6M_A-1443	ProRIDE_K36706_len=6431	Acinetobacter_baumannii	tet(A)
6M_A-1443	ProRIDE_K36924_len=33013	Escherichia_coli	YojI
6M_A-1443	ProRIDE_K37103_len=1074	Escherichia_coli	aadA5
6M_A-1443	ProRIDE_K37449_len=1121	Escherichia_coli	mdtN
6M_A-1443	ProRIDE_K42847_len=1328	Escherichia_coli	emrE
6M_A-1443	ProRIDE_K43946_len=14301	Escherichia_coli	OmpA
6M_A-1443	ProRIDE_K45934_len=3792	Streptococcus_thermophilus	RlmA(II)
6M_A-1443	ProRIDE_K49388_len=10456	Escherichia_coli	leuO
6M_A-1443	ProRIDE_K50335_len=2090	Enterobacteriaceae_bacterium_TzEc052	kdpE
6M_A-1443	ProRIDE_K5052_len=24427	Escherichia_coli	acrA;acrB
6M_A-1443	ProRIDE_K51778_len=17208	Escherichia_coli	marA
6M_A-1443	ProRIDE_K52791_len=2581	Enterococcus_gallinarum	vanT_gene_in_vanC_cluster;vanR_gene_in_vanC_cluster
6M_A-1443	ProRIDE_K54021_len=1138	Enterococcus_sp._HSIEG1	vanS_gene_in_vanC_cluster
6M_A-1443	ProRIDE_K55861_len=9859	Merdibacter_massiliensis	tet(W)
6M_A-1443	ProRIDE_K56554_len=30936	Escherichia_coli	eptA
6M_A-1443	ProRIDE_K58700_len=3874	Escherichia_coli	mdtA
6M_A-1443	ProRIDE_K59012_len=96903	uncultured_Streptococcus_sp.	mel
6M_A-1443	ProRIDE_K60606_len=6132	Enterobacter_hormaechei	APH(6)-Id;APH(3'')-Ib;sul2
6M_A-1443	ProRIDE_K65583_len=28345	Escherichia_coli	emrB;emrA;emrR
6M_A-1443	ProRIDE_K66665_len=54147	Escherichia_coli	CRP
6M_A-1443	ProRIDE_K68792_len=18050	Escherichia_coli	ugd
6M_A-1443	ProRIDE_K69517_len=76055	uncultured_Streptococcus_sp.	tet(M);ErmB
6M_A-1443	ProRIDE_K7090_len=36958	Bifidobacterium_longum	ileS
6M_A-1443	ProRIDE_K72415_len=5117	Escherichia_coli	tet(B)
6M_A-1443	ProRIDE_K7293_len=4565	Enterococcus_gallinarum	vanC
6M_A-1443	ProRIDE_K75424_len=26407	Escherichia_coli	evgS
6M_A-1443	ProRIDE_K75425_len=21691	Escherichia_coli	gadX;gadW;mdtF;mdtE
6M_A-1443	ProRIDE_K7578_len=8784	Escherichia_coli	baeR;baeS;mdtC
6M_A-1443	ProRIDE_K75945_len=97792	Bifidobacterium_longum	rpoB
6M_A-1443	ProRIDE_K76741_len=4335	Blautia_luti	mefH
6M_A-1443	ProRIDE_K77398_len=4198	Escherichia_coli	evgA;emrK;emrY
6M_A-1443	ProRIDE_K78105_len=37623	Escherichia_coli	cpxA
6M_A-1443	ProRIDE_K79116_len=19516	Escherichia_coli	mdtN;mdtO;mdtP
6M_A-1443	ProRIDE_K80458_len=49247	Escherichia_coli	mdtG;mdtH
6M_A-1452	ProRIDE_K10236_len=92385	Escherichia_coli	CRP
6M_A-1452	ProRIDE_K10467_len=36815	Escherichia_coli	leuO
6M_A-1452	ProRIDE_K10612_len=74712	Bifidobacterium_breve	ileS
6M_A-1452	ProRIDE_K12641_len=5294	Escherichia_coli	ugd
6M_A-1452	ProRIDE_K15408_len=2920	Escherichia_coli	kdpE
6M_A-1452	ProRIDE_K15884_len=179772	Enterococcus_faecalis	emeA
6M_A-1452	ProRIDE_K17094_len=2788	Escherichia_coli	TEM-1
6M_A-1452	ProRIDE_K17412_len=6418	Escherichia_coli	YojI
6M_A-1452	ProRIDE_K23423_len=20902	Lactococcus_lactis	lmrD
6M_A-1452	ProRIDE_K24949_len=87363	Escherichia_coli	OmpA
6M_A-1452	ProRIDE_K25372_len=10326	Enterococcus_faecium	efmA
6M_A-1452	ProRIDE_K26828_len=168299	Escherichia_coli	bacA
6M_A-1452	ProRIDE_K28533_len=101211	Enterococcus_hirae	AAC(6')-Iid
6M_A-1452	ProRIDE_K29333_len=175381	Streptococcus_lutetiensis	tet(M);tet(L)
6M_A-1452	ProRIDE_K29600_len=98244	Escherichia_coli	emrR;emrA;emrB
6M_A-1452	ProRIDE_K30447_len=44981	Escherichia_coli	eptA
6M_A-1452	ProRIDE_K30558_len=8789	Escherichia_coli	QnrS1
6M_A-1452	ProRIDE_K31229_len=103844	Escherichia_coli	acrB;acrA
6M_A-1452	ProRIDE_K36104_len=3281	Corynebacterium_amycolatum	ErmX
6M_A-1452	ProRIDE_K36984_len=71222	Escherichia_coli	PmrF
6M_A-1452	ProRIDE_K37002_len=33631	Enterococcus_faecalis	efrA;efrB
6M_A-1452	ProRIDE_K39918_len=5596	Escherichia_coli	emrE
6M_A-1452	ProRIDE_K40614_len=12500	Escherichia_coli	gadX;gadW;mdtF;mdtE
6M_A-1452	ProRIDE_K41150_len=86610	Escherichia_coli	mdtG;mdtH
6M_A-1452	ProRIDE_K41174_len=17951	Escherichia_coli	TolC
6M_A-1452	ProRIDE_K41847_len=55793	Escherichia_coli	msbA
6M_A-1452	ProRIDE_K42456_len=42319	Escherichia_coli	evgS;evgA;emrK;emrY
6M_A-1452	ProRIDE_K49117_len=54648	Bifidobacterium_longum	rpoB
6M_A-1452	ProRIDE_K4960_len=28327	Escherichia_coli	baeR;baeS;mdtC;mdtB;mdtA
6M_A-1452	ProRIDE_K50673_len=6234	Enterobacter_hormaechei	sul2;APH(3'')-Ib;APH(6)-Id
6M_A-1452	ProRIDE_K50846_len=3164	Escherichia_coli	mdtM
6M_A-1452	ProRIDE_K5689_len=1033	Vibrio_campbellii	VHH-1
6M_A-1452	ProRIDE_K6034_len=47825	Escherichia_coli	mdtP;mdtO;mdtN
6M_A-1452	ProRIDE_K61028_len=4088	Escherichia_coli	tet(A)
6M_A-1452	ProRIDE_K65053_len=88006	Escherichia_coli	EC-15
6M_A-1452	ProRIDE_K66184_len=1281	Enterococcus_faecium	AAC(6')-Ii
6M_A-1452	ProRIDE_K66844_len=72289	Enterococcus_faecalis	dfrG;lsaA
6M_A-1452	ProRIDE_K8106_len=5823	Escherichia_coli	ugd
6M_A-1452	ProRIDE_K8693_len=53128	Bifidobacterium_breve	rpoB
6M_A-1452	ProRIDE_K9143_len=22551	Escherichia_coli	acrD
6M_A-1462	ProRIDE_K104956_len=35368	Bifidobacterium_longum	rpoB
6M_A-1462	ProRIDE_K106297_len=28173	Escherichia_coli	eptA
6M_A-1462	ProRIDE_K107464_len=152548	Escherichia_coli	YojI;PmrF
6M_A-1462	ProRIDE_K114172_len=80617	Escherichia_coli	mdtG;mdtH
6M_A-1462	ProRIDE_K117410_len=41911	Escherichia_coli	emrR;emrA;emrB
6M_A-1462	ProRIDE_K119661_len=61609	Escherichia_coli	CRP
6M_A-1462	ProRIDE_K121220_len=77231	Escherichia_coli	bacA
6M_A-1462	ProRIDE_K131951_len=12440	Escherichia_coli	gadX;gadW;mdtF;mdtE
6M_A-1462	ProRIDE_K131952_len=58061	Bifidobacterium_dentium	rpoB
6M_A-1462	ProRIDE_K132114_len=28089	Lactococcus_lactis	lmrD
6M_A-1462	ProRIDE_K139448_len=10456	Bifidobacterium_catenulatum	rpoB
6M_A-1462	ProRIDE_K143861_len=123661	Escherichia_coli	cpxA
6M_A-1462	ProRIDE_K144239_len=141327	Escherichia_coli	ampC_beta-lactamase
6M_A-1462	ProRIDE_K146361_len=18543	Enterobacter_hormaechei	TEM-1;LAP-2;QnrS1;APH(6)-Id;APH(3'')-Ib;sul2
6M_A-1462	ProRIDE_K19889_len=39699	Escherichia_coli	mdfA
6M_A-1462	ProRIDE_K24283_len=2186	Streptococcus_parasanguinis	tetB(46)
6M_A-1462	ProRIDE_K27741_len=20646	Escherichia_coli	TolC
6M_A-1462	ProRIDE_K34333_len=14000	Streptococcus_pneumoniae	tet(M)
6M_A-1462	ProRIDE_K46019_len=63932	Bifidobacterium_dentium	rpoB
6M_A-1462	ProRIDE_K48624_len=49119	Escherichia_coli	AcrS;AcrE;AcrF
6M_A-1462	ProRIDE_K57849_len=5997	Bifidobacterium_longum	tet(W)
6M_A-1462	ProRIDE_K64802_len=37911	Escherichia_coli	acrD
6M_A-1462	ProRIDE_K67705_len=56545	Escherichia_coli	acrA;acrB
6M_A-1462	ProRIDE_K73193_len=41923	Escherichia_coli	kdpE
6M_A-1462	ProRIDE_K75042_len=12577	Bifidobacterium_breve	ileS
6M_A-1462	ProRIDE_K85457_len=69210	Bifidobacterium_catenulatum	dfrF
6M_A-1462	ProRIDE_K87634_len=124349	Escherichia_coli	OmpA;msbA
6M_A-1462	ProRIDE_K87834_len=74095	Bifidobacterium_dentium	ileS
6M_A-1462	ProRIDE_K92461_len=29259	Escherichia_coli	mdtM
6M_A-1462	ProRIDE_K94538_len=29746	Bifidobacterium_longum	ileS
6M_A-1462	ProRIDE_K96777_len=19452	Escherichia_coli	mdtA;mdtB;mdtC;baeS;baeR
6M_A-1462	ProRIDE_K99136_len=128648	Escherichia_coli	leuO
6M_A-1474	ProRIDE_K10116_len=14141	Bifidobacterium_breve	ileS
6M_A-1474	ProRIDE_K11710_len=48126	Bifidobacterium_catenulatum	rpoB
6M_A-1474	ProRIDE_K12896_len=7799	Klebsiella_pneumoniae	LptD
6M_A-1474	ProRIDE_K16130_len=31805	Escherichia_coli	CRP
6M_A-1474	ProRIDE_K16676_len=8400	Escherichia_coli	mdtE;mdtF
6M_A-1474	ProRIDE_K2100_len=1400	Escherichia_coli	gadW
6M_A-1474	ProRIDE_K21567_len=61412	Escherichia_coli	PmrF
6M_A-1474	ProRIDE_K22646_len=1093	Klebsiella_pneumoniae	KpnE
6M_A-1474	ProRIDE_K2309_len=22278	Escherichia_coli	leuO
6M_A-1474	ProRIDE_K23281_len=1437	Escherichia_coli	mdtM
6M_A-1474	ProRIDE_K24189_len=8053	Escherichia_coli	H-NS
6M_A-1474	ProRIDE_K24985_len=8127	Bifidobacterium_longum	tet(W)
6M_A-1474	ProRIDE_K26341_len=9771	Escherichia_coli	msbA
6M_A-1474	ProRIDE_K27317_len=5078	Escherichia_coli	mdtB;mdtA
6M_A-1474	ProRIDE_K27975_len=9056	Escherichia_coli	AcrS;AcrE
6M_A-1474	ProRIDE_K32728_len=12446	Escherichia_coli	EC-18
6M_A-1474	ProRIDE_K33416_len=5990	Klebsiella_pneumoniae	AAC(3)-IIe
6M_A-1474	ProRIDE_K3509_len=1823	Escherichia_coli	mdtM
6M_A-1474	ProRIDE_K35724_len=62341	Enterococcus_faecalis	efrA;efrB
6M_A-1474	ProRIDE_K36506_len=18479	Escherichia_coli	evgS;evgA;emrK;emrY
6M_A-1474	ProRIDE_K3725_len=8974	Escherichia_coli	tet(A)
6M_A-1474	ProRIDE_K38518_len=3279	Corynebacterium_amycolatum	ErmX
6M_A-1474	ProRIDE_K39767_len=3704	Klebsiella_pneumoniae	acrB
6M_A-1474	ProRIDE_K4147_len=4036	Escherichia_coli	mdtA;mdtB
6M_A-1474	ProRIDE_K42229_len=208438	Enterococcus_faecalis	emeA
6M_A-1474	ProRIDE_K43649_len=91275	Bifidobacterium_longum	rpoB
6M_A-1474	ProRIDE_K45715_len=14853	Escherichia_coli	acrD
6M_A-1474	ProRIDE_K45794_len=3132	Enterobacter_hormaechei	catB3;OXA-1;AAC(6')-Ib-cr6
6M_A-1474	ProRIDE_K46222_len=1351	Streptococcus_pneumoniae	RlmA(II)
6M_A-1474	ProRIDE_K46234_len=1357	Escherichia_coli	gadW
6M_A-1474	ProRIDE_K46701_len=5450	Blautia_luti	mefH
6M_A-1474	ProRIDE_K46859_len=12964	Escherichia_coli	OmpA
6M_A-1474	ProRIDE_K47376_len=4387	Klebsiella_pneumoniae	marA
6M_A-1474	ProRIDE_K47917_len=10552	Escherichia_coli	eptA
6M_A-1474	ProRIDE_K48598_len=4109	Shigella_sonnei	TEM-1
6M_A-1474	ProRIDE_K50178_len=19957	Escherichia_coli	marA
6M_A-1474	ProRIDE_K50687_len=22620	Klebsiella_pneumoniae	ArnT
6M_A-1474	ProRIDE_K52461_len=3968	uncultured_actinobacterium_HF0130_15N16	ugd
6M_A-1474	ProRIDE_K53036_len=10399	Escherichia_coli	emrA;emrR
6M_A-1474	ProRIDE_K53048_len=16047	Klebsiella_pneumoniae	cpxA
6M_A-1474	ProRIDE_K54473_len=1552	Escherichia_coli	bacA
6M_A-1474	ProRIDE_K54733_len=13484	Escherichia_coli	YojI
6M_A-1474	ProRIDE_K55436_len=3724	Escherichia_coli	baeR
6M_A-1474	ProRIDE_K55619_len=1503	Shigella_sonnei	gadX
6M_A-1474	ProRIDE_K57681_len=1474	Klebsiella_pneumoniae	KpnG
6M_A-1474	ProRIDE_K57732_len=1069	Escherichia_coli	mdtN
6M_A-1474	ProRIDE_K59017_len=4843	Klebsiella_variicola	ramA
6M_A-1474	ProRIDE_K60361_len=195946	Enterococcus_faecalis	tet(M)
6M_A-1474	ProRIDE_K61079_len=37929	Escherichia_coli	cpxA
6M_A-1474	ProRIDE_K62169_len=88761	Enterococcus_faecalis	lsaA
6M_A-1474	ProRIDE_K64077_len=3562	Klebsiella_pneumoniae	FosA6
6M_A-1474	ProRIDE_K64665_len=22589	Escherichia_coli	acrA;acrB
6M_A-1474	ProRIDE_K65411_len=3661	Escherichia_coli	CTX-M-15
6M_A-1474	ProRIDE_K68197_len=9149	Enterobacter_hormaechei	catI
6M_A-1474	ProRIDE_K68781_len=9825	Klebsiella_pneumoniae	oqxB
6M_A-1474	ProRIDE_K68945_len=8081	Klebsiella_pneumoniae	mdtB;mdtC
6M_A-1474	ProRIDE_K69336_len=251310	Enterococcus_faecalis	dfrE
6M_A-1474	ProRIDE_K9403_len=8614	Klebsiella_pneumoniae	CRP
6M_A-1474	ProRIDE_K9798_len=1867	Escherichia_coli	kdpE
6M_A-1478	ProRIDE_K10407_len=55169	Enterococcus_faecium	efmA
6M_A-1478	ProRIDE_K12671_len=11003	Escherichia_coli	mdtE;mdtF;gadW;gadX
6M_A-1478	ProRIDE_K14132_len=37185	Enterococcus_avium	ErmA;ANT(9)-Ia
6M_A-1478	ProRIDE_K14968_len=45418	Escherichia_coli	mdtA;mdtB
6M_A-1478	ProRIDE_K1655_len=2106	Escherichia_coli	FosA7.5
6M_A-1478	ProRIDE_K16625_len=41289	Escherichia_coli	CRP
6M_A-1478	ProRIDE_K20226_len=36150	Escherichia_coli	baeS;baeR
6M_A-1478	ProRIDE_K20374_len=65660	Escherichia_coli	acrB;acrA
6M_A-1478	ProRIDE_K22626_len=54064	Escherichia_coli	leuO
6M_A-1478	ProRIDE_K22712_len=43136	Escherichia_coli	bacA
6M_A-1478	ProRIDE_K23740_len=35092	Escherichia_coli	EC-18
6M_A-1478	ProRIDE_K23853_len=35639	Escherichia_coli	msbA
6M_A-1478	ProRIDE_K24732_len=7216	Escherichia_coli	mdtP;mdtO;mdtN
6M_A-1478	ProRIDE_K26312_len=11009	Enterobacter_hormaechei	QepA4;catI
6M_A-1478	ProRIDE_K26571_len=36942	Escherichia_coli	mdtG;mdtH
6M_A-1478	ProRIDE_K26796_len=5434	Escherichia_coli	CTX-M-15
6M_A-1478	ProRIDE_K300_len=4508	Bifidobacterium_longum	rpoB
6M_A-1478	ProRIDE_K30075_len=1769	Enterococcus_gallinarum	vanS_gene_in_vanC_cluster;vanR_gene_in_vanC_cluster
6M_A-1478	ProRIDE_K30791_len=402062	Bacteroides_fragilis	CepA-29
6M_A-1478	ProRIDE_K32591_len=45722	Enterococcus_faecium	AAC(6')-Ii
6M_A-1478	ProRIDE_K33613_len=33024	Escherichia_coli	cpxA
6M_A-1478	ProRIDE_K3444_len=14651	Escherichia_coli	H-NS
6M_A-1478	ProRIDE_K34894_len=48742	Escherichia_coli	emrY;emrK;evgA;evgS
6M_A-1478	ProRIDE_K41778_len=42699	Escherichia_coli	marA
6M_A-1478	ProRIDE_K43896_len=53981	Escherichia_coli	AcrS;AcrE;AcrF
6M_A-1478	ProRIDE_K4480_len=2926	Escherichia_coli	mdtA
6M_A-1478	ProRIDE_K46896_len=68296	Escherichia_coli	YojI
6M_A-1478	ProRIDE_K4882_len=1116	Escherichia_coli	mdtN
6M_A-1478	ProRIDE_K50578_len=46158	Enterococcus_faecium	msrC
6M_A-1478	ProRIDE_K50753_len=44280	Escherichia_coli	dfrA1;SAT-2
6M_A-1478	ProRIDE_K51096_len=1106	Klebsiella_pneumoniae	PmrF
6M_A-1478	ProRIDE_K57886_len=131275	Bacteroides_uniformis	CblA-1
6M_A-1478	ProRIDE_K57984_len=71758	Escherichia_coli	acrD
6M_A-1478	ProRIDE_K58778_len=51519	Escherichia_coli	eptA
6M_A-1478	ProRIDE_K59927_len=2730	Escherichia_coli	catB3;OXA-1;AAC(6')-Ib-cr6
6M_A-1478	ProRIDE_K60636_len=13715	Escherichia_coli	QnrS1;TEM-1
6M_A-1478	ProRIDE_K61983_len=4802	Bifidobacterium_breve	rpoB
6M_A-1478	ProRIDE_K6389_len=34729	Escherichia_coli	PmrF
6M_A-1478	ProRIDE_K63908_len=1177	Escherichia_coli	mdtM
6M_A-1478	ProRIDE_K6558_len=13640	Enterococcus_faecium	APH(3')-IIIa;SAT-4;aad(6)
6M_A-1478	ProRIDE_K9948_len=31325	Bifidobacterium_breve	tet(W)
6M_A-1504	ProRIDE_K13557_len=40431	Bifidobacterium_breve	ErmX;ileS
6M_A-1504	ProRIDE_K18903_len=185388	Escherichia_coli	H-NS
6M_A-1504	ProRIDE_K19671_len=174901	Escherichia_coli	PmrF;YojI
6M_A-1504	ProRIDE_K25397_len=213489	Escherichia_coli	EC-8;eptA;mdtN;mdtO;mdtP
6M_A-1504	ProRIDE_K2713_len=1723	Veillonella_seminalis	ACI-1
6M_A-1504	ProRIDE_K31675_len=18685	Enterococcus_raffinosus	ErmA;ANT(9)-Ia
6M_A-1504	ProRIDE_K3280_len=4062	Enterococcus_faecium	efmA
6M_A-1504	ProRIDE_K33270_len=3796	Eggerthella_lenta	ErmT
6M_A-1504	ProRIDE_K35545_len=273606	Escherichia_coli	emrE
6M_A-1504	ProRIDE_K36152_len=126639	Escherichia_coli	AcrE;AcrS
6M_A-1504	ProRIDE_K42094_len=139781	Bacteroides_uniformis	CblA-1
6M_A-1504	ProRIDE_K42213_len=124505	Escherichia_coli	dfrA1;SAT-2;ANT(3'')-IIa
6M_A-1504	ProRIDE_K45992_len=5024	Enterobacter_hormaechei	APH(6)-Id;APH(3'')-Ib;sul2
6M_A-1504	ProRIDE_K49784_len=107737	Escherichia_coli	mdtA;mdtB;mdtC;baeS;baeR
6M_A-1504	ProRIDE_K55177_len=127710	Escherichia_coli	kdpE
6M_A-1504	ProRIDE_K62022_len=67600	Phocaeicola_dorei	CepA-29
6M_A-1504	ProRIDE_K65133_len=219017	Escherichia_coli	leuO
6M_A-1504	ProRIDE_K69823_len=123370	Escherichia_coli	acrB;acrA
6M_A-1504	ProRIDE_K70113_len=151195	Escherichia_coli	CRP
6M_A-1504	ProRIDE_K73599_len=248252	Bifidobacterium_bifidum	rpoB
6M_A-1504	ProRIDE_K75274_len=92775	Escherichia_coli	mdtG;mdtH
6M_A-1504	ProRIDE_K79300_len=3782	Clostridium_sp._TM06-18	tet(40)
6M_A-1504	ProRIDE_K80358_len=1682	Fusobacterium_ulcerans	tet(M)
6M_A-1504	ProRIDE_K81585_len=236172	Escherichia_coli	marA
6M_A-1504	ProRIDE_K83942_len=123644	Escherichia_coli	emrR;emrA;emrB
6M_A-1504	ProRIDE_K85392_len=53128	Bifidobacterium_breve	rpoB
6M_A-1504	ProRIDE_K86428_len=89797	Bifidobacterium_longum	rpoB
6M_A-1504	ProRIDE_K88951_len=59884	Escherichia_coli	gadX;gadW;mdtF;mdtE;CTX-M-16
6M_A-1504	ProRIDE_K89032_len=25477	Escherichia_coli	ugd
6M_A-1504	ProRIDE_K90262_len=194672	Escherichia_coli	bacA;TolC
6M_A-1504	ProRIDE_K91140_len=360259	Escherichia_coli	emrY;emrK;evgA;evgS;acrD
6M_A-1504	ProRIDE_K92993_len=430503	Escherichia_coli	OmpA;msbA;mdfA
6M_A-1534	ProRIDE_K1812_len=1980	Clostridiales_bacterium	tet(40)
6M_A-1534	ProRIDE_K19378_len=41239	Bifidobacterium_longum	rpoB
6M_A-1534	ProRIDE_K19508_len=2332	Corynebacterium_amycolatum	ErmX
6M_A-1534	ProRIDE_K21877_len=63138	Escherichia_coli	acrD
6M_A-1534	ProRIDE_K22425_len=119526	Bifidobacterium_longum	ileS
6M_A-1534	ProRIDE_K22669_len=11225	Escherichia_coli	PmrF
6M_A-1534	ProRIDE_K23996_len=44362	Escherichia_coli	mdfA
6M_A-1534	ProRIDE_K24639_len=87734	Escherichia_coli	leuO
6M_A-1534	ProRIDE_K2799_len=1664	Klebsiella_pneumoniae	OXA-1;AAC(6')-Ib-cr6
6M_A-1534	ProRIDE_K28093_len=31327	Escherichia_coli	mdtG;mdtH
6M_A-1534	ProRIDE_K28420_len=37094	Escherichia_coli	YojI
6M_A-1534	ProRIDE_K37621_len=55045	Escherichia_coli	acrA;acrB
6M_A-1534	ProRIDE_K37777_len=57223	Bifidobacterium_breve	ileS
6M_A-1534	ProRIDE_K44268_len=7435	[Ruminococcus]_gnavus	tet(O)
6M_A-1534	ProRIDE_K47010_len=2905	Escherichia_coli	mdtM
6M_A-1534	ProRIDE_K48100_len=45961	Escherichia_coli	evgS;evgA;emrK;emrY
6M_A-1534	ProRIDE_K53434_len=162794	Escherichia_coli	CRP
6M_A-1534	ProRIDE_K54325_len=118960	Escherichia_coli	AcrF;AcrE;AcrS
6M_A-1534	ProRIDE_K56234_len=53933	Escherichia_coli	cpxA
6M_A-1534	ProRIDE_K59157_len=52710	Bifidobacterium_breve	rpoB
6M_A-1534	ProRIDE_K61705_len=58576	Escherichia_coli	gadX;gadW;mdtF;mdtE
6M_A-1534	ProRIDE_K67358_len=93060	Escherichia_coli	baeR;baeS;mdtC;mdtB;mdtA
6M_A-1534	ProRIDE_K70988_len=61916	Escherichia_coli	EC-8
6M_A-1534	ProRIDE_K72385_len=101472	Escherichia_coli	bacA;TolC
6M_A-1534	ProRIDE_K73246_len=121379	Escherichia_coli	kdpE
6M_A-1534	ProRIDE_K74666_len=6135	Citrobacter_freundii	sul1;qacEdelta1;aadA5;dfrA17
6M_A-1534	ProRIDE_K75657_len=75278	Escherichia_coli	H-NS
6M_A-1534	ProRIDE_K8860_len=26113	Escherichia_coli	emrR;emrA;emrB
6M_A-1551	ProRIDE_K1089_len=1567	Escherichia_coli	emrK
6M_A-1551	ProRIDE_K13548_len=7103	Escherichia_coli	CTX-M-15
6M_A-1551	ProRIDE_K1719_len=5315	Escherichia_coli	tet(B)
6M_A-1551	ProRIDE_K18178_len=1202	Staphylococcus_aureus	ErmA
6M_A-1551	ProRIDE_K19614_len=5337	Dorea_sp._AGR2135	mefH
6M_A-1551	ProRIDE_K23367_len=15187	Escherichia_coli	AcrS;AcrE;AcrF
6M_A-1551	ProRIDE_K25482_len=24305	Escherichia_coli	mdtM
6M_A-1551	ProRIDE_K27378_len=20887	Escherichia_coli	mdtE;mdtF;gadW;gadX
6M_A-1551	ProRIDE_K28044_len=9132	Escherichia_coli	qacEdelta1;sul1
6M_A-1551	ProRIDE_K29028_len=12735	Streptococcus_pneumoniae	ErmB
6M_A-1551	ProRIDE_K29187_len=1116	Enterococcus_durans	AAC(6')-Iih
6M_A-1551	ProRIDE_K33773_len=2240	Enterococcus_gallinarum	vanXY_gene_in_vanC_cluster;vanC
6M_A-1551	ProRIDE_K35072_len=4480	Escherichia_coli	mdtC
6M_A-1551	ProRIDE_K35161_len=196044	Parabacteroides_distasonis	CfxA2
6M_A-1551	ProRIDE_K37156_len=3489	Enterococcus_sp._HSIEG1	vanS_gene_in_vanC_cluster;vanR_gene_in_vanC_cluster
6M_A-1551	ProRIDE_K37521_len=7525	Escherichia_coli	cpxA
6M_A-1551	ProRIDE_K38665_len=18099	Escherichia_coli	acrA;acrB
6M_A-1551	ProRIDE_K41180_len=6213	Escherichia_coli	mdtN;mdtO;mdtP
6M_A-1551	ProRIDE_K41237_len=52735	Bifidobacterium_longum	rpoB
6M_A-1551	ProRIDE_K41385_len=28532	Escherichia_coli	CRP
6M_A-1551	ProRIDE_K41454_len=1794	Escherichia_coli	YojI
6M_A-1551	ProRIDE_K42401_len=2536	Streptococcus_pneumoniae	tet(M)
6M_A-1551	ProRIDE_K47930_len=8374	Escherichia_coli	bacA
6M_A-1551	ProRIDE_K50263_len=37612	Eggerthella_lenta	ErmT
6M_A-1551	ProRIDE_K5125_len=7770	Escherichia_coli	TolC
6M_A-1551	ProRIDE_K53987_len=4155	Escherichia_coli	emrE
6M_A-1551	ProRIDE_K58879_len=6146	Enterobacter_hormaechei	dfrA7
6M_A-1551	ProRIDE_K63045_len=39530	Bifidobacterium_longum	ileS
6M_A-1551	ProRIDE_K68883_len=2409	Dorea_formicigenerans	tet(O/32/O)
6M_A-1551	ProRIDE_K6956_len=7697	Escherichia_coli	emrE
6M_A-1551	ProRIDE_K72304_len=8015	Escherichia_coli	H-NS
6M_A-1551	ProRIDE_K73023_len=53069	Bifidobacterium_breve	rpoB
6M_A-1551	ProRIDE_K75042_len=9258	Escherichia_coli	msbA
6M_A-1551	ProRIDE_K75124_len=22372	Escherichia_coli	mdtA
6M_A-1551	ProRIDE_K75723_len=4254	Escherichia_coli	baeR;baeS
6M_A-1551	ProRIDE_K78661_len=15618	Escherichia_coli	marA
6M_A-1551	ProRIDE_K78919_len=6124	Escherichia_coli	mdfA
6M_A-2567	ProRIDE_K11992_len=132228	Escherichia_coli	AcrS;AcrE;AcrF
6M_A-2567	ProRIDE_K15245_len=18575	Escherichia_coli	CTX-M-15
6M_A-2567	ProRIDE_K15516_len=5242	Streptococcus_pneumoniae	mel
6M_A-2567	ProRIDE_K16327_len=3102	Klebsiella_pneumoniae	H-NS
6M_A-2567	ProRIDE_K16459_len=196183	Escherichia_coli	bacA;TolC
6M_A-2567	ProRIDE_K16713_len=60795	Escherichia_coli	YojI
6M_A-2567	ProRIDE_K18468_len=64753	Escherichia_coli	msbA
6M_A-2567	ProRIDE_K18496_len=47507	Escherichia_coli	H-NS
6M_A-2567	ProRIDE_K19524_len=1429	Shewanella_xiamenensis	tet(C)
6M_A-2567	ProRIDE_K20870_len=13812	Klebsiella_pneumoniae	SHV-12
6M_A-2567	ProRIDE_K23204_len=138167	Bifidobacterium_longum	rpoB
6M_A-2567	ProRIDE_K26665_len=143782	Escherichia_coli	baeR;baeS;mdtC;mdtB;mdtA
6M_A-2567	ProRIDE_K28621_len=9632	Klebsiella_pneumoniae	mdtB;mdtC
6M_A-2567	ProRIDE_K29987_len=4933	Klebsiella_pneumoniae	cpxA
6M_A-2567	ProRIDE_K31460_len=7227	Klebsiella_pneumoniae	oqxA;oqxB
6M_A-2567	ProRIDE_K32344_len=93233	Escherichia_coli	mdfA
6M_A-2567	ProRIDE_K33260_len=8654	Klebsiella_pneumoniae	emrR
6M_A-2567	ProRIDE_K38082_len=91957	Escherichia_coli	mdtM
6M_A-2567	ProRIDE_K39523_len=4640	Klebsiella_pneumoniae	OmpA
6M_A-2567	ProRIDE_K39620_len=1466	Klebsiella_pneumoniae	OmpK37
6M_A-2567	ProRIDE_K40021_len=68961	Escherichia_coli	evgS;evgA;emrK;emrY
6M_A-2567	ProRIDE_K42027_len=30274	Escherichia_coli	gadX;gadW;mdtF;mdtE
6M_A-2567	ProRIDE_K46649_len=2967	Klebsiella_pneumoniae	marA
6M_A-2567	ProRIDE_K47837_len=5422	Klebsiella_pneumoniae	KpnF
6M_A-2567	ProRIDE_K54820_len=16664	Klebsiella_pneumoniae	acrB;acrA
6M_A-2567	ProRIDE_K55244_len=167041	Escherichia_coli	acrD
6M_A-2567	ProRIDE_K55629_len=45431	Escherichia_coli	marA
6M_A-2567	ProRIDE_K55736_len=3967	Klebsiella_variicola	KpnE
6M_A-2567	ProRIDE_K56849_len=1167	Klebsiella_variicola	FosA6
6M_A-2567	ProRIDE_K58122_len=10842	Klebsiella_pneumoniae	msbA
6M_A-2567	ProRIDE_K59274_len=34185	Lactococcus_lactis	lmrD
6M_A-2567	ProRIDE_K59709_len=111554	Escherichia_coli	mdtP;mdtO;mdtN;eptA
6M_A-2567	ProRIDE_K60270_len=130370	Escherichia_coli	acrB;acrA
6M_A-2567	ProRIDE_K64227_len=14323	Enterobacter_hormaechei	ANT(3'')-IIa;SAT-2;dfrA1
6M_A-2567	ProRIDE_K64723_len=92252	Escherichia_coli	PmrF
6M_A-2567	ProRIDE_K65022_len=79916	Escherichia_coli	KpnH
6M_A-2567	ProRIDE_K65756_len=89324	Escherichia_coli	OmpA
6M_A-2567	ProRIDE_K66214_len=1494	Klebsiella_pneumoniae	fosA5
6M_A-2567	ProRIDE_K67269_len=165917	Escherichia_coli	CRP
6M_A-2567	ProRIDE_K67347_len=13794	Klebsiella_pneumoniae	LptD
6M_A-2567	ProRIDE_K67996_len=38218	Klebsiella_pneumoniae	eptB
6M_A-2567	ProRIDE_K68891_len=115750	Escherichia_coli	mdtH;mdtG
6M_A-2567	ProRIDE_K70197_len=51267	Escherichia_coli	leuO
6M_A-2567	ProRIDE_K9447_len=9993	Klebsiella_pneumoniae	ArnT
6M_A-2567	ProRIDE_K9687_len=5951	Klebsiella_aerogenes	CRP
6M_A-2567	ProRIDE_K9820_len=8946	Escherichia_coli	emrR;emrA;emrB
6M_A-2576	ProRIDE_K11377_len=1321	Escherichia_coli	bacA
6M_A-2576	ProRIDE_K13635_len=60401	Escherichia_coli	mdtG;mdtH
6M_A-2576	ProRIDE_K1364_len=18164	Escherichia_coli	marA
6M_A-2576	ProRIDE_K17802_len=7110	Bifidobacteriaceae_bacterium_MCC01964	rpoB
6M_A-2576	ProRIDE_K18532_len=23260	Escherichia_coli	PmrF
6M_A-2576	ProRIDE_K18904_len=49303	Escherichia_coli	leuO
6M_A-2576	ProRIDE_K20491_len=75626	Bifidobacterium_breve	ileS
6M_A-2576	ProRIDE_K24404_len=3279	Corynebacterium_amycolatum	ErmX
6M_A-2576	ProRIDE_K25931_len=103156	Escherichia_coli	ampC_beta-lactamase;eptA
6M_A-2576	ProRIDE_K26346_len=30496	Escherichia_coli	baeR;baeS;mdtC
6M_A-2576	ProRIDE_K27265_len=14421	Escherichia_coli	YojI
6M_A-2576	ProRIDE_K34562_len=26284	Escherichia_coli	cpxA
6M_A-2576	ProRIDE_K35998_len=96599	Escherichia_coli	H-NS
6M_A-2576	ProRIDE_K3622_len=3673	Megasphaera_sp._SC8-1	ACI-1
6M_A-2576	ProRIDE_K36378_len=25252	Escherichia_coli	acrA;acrB
6M_A-2576	ProRIDE_K37989_len=34530	Bifidobacterium_longum	rpoB
6M_A-2576	ProRIDE_K38757_len=10703	Escherichia_coli	kdpE
6M_A-2576	ProRIDE_K39537_len=16539	Escherichia_coli	evgS;evgA;emrK
6M_A-2576	ProRIDE_K40812_len=99354	Escherichia_coli	TolC;bacA
6M_A-2576	ProRIDE_K42322_len=15670	Escherichia_coli	gadW;mdtF;mdtE
6M_A-2576	ProRIDE_K43665_len=51817	Escherichia_coli	mdfA
6M_A-2576	ProRIDE_K44288_len=55129	Escherichia_coli	OmpA
6M_A-2576	ProRIDE_K44436_len=31137	Escherichia_coli	msbA
6M_A-2576	ProRIDE_K45170_len=22414	Escherichia_coli	AcrS;AcrE
6M_A-2576	ProRIDE_K49519_len=30615	Escherichia_coli	acrD
6M_A-2576	ProRIDE_K50473_len=2853	Escherichia_coli	mdtA
6M_A-2576	ProRIDE_K50614_len=79522	Escherichia_coli	CRP
6M_A-2576	ProRIDE_K52367_len=33555	Escherichia_coli	mdtN;mdtO;mdtP
6M_A-2576	ProRIDE_K52882_len=48393	Escherichia_coli	emrR;emrA;emrB
6M_A-2576	ProRIDE_K56093_len=2120	Enterococcus_faecium	tet(U)
6M_A-2576	ProRIDE_K6710_len=22788	Escherichia_coli	ugd
6M_A-2576	ProRIDE_K8466_len=1515	Streptomyces_marokkonensis	APH(3')-IIIa
6W_A-1008	ProRIDE_K10206_len=20055	Escherichia_coli	AcrS;AcrE;AcrF
6W_A-1008	ProRIDE_K12239_len=6773	Escherichia_coli	mdtA;mdtB
6W_A-1008	ProRIDE_K14703_len=29189	Escherichia_coli	acrA;acrB
6W_A-1008	ProRIDE_K15002_len=39982	Agathobacter_rectalis	tet(32)
6W_A-1008	ProRIDE_K17867_len=44037	Enterobacter_roggenkampii	TolC
6W_A-1008	ProRIDE_K18848_len=13086	Escherichia_coli	mdtH
6W_A-1008	ProRIDE_K19582_len=101394	Bifidobacterium_breve	rpoB
6W_A-1008	ProRIDE_K20332_len=10850	Escherichia_coli	acrD
6W_A-1008	ProRIDE_K21097_len=98103	Enterobacter_roggenkampii	cpxA
6W_A-1008	ProRIDE_K21257_len=19949	Escherichia_coli	eptA
6W_A-1008	ProRIDE_K21709_len=14652	Escherichia_coli	CRP
6W_A-1008	ProRIDE_K26372_len=16368	Escherichia_coli	TolC
6W_A-1008	ProRIDE_K29867_len=5146	Escherichia_coli	emrY;emrK
6W_A-1008	ProRIDE_K30573_len=24463	Escherichia_coli	H-NS
6W_A-1008	ProRIDE_K31035_len=10376	Escherichia_coli	ANT(3'')-IIa
6W_A-1008	ProRIDE_K31177_len=7638	Escherichia_coli	CTX-M-15;TEM-1
6W_A-1008	ProRIDE_K33306_len=9675	Escherichia_coli	mdtE;mdtF;gadW
6W_A-1008	ProRIDE_K34075_len=18720	Escherichia_coli	emrE
6W_A-1008	ProRIDE_K34880_len=58262	Enterobacter_roggenkampii	bacA
6W_A-1008	ProRIDE_K3568_len=6910	Escherichia_coli	mdtN;mdtO;mdtP
6W_A-1008	ProRIDE_K37072_len=1345	Escherichia_coli	baeR
6W_A-1008	ProRIDE_K37431_len=35331	Escherichia_coli	OmpA
6W_A-1008	ProRIDE_K37722_len=30258	Enterobacter_roggenkampii	ramA
6W_A-1008	ProRIDE_K43134_len=1124	Kluyvera_sichuanensis	bacA
6W_A-1008	ProRIDE_K44872_len=48891	Enterobacter_roggenkampii	emrB;KpnG;emrR
6W_A-1008	ProRIDE_K47791_len=16404	Escherichia_coli	evgS
6W_A-1008	ProRIDE_K50777_len=35642	Lactococcus_lactis	lmrD
6W_A-1008	ProRIDE_K53873_len=87814	Enterobacter_roggenkampii	acrD
6W_A-1008	ProRIDE_K53898_len=26277	Escherichia_coli	emrB;emrA;emrR
6W_A-1008	ProRIDE_K53924_len=24295	Escherichia_coli	mdtG
6W_A-1008	ProRIDE_K55560_len=8839	Citrobacter_freundii	sul1;DHA-1;QnrB4
6W_A-1008	ProRIDE_K58748_len=156174	Enterobacter_roggenkampii	CRP
6W_A-1008	ProRIDE_K60768_len=84605	Enterobacter_roggenkampii	mdtB;mdtC;baeR
6W_A-1008	ProRIDE_K63681_len=62459	uncultured_Holdemanella_sp.	mefH
6W_A-1008	ProRIDE_K65373_len=5121	Escherichia_coli	marA
6W_A-1008	ProRIDE_K65724_len=1448	Escherichia_coli	gadX
6W_A-1008	ProRIDE_K65817_len=15281	Escherichia_coli	YojI
6W_A-1008	ProRIDE_K66141_len=98795	Enterobacter_roggenkampii	oqxA;oqxB
6W_A-1008	ProRIDE_K67230_len=2205	Escherichia_coli	mdtM
6W_A-1008	ProRIDE_K68156_len=5339	Escherichia_coli	leuO
6W_A-1008	ProRIDE_K69263_len=20463	Escherichia_coli	PmrF
6W_A-1008	ProRIDE_K69837_len=13179	Escherichia_coli	kdpE
6W_A-1008	ProRIDE_K69853_len=18452	Escherichia_coli	mdtM
6W_A-1008	ProRIDE_K6986_len=35976	Escherichia_coli	msbA
6W_A-1008	ProRIDE_K7049_len=1322	Escherichia_coli	kdpE
6W_A-1008	ProRIDE_K75519_len=287426	Bacteroides_fragilis	CepA-29
6W_A-1008	ProRIDE_K79512_len=181870	Enterobacter_roggenkampii	marA
6W_A-1008	ProRIDE_K79772_len=204640	Enterobacter_roggenkampii	OmpA;msbA
6W_A-1008	ProRIDE_K80431_len=378956	Bifidobacterium_breve	ileS
6W_A-1008	ProRIDE_K81210_len=30990	Escherichia_coli	cpxA
6W_A-1008	ProRIDE_K83508_len=1141	Escherichia_coli	baeR
6W_A-1010	ProRIDE_K11598_len=2180	Shigella_sonnei	kdpE
6W_A-1010	ProRIDE_K11818_len=83160	Escherichia_coli	mdfA
6W_A-1010	ProRIDE_K12574_len=300162	Klebsiella_pneumoniae	acrA;acrB
6W_A-1010	ProRIDE_K12705_len=94302	Klebsiella_pneumoniae	cpxA
6W_A-1010	ProRIDE_K12781_len=122615	Bifidobacterium_pseudolongum	rpoB
6W_A-1010	ProRIDE_K13213_len=52112	Staphylococcus_aureus	mgrA;norA
6W_A-1010	ProRIDE_K13469_len=182688	Enterococcus_faecium	AAC(6')-Ii
6W_A-1010	ProRIDE_K13933_len=35178	Staphylococcus_aureus	norC
6W_A-1010	ProRIDE_K14236_len=37336	Streptococcus_parasanguinis	tetB(46);tetA(46)
6W_A-1010	ProRIDE_K14371_len=132001	Escherichia_coli	cpxA
6W_A-1010	ProRIDE_K14687_len=9181	Bacteroides_sp._3_1_33FAA	tet(Q)
6W_A-1010	ProRIDE_K14730_len=74182	Escherichia_coli	OmpA
6W_A-1010	ProRIDE_K14887_len=132598	Klebsiella_pneumoniae	FosA6
6W_A-1010	ProRIDE_K15188_len=123585	Escherichia_coli	H-NS
6W_A-1010	ProRIDE_K16253_len=44925	Escherichia_coli	mdtM
6W_A-1010	ProRIDE_K16458_len=170767	Escherichia_coli	PmrF
6W_A-1010	ProRIDE_K16520_len=152930	Bacteroides_uniformis	CblA-1
6W_A-1010	ProRIDE_K16617_len=25952	Enterococcus_faecium	msrC
6W_A-1010	ProRIDE_K16966_len=260890	Klebsiella_pneumoniae	KpnH;KpnG;emrR;oqxB;oqxA
6W_A-1010	ProRIDE_K17222_len=4808	Klebsiella_pneumoniae	TEM-1
6W_A-1010	ProRIDE_K17360_len=20805	Staphylococcus_aureus	PC1_beta-lactamase_(blaZ)
6W_A-1010	ProRIDE_K17402_len=188605	Klebsiella_pneumoniae	msbA;OmpA
6W_A-1010	ProRIDE_K17636_len=84420	Escherichia_coli	CRP
6W_A-1010	ProRIDE_K17763_len=150195	Escherichia_coli	acrD
6W_A-1010	ProRIDE_K17806_len=98619	Escherichia_coli	emrB;emrA;emrR
6W_A-1010	ProRIDE_K18255_len=143105	Escherichia_coli	acrA;acrB
6W_A-1010	ProRIDE_K18358_len=62953	Klebsiella_pneumoniae	ramA
6W_A-1010	ProRIDE_K18768_len=180109	Klebsiella_pneumoniae	eptB;ArnT
6W_A-1010	ProRIDE_K19096_len=90175	Escherichia_coli	leuO
6W_A-1010	ProRIDE_K19336_len=128858	Klebsiella_pneumoniae	acrD
6W_A-1010	ProRIDE_K19489_len=31806	Staphylococcus_aureus	FosB
6W_A-1010	ProRIDE_K19695_len=124568	Enterococcus_sp._3C7_DIV0644	vanR_gene_in_vanC_cluster
6W_A-1010	ProRIDE_K19787_len=119090	Escherichia_coli	TolC
6W_A-1010	ProRIDE_K20019_len=42225	Escherichia_coli	evgS;evgA;emrK;emrY
6W_A-1010	ProRIDE_K20036_len=19371	Staphylococcus_aureus	arlR;arlS
6W_A-1010	ProRIDE_K20633_len=54831	Staphylococcus_aureus	mepR;mepA
6W_A-1010	ProRIDE_K21188_len=119819	Escherichia_coli	marA
6W_A-1010	ProRIDE_K21241_len=180761	Klebsiella_pneumoniae	OmpK37;KpnE;KpnF
6W_A-1010	ProRIDE_K21312_len=5517	Staphylococcus_aureus	tet(38)
6W_A-1010	ProRIDE_K21412_len=215662	Escherichia_coli	EC-8;eptA;mdtN;mdtO;mdtP
6W_A-1010	ProRIDE_K21919_len=27958	Escherichia_coli	gadX;gadW;mdtF;mdtE
6W_A-1010	ProRIDE_K22190_len=26766	[Ruminococcus]_gnavus	mel
6W_A-1010	ProRIDE_K22229_len=276254	Phocaeicola_vulgatus	CfxA3
6W_A-1010	ProRIDE_K22328_len=104075	Klebsiella_pneumoniae	CRP
6W_A-1010	ProRIDE_K22457_len=379767	Klebsiella_pneumoniae	baeR;mdtC;mdtB
6W_A-1010	ProRIDE_K22526_len=241258	Klebsiella_pneumoniae	SHV-120;marA
6W_A-1010	ProRIDE_K22570_len=7564	Prevotella_sp.	ErmF
6W_A-1010	ProRIDE_K2438_len=30246	Escherichia_coli	msbA
6W_A-1010	ProRIDE_K3161_len=2753	Vibrio_cholerae	sul2;APH(3'')-Ib;APH(6)-Id
6W_A-1010	ProRIDE_K3192_len=44999	Escherichia_coli	AcrF;AcrE;AcrS
6W_A-1010	ProRIDE_K3550_len=1750	Enterobacter_hormaechei	CTX-M-15
6W_A-1010	ProRIDE_K5243_len=8974	Escherichia_coli	tet(A)
6W_A-1010	ProRIDE_K5481_len=3866	Escherichia_coli	emrE
6W_A-1010	ProRIDE_K5737_len=14575	Staphylococcus_aureus	LmrS;sepA;sdrM
6W_A-1010	ProRIDE_K6070_len=39275	Escherichia_coli	mdtG;mdtH
6W_A-1010	ProRIDE_K6665_len=15495	Escherichia_coli	bacA
6W_A-1010	ProRIDE_K6965_len=53580	Bacteroides_fragilis	CepA-49
6W_A-1010	ProRIDE_K7614_len=98733	Escherichia_coli	YojI
6W_A-1010	ProRIDE_K9534_len=128872	Escherichia_coli	baeR;baeS;mdtC;mdtB;mdtA
6W_A-1010	ProRIDE_K9856_len=62304	Bifidobacterium_pseudolongum	ileS
6W_A-1010	ProRIDE_K9927_len=217384	Klebsiella_pneumoniae	LptD
6W_A-1028	ProRIDE_K10608_len=11373	[Ruminococcus]_gnavus	mel
6W_A-1028	ProRIDE_K11039_len=20490	Klebsiella_pneumoniae	ramA
6W_A-1028	ProRIDE_K13132_len=35935	Escherichia_coli	mdtM
6W_A-1028	ProRIDE_K14623_len=29290	[Ruminococcus]_gnavus	tet(O)
6W_A-1028	ProRIDE_K15660_len=4088	Escherichia_coli	tet(A)
6W_A-1028	ProRIDE_K15975_len=2771	Escherichia_coli	CTX-M-15
6W_A-1028	ProRIDE_K17582_len=97203	Enterococcus_gallinarum	vanC;vanXY_gene_in_vanC_cluster;vanT_gene_in_vanC_cluster;vanR_gene_in_vanC_cluster;vanS_gene_in_vanC_cluster
6W_A-1028	ProRIDE_K17607_len=64875	Escherichia_coli	emrB;emrA;emrR
6W_A-1028	ProRIDE_K18036_len=31861	Klebsiella_pneumoniae	fosA5
6W_A-1028	ProRIDE_K18694_len=56135	Escherichia_coli	mdtG;mdtH
6W_A-1028	ProRIDE_K22224_len=138711	Escherichia_coli	acrD
6W_A-1028	ProRIDE_K23244_len=73657	Escherichia_coli	mdfA
6W_A-1028	ProRIDE_K23291_len=8868	Escherichia_coli	kdpE
6W_A-1028	ProRIDE_K23640_len=26526	Escherichia_coli	acrB;acrA
6W_A-1028	ProRIDE_K25110_len=67690	Escherichia_coli	marA
6W_A-1028	ProRIDE_K25169_len=61529	Enterococcus_gallinarum	ErmG
6W_A-1028	ProRIDE_K25269_len=6693	Escherichia_coli	YojI
6W_A-1028	ProRIDE_K25904_len=40386	Escherichia_coli	gadX;gadW;mdtF;mdtE
6W_A-1028	ProRIDE_K29048_len=46026	Escherichia_coli	AcrS;AcrE;AcrF
6W_A-1028	ProRIDE_K30073_len=63180	Escherichia_coli	H-NS
6W_A-1028	ProRIDE_K30504_len=52920	Klebsiella_pneumoniae	acrD
6W_A-1028	ProRIDE_K31443_len=152695	Klebsiella_pneumoniae	baeR;mdtC;mdtB
6W_A-1028	ProRIDE_K33602_len=3190	Klebsiella_pneumoniae	sul3
6W_A-1028	ProRIDE_K33950_len=6297	Escherichia_coli	ugd
6W_A-1028	ProRIDE_K34014_len=54008	Klebsiella_pneumoniae	acrA;acrB
6W_A-1028	ProRIDE_K34920_len=74936	Klebsiella_pneumoniae	cpxA
6W_A-1028	ProRIDE_K35463_len=110571	Escherichia_coli	eptA;mdtN;mdtO;mdtP
6W_A-1028	ProRIDE_K35557_len=38530	Escherichia_coli	emrY;emrK;evgA;evgS
6W_A-1028	ProRIDE_K36369_len=27770	Escherichia_coli	EC-15
6W_A-1028	ProRIDE_K39487_len=69476	Escherichia_coli	leuO
6W_A-1028	ProRIDE_K42926_len=100143	Escherichia_coli	OmpA;msbA
6W_A-1028	ProRIDE_K42947_len=229802	Klebsiella_pneumoniae	LptD
6W_A-1028	ProRIDE_K43210_len=2237	Escherichia_coli	mdtM
6W_A-1028	ProRIDE_K43885_len=37738	Klebsiella_pneumoniae	KpnE;KpnF
6W_A-1028	ProRIDE_K45233_len=22295	Klebsiella_pneumoniae	H-NS
6W_A-1028	ProRIDE_K45580_len=2332	Corynebacterium_propinquum	ErmX
6W_A-1028	ProRIDE_K45751_len=86312	Escherichia_coli	cpxA
6W_A-1028	ProRIDE_K46981_len=10477	Enterobacter_hormaechei	catI;dfrA1;ANT(3'')-IIa;qacEdelta1;sul1
6W_A-1028	ProRIDE_K47821_len=65320	Klebsiella_pneumoniae	ArnT
6W_A-1028	ProRIDE_K47838_len=52833	Klebsiella_pneumoniae	SHV-11;marA
6W_A-1028	ProRIDE_K48033_len=65294	Klebsiella_pneumoniae	msbA;OmpA
6W_A-1028	ProRIDE_K48248_len=73788	Escherichia_coli	mdtA;mdtB;mdtC;baeS;baeR
6W_A-1028	ProRIDE_K49179_len=71239	Escherichia_coli	PmrF
6W_A-1028	ProRIDE_K50666_len=71649	Klebsiella_pneumoniae	CRP
6W_A-1028	ProRIDE_K51261_len=20868	Escherichia_coli	TolC
6W_A-1028	ProRIDE_K6044_len=44257	Klebsiella_pneumoniae	eptB
6W_A-1028	ProRIDE_K8886_len=39300	Escherichia_coli	CRP
6W_A-1370	ProRIDE_K13510_len=184412	Escherichia_coli	EC-8;eptA;mdtN;mdtO;mdtP
6W_A-1370	ProRIDE_K16429_len=145869	Escherichia_coli	leuO
6W_A-1370	ProRIDE_K16486_len=2616	Klebsiella_pneumoniae	acrA
6W_A-1370	ProRIDE_K16935_len=8040	Ligilactobacillus_ruminis	ErmC
6W_A-1370	ProRIDE_K17585_len=5947	uncultured_Bacteroides_sp.	cepA
6W_A-1370	ProRIDE_K19799_len=9443	Enterobacter_hormaechei	catI;dfrA7;qacEdelta1;sul1
6W_A-1370	ProRIDE_K20782_len=1179	Escherichia_coli	emrE
6W_A-1370	ProRIDE_K21643_len=142560	Escherichia_coli	cpxA
6W_A-1370	ProRIDE_K22530_len=9281	Klebsiella_variicola	OmpA
6W_A-1370	ProRIDE_K23846_len=166309	Escherichia_coli	mdfA;msbA
6W_A-1370	ProRIDE_K24238_len=1267	Klebsiella_pneumoniae	H-NS
6W_A-1370	ProRIDE_K24562_len=7168	Escherichia_coli	kdpE
6W_A-1370	ProRIDE_K29954_len=2662	Klebsiella_variicola	KpnG;emrR
6W_A-1370	ProRIDE_K33982_len=2101	Staphylococcus_aureus	PC1_beta-lactamase_(blaZ)
6W_A-1370	ProRIDE_K34448_len=11005	Coprococcus_comes	tet(O)
6W_A-1370	ProRIDE_K34485_len=104680	Enterococcus_raffinosus	ANT(6)-Ia
6W_A-1370	ProRIDE_K37214_len=277263	Escherichia_coli	kdpE
6W_A-1370	ProRIDE_K37928_len=254467	Morganella_morganii	CRP
6W_A-1370	ProRIDE_K38964_len=3142	Bifidobacterium_adolescentis	tet(W)
6W_A-1370	ProRIDE_K40867_len=582235	Escherichia_coli	TolC;bacA;AcrS;AcrE;AcrF
6W_A-1370	ProRIDE_K43466_len=31225	Bacteroides_sp._1_1_30	tet(Q);ErmF
6W_A-1370	ProRIDE_K43653_len=153500	Bacteroides_uniformis	CblA-1
6W_A-1370	ProRIDE_K44030_len=4173	Klebsiella_variicola	bacA
6W_A-1370	ProRIDE_K44814_len=374461	Morganella_morganii	rsmA
6W_A-1370	ProRIDE_K44882_len=3595	Klebsiella_pneumoniae	baeR
6W_A-1370	ProRIDE_K45432_len=339718	Escherichia_coli	acrD;evgS;evgA;emrK;emrY;PmrF
6W_A-1370	ProRIDE_K45475_len=2728	Klebsiella_variicola	LEN-13
6W_A-1370	ProRIDE_K45572_len=207905	Escherichia_coli	gadX;gadW;mdtF;mdtE;CRP
6W_A-1370	ProRIDE_K48709_len=209557	Escherichia_coli	mdtM
6W_A-1370	ProRIDE_K51436_len=764282	Escherichia_coli	YojI;baeR;baeS;mdtC;mdtB;mdtA;ugd;marA
6W_A-1370	ProRIDE_K51833_len=307897	Escherichia_coli	mdtH;mdtG;OmpA;emrB;emrA;emrR
6W_A-1370	ProRIDE_K53376_len=1620	Klebsiella_pneumoniae	marA
6W_A-1370	ProRIDE_K55301_len=131035	Enterocloster_clostridioformis	lnuC
6W_A-1370	ProRIDE_K55589_len=1173092	Morganella_morganii	DHA-17;catII_from_K-12
6W_A-1370	ProRIDE_K57379_len=2547	Klebsiella_variicola	oqxA
6W_A-1370	ProRIDE_K57438_len=221960	Escherichia_coli	H-NS
6W_A-1370	ProRIDE_K58645_len=1058	Klebsiella_pneumoniae	OXA-1
6W_A-1370	ProRIDE_K59656_len=7794	Escherichia_coli	tet(A)
6W_A-1370	ProRIDE_K61324_len=2824	Proteus_penneri	QnrD1
6W_A-1370	ProRIDE_K6723_len=6692	Staphylococcus_aureus	ErmA;ANT(9)-Ia
6W_A-1370	ProRIDE_K8127_len=1758	Phocaeicola_massiliensis	tet(Q)
6W_A-1370	ProRIDE_K8560_len=9144	Klebsiella_variicola	FosA6
6W_A-1370	ProRIDE_K9821_len=104560	Escherichia_coli	acrA;acrB
6W_A-1407	ProRIDE_K10988_len=79217	Escherichia_coli	H-NS
6W_A-1407	ProRIDE_K15094_len=95075	Staphylococcus_aureus	mepR;mepA
6W_A-1407	ProRIDE_K15916_len=73340	Staphylococcus_aureus	kdpD
6W_A-1407	ProRIDE_K16505_len=169044	Escherichia_coli	OmpA;mdtG;mdtH
6W_A-1407	ProRIDE_K18371_len=149885	Escherichia_coli	eptA;mdtN;mdtO;mdtP
6W_A-1407	ProRIDE_K20192_len=43740	Escherichia_coli	AcrF;AcrE;AcrS
6W_A-1407	ProRIDE_K20865_len=19906	Staphylococcus_aureus	LmrS;sepA;sdrM
6W_A-1407	ProRIDE_K20969_len=28985	Staphylococcus_haemolyticus	mgrA
6W_A-1407	ProRIDE_K25897_len=128455	Escherichia_coli	TolC;bacA
6W_A-1407	ProRIDE_K26917_len=2112	Thomasclavelia_ramosa	dfrF
6W_A-1407	ProRIDE_K29758_len=4963	Staphylococcus_pseudintermedius	mecA
6W_A-1407	ProRIDE_K30125_len=71322	Staphylococcus_aureus	norC;tet(38)
6W_A-1407	ProRIDE_K30341_len=387850	Escherichia_coli	msbA;mdfA;kdpE
6W_A-1407	ProRIDE_K31206_len=125034	Escherichia_coli	acrA;acrB
6W_A-1407	ProRIDE_K31906_len=211139	Escherichia_coli	leuO
6W_A-1407	ProRIDE_K3260_len=15808	Bifidobacterium_dentium	ileS
6W_A-1407	ProRIDE_K32875_len=65306	Bifidobacterium_dentium	rpoB
6W_A-1407	ProRIDE_K33628_len=33724	Escherichia_coli	ugd
6W_A-1407	ProRIDE_K35044_len=110422	Staphylococcus_aureus	norA;mgrA
6W_A-1407	ProRIDE_K35055_len=17456	Staphylococcus_aureus	PC1_beta-lactamase_(blaZ)
6W_A-1407	ProRIDE_K35166_len=2271	Streptococcus_pneumoniae	RlmA(II)
6W_A-1407	ProRIDE_K35437_len=57190	Escherichia_coli	sul1;qacEdelta1;dfrA7;sul2;APH(3'')-Ib;APH(6)-Id;TEM-1
6W_A-1407	ProRIDE_K35832_len=70520	Staphylococcus_aureus	arlS;arlR
6W_A-1407	ProRIDE_K3663_len=7197	Enterobacteriaceae_bacterium_TzEc052	kdpE
6W_A-1407	ProRIDE_K36681_len=225973	Escherichia_coli	YojI;baeR;baeS;mdtC;mdtB;mdtA
6W_A-1407	ProRIDE_K36873_len=32698	Staphylococcus_aureus	dfrG
6W_A-1407	ProRIDE_K37965_len=99959	Escherichia_coli	acrD
6W_A-1407	ProRIDE_K38259_len=8974	Escherichia_coli	tet(A)
6W_A-1407	ProRIDE_K39592_len=77953	Escherichia_coli	marA
6W_A-1407	ProRIDE_K39855_len=144912	Escherichia_coli	PmrF;emrY;emrK;evgA;evgS
6W_A-1407	ProRIDE_K41881_len=60526	Escherichia_coli	EC-8
6W_A-1407	ProRIDE_K42461_len=206825	Escherichia_coli	CRP
6W_A-1407	ProRIDE_K42608_len=5530	uncultured_Fusobacterium_sp.	OXA-85
6W_A-1424	ProRIDE_K10440_len=11150	Vibrio_campbellii	VHW-1
6W_A-1424	ProRIDE_K11236_len=46836	Escherichia_coli	cpxA
6W_A-1424	ProRIDE_K11523_len=87455	Escherichia_coli	emrB;emrA;emrR
6W_A-1424	ProRIDE_K12029_len=101050	Klebsiella_michiganensis	KpnH;KpnG;emrR
6W_A-1424	ProRIDE_K12086_len=70762	Klebsiella_michiganensis	mdtB;mdtC;baeR
6W_A-1424	ProRIDE_K12212_len=7905	Klebsiella_pneumoniae	eptB
6W_A-1424	ProRIDE_K12525_len=72673	Klebsiella_michiganensis	OmpA
6W_A-1424	ProRIDE_K12581_len=21312	Klebsiella_pneumoniae	msbA
6W_A-1424	ProRIDE_K12778_len=4780	Escherichia_coli	LptD
6W_A-1424	ProRIDE_K12957_len=24949	Klebsiella_pneumoniae	acrD
6W_A-1424	ProRIDE_K13092_len=105876	Escherichia_coli	mdtP;mdtO;mdtN
6W_A-1424	ProRIDE_K13273_len=42686	Klebsiella_michiganensis	eptB
6W_A-1424	ProRIDE_K13376_len=63121	Escherichia_coli	YojI
6W_A-1424	ProRIDE_K13482_len=39303	Klebsiella_pneumoniae	ramA
6W_A-1424	ProRIDE_K13988_len=71026	Escherichia_coli	mdtH;mdtG
6W_A-1424	ProRIDE_K15150_len=161547	Escherichia_coli	leuO
6W_A-1424	ProRIDE_K15502_len=39987	Klebsiella_pneumoniae	KpnE;KpnF
6W_A-1424	ProRIDE_K15540_len=11124	Bifidobacterium_longum	rpoB
6W_A-1424	ProRIDE_K15662_len=1682	Enterococcus_faecium	dfrG
6W_A-1424	ProRIDE_K16228_len=1603	Klebsiella_variicola	ramA
6W_A-1424	ProRIDE_K16296_len=9647	Escherichia_coli	ugd
6W_A-1424	ProRIDE_K16900_len=22760	Escherichia_coli	mdtM
6W_A-1424	ProRIDE_K17064_len=67534	Enterococcus_faecium	efmA
6W_A-1424	ProRIDE_K17383_len=9787	Klebsiella_variicola	KpnE;KpnF
6W_A-1424	ProRIDE_K17394_len=19814	Klebsiella_variicola	OmpK37
6W_A-1424	ProRIDE_K17599_len=20314	Enterococcus_faecium	AAC(6')-Ii
6W_A-1424	ProRIDE_K17735_len=33260	Klebsiella_michiganensis	OXY-1-1
6W_A-1424	ProRIDE_K17831_len=7713	Klebsiella_variicola	KpnG;KpnH
6W_A-1424	ProRIDE_K17890_len=51447	Klebsiella_michiganensis	acrA;acrB
6W_A-1424	ProRIDE_K17907_len=120186	Klebsiella_michiganensis	APH(3')-Ia
6W_A-1424	ProRIDE_K18890_len=155003	Klebsiella_michiganensis	fosA5
6W_A-1424	ProRIDE_K19088_len=263099	Enterococcus_faecium	msrC
6W_A-1424	ProRIDE_K20373_len=48042	Escherichia_coli	marA
6W_A-1424	ProRIDE_K20695_len=51319	Klebsiella_michiganensis	acrD
6W_A-1424	ProRIDE_K20944_len=109239	Escherichia_coli	mdtA;mdtB;mdtC;baeS;baeR
6W_A-1424	ProRIDE_K21097_len=43620	Escherichia_coli	OmpA
6W_A-1424	ProRIDE_K21407_len=78402	Escherichia_coli	evgS;evgA;emrK;emrY
6W_A-1424	ProRIDE_K21629_len=31272	Escherichia_coli	kdpE
6W_A-1424	ProRIDE_K217_len=1836	Enterococcus_faecium	ErmT
6W_A-1424	ProRIDE_K22029_len=4780	Escherichia_coli	LptD
6W_A-1424	ProRIDE_K22111_len=60252	Klebsiella_pneumoniae	CRP
6W_A-1424	ProRIDE_K22181_len=159833	Klebsiella_michiganensis	OmpK37;oqxA;oqxB
6W_A-1424	ProRIDE_K22307_len=140202	Escherichia_coli	bacA;TolC
6W_A-1424	ProRIDE_K22464_len=139564	Klebsiella_michiganensis	cpxA
6W_A-1424	ProRIDE_K22615_len=185207	Klebsiella_pneumoniae	OmpK37
6W_A-1424	ProRIDE_K23247_len=13466	Escherichia_coli	gadX;gadW;mdtF;mdtE
6W_A-1424	ProRIDE_K23407_len=69422	Klebsiella_pneumoniae	KpnH;KpnG;emrR;oqxB;oqxA
6W_A-1424	ProRIDE_K23447_len=102600	Klebsiella_michiganensis	ramA
6W_A-1424	ProRIDE_K23608_len=80002	Escherichia_coli	EC-18;eptA
6W_A-1424	ProRIDE_K23650_len=210304	Klebsiella_pneumoniae	SHV-187;marA
6W_A-1424	ProRIDE_K2719_len=25365	Vibrio_campbellii	tet(35)
6W_A-1424	ProRIDE_K2894_len=17877	Bifidobacterium_longum	ileS
6W_A-1424	ProRIDE_K3471_len=7730	Klebsiella_michiganensis	marA
6W_A-1424	ProRIDE_K3634_len=39134	Escherichia_coli	PmrF
6W_A-1424	ProRIDE_K4878_len=6407	Klebsiella_pneumoniae	acrD
6W_A-1424	ProRIDE_K5034_len=7141	Klebsiella_pneumoniae	APH(6)-Id;APH(3'')-Ib;sul2;TEM-1
6W_A-1424	ProRIDE_K5088_len=1550	Escherichia_coli	sul1;qacEdelta1
6W_A-1424	ProRIDE_K6217_len=32700	Escherichia_coli	Mrx;mphA
6W_A-1424	ProRIDE_K6531_len=30369	Escherichia_coli	acrD
6W_A-1424	ProRIDE_K7065_len=59085	Klebsiella_michiganensis	KpnF;KpnE
6W_A-1424	ProRIDE_K7283_len=32793	Klebsiella_pneumoniae	ArnT
6W_A-1424	ProRIDE_K7303_len=3317	Escherichia_coli	emrE
6W_A-1424	ProRIDE_K7323_len=5717	Escherichia_coli	tet(A)
6W_A-1424	ProRIDE_K7359_len=111056	Escherichia_coli	acrB;acrA
6W_A-1424	ProRIDE_K7597_len=9848	Klebsiella_variicola	FosA6
6W_A-1424	ProRIDE_K7598_len=41616	Escherichia_coli	msbA
6W_A-1424	ProRIDE_K8073_len=5292	Klebsiella_variicola	ArnT
6W_A-1424	ProRIDE_K8298_len=44042	Klebsiella_michiganensis	FosA6
6W_A-1424	ProRIDE_K8610_len=87351	Klebsiella_michiganensis	ArnT
6W_A-1424	ProRIDE_K9555_len=45468	Escherichia_coli	AcrF;AcrE;AcrS
6W_A-1424	ProRIDE_K9743_len=68022	Klebsiella_pneumoniae	baeR;mdtC;mdtB
6W_A-1424	ProRIDE_K9891_len=79463	Escherichia_coli	mdfA
6W_A-1430	ProRIDE_K10988_len=45576	Escherichia_coli	mdtA
6W_A-1430	ProRIDE_K11191_len=6135	Escherichia_coli	baeS;baeR
6W_A-1430	ProRIDE_K11458_len=36574	Escherichia_coli	msbA
6W_A-1430	ProRIDE_K11525_len=20464	Clostridioides_difficile	Erm(52)
6W_A-1430	ProRIDE_K11787_len=5800	Escherichia_coli	emrE
6W_A-1430	ProRIDE_K1229_len=1912	Vibrio_campbellii	VHW-1
6W_A-1430	ProRIDE_K13700_len=16604	Escherichia_coli	mdtN;mdtO;mdtP
6W_A-1430	ProRIDE_K15107_len=116227	Serratia_marcescens	oqxB
6W_A-1430	ProRIDE_K15743_len=4693	Escherichia_coli	YojI
6W_A-1430	ProRIDE_K17234_len=5138	Staphylococcus_haemolyticus	msrA;mphC
6W_A-1430	ProRIDE_K19387_len=6023	Escherichia_coli	mdtC;mdtB
6W_A-1430	ProRIDE_K21128_len=46939	Escherichia_coli	ampC_beta-lactamase
6W_A-1430	ProRIDE_K23055_len=16294	Dolosigranulum_pigrum	dfrG
6W_A-1430	ProRIDE_K23205_len=63022	Bacteroides_ovatus	CepA-29
6W_A-1430	ProRIDE_K23949_len=15602	Clostridioides_difficile	tet(32)
6W_A-1430	ProRIDE_K24750_len=21911	Staphylococcus_hominis	mgrA
6W_A-1430	ProRIDE_K25130_len=117089	Bifidobacterium_pseudocatenulatum	ileS
6W_A-1430	ProRIDE_K26123_len=5649	Escherichia_coli	ugd
6W_A-1430	ProRIDE_K29462_len=1823	Escherichia_coli	mdtP
6W_A-1430	ProRIDE_K30567_len=6023	Escherichia_coli	mdtC;mdtB
6W_A-1430	ProRIDE_K32070_len=7865	Escherichia_coli	TolC
6W_A-1430	ProRIDE_K34553_len=99527	Serratia_marcescens	SST-1
6W_A-1430	ProRIDE_K35115_len=33467	Escherichia_coli	mdfA
6W_A-1430	ProRIDE_K35511_len=194181	Serratia_marcescens	CRP
6W_A-1430	ProRIDE_K37480_len=165119	Bifidobacterium_pseudocatenulatum	rpoB
6W_A-1430	ProRIDE_K40933_len=344698	Serratia_marcescens	AAC(6')-Ic
6W_A-1430	ProRIDE_K41999_len=1409	Staphylococcus_epidermidis	dfrC
6W_A-1430	ProRIDE_K4253_len=10495	Staphylococcus_epidermidis	mgrA
6W_A-1430	ProRIDE_K44343_len=39859	Escherichia_coli	evgS;evgA;emrK;emrY
6W_A-1430	ProRIDE_K45165_len=49241	Escherichia_coli	cpxA
6W_A-1430	ProRIDE_K45587_len=42252	Escherichia_coli	emrB;emrA;emrR
6W_A-1430	ProRIDE_K45917_len=26991	Escherichia_coli	bacA
6W_A-1430	ProRIDE_K47019_len=47239	Clostridioides_difficile	CDD-2
6W_A-1430	ProRIDE_K47208_len=89981	Escherichia_coli	mdtH;mdtG
6W_A-1430	ProRIDE_K47432_len=68881	Escherichia_coli	CRP
6W_A-1430	ProRIDE_K47751_len=97289	Escherichia_coli	acrA;acrB
6W_A-1430	ProRIDE_K47962_len=923683	Serratia_marcescens	MexI
6W_A-1430	ProRIDE_K48209_len=596643	Serratia_marcescens	H-NS;tet(41)
6W_A-1430	ProRIDE_K5838_len=50010	Escherichia_coli	gadX;gadW;mdtF;mdtE
6W_A-1430	ProRIDE_K8820_len=51591	Escherichia_coli	H-NS
6W_A-1430	ProRIDE_K8961_len=7186	Escherichia_coli	marA
6W_A-1432	ProRIDE_K10122_len=149432	Escherichia_coli	baeR;baeS;mdtC;mdtB;mdtA
6W_A-1432	ProRIDE_K10339_len=223254	Escherichia_coli	gadX;gadW;mdtF;mdtE;CRP
6W_A-1432	ProRIDE_K11162_len=244590	Escherichia_coli	acrA;acrB
6W_A-1432	ProRIDE_K11318_len=2259	Phocaeicola_vulgatus	CfxA2
6W_A-1432	ProRIDE_K11596_len=314032	Escherichia_coli	leuO
6W_A-1432	ProRIDE_K11626_len=233732	Escherichia_coli	kdpE
6W_A-1432	ProRIDE_K11795_len=1887	Escherichia_coli	TEM-1
6W_A-1432	ProRIDE_K11810_len=217904	Parabacteroides_distasonis	CfxA2
6W_A-1432	ProRIDE_K11916_len=59586	Bifidobacterium_breve	rpoB
6W_A-1432	ProRIDE_K12100_len=339502	Escherichia_coli	TolC;bacA;AcrS;AcrE;AcrF
6W_A-1432	ProRIDE_K12206_len=244795	Escherichia_coli	PmrF;emrY;emrK;evgA;evgS;acrD
6W_A-1432	ProRIDE_K12288_len=103270	Escherichia_coli	H-NS
6W_A-1432	ProRIDE_K12500_len=78169	Escherichia_coli	marA
6W_A-1432	ProRIDE_K12550_len=380180	Escherichia_coli	emrR;emrA;emrB
6W_A-1432	ProRIDE_K1340_len=5919	Parabacteroides_sp._D13	tet(Q)
6W_A-1432	ProRIDE_K2679_len=51641	Bifidobacterium_breve	ileS
6W_A-1432	ProRIDE_K4093_len=18721	Bacteroides_xylanisolvens	tet(Q)
6W_A-1432	ProRIDE_K6135_len=52252	Escherichia_coli	EC-8
6W_A-1432	ProRIDE_K8149_len=160122	Escherichia_coli	eptA;mdtN;mdtO;mdtP
6W_A-1432	ProRIDE_K8955_len=152963	Escherichia_coli	mdfA;msbA
6W_A-1432	ProRIDE_K9024_len=103698	Escherichia_coli	YojI
6W_A-1432	ProRIDE_K9872_len=193813	Escherichia_coli	OmpA;mdtG;mdtH
6W_A-1465	ProRIDE_K10065_len=2276	Klebsiella_pneumoniae	baeR
6W_A-1465	ProRIDE_K10603_len=12830	Escherichia_coli	TolC
6W_A-1465	ProRIDE_K11672_len=2780	Escherichia_coli	kdpE
6W_A-1465	ProRIDE_K12201_len=11289	Escherichia_coli	CTX-M-15;QnrS1
6W_A-1465	ProRIDE_K12361_len=4665	Enterobacter_hormaechei	APH(6)-Id;APH(3'')-Ib;sul2
6W_A-1465	ProRIDE_K1593_len=4142	Klebsiella_pneumoniae	emrR
6W_A-1465	ProRIDE_K17015_len=83230	Clostridioides_difficile	CDD-2
6W_A-1465	ProRIDE_K17112_len=6050	Klebsiella_pneumoniae	eptB
6W_A-1465	ProRIDE_K17704_len=21588	Escherichia_coli	bacA
6W_A-1465	ProRIDE_K17711_len=4475	Enterobacter_hormaechei	catI
6W_A-1465	ProRIDE_K17877_len=67819	Escherichia_coli	leuO
6W_A-1465	ProRIDE_K1813_len=12525	Escherichia_coli	dfrA1;SAT-2;ANT(3'')-IIa
6W_A-1465	ProRIDE_K18354_len=21224	Escherichia_coli	ugd
6W_A-1465	ProRIDE_K19701_len=103323	Escherichia_coli	acrB;acrA
6W_A-1465	ProRIDE_K19903_len=3281	Corynebacterium_sp._MSK150	ErmX
6W_A-1465	ProRIDE_K20961_len=53925	Enterococcus_faecalis	efrB;efrA
6W_A-1465	ProRIDE_K21890_len=26797	Enterococcus_faecalis	emeA
6W_A-1465	ProRIDE_K22812_len=98414	Enterococcus_faecalis	dfrE
6W_A-1465	ProRIDE_K24295_len=45666	Bifidobacterium_bifidum	ileS
6W_A-1465	ProRIDE_K25409_len=64411	Escherichia_coli	YojI
6W_A-1465	ProRIDE_K25527_len=112899	Enterococcus_faecalis	lsaA
6W_A-1465	ProRIDE_K25540_len=1509	Klebsiella_pneumoniae	ramA
6W_A-1465	ProRIDE_K25987_len=8170	Escherichia_coli	marA
6W_A-1465	ProRIDE_K27163_len=13321	Escherichia_coli	gadX;gadW;mdtF;mdtE
6W_A-1465	ProRIDE_K27233_len=72676	Escherichia_coli	H-NS
6W_A-1465	ProRIDE_K2744_len=10051	Clostridioides_difficile	cdeA
6W_A-1465	ProRIDE_K28320_len=33990	Escherichia_coli	cpxA
6W_A-1465	ProRIDE_K29850_len=54966	Escherichia_coli	AcrS;AcrE;AcrF
6W_A-1465	ProRIDE_K34547_len=26795	Bifidobacterium_breve	ileS
6W_A-1465	ProRIDE_K35162_len=298331	Varibaculum_cambriense	ErmX
6W_A-1465	ProRIDE_K35842_len=55429	Bifidobacterium_bifidum	ileS
6W_A-1465	ProRIDE_K36259_len=258551	Clostridioides_difficile	Erm(52)
6W_A-1465	ProRIDE_K36968_len=40829	Escherichia_coli	CRP
6W_A-1465	ProRIDE_K37008_len=82560	Clostridioides_difficile	tet(M)
6W_A-1465	ProRIDE_K39448_len=2075	Escherichia_coli	mdtA
6W_A-1465	ProRIDE_K39634_len=254228	Varibaculum_cambriense	tet(O)
6W_A-1465	ProRIDE_K40353_len=99931	Escherichia_coli	eptA;mdtN;mdtO;mdtP
6W_A-1465	ProRIDE_K4534_len=48536	Escherichia_coli	emrR;emrA;emrB
6W_A-1465	ProRIDE_K47037_len=92465	Bifidobacterium_bifidum	rpoB
6W_A-1465	ProRIDE_K47107_len=77205	Escherichia_coli	msbA
6W_A-1465	ProRIDE_K47601_len=76861	Escherichia_coli	acrD
6W_A-1465	ProRIDE_K47689_len=2962	Klebsiella_pneumoniae	acrA
6W_A-1465	ProRIDE_K47754_len=4841	Klebsiella_pneumoniae	msbA
6W_A-1465	ProRIDE_K47765_len=35672	Escherichia_coli	mdtG;mdtH
6W_A-1465	ProRIDE_K4894_len=44226	Bifidobacterium_breve	rpoB
6W_A-1465	ProRIDE_K49453_len=77774	Escherichia_coli	ampC_beta-lactamase
6W_A-1465	ProRIDE_K4987_len=22644	Escherichia_coli	PmrF
6W_A-1465	ProRIDE_K49901_len=41128	Escherichia_coli	emrY;emrK;evgA;evgS
6W_A-1465	ProRIDE_K7222_len=98397	Escherichia_coli	mdfA
6W_A-1465	ProRIDE_K8125_len=3175	Klebsiella_pneumoniae	CRP
6W_A-1482	ProRIDE_K10177_len=3412	Enterobacter_hormaechei	QnrB20
6W_A-1482	ProRIDE_K10413_len=37866	Escherichia_coli	mdtM
6W_A-1482	ProRIDE_K11624_len=87742	Klebsiella_pneumoniae	cpxA
6W_A-1482	ProRIDE_K11645_len=52019	Escherichia_coli	leuO
6W_A-1482	ProRIDE_K15947_len=89742	Klebsiella_pneumoniae	eptB
6W_A-1482	ProRIDE_K16474_len=35120	Escherichia_coli	baeR;baeS;mdtC;mdtB;mdtA
6W_A-1482	ProRIDE_K16744_len=25365	Vibrio_campbellii	tet(35)
6W_A-1482	ProRIDE_K17208_len=8649	Escherichia_coli	kdpE
6W_A-1482	ProRIDE_K21651_len=24440	Klebsiella_pneumoniae	msbA
6W_A-1482	ProRIDE_K22449_len=43551	Escherichia_coli	bacA
6W_A-1482	ProRIDE_K23398_len=33037	Enterococcus_faecium	msrC
6W_A-1482	ProRIDE_K23954_len=39021	Escherichia_coli	eptA
6W_A-1482	ProRIDE_K24102_len=23759	Klebsiella_pneumoniae	emrR;KpnG;KpnH
6W_A-1482	ProRIDE_K24735_len=78292	Klebsiella_pneumoniae	FosA6
6W_A-1482	ProRIDE_K27511_len=88343	Clostridium_perfringens	tetA(P);tetB(P)
6W_A-1482	ProRIDE_K27782_len=1679	Enterobacter_hormaechei	catII_from_K-12
6W_A-1482	ProRIDE_K28252_len=3840	Enterococcus_sp._HMSC035C10	Limosilactobacillus_reuteri_cat-TC
6W_A-1482	ProRIDE_K28326_len=60484	Enterobacter_hormaechei	baeR;mdtC;mdtB;mdtA
6W_A-1482	ProRIDE_K28427_len=159893	Enterobacter_hormaechei	FosA2
6W_A-1482	ProRIDE_K30390_len=49479	Escherichia_coli	mdtG;mdtH
6W_A-1482	ProRIDE_K30654_len=59641	Escherichia_coli	CRP
6W_A-1482	ProRIDE_K31803_len=81741	Escherichia_coli	TolC
6W_A-1482	ProRIDE_K32267_len=16437	Klebsiella_pneumoniae	OmpK37
6W_A-1482	ProRIDE_K32974_len=17167	Escherichia_coli	ugd
6W_A-1482	ProRIDE_K33747_len=7173	Actinomyces_sp._S6-Spd3	tet(W)
6W_A-1482	ProRIDE_K34670_len=245543	Klebsiella_pneumoniae	baeR;mdtC;mdtB
6W_A-1482	ProRIDE_K37351_len=66745	Escherichia_coli	emrR;emrA;emrB
6W_A-1482	ProRIDE_K38585_len=39986	Escherichia_coli	gadX;gadW;mdtF;mdtE
6W_A-1482	ProRIDE_K39858_len=9522	Escherichia_coli	tet(A)
6W_A-1482	ProRIDE_K40294_len=115483	Enterobacter_hormaechei	cpxA
6W_A-1482	ProRIDE_K40410_len=105794	Escherichia_coli	acrD
6W_A-1482	ProRIDE_K41439_len=2755	Escherichia_coli	emrE
6W_A-1482	ProRIDE_K41581_len=41907	Escherichia_coli	mdfA
6W_A-1482	ProRIDE_K41938_len=168372	Enterobacter_hormaechei	OmpA;msbA
6W_A-1482	ProRIDE_K43625_len=141020	Escherichia_coli	OmpA;msbA
6W_A-1482	ProRIDE_K43732_len=127533	Enterococcus_faecium	AAC(6')-Ii
6W_A-1482	ProRIDE_K45485_len=143087	Bifidobacterium_longum	rpoB
6W_A-1482	ProRIDE_K46749_len=105566	Klebsiella_pneumoniae	LptD
6W_A-1482	ProRIDE_K48160_len=34463	Klebsiella_pneumoniae	CRP
6W_A-1482	ProRIDE_K48340_len=75294	Bifidobacterium_bifidum	ileS
6W_A-1482	ProRIDE_K49175_len=3309	Escherichia_coli	tet(B)
6W_A-1482	ProRIDE_K51397_len=49003	Escherichia_coli	ampC_beta-lactamase
6W_A-1482	ProRIDE_K53038_len=54047	Klebsiella_variicola	OmpA
6W_A-1482	ProRIDE_K53964_len=132528	Enterobacter_hormaechei	KpnF
6W_A-1482	ProRIDE_K54730_len=27908	Vibrio_campbellii	VHW-1
6W_A-1482	ProRIDE_K55575_len=140528	Klebsiella_pneumoniae	ArnT
6W_A-1482	ProRIDE_K56709_len=3331	Escherichia_coli	TEM-1
6W_A-1482	ProRIDE_K56769_len=32447	Escherichia_coli	cpxA
6W_A-1482	ProRIDE_K57213_len=29918	Lactococcus_lactis	lmrD
6W_A-1482	ProRIDE_K57465_len=7345	Escherichia_coli	YojI
6W_A-1482	ProRIDE_K58509_len=158857	Streptococcus_parasanguinis	tetA(46);tetB(46)
6W_A-1482	ProRIDE_K58520_len=1590	Streptococcus_mitis	pmrA
6W_A-1482	ProRIDE_K59814_len=553785	Enterobacter_hormaechei	H-NS;marA
6W_A-1482	ProRIDE_K62001_len=104411	Streptococcus_pasteurianus	lnuC
6W_A-1482	ProRIDE_K62199_len=504689	Bifidobacterium_bifidum	rpoB
6W_A-1482	ProRIDE_K62240_len=24971	Klebsiella_pneumoniae	H-NS
6W_A-1482	ProRIDE_K62525_len=29161	Escherichia_coli	marA
6W_A-1482	ProRIDE_K62762_len=180875	Bifidobacterium_longum	ileS
6W_A-1482	ProRIDE_K62806_len=128851	Klebsiella_pneumoniae	acrD
6W_A-1482	ProRIDE_K63523_len=398393	Enterobacter_hormaechei	ramA;acrA;acrB
6W_A-1482	ProRIDE_K63709_len=116148	Escherichia_coli	acrA;acrB
6W_A-1482	ProRIDE_K64053_len=72586	Escherichia_coli	PmrF
6W_A-1482	ProRIDE_K7447_len=41220	Escherichia_coli	evgS;evgA;emrK;emrY
6W_A-1482	ProRIDE_K8719_len=63803	Klebsiella_pneumoniae	acrB;acrA
6W_A-1482	ProRIDE_K9140_len=76543	Enterococcus_faecium	efmA
6W_A-1490	ProRIDE_K19418_len=1221	Streptococcus_pneumoniae	RlmA(II)
6W_A-1490	ProRIDE_K21929_len=2797	Streptococcus_pneumoniae	RlmA(II)
6W_A-1490	ProRIDE_K22554_len=4654	Enterobacter_hormaechei	APH(6)-Id;APH(3'')-Ib;sul2
6W_A-1490	ProRIDE_K24637_len=71859	Escherichia_coli	evgS;evgA;emrK;emrY
6W_A-1490	ProRIDE_K25125_len=207906	Escherichia_coli	gadX;gadW;mdtF;mdtE;CRP
6W_A-1490	ProRIDE_K25249_len=186515	Escherichia_coli	acrA;acrB
6W_A-1490	ProRIDE_K25257_len=97548	Escherichia_coli	H-NS
6W_A-1490	ProRIDE_K2590_len=6100	Vibrio_campbellii	VHW-1
6W_A-1490	ProRIDE_K2750_len=2307	Corynebacterium_amycolatum	ErmX
6W_A-1490	ProRIDE_K28160_len=8974	Escherichia_coli	tet(A)
6W_A-1490	ProRIDE_K29001_len=202580	Escherichia_coli	QnrS1;CTX-M-15
6W_A-1490	ProRIDE_K29108_len=227808	Escherichia_coli	kdpE
6W_A-1490	ProRIDE_K29215_len=135678	Bifidobacterium_longum	ileS
6W_A-1490	ProRIDE_K29977_len=155873	Escherichia_coli	mdtP;mdtO;mdtN;eptA
6W_A-1490	ProRIDE_K30629_len=2352	Staphylococcus_aureus	tet(K)
6W_A-1490	ProRIDE_K30639_len=107743	Escherichia_coli	cpxA
6W_A-1490	ProRIDE_K31344_len=102179	Escherichia_coli	PmrF
6W_A-1490	ProRIDE_K32189_len=345421	Escherichia_coli	AcrF;AcrE;AcrS;bacA;TolC
6W_A-1490	ProRIDE_K32880_len=332311	Escherichia_coli	YojI;baeR;baeS;mdtC;mdtB;mdtA;ugd
6W_A-1490	ProRIDE_K33025_len=204897	Escherichia_coli	acrD
6W_A-1490	ProRIDE_K33957_len=169753	Escherichia_coli	mdtH;mdtG;OmpA
6W_A-1490	ProRIDE_K34291_len=259263	Escherichia_coli	leuO;mdtM
6W_A-1490	ProRIDE_K34894_len=203249	Bifidobacterium_longum	rpoB
6W_A-1490	ProRIDE_K34959_len=9278	Enterococcus_hirae	ErmB
6W_A-1490	ProRIDE_K35025_len=64852	Escherichia_coli	EC-8
6W_A-1490	ProRIDE_K35148_len=346346	Escherichia_coli	emrB;emrA;emrR
6W_A-1490	ProRIDE_K35162_len=464242	Escherichia_coli	marA
6W_A-1490	ProRIDE_K35171_len=199309	Escherichia_coli	mdfA;msbA
6W_A-1490	ProRIDE_K7512_len=2072	Lactococcus_lactis	lmrD
6W_A-1496	ProRIDE_K11900_len=33635	Klebsiella_pneumoniae	oqxB;oqxA
6W_A-1496	ProRIDE_K12506_len=52397	Escherichia_coli	mdtH
6W_A-1496	ProRIDE_K12539_len=12139	Escherichia_coli	EC-8
6W_A-1496	ProRIDE_K13557_len=11938	Citrobacter_freundii	msbA
6W_A-1496	ProRIDE_K13559_len=28776	Escherichia_coli	acrD
6W_A-1496	ProRIDE_K13762_len=39402	Citrobacter_freundii	PmrF
6W_A-1496	ProRIDE_K15505_len=1966	Enterococcus_faecium	catA8
6W_A-1496	ProRIDE_K17047_len=1124	Escherichia_coli	mdtN
6W_A-1496	ProRIDE_K17128_len=12431	Escherichia_coli	AcrF;AcrE;AcrS
6W_A-1496	ProRIDE_K1725_len=11008	Escherichia_coli	gadX;gadW;mdtF;mdtE
6W_A-1496	ProRIDE_K17297_len=5720	Shigella_sonnei	tet(A);APH(6)-Id;APH(3'')-Ib;sul2
6W_A-1496	ProRIDE_K17619_len=1990	Escherichia_coli	emrE
6W_A-1496	ProRIDE_K18365_len=6327	Escherichia_coli	tet(B)
6W_A-1496	ProRIDE_K18594_len=71099	Citrobacter_freundii	kdpE
6W_A-1496	ProRIDE_K1933_len=11541	Escherichia_coli	H-NS
6W_A-1496	ProRIDE_K20137_len=1683	Streptococcus_pneumoniae	mel
6W_A-1496	ProRIDE_K20659_len=2067	Escherichia_coli	rsmA
6W_A-1496	ProRIDE_K20831_len=74507	Bifidobacterium_dentium	rpoB
6W_A-1496	ProRIDE_K21475_len=90104	Enterococcus_faecalis	tet(M)
6W_A-1496	ProRIDE_K22438_len=8437	Escherichia_coli	kdpE
6W_A-1496	ProRIDE_K22639_len=16346	Escherichia_coli	TolC
6W_A-1496	ProRIDE_K23365_len=29945	Klebsiella_pneumoniae	OmpK37
6W_A-1496	ProRIDE_K23790_len=32459	Escherichia_coli	cpxA
6W_A-1496	ProRIDE_K23950_len=91162	Citrobacter_freundii	baeR;mdtC;mdtB
6W_A-1496	ProRIDE_K24228_len=29557	Klebsiella_pneumoniae	KpnH;KpnG;emrR
6W_A-1496	ProRIDE_K25839_len=26654	Escherichia_coli	OmpA
6W_A-1496	ProRIDE_K25948_len=113205	Klebsiella_pneumoniae	OmpA;msbA
6W_A-1496	ProRIDE_K26635_len=21546	Escherichia_coli	mdtN;mdtO;mdtP
6W_A-1496	ProRIDE_K26948_len=33330	Citrobacter_freundii	CMY-51
6W_A-1496	ProRIDE_K28114_len=2280	Escherichia_coli	EC-18
6W_A-1496	ProRIDE_K28178_len=11981	Escherichia_coli	CRP
6W_A-1496	ProRIDE_K28238_len=205252	Enterococcus_faecalis	dfrE
6W_A-1496	ProRIDE_K28947_len=8274	Klebsiella_pneumoniae	H-NS
6W_A-1496	ProRIDE_K29324_len=13656	Escherichia_coli	emrR;emrA;emrB
6W_A-1496	ProRIDE_K30586_len=77896	Klebsiella_pneumoniae	cpxA
6W_A-1496	ProRIDE_K30606_len=64278	Klebsiella_pneumoniae	acrA;acrB
6W_A-1496	ProRIDE_K30709_len=14232	Klebsiella_pneumoniae	ramA;ramA
6W_A-1496	ProRIDE_K32412_len=4069	Bifidobacterium_breve	tet(W)
6W_A-1496	ProRIDE_K3285_len=17289	Citrobacter_freundii	YojI
6W_A-1496	ProRIDE_K32877_len=209086	Proteus_mirabilis	tet(J)
6W_A-1496	ProRIDE_K33005_len=36449	Klebsiella_pneumoniae	SHV-187;marA
6W_A-1496	ProRIDE_K33038_len=55301	Klebsiella_pneumoniae	baeR
6W_A-1496	ProRIDE_K33198_len=4995	Escherichia_coli	YojI
6W_A-1496	ProRIDE_K33744_len=43560	Enterococcus_faecalis	efrA;efrB
6W_A-1496	ProRIDE_K33984_len=11304	Escherichia_coli	mdtA;mdtB;mdtC;baeS
6W_A-1496	ProRIDE_K35009_len=38709	Klebsiella_pneumoniae	KpnE;KpnF
6W_A-1496	ProRIDE_K35265_len=1516	Streptomyces_sp._RP5T	AcrE
6W_A-1496	ProRIDE_K35395_len=21188	Escherichia_coli	msbA
6W_A-1496	ProRIDE_K35762_len=48464	Proteus_mirabilis	CRP
6W_A-1496	ProRIDE_K36188_len=66432	Escherichia_coli	mdfA
6W_A-1496	ProRIDE_K37018_len=12861	Klebsiella_pneumoniae	mdtC;mdtB
6W_A-1496	ProRIDE_K39020_len=117828	Klebsiella_pneumoniae	acrD
6W_A-1496	ProRIDE_K39054_len=180407	Enterococcus_faecalis	emeA
6W_A-1496	ProRIDE_K39398_len=105588	Klebsiella_pneumoniae	ArnT
6W_A-1496	ProRIDE_K39454_len=232695	Enterococcus_faecalis	lsaA
6W_A-1496	ProRIDE_K39534_len=13473	Escherichia_coli	PmrF
6W_A-1496	ProRIDE_K39725_len=17906	Escherichia_coli	evgS;evgA;emrK;emrY
6W_A-1496	ProRIDE_K40302_len=10060	Escherichia_coli	bacA
6W_A-1496	ProRIDE_K40721_len=18886	Escherichia_coli	acrA;acrB
6W_A-1496	ProRIDE_K41018_len=100461	Citrobacter_freundii	cpxA
6W_A-1496	ProRIDE_K41155_len=17337	Klebsiella_pneumoniae	eptB
6W_A-1496	ProRIDE_K41606_len=85691	Proteus_mirabilis	catA4
6W_A-1496	ProRIDE_K41948_len=5790	Blautia_luti	mefH
6W_A-1496	ProRIDE_K42136_len=24956	Escherichia_coli	mdtG
6W_A-1496	ProRIDE_K4883_len=6280	Citrobacter_freundii	H-NS
6W_A-1496	ProRIDE_K5568_len=20575	Citrobacter_freundii	OmpA
6W_A-1496	ProRIDE_K6707_len=61992	Klebsiella_pneumoniae	LptD
6W_A-1496	ProRIDE_K6715_len=19233	Citrobacter_freundii	acrD
6W_A-1496	ProRIDE_K7101_len=75357	Bifidobacterium_dentium	ileS
6W_A-1496	ProRIDE_K7445_len=33076	Citrobacter_freundii	bacA;TolC
6W_A-1496	ProRIDE_K8077_len=12790	Escherichia_coli	eptA
6W_A-1496	ProRIDE_K9832_len=18319	Streptococcus_parasanguinis	tetA(46)
6W_A-1505	ProRIDE_K10763_len=21767	Escherichia_coli	mdtP;mdtO;mdtN
6W_A-1505	ProRIDE_K11012_len=18260	Escherichia_coli	AcrF;AcrE;AcrS
6W_A-1505	ProRIDE_K11870_len=35223	Escherichia_coli	emrE
6W_A-1505	ProRIDE_K12269_len=2045	Corynebacterium_amycolatum	ErmX
6W_A-1505	ProRIDE_K13517_len=60553	Clostridium_paraputrificum	tetA(P)
6W_A-1505	ProRIDE_K14049_len=14931	Enterococcus_faecalis	emeA
6W_A-1505	ProRIDE_K14376_len=131021	Enterococcus_faecalis	lsaA
6W_A-1505	ProRIDE_K16402_len=22967	Escherichia_coli	PmrF
6W_A-1505	ProRIDE_K17016_len=31767	Escherichia_coli	leuO
6W_A-1505	ProRIDE_K17106_len=6943	Escherichia_coli	bacA
6W_A-1505	ProRIDE_K19270_len=58785	Bifidobacterium_bifidum	ileS
6W_A-1505	ProRIDE_K20019_len=146888	Bifidobacterium_bifidum	rpoB
6W_A-1505	ProRIDE_K20350_len=30754	Klebsiella_pneumoniae	ramA
6W_A-1505	ProRIDE_K21090_len=21036	Escherichia_coli	cpxA
6W_A-1505	ProRIDE_K21289_len=205724	Klebsiella_pneumoniae	LptD
6W_A-1505	ProRIDE_K23361_len=218221	Klebsiella_pneumoniae	oqxA;oqxB;emrR;KpnG;KpnH
6W_A-1505	ProRIDE_K25240_len=8543	Escherichia_coli	mdtA;mdtB;mdtC
6W_A-1505	ProRIDE_K25436_len=57831	Klebsiella_pneumoniae	FosA6
6W_A-1505	ProRIDE_K26090_len=39565	Escherichia_coli	mdtG;mdtH
6W_A-1505	ProRIDE_K27590_len=24906	Escherichia_coli	emrY;emrK;evgA;evgS
6W_A-1505	ProRIDE_K28129_len=37213	Escherichia_coli	OmpA
6W_A-1505	ProRIDE_K2871_len=21468	Escherichia_coli	gadX;gadW;mdtF;mdtE
6W_A-1505	ProRIDE_K2942_len=11882	Escherichia_coli	EC-8
6W_A-1505	ProRIDE_K2977_len=13789	Escherichia_coli	TolC
6W_A-1505	ProRIDE_K30216_len=87841	Klebsiella_pneumoniae	acrD
6W_A-1505	ProRIDE_K30753_len=161402	Klebsiella_pneumoniae	OmpK37;KpnE;KpnF
6W_A-1505	ProRIDE_K30968_len=228475	Bacteroides_fragilis	CepA-49;tet(Q)
6W_A-1505	ProRIDE_K31013_len=99718	Klebsiella_pneumoniae	cpxA
6W_A-1505	ProRIDE_K31620_len=224735	Klebsiella_pneumoniae	eptB;ArnT
6W_A-1505	ProRIDE_K31741_len=134294	Bifidobacterium_longum	rpoB
6W_A-1505	ProRIDE_K3227_len=34316	Escherichia_coli	emrB;emrA;emrR
6W_A-1505	ProRIDE_K33151_len=71061	Klebsiella_pneumoniae	marA;SHV-33
6W_A-1505	ProRIDE_K35018_len=62485	Enterococcus_faecalis	efrA;efrB
6W_A-1505	ProRIDE_K35867_len=261062	Klebsiella_pneumoniae	acrA;acrB
6W_A-1505	ProRIDE_K36299_len=72118	Escherichia_coli	YojI
6W_A-1505	ProRIDE_K37016_len=131516	Enterococcus_durans	AAC(6')-Iih
6W_A-1505	ProRIDE_K37390_len=47008	Escherichia_coli	acrB;acrA
6W_A-1505	ProRIDE_K38458_len=166995	Klebsiella_pneumoniae	baeR;mdtC;mdtB
6W_A-1505	ProRIDE_K39111_len=23597	Escherichia_coli	CRP
6W_A-1505	ProRIDE_K39336_len=255101	Klebsiella_pneumoniae	H-NS
6W_A-1505	ProRIDE_K39521_len=191382	Bifidobacterium_longum	ileS
6W_A-1505	ProRIDE_K39686_len=12338	Enterococcus_faecalis	dfrE
6W_A-1505	ProRIDE_K4364_len=38548	Klebsiella_pneumoniae	CRP
6W_A-1505	ProRIDE_K4511_len=7435	[Ruminococcus]_gnavus	tet(O)
6W_A-1505	ProRIDE_K4771_len=28983	Klebsiella_pneumoniae	eptA
6W_A-1505	ProRIDE_K4773_len=22214	Escherichia_coli	mdtM
6W_A-1505	ProRIDE_K5847_len=5637	Escherichia_coli	baeR;baeS
6W_A-1505	ProRIDE_K6006_len=1105	Escherichia_coli	kdpE
6W_A-1505	ProRIDE_K8366_len=67062	Klebsiella_pneumoniae	CrcB
6W_A-1505	ProRIDE_K8617_len=29357	Escherichia_coli	mdfA
6W_A-1505	ProRIDE_K9450_len=67084	Klebsiella_pneumoniae	msbA;OmpA
