# Supplementary material for: Metabolic reprogramming of the infant gut by bifidobacteria-based probiotics drives exclusion of antibiotic-resistant pathobionts
Source: Cell Rep Med. 2026 Apr 20;7(5):102752. doi: 10.1016/j.xcrm.2026.102752 (PMC13198307; doi:10.1016/j.xcrm.2026.102752)
Supplement: Table S13. List of the detected MGEs [file mmc12.xlsx]

## Sheet: Table_S13_Mobilome
MGE	6W_A-1409	6M_A-1415	6M_A-1464	6W_A-1419	6M_A-1387	6W_A-1461	6M_A-1425	6M_A-1470	6M_A-2617	6M_A-1430	6M_A-1422	6M_A-1442	6W_A-1190	6M_A-2567	6W_A-1420	6W_A-1366	6W_A-1496	6W_A-1385	6M_A-2539	6W_A-1389	6W_A-1453	6M_A-1366	6M_A-1420	6W_A-1017	6W_A-1471	6M_A-1409	6W_A-1436	6W_A-1494	6M_A-1410	6W_A-1445	6M_A-1434	6M_A-1471	6M_A-1452	6M_A-1518	6M_A-1506	6M_A-1406	6W_A-1454	6M_A-1432	6W_A-1026	6M_A-2566	6W_A-1446	6W_A-1427	6M_A-1492	6M_A-1514	6M_A-2629	6W_A-1423	6W_A-1475	6M_A-1480	6W_A-1405
plasmid	0	0	0.361562	0	1.52233	0	0	0	0.123792	11.7587	3.98975	0.190071	1.20335	38.4229	0	0	0	0	0	0.0789158	0.0510977	0	0	0.111754	0	0	6.21498	0	0	0	0	0	0	0	0.907752	0	0	0	0	0	0	0	0.843583	0	0	0	12.0439	0	0.28791
plasmid	0	10.0192	53.3665	0	0	0	0	0	0.891303	0	21.0192	1.36851	5.68585	1.3561	0.283597	0	0	4.28333	0	0	0	3.19729	0	0	0	85.0962	0	0	0	0	1.07188	0	0	15.9339	55.2276	0.422415	100.389	0	0	9.56587	0	0	0	0	0	0	36.1318	0	0
plasmid	0	0.569271	0	0	0.0638738	0	0	0	0.0675229	6.27907	0	0	0	27.7898	0	0	0	0	0.0343679	0	0.0696787	0.107653	0.0231659	0.944833	0	1.37929	22.5999	0.0199004	0.115863	0	0	0.159852	6.31595	0	0.0247569	0	10.3668	0	0	0.0381414	0	0	0	0	4.37749	0	0	0.127706	0.883361
plasmid	0	0	0	0	0	0	0	0	0	0	0	0	0	0	0	0	0	0	0	0	0	0	0	0	0	0	0	0	0	0	0	0	0	0	0	0	0	0	0	0	0	0	0	0	0	0	0.347421	0	0
plasmid	0	0	0	0	0	0	0	0	0	0	0	0	0	0	0	0	0	0	0	0	0	0	0	0	0	0	0	0	0	0	0	0	0	0	0	0	0	0	0	0	0	0	0	0	0	0	0	0	0
plasmid	7.32274	14.1938	62.044	0	140.803	0.784762	0.918119	3.02538	6.68477	0.355724	19.2676	1.71064	4.33207	18.3074	1.13439	0	34.7167	2.40937	10.8877	0	0.919758	6.03933	27.2154	4.82779	2.53094	8.31172	495.956	0	19.1174	2.15752	0.357293	8.44018	65.7156	21.7633	5.55544	19.4311	154.2	19.0484	0.838919	12.0832	0	3.28594	3.0369	6.02686	0	99.7489	89.4262	8.42863	12.4377
plasmid	0	0	0	0	0	0	0	0	0	0	0	0	0	0	0	0	0	0	0	0	0	0	0	0	0	0	0	0	0	0	0	0	0	0	0	0	0	0	0	0	0	0	0	0	0	0	0	0	0
plasmid	0	0	0	0	0	0	0	0	0	0	1.7516	0	0	9.15369	0	0	0	0	0	0	0	0	0	0	0	0	0	0.262685	0.764694	0	0	0	0	0	0	0.422415	0	0	0	0	0	0	0	0	0	0	0	0	1.2956
plasmid	4.65992	8.76677	0	0	58.1763	0	0.459059	2.01692	7.13042	20.9877	1.05096	9.23747	1.35377	90.8589	1.13439	0	8.46749	2.14166	7.2585	0.284097	0.183952	7.1051	4.28107	7.644	2.78403	53.8283	466.124	0	5.35286	15.1026	0	6.33013	34.329	9.32714	4.90186	7.18105	38.7669	6.49377	0	4.02774	0	1.09531	2.16921	2.26007	61.2106	81.0062	19.4208	4.21431	6.21886
plasmid	0	0	0	0	0	0	0	0	0	0	0	0	0	0.614608	0	0	0	0	0	0	0	0	5.68305	0	0	0	0	0	0	0	0	0	0	0	0	0.0370539	0	0	0	0.0419556	0	0	0	0	0	0	0	0	0
plasmid	0	0	0	0	0	0	0	0	0	0	0	0	0	0	0	0	0	0	0	0	0	0	0	0	0	0	0	0	0	0	0	0	0	0	0	0	0	0	0	0	0	0	0	0	0	0	0.790072	0	0
plasmid	4.35268	6.74367	0	0	7.78278	0	0	6.59379	6.51337	44.3287	25.8697	14.4747	0	178.119	0.218152	0	52.9761	1.02965	1.74483	0	1.41501	7.1051	0	4.33263	4.47781	92.5554	248.48	0	2.64702	0	0	1.89363	28.6704	0	5.02755	0.324934	0	0.666028	0.322661	5.42195	0	0	6.00706	3.18728	51.6053	111.674	0	7.45609	8.37155
plasmid	0	4.07915	0.82035	0.116462	50.3302	0	0.199312	1.31354	2.74007	13.6411	21.0682	6.33465	2.7442	7.98499	0.424999	0	32.0871	2.58959	4.24641	0.526548	0.57195	7.92772	5.87312	8.09891	3.22807	2.72179	176.043	0	0.037485	7.88674	0.225185	1.89792	17.2813	3.89719	3.32283	12.1005	24.9759	6.82725	0.223242	3.37055	0	0	4.00626	1.14305	41.4129	40.9339	12.0482	2.0619	3.57711
plasmid	0	0	0	0	0	0	0	0	0	0	0	0	0	0	0	0	0	0	0	0	0	0	0	0	0	0	0	0	0	0	0	0	0	0	0	0	0	0	0	0	0	0	0	0	0	0	0	0	0
plasmid	0	22.5431	168.777	0.656477	158.509	0	1.37718	10.5888	18.2717	47.3113	79.8728	14.7115	6.76887	35.5977	1.41799	0	108.948	31.8572	21.3218	2.27278	1.28766	58.6171	22.9343	25.7482	7.33972	13.8529	675.88	0	2.29408	11.8664	0.714586	15.4737	40.7044	12.8248	110.782	6.75863	166.64	17.3167	79.6973	23.1595	0	0	13.883	5.2735	331.027	268.75	92.5878	8.00719	12.956
plasmid	0	10.0192	2.60324	0.656477	198.558	0.392381	0	3.02538	16.4891	56.5601	85.8283	27.0281	7.31037	853.667	0	0	26.2492	2.94479	19.0536	0.284097	0	23.4468	15.9011	10.4602	8.3521	3.56217	312.769	0	12.6175	21.0358	0	3.86842	48.0606	15.9339	12.418	26.6121	118.326	22.5117	0.838919	4.5312	0.318756	0	4.33843	6.78022	104.793	337.367	46.9714	13.9072	8.29182
plasmid	0	0	0	0	0	0	0	0	0	0	0	0	0	0	0	0	0	0	0	0	0	0	0	0	0	0	0.0647394	0	0	0	0	0	0	0	0	0	0	0	0	0	0	0	0	0	0	0.0882421	0	0	0
plasmid	0	0.379514	0.525908	0.0497331	9.64495	0	0	0.0381993	0.135046	0	4.77708	0	0	0.41094	0	0	0.0213826	4.62405	1.61529	0.08609	0.0418072	1.4264	0.185328	0	0	0.32983	45.2352	0	0.376554	0	0	1.41202	2.60068	0	6.75863	5.56819	0	0	0.222441	0.152566	0	0	0	0.0570725	0	0.024066	4.85863	0.319266	0.510387
plasmid	0	0.517254	1.87441	0.233942	25.4419	0	0	0	0.171028	0	15.7336	0	0	0.743477	0.024877	0	0.10832	12.6985	6.65064	0.286589	0.163378	4.86138	0.479474	0	0	0.491025	155.635	0	0.746248	0	0	5.98849	6.23235	0	21.3561	14.5576	0	0	0.533523	0.253942	0	0	0	0.156949	0	0	14.8816	0.249532	1.30412
plasmid	0	0.476057	0.494768	0.115171	12.4251	0	0	0.0442308	0.234553	0	9.98718	0	0	0.208174	0	0	0.0495175	2.32483	2.26828	0.0498416	0.0161361	1.5893	0.321885	0	0	0.312471	28.0492	0	0.536627	0	0	2.49874	2.71019	0	8.16977	6.1139	0	0	0.367947	0.0441638	0	0	0	0.066084	0	0.0278659	5.82388	0.147871	0.409136
plasmid	0	0.626198	0.0723123	0	0.210784	0	0	0	0	0	0	0	0	0.169513	0	0	0.141125	2.81093	0	0	0	2.13153	0.356756	0	0	0	43.2718	0	1.14704	0	0	0	0	0	12.527	0.633622	0	0	0	0	0	0	0	0	0	0	9.33405	0.351193	0.950104
plasmid	0	0	0	0	0	0	0	0	0	0	0	0	0	0	0	0	0	0	0	0	0	0	0	0	0	0	0	0	0	0	0	0	0	0	0	0	0	0	0	0	0	0	0	0	0	0	0	0	0
plasmid	0	0	0	0	0	0	0	0	0	0	0	0	0	0	0	0	0	0	0	0	0	0	0	0	0	0	0	0	0	0	0	0	0	0	0	0	0	0	0	0	0	0	0	0	0	0	0	0	0
plasmid	0	0	0	0.984715	0	0	0	0	0.445651	0.711448	0	0	6.76887	0	0	0.250565	0	0.535416	0	30.6825	0	0	0	0	0	0	1.39837	0	0	0.53938	0	0	0.490415	0	0	0	0	0	0.838919	0	3.18756	3.28594	0	0	0	0	0.451648	0	0
plasmid	0	0	0	0	0	0	0	0	0	0	0	0	0	0	0	0	0	0	0	0	0	0	0	0	0	0	0	0	0	0	0	0	0	0	0	0	0	0	0	0	0	0	0	0	0	0	0	0	0
plasmid	0	0	0	0	0	0	0	0	0	0	0	0	0	0	0	0	0	0	0	0	0	0	0	0	0	0	0	0	0	0	0	0	0	0	0	0	0	0	0	0	0	0	0	0	0	0	0	0	0
plasmid	0	0	0	0	0	0	0	0	0	0	0	0	0	0	0	0	0	0	0	0	0	0	0	0	0	0	0	0	0	0	0	0	0	0	0	0	0	0	0	0	0	0	0	0	0	0	0.21507	0	0
plasmid	0	0	0	0	0	0	0	0	0	0	0	0	0	0	0	0	0	0	0	0	0	0	0	0	0	0	0	0	0	0	0	0	0	0	0	0	0	0	0	0	0	0	0	0	0	0	0.125458	0	0
plasmid	0	0	0	0	0	0	0	0	0	0	0	0	0	0	0	0	0	0	0	0	0	0	0	0	0	0	0	0	0	0	0	0	0	0	0	0	0	0	0	0	0	0	0	0	0	0	0	0	0
plasmid	0	0.09189	0	0	0	0	0	0	0	0	0	0	0	0	0	0	0	0	0	0	0	0	0	0	0	0	0	0	0	0	0	0	0	0	0	0	0	0	0	0	0	0	0	0	0	5.20329	0	0	0
plasmid	0	0.83493	0	0	0	0	0	0	0	0	0	0	0	0	0	0	0	0	0	0	0	0	0	0	0	0	0	0	0	0	0	0	0	0	0	0	0	0	0	0	0	0	0	0	0	0	0	0	0
plasmid	0	0.974086	0	0	8.57187	0	0	0.0840385	0	0.0592873	0.116773	0	0	0	0	0	0	0	0	0	0	0	0.0509651	0	0	0	0	0	0	0	0	0	0	0	0	0	0	0	0	0	0	0	0	0	0	6.40638	0	0	0
plasmid	1.56339	0.253009	0.197215	0.149199	11.4973	0	0	0	1.62055	21.5051	1.53928	1.08859	0	142.904	0	0	11.0762	0	0.206207	0.301315	0	0.0538265	26.5945	3.35263	0	3.17836	196.549	0	0.347588	4.49484	0	0.799259	0	0.0588834	1.63395	0.320011	0	0	0	0.915395	0	0	0	2.9107	19.9584	0.048132	23.0614	0	0
plasmid	0	27.5527	0	0	6.32351	0	0	14.1185	1.78261	66.5204	3.85351	0.342128	0	15.2562	0	0	21.451	0.267708	3.62925	0	0	0.355255	165.433	9.65558	0.253094	2.77057	1213.32	0	19.1174	14.5633	0	27.7823	0	35.754	4.90186	6.75863	153.911	0	0	5.03467	0.318756	3.28594	0	3.39011	398.604	0	69.5537	7.16433	20.4704
plasmid	0	0	32.5405	0.328238	14.3333	0	0	2.01692	0	25.2564	0.350319	4.10554	0	14.2391	0	0	16.935	0	0.453656	0	0	10.3024	141.887	3.62084	0	48.2871	470.785	0	6.88225	3.23628	1.07188	5.62679	0	5.82946	1.30716	0.422415	47.4461	6.06085	32.2984	2.51733	0	2.19063	0	13.5604	186.08	1.27069	0	2.95002	1.2956
plasmid	0	0.417465	33.4083	0	3.7941	0	0	0	1.33695	0	11.2102	1.71064	0	0	0	0	39.2327	0	0.453656	0.852291	0.735807	9.94714	33.0254	12.8741	0	173.754	330.482	0.262685	0.382347	0	0	0.351674	0	9.32714	3.26791	1.68966	0	0	0	1.00693	0	0	0	0.376679	0	279.551	74.9735	6.7429	0
plasmid	0	24.6304	121.051	2.29767	58.5978	0	0.918119	3.52962	1.33695	76.1249	79.1722	33.1864	0	15.2562	0	0	79.0299	3.2125	2.72194	1.98868	3.12718	29.1309	87.4561	19.3112	0	409.649	970.936	0	2.29408	18.3389	0.357293	20.7488	0	31.4791	14.052	1.68966	212.061	36.798	159.395	14.6005	0	10.9531	0	4.52014	118.993	273.833	54.1977	8.42863	9.58742
plasmid	0	2.50479	0	0	0.421567	0	0	0	0	0	1.05096	0	0	1.01708	0	0	0	0	0.453656	0	0	0	0.30579	0	0	0	0	0	0	0	0	1.75837	0	0	0	0.422415	0	0	0	0	0	0	0	0	0	263.35	0	0	4.92327
plasmid	0	1.2524	0	0	24.8725	0	0	0	0	0	1.7516	0	0	17.6293	0	0	38.6682	0	0.453656	0.568194	0.183952	0	466.942	10.4602	0	0	0	0	0	19.4177	0	4.92344	0	0.777261	0.326791	0	0	0	0	0	0	0	0	0	0	0.317672	0	0.421431	2.59119
plasmid	0	0	0.867748	0	0.843134	0	0	0	0	0	0.350319	0	0	0	0	0	0	0	8.61947	0	0	0	0	0	220.698	0	0	0	0	0	0	10.1985	0	0	0	0	0	0	0	0	0	0	0	0	0	0	0	0	0
plasmid	0	37.1544	0	0	10.9607	0	0	0	5.34782	94.2669	113.854	13.343	0	621.095	0	0	46.5712	8.29895	0.907312	1.70458	2.39137	0	157.482	10.4602	0.253094	244.998	1843.99	0	0.382347	0	2.14376	1.05502	0	0	5.22865	67.5863	0.578611	0	188.757	26.1803	0	0	0	9.79365	154.251	1.27069	0	0	0
plasmid	0	0	0	0	0	0	0	0	0	0	0	0	0	0	0	0	0	0	0	0	0	0	0	0	0	0	0	0	0	0	0	0	0	0	0	0	0	0	0	0	0	0	0	0	0	0	0	0	0
plasmid	23.2996	0	0	0.328238	0	0	0	0	0	0	0	1.36851	0	0	4.25396	0	0	0	0	0	0	0	0	0	0	253.31	3.26287	0	0	0	0	0	4.90415	0.388631	0	0	0	0	0	0	0	1.09531	0	0	23.9946	0	0	0	0
plasmid	0	0	0	0	0	0	0	5.54654	1.33695	0	23.8217	0	0	0.678051	0	0	0	1.07083	0.453656	0	0	0	0	0	0	1.18739	0	0	1.14704	0	0	0.351674	32.3674	0	0	0	0	0	0	1.00693	0	0	0	0	141.029	0.953015	0	3.79288	0
plasmid	0	0	0	0	0	0	0	0	0	0	2.45224	0	0	0	0	0	1.129	0	0	0	0	0.355255	0	0	0	0.395796	55.9349	0	0.382347	0	0	0	0	0	0	0	0	0	0	0	0	0	0	0	0	0	0	0	0
plasmid	0	0	0	0	0	0	0	0	0	0	0	0	0	0	0	0	0	0	0	0	0	0	0	0.140501	0	0	0	0	0	0	0	0	1.13833	0	0	0	0	0	0	0	0	0	0	0	0	0	0	0	0
plasmid	0	0	0	0	0	0	0	0	0	0	0	0	0	0	0	0	0	0	0	0	0	0	0	0.150037	0	0	0	0	0	0	0	0	2.14015	0	0	0	0	0	0	0	0	0	0	0	0	0	0	0	0
plasmid	0	0	0	0	0	0	0	0	0	0	0	0	0	0.339026	0	0	0	0	0	0	0	0	0	0	0	0	0	0	0	0	0	0	0.980829	0	0	6.75863	0	0	3.77514	0	0	0	0	0	0	0	0	0	0
plasmid	0	0	0.338964	0	0	0	0	0	0	0	0.0556063	0	0	2.27783	0	0	0	0	0.637954	0	0	0	0	0	0	3.83427	0	0	0	0	0	4.01913	3.29497	0	0	0.453834	0	0	0.658655	0	0	0	0	0.0933914	0	0.529453	0	0	3.56289
plasmid	0	0	0	0	0	0	0	0	0	0	0.350319	0	0	5.08539	0	0	0	0	0	0	0	0	0	0	0	0	0	0	0	0	0	21.4521	0	0	0	0	0	0	0	0	0	0	0	0	0	0	0	0	2.33207
plasmid	0	0	0	0	4.21567	0	0	0	0.445651	0	0	0	0	0	0	0	50.5227	2.40937	0	0	0	1.06576	0	0	0	0.791592	0	0	0	0	0	0	0	0	0	0	0	0	0	0	0	0	0	0	0	0	0	0	5.70063
plasmid	0	0	0	0	0	0	0	0	0	0	0	0	0	0.427706	0	0	0	0	0	0	0	0	0	3.60408	0	0.10647	0	0	0	0	0	0	33.7614	0.359843	0	0	0	0	0	0	0	0	0	0	0	0	0	0	0
plasmid	0	0	0.0992522	0	0	0	0	0	0	0	0.041214	0	0	1.68183	0	0	0	0	0	0	0	0.0603701	0	9.70291	0	0.362166	0	0	0	0	0	0	95.945	0.866164	0	0.046935	0	0	0	0.371842	0	0	0	0	0	0	0	0	0
plasmid	0	0	0	0	0	0	0	0	0	0	0	0	0	1.22173	0	0	0	0	0	0	0	0.0537913	0	8.98489	0	0.111449	0	0	0	0	0	0	92.4552	0.860084	0	0.0639604	0	0	0	0.173103	0	0	0	0	0	0	0	0	0
plasmid	0	0	0	0	0	0	0	0	0	0	0	0	0	0.829922	0	0	0	0	0	0	0	0	0	6.50369	0	0.194863	0	0	0	0	0	0	63.2431	0.495178	0	0	0	0	0	0	0	0	0	0	0	0	0	0	0
plasmid	0	0	0	0	0	0	0	0	0	0	0	0	0	1.09635	0	0	0	0	0	0	0	0.0265116	0	11.1999	0	0	0	0	0	0	0	0	113.871	0.809647	0	0	0	0	0	0.0375722	0	0	0	0	0	0	0	0	0
plasmid	0	0	0	0	0.129983	0	0	0	0	0	0.0505044	0	0	1.85984	0	0	0	0	0.0998043	0	0	0	0.037969	0	0	0	0	0	0	0	0	2.81457	0	0	0	0	0	0	0	0	0	0	0	0	0	0	0	0	2.17876
plasmid	0	0	0	0	0.421567	0	0	0	0	0	0.350319	0	0	6.10246	0	0	0	0	0	0	0	0	0	0	0	12.2697	0	0	0	0	0	11.9569	10.2987	0	0	0	0	0	0.419459	0	0	0	0	0	0	1.58836	0	0	8.81006
plasmid	0	0	0	0	0.421567	0	0	0	0	0	12.9618	0	0	0.339026	0	0	3.387	3.4802	1.81462	0	0	0.71051	0	0	0	0	832.963	0	0	0	0	0	0	0	46.0775	2.9569	0	0	0	0	0	0	0	0	0	0	0	0	0
plasmid	0	0	0	0	0	0	0	0	0	0	8.40767	0	0	0	0	0	0	0	0	2.55687	0	0	0	0.402316	0	0	0	0	0	0	0	0	0	2.33178	0	0	0	0	0	0	0	0	0	0	0	0	0	0	0
plasmid	0	2.01002	0.080347	0.0303924	0.273238	0.108995	0	0.747009	0.371376	8.66254	0.032437	0	0	1.97765	0.26259	0	4.52122	0	0.252031	0	0	0.032894	8.57912	0	0	1.20938	20.2419	0.0243227	1.66392	0.19977	0.0661654	2.40962	3.72352	0.0719686	0.665685	0.117337	0	0	0.194194	0.466173	0	0	0.0401706	0.104633	0	0.529453	0	0.702385	2.5672
plasmid	0	0.417465	0.433874	0	0	0	0	0	0	0	0.350319	0	0	1.01708	0	0	0	0	0	0	0	0	0	0	0	0	0	0	0	0	0	3.51674	0	0	0	1.26724	0	0	0	0	0	0	0	0	0	0	0	0	4.92327
plasmid	0	0	0	0	0	0	0	0	0	0	0	0	0	0	0	0	0	0	0	0	0	0	0	0	0	0	0	0	0	0	0	0	0	0	0	0	0	0	0	0	0	0	0	0	0	0	0	0	0
plasmid	0	0	0	0	0	0	0	0.265385	0	0.0624077	0	0	0	0	0	0	3.02057	0	0	0	0	0	0	0.42349	0	0	0	0	0	0.567769	0	0	0.258113	0	0	0.148216	0	0	0	0	0	0	0	0	0	0	0	0.0702385	0
plasmid	0	0	0	0	0	0	0	0	0	0	0	0	0	0	0	0	0	0	0	0	0	0	0	0	0	0	0	0	0	0	0	0	0	0	0	0	0	0	0	0	0	0	0	0	0	0	0	0	0
plasmid	0	0	0	0.397865	0	0	0	0	0	0	0	0	18.8708	0	0	0	0	0	0	0	0	0	0	0	0	0	0	0	0	0	0	0	0	0	0	0	0	0	0	0	0	0	0	0	0	0	0	0	0
plasmid	0	0	0	0.443565	0	0	0	0	0	0	0	0	22.319	0	0	0	0	0	0	0	0	0	0	0	0	0	0	0	0	0	0	0	0	0	0	0	0	0	0	0.136072	0	0	0	0	0	0	0	0	0
plasmid	0	0	0	0	0	0	0	2.01692	0	0.355724	0	0	0	0	0	0	12.9835	0	0	0	0	0	0	4.82779	0	0	0	0	0.382347	4.31504	0	0	2.94249	0	0.326791	0	0	0	0.838919	0	0	0	0	0	0	0	0	0	0
plasmid	0	0	0	0	0	0	0	0	0	0	0	0	0	0	0	0	0	0	0	0	0	0	0	0	0	0	0	0	0	0	0	0	0	0	0	0	0	0	0	0	0	0	0	0	0	0	0	0	0
plasmid	0	0	0	0	0	0	0	0	0	0	0	0	0	303.302	0	0	0	0	0	0	0	0.0657879	0	0	0	0	0	0	0	0	0	0	0	0	0	0.0782249	0	0	0	0	0	0	0	0	0	0.529453	0	0	0
plasmid	0	0	0	0	0	0	0	0.496591	0	0	0	0	0	0	0	0	0	0	0	0	0	0	0	0	0	0	0	0	0	0	0	0	0	0	0	5.42099	0	0	0	0	0	0	0	0	0	0	0	0	0
plasmid	0	0	0	0	0	0	0	0	0	0	0	0	0	0	0	0	0	0	0	0	0	0	0	0	0	0	0	0	0	0	0	0	0	0	0	0	0	0	0	0	0	0	0	0	0	0	0	0	0
plasmid	0	0	0	0	0	0	0	0	0	0	0	0	0	0	0	0	0	0	0	0	0	0	0	0	0	0	0	0	0	0	0	0	0	0	0	0	0	0	0	0	0	0	0	0	0	0	0	0	0
plasmid	0	0	0	0	0	0	0.532837	0	0	0	9.34185	0	0	0	0	0	0	0	0	0	0	0	0	0	0	0	0	0	0	0	0	0	0.0743053	0	0	0	0	0	0	0.152566	0	11.1191	5.32444	0	0	0	0	0	0
plasmid	0	0	0	0	0	0	0.970989	0	0	0	26.9067	0	0	0	0	0	0	0	0	0	0	0.106668	0	0	0	0	0.00450797	0	0	0	0	0	0.371075	0	0	0	0	0	0	0.577621	0	16.3994	13.2003	0	0	0	0	0	0
plasmid	0	0	0	0	0	0	0	0	0.0353692	0	0	0	0	0.0269068	0	0	0.0896031	0	0	0	0	0	0	0	0	0	0	0	0	0	0	0	0.0389218	0	0	0	0	0	0	0	0	0	0	0	0	0	0	0	0
plasmid	0	7.09691	0	0	0	0	0	15.1269	0	0	0.350319	0	0	2.37318	0	0	0	0	0	0	0	0	0	6.83937	0	0	988.649	0	5.73521	0	0	25.3205	0	31.4791	0	0.422415	0	0.432918	0	0	0	0	0	0	257.085	0	0	10.1144	19.434
plasmid	0	0	0	0	0	0	0	0	0	0	0	0	0	0	0	0	0	0	0	0	0	0	0	0	0	0.032983	0	0	0	0	0	0	0	0	0	0	0	0	0	0	0	0	0	0	0	0	0	0	0.885325
plasmid	0	0	1.08468	0	0	0	0	0	0.234553	0	0.0729832	0.0760285	0	0	0	0	0.815388	0	0.302437	0.0631327	0	0	0.127413	1.60926	0	0	0	0	0.934626	0	0	0	0	0	0	0.0938699	0	0	0	0	0	0	0	0	0	0	0	0	0
plasmid	0	0	0	0	0	0	0	0	0	0	0	0	0	0.00524808	0	0	0.428181	0	0.133428	0	0	0	0	0	0	0	0	0	0	0	0	0	0	0	0	0	0	0	0	0.116904	0	0	0	0	0	0	0	0	0
plasmid	0	2.95705	0	0	0	0	0	0.210096	0	0	0	0	0	1.41261	0	0	17.4642	0	0	0	0	0	0	0	0	0	0	0	0	0	0	0	0	0	0	0.0880031	0	0	0	0	0	0	0	0	26.6266	49.2391	0	0	1.78145
plasmid	0	0	0	0	0	0	0	0	0	0	0	0	0	0	0	0	0	0	0	0	0	0	0	0	0	0	0	0	0	0	0	0	0	0	0	0	0	0	0	0	0	0	0	0	0	0	0	0	0
plasmid	0	0	0	0	0	0	0	0	0	0	0	0	0	0	0	0	0	0	0	0	0	0	0	0	0	0	0	0	0	0	0	0	0	0	0	0.150862	0	0	0	0	0	0	0	0	0	0	0	0	0
plasmid	0	0.126505	0	0	0.447117	0	0	0	0.202569	0.0538976	0.0530787	0	0	0.0513675	0	0	0	0.0405618	0	0	0	0.107653	0.231659	0.426699	0.0383476	0.0599691	3.53124	0	0.173794	0.490346	0	0	0.148611	0	0.0495138	0	0	0	0.0635545	0.0762829	0	0	0	0.171218	0	0.144396	0	0.127706	0.0392605
plasmid	0	0.228748	0	0.752213	0	0	0	0	0.092844	0	0	3.79622	0	2.92584	0	0	81.6978	0	0	0	0	3.30922	10.1791	1.92776	0	7.21108	0	0	1.51891	0	0	0	0	0	0	0	0	0	0	17.6213	0	0	0	7.99797	0.204035	0	0	0	0
plasmid	0	0	0	0	28.245	0	0.459059	1.00846	1.33695	0	2.10192	0	0	1.01708	0	0	0.5645	0	0	0	0	0	0	0	0	1.18739	566.34	0	0	0	0	0	0	1.16589	0	0	0	0	0	0	0	0	3.90459	0	0	0.317672	0	5.05718	1.81384
plasmid	0	0	0	0	0	0	0	0	0	0	0	0	0	0	0	0	0	0	0	0	0	0	0	0	0	0	0	0	0	0	0	0	0	0	0	0	0	0	0	0	0	0	0	0	0	0	0	0	0
plasmid	0	0	0	0	0	0	0	0	0.42443	0	0	0	0	0.161441	1.82313	0	0	0	0	0	0	0	0	0.0957895	0	0	0	0	0	0	0	0	0	0	0	0	0	0	0	0	0	0	0	0	0	0	0	0	0
plasmid	0.23358	2.85634	7.23123	0.0575857	13.5345	0.137678	0.24161	1.50385	0.781844	0	8.29704	0.360135	1.18752	3.21182	0	0	8.96267	1.36202	1.35301	0.149525	0.0322722	0.498603	15.6651	1.90571	0	1.94426	9.89491	0	0.335392	2.93347	0.752196	1.11055	3.26943	0.0681808	0.286659	0.889294	9.84654	0	11.7007	3.88641	0	0	0.608902	0.33042	14.261	2.00635	0.237709	0.147871	0.95465
plasmid	0	0	0	0	0	0	0	0	0	0	0	0	0	0	0	0	0.217115	0	0	0	0	0	0	0	0	0	0	2.82892	0	0	0	0	0	0	0	0	0	0	0	0	0	0	0	0	0	0	0	0	0
plasmid	0	0.225251	0.983239	0.0118071	1.98652	0	0	0.199516	0.224429	0.652587	1.00811	0.295363	0	4.104	0.0408054	0	1.15743	0.0288893	0.179504	0.0204386	0.00661697	0.230021	1.26496	0.0868308	0.091041	1.53763	8.9536	0	0.412605	0.116413	0	0.139152	0.829118	0.223672	0.846365	0.440648	1.62344	0.389315	0.950574	0.181103	0	0.0393997	0.0624234	0.0812976	2.55411	0.529453	0.0396182	0.181913	0.307588
plasmid	0	0	0	0	0	0	0	0	0	0	0	0	0	0	0	0	0	0	0	0	0	0	0	0	0	0	0	0	0	0	0	0	0	0	0	0	0	0	0	0	0	0	0	0	0	0	0	0	0
plasmid	0	1.55336	0	0	5.58822	0	0	0	0.621839	0.165453	5.53993	0	0	1.65571	0	0	3.47889	0	0.73851	0	1.92508	0.165235	0	0.0935619	0	50.533	0	0	0	0	0	0	0	0.361517	1.51996	0.294708	0	0.100679	0.0975487	0	0	0	0.201787	0	0	59.7666	1.47048	0	0.361562
plasmid	26.8842	0	0	0	0	0	0	0	0	0	0	0	1.45791	0	0.218152	2.89114	0	0.411858	0	0	0.141501	1.09309	0	18.8779	0	3.95796	0	0	0	0.414908	0	0	139.58	0.89684	0	0	0	0.333014	5.8079	0	0	0	0	0	0	0	0	0	0
plasmid	0	0	2.00249	0	0	0	0	0.193935	1.19983	0.136817	0	0	0	0.130395	0	0	2.71394	0	0	0	0	0	0	0	0	0	0	0	0	0	0	0	0	0	0.125689	0.649869	0	0	0.161331	0	0	0	0	0	0	15.1505	1.91082	0	0
plasmid	0.0554753	5.91409	0	0.492358	3.30228	0	2.2953	0.168077	0.891303	0	54.4747	3.07916	0	2.31668	0.283597	0	51.8399	0	0	0	0	5.74329	14.4741	1.40811	0	2.50671	557.717	0	5.35286	0	0	0	0.163472	0	2.66879	0.0704024	0	0	0.34955	4.19556	0	0	68.4026	0.0627798	0.0816142	0.158836	0	0	0
plasmid	0	0	0	0	0	0	0	0	0	0	0	0	0.0644654	0	0	0	0	0	0	0	0	0	0	0	0	0	0	0	0	0	0	0	0	0	0	0	0	0	0	0	0	0	0	0	0	0	0	0	0
plasmid	0	0	0	0.656477	0	0	0	0	0	0.355724	0.350319	0	1.08302	0	0	6.26413	0	0	0	1.42048	0	0	0	0	0	0	0.466124	0	0	0.53938	0	0	0	0	0.326791	0	0	0	0	0	0.956269	0	0	0	0	0	0.451648	0.842863	0
plasmid	0	0	0	0.656477	0	0.392381	0	0	0	0.711448	0	0	0.270755	0	0	3.25735	0	0	0	0	0	0	0	0	0	0.395796	0	0	0	1.61814	0	0	0.490415	0	0	0	0.289306	0	0	0	0	1.09531	0	0	0	0	0	0	0
plasmid	0	0	0	0	0	0	0	0	0	0	0	0	0	0	0	0	0	0	0	0	0	0	0	0	0	0	0	0	0	0	0	0	0	0	0	0	0	0	0	0	0	0	0	0	0	0	0	0	0
plasmid	0	0	0	0	0	0	0	0	0.11314	0	0	0	0	0	0	0	0	0	0	0	0	0	0	0	0	0	0	0	0	0	0	0	0	0	0	0	0	0	0	0	0	0	0	0	0	0	0	0	0
plasmid	0	0	0	0	0	0	0	0	0	0	0	0	0	0	0	0	0	0	0	0	0	0	0	0	0	0	0	0	0	0	0	0	0	0	0	0	0	0	0	0	0	0	0	0	0	0	0	0	0
plasmid	0	0	0.0549207	0	0	0	0.0581088	0	0	0	0	0.433074	0	0.514976	0	0	0	0	0	0	0	0.089938	0	0.0509261	0	4.50907	0	0	0	0	0	0	0	0	0	0.213881	0	0	0	0	0	0	0	0	0	0	0	0	0
plasmid	0	0	0	0	0	0	0	0	0	0	0	0	0	0.107627	0	0	0	0	0	0	0	0	0	0	0	0	0.295952	0	0	0	0	0	0	0	0	0	0	0	0	0	0	0.173859	0	0	0	0.0504241	0	0	0
plasmid	3.66137	53.853	149.253	0.656477	242.401	0	1.83624	16.6396	19.6087	0	134.172	3.42128	15.9745	52.888	0.850792	0.250565	153.262	18.4718	18.1462	1.70458	0	9.23663	241.269	22.932	0.506188	30.8721	164.076	0	1.91174	40.4535	7.50316	13.3636	24.5207	3.10905	10.1305	16.8966	173.294	0	209.73	53.871	0.318756	0	13.883	4.89682	204.688	24.4607	6.77471	2.95002	14.7698
plasmid	0	49.6784	0	0	20.2352	0	15.608	0	2.67391	0	138.026	0	0	4.40733	2.55238	0	6.20949	0	0.453656	0	0	11.7234	33.6369	0.402316	0	0	3331.85	0	28.676	0	0	0	1.47124	0	19.9342	0.844829	0	0	2.0973	0	0	0	356.619	0	0	2.2237	0	0	0.518239
plasmid	0	0	0	0	0	0	0	0	0	0	0	0	0	0	0	0	0	0	0	0	0	0	0	0	0	0	0	0	0	0	0	0	0	0	0	0	0	0	0	0	0	0	0	0	0	0	0	0	0
plasmid	0	25.4654	128.427	1.64119	69.9801	0	0.459059	8.06769	3.56521	391.652	132.771	48.2401	0	18.6464	0.283597	0.250565	65.1997	2.67708	3.62925	0.568194	3.67903	41.9201	265.12	12.0695	0	546.594	1337.31	0	12.6175	11.8664	0.357293	23.5622	0	30.3132	106.861	17.319	196.149	36.798	151.005	15.6075	0	7.66719	0	12.8071	19.5874	224.594	63.2307	10.9572	21.766
plasmid	0	0	0	0	0	0	0	0	0	0	0	0	0	0	0	0	0	0	0	0	0	0	0	0	0	0.0628248	0	0	0	0	0	0	0	0	0	0	0	0	0	0	0	0	0	0	0	0	0	0	0
plasmid	0	0.104366	1.59087	0	0.245914	0	0	0	0.0371376	0	0.291933	0	0.0676887	0.0565043	0.0236331	0	0.117604	0	0	0	0.0919758	0.444069	0	0.0670527	0	1.64915	0	0	0	0	0	0	0	0	0.0816977	0.140805	0	0	0	0	0	0	0.0723072	0	0.204035	1.61483	0.0376373	0	0
plasmid	0	0	0	0	0	0	0	0	0	0	0	0	0	0	0	0	0	0	0	0.218536	0	0	0	0	0	0	0	0	0	0	0	0	0	0	0	0	0	0	0.322661	0	0	0	0	0	0	0	0	0	0
plasmid	0	0	0	0	0	0	0	0	0	0	0	0	0	0	0	0	0	0	0	0	0	0	0	0	0	0	0	0	0	0	0	0	0	0	0	0	0	0	0	0	0	0	0	0	0	0	0	0	0
plasmid	0	2.96864	0	0.583535	16.3006	0.174392	0	4.37	4.65458	50.2757	7.70703	1.0644	0	90.3315	4.15943	0	6.58583	0.535416	0.8065	0.189398	0.817563	0.947346	21.1335	1.16225	2.02475	50.6619	112.906	0	2.29408	4.91435	0.0793985	0.234449	63.427	9.24077	0	7.22798	0.321451	14.2382	25.5404	2.79704	0	0	0.674867	1.08818	0	0.847124	18.4674	6.7429	9.90412
plasmid	0	0	0	0	0	0	0	0	0	0	0	0	0	0.256838	0	0	0.0855302	0	0	0.08609	0	0.215306	0	0	0	0	0	0	0	0.326897	0	0	0.0743053	0	0	0.57602	0	0	0	0	0	0	0.328669	0	0	0.048132	0	0	0
plasmid	0	0.130867	21.8569	0	33.0514	0	0.0143906	2.98745	0.908067	14.5858	0.0329454	0.0536251	2.3256	4.19797	0.0088902	0.00785471	0.451246	3.0799	2.30383	0.00890586	0.0345991	0.0111365	43.4625	0	0	0.359815	15.3865	0.0164693	0.0239716	0	1.33285	2.06154	0.107615	0.158376	0	0.542915	19.6347	0.0135711	13.9119	6.83389	0	0	0	0.283395	36.995	0.985877	0	0	0.942252
plasmid	0	0	0	0	0	0	0	21.0096	0	0.592873	0	0	0	0	0	0	0	0	0	0	0	0	0	0	0	0	0	0	0	0	0	0	0	0	0	0	0	0	0	0	0	0	0	0	0	0	0	0	0
plasmid	0	0	0	0	0	0	0	0	0	0	0	0	0	0	0	0	0	0	0	0	0	0	0	0	0	0	0	0	0	0	0	0	0	0	0	0	0	0	0	0	0	0	0	0	0	0	0	0	0
plasmid	0	0	0	0	0	0	0	0	0	0	0	0	0	361.777	0	0	0	0	0	0	0	0	0	0	0	0	0	0	0	0	0	0	0	0	0	0	0	0	0	0	0	0	0	0	0	0.483635	0	0	0
plasmid	0	0	0	0	0	0	0	0	0	0	0	0	0	0	0	0	0	0	0	0	0	0	0	0	0	0	0	0	0	0	0	0	0	0	0	0	0	0	0	0	0	0	0	0	0	0	0	0	0
plasmid	0	0	0	0	0	0	0	0	0	0	0	0	0	0	0	0	0	0	0	0	0	0	0	0	0	0	0	0	0	0	0	0	0	0	0	0	0	0	0	1.85488	0	0	0	0	0.171819	0	0	0	0
plasmid	0	0	0	0	0	0	0	0	0	0	0	0	0	0	0	0	0	0	0	0	0	0	0	0	0	0	0	0	0	0	0	0	0	0	0	0	0	0	0	0	0	0	0	0	0	0	0	0	0
plasmid	0	0	0	0	0	0	0	0	0	0	0	0	0	0	0	0	0	0	0	0	0	0	28.6084	0	0	0	0	0	0	0.719174	0	0	0	0	0	0.750959	0	0	0	0	0	0	0	0	0	0.0705937	0	0	0
plasmid	0	0	0	0	0	0	0	0	0	0	0	0	0	0	0	0	0	0	0	0	0	0	0	0	0	0	0.310749	0	0	0	0	0	0	0	0	0	0	0	0	0	0	0	0	0	0	0	0	0	0
plasmid	0.25604	0	0	0	0.324282	0	0	0	0	0	0	0	0	0.521578	0	0	0.217115	0	0	0	0	0	0	0	0	1.21783	2.86845	0	0.294113	0	0	0	0	0	0	0	0	0	0	0	0	0	0	0	0.376681	0	0	0	0
plasmid	0	0.0347888	0.0723123	0	0	0	0	0.504231	0.0371376	19.1795	2.1603	0.42766	0	0	0	0	0.658583	0	0	0	0	0.177627	0	0.0670527	0	0	0	0	0.350485	0	0	0	0.122604	0.194315	0	0.985634	0	0	0	0.0419556	0	0	0	0	0	0	0	0	1.03648
plasmid	0	0	0.433874	0	0	0	0	0	0.445651	0	10.1593	0	0	3.39026	0	0	0	0	0	0	0	0	0	0	0	0	0	0	0	0	0	0	0	0	0	0	0	0	0	2.51733	0	0	0	0	0.489685	0	0	0	5.44151
plasmid	0	0.160564	0	0	0	0	0.176561	0	0	0	0	0	0	3.91184	0	0	0	0	0	0	0	0.136637	0	27.8526	0	0.152229	0	0	0	0	0	0	144.484	1.64421	0	0.324934	0	0	0	0.193641	0	0	0	0	0	0	0	0	0
plasmid	0	2.69033	0	0	0	0	0	6.05077	0	0.0790498	0.0778488	0	0	0.452034	0	0	0	0	0	0	0	0.0789455	0	3.30793	0	0	304.949	0	2.29408	0	0	8.59648	0	13.1271	0	0	0	0	0	0	0	0	0	0	93.6931	0	0	1.96668	7.02501
plasmid	0	0	0	0	0	0	0	0	0	0	0	0	0	0	0	0	0	0	0	0	0	0	0	0	0	0	0	0	0	0	0	0	0	0	0	0.0541557	0	0	0	0	0	0	0	0	0	0	0	0	0
plasmid	0	0.107042	0.11125	0	0.540471	0	0	0	0.11427	5.10783	0	0.17545	0	1.04316	0	0	1.08558	0	0	0.0728454	0	0.819819	17.4849	0.722106	0	0	10.6372	0	0	0	0	0.180346	0	0	3.10032	0.216623	0	0	0	0.387282	0	0	0	0	0	0	2.20033	0	0.332204
plasmid	0	0	0	0	0.495961	0	0	0	0.0873826	0	0.0686901	0	0	0.598281	0	0	0.608774	0	0	0	0	0.557263	0	0	0	2.71625	0	0	0.07497	4.97076	0	0	7.01966	0	0	0.248479	0	0	3.78336	0	0	0	0	0	0	0	0	0	0.965347
plasmid	0	7.51437	6.94198	0.328238	39.6273	0.392381	0	0	0.445651	4.26869	10.8599	7.86895	0	2.71221	2.26878	0	0.5645	33.9989	0	0	0.367903	3.9078	0	0.402316	0	0	0	0	3.05878	4.31504	21.7949	1.75837	41.6852	1.94315	0	3.80173	0	0	203.857	20.6421	0	9.85782	37.3105	0	0	10.8008	0	9.27149	8.0327
plasmid	0	0	0	0	0	0	0	0	0.0474097	0	0	0	0	0	0	0	9.45837	0	0	0	0	0	0	3.20997	0	0	0	0	0	0	0	0	0	0	0	0	0	0	0	0	0	0	0	0	0	0	0	0	0
plasmid	0	0	0	0	0	0	0	0	0	0	0	0	0	0	0.0335618	0	0	0	0	0	0	0	0	0	0	0	0	0	0	0	0	0	0	0	0	0	0.12839	0	0	0	0	0	0	0	0.0144877	0	0	0	0
plasmid	0.14177	0	0	0	0	0	0	0	0	0	0	0	0	0	0	0	0	0	0	0	0	0	0	0	0	0	0	0	0	0	0	0	0	0	0	0	0	0	0	0	0	0	0	0	0	0	0	0	0
plasmid	0	0	0	0	0	0	0	0	0	0	0.700639	0	0	0	0	0	0	0	0	0	0	0	0.30579	0	0	0	0.466124	0	0	0	0	0	0	0	0	0	0.289306	0	0	0	0	0	0	0	0	0.635343	0	0	0
plasmid	4.73674	0	1.335	0.504982	0	0	0	0	0	0	0	0	0	0.651973	0	0	0	0	0	0	0	0	0	0	0	0	0	0	0	0	0	0	0	0	0	0	0	0	0	0	0	0	0	0	0.376681	0	0	0	0
plasmid	0	0	0	0	0	0	0	0	0	0	0	0	0	0	0	0	0	0	0	0	0	0	0	0	0	0	0	0	0	0	0	0	0	0	0	0	0	0	0	0	0	0	0	0	0	0	0	0	0
plasmid	0	9.70607	44.7975	0.492358	22.4485	0	0.344295	3.15144	2.00543	88.6642	50.446	16.8498	0	0.678051	0	0	13.1246	1.7401	0.56707	0	1.47161	13.9438	0.30579	1.50868	0	176.822	147.994	0	3.91906	0	0.446617	6.1543	0	10.5902	43.79	6.33622	70.5905	14.5028	53.9005	4.78294	0	2.19063	0	0.0941697	76.3909	87.8362	29.2442	3.26609	2.91509
plasmid	0	0	3.90486	0.328238	0	0	0	0	0	0.711448	0	0	0	0	0	0	0.28225	0	0	0	2.94323	0	0	0	0	5.14535	0.932248	0	0	0	0	0	0	0	0	0	0.578611	0.432918	0	0	0	0	0	0	1.95874	0	0	0	0
plasmid	0	0	0	0	0	0	0	0	0	0	0	0	0	0	0	0	0	0	0	0	0	0	0	0	0	0	0	0	0	0	0	0	0	0	0	0	0	0	0	0	0	0	0	0	0	0	0	0	0
plasmid	0	0	0	0	0	0.326984	0	0	0	0	0	0	0	0	0	0	0	0	0	0	0	0	0	0	0	0	0	0	0	0	0	0	0	0	0	0	0	0	0	0	0	0	0	0	0	2.55902	0	0	0
plasmid	0.0616392	0	0	0	0	0	0	0	0	0.0658748	0.064874	0.0633571	0	0	0	0	0	0	0	0	0	0	0.0566279	0	0	0.366478	0.431596	0	0	0	0	0	0	0	0	0	0	0	0	0	0	0	0	0	0	0	0	0	0
plasmid	0	0.417465	24.2969	0.328238	107.078	0	0	9.58038	27.6304	5.69158	0	0	0.541509	89.5028	0	0	232.292	0	1.36097	0.568194	0.551855	146.72	263.286	45.864	0.253094	26.1225	169.669	0	6.11755	2.6969	0	1.05502	49.5319	0.388631	0.653582	49.8449	0	0	11.7449	0	0	8.7625	0	13.9371	2178.61	780.201	6.32307	8.00719	2.59119
plasmid	0	0.0695775	0.0723123	0	0	0	0	0	0.222826	0	3.85351	0	0	1.13009	0	0	0	0	0	0	0.183952	3.55255	8.91889	0	0	23.286	67.3549	0	0.764694	0	0	0.175837	0	0	0	0	0	0	0	0	0	0	0	0	0	0	0	0	0
plasmid	0	0	0	0	0	0	0	0	0	0	0	0	0	0	0	0	0	0	0	0	0	0	0	0	0	0	0	0	0	0	0	0	0	0	0	0	0	0	0	0	0	0	0	0	0	0	0	0	0
plasmid	0	0	0	0	0	0	0	0	0	0	0	0	0	0	0	0	0	0	0	0	0	0	0	0	0	0	0	0	0	0	0	0	0	0	0	0	0	0	0	0	0	0	0	0	0	0	0	0	0
plasmid	0	0	0	0	0	0	0	0	0	0	0	0	0	0	0	0	0	0	0	0	0	0.0696578	0	0	0	0	0.182794	0	0	0	0	0	0	0	0	0	0	0	0	0	0	0	0	0	0	0.124577	0	0	0
plasmid	25.1858	27.2744	9.54522	2.51649	206.146	0.0653968	0.0765099	6.13481	11.3641	0.0592873	117.591	2.90809	0.0451258	34.5806	2.55238	0	29.4481	9.6821	14.895	0.094699	2.51401	10.0656	75.2754	6.83937	2.32003	108.118	236.014	0	38.6808	4.13525	0	0.234449	49.9406	0.582946	42.5373	2.67529	1.06079	0.793683	2.58667	13.6775	0.106252	0	1.22922	7.65913	0.571299	195.686	0	7.656	6.39161
plasmid	0.25604	0.321127	0	0	0.324282	0	0	0	0.342809	0	0	0	0	0.260789	0	0	0.217115	0	0	0	0	0	0	0	0	0.608917	0.358557	0	0	0	0	0	0	0	0	0	0	0	0	0.387282	0	0	0	0	0	0.977451	0	0	0
plasmid	0	0.83493	11.7146	2.62591	305.215	0.392381	0	7.05923	12.0326	76.4807	12.2612	0.684257	0	29.8343	0.850792	0	150.157	1.33854	6.80484	0	1.10371	45.4726	53.5133	45.0594	0.253094	35.2259	14.916	0.788055	5.73521	3.23628	0	1.05502	71.6005	1.16589	8.82335	58.7156	0	0	4.19459	7.04854	0.318756	3.28594	0.867686	9.41697	0	52.7335	4.96812	0	6.21886
plasmid	0	0	4.94414	0.229004	112.843	0.273754	0.106758	0.469052	5.49291	22.1707	2.44409	0.875212	0	199	0.0659529	0	42.0093	0.560319	1.37152	0.0660691	2.69511	19.3325	19.0586	13.7536	1.2949	10.6773	90.1895	0.366537	91.052	5.14293	0	0	311.812	0.180758	1.51996	16.2089	0.0672804	0	1.07304	2.57588	0	1.0189	3.32949	14.7167	0	33.3924	20.3767	0.0980073	1.92833
plasmid	2.66281	27.9702	71.1553	0.656477	42.5783	0.784762	0	10.0846	11.1413	0	81.9747	1.36851	10.0179	17.2903	0	0	49.3937	15.7948	8.16581	0.852291	0	6.39459	0	3.62084	0	3.16637	96.0215	0	2.67643	18.8783	9.64692	8.0885	15.6933	2.33178	0	8.02588	87.3703	0	108.64	37.2566	0	0	4.33843	0.753357	113.607	11.1185	0.451648	0.421431	7.77358
plasmid	0	0	0.166875	0	0	0	0	0	0	0	0	0	0	0	0	0	0	0	0	0	0	0	0	0	0	0	0	0	0	0	0	0	0	0	0	0	0	0	0	0	0	0	0	0	0	0	0	0	0
plasmid	0	0	0	0	0	0	0	0	0	0	0	0	0	0	0	0	0	0	0	0	0	0	0	0	0	0	0	0	0	0	0	0	0	0	0	0	0	0	0	0	0	0	0	0	0	0	0	0	0
plasmid	0	0	0	0	0	0	0.459059	3.52962	0	0	0	0	0	0	0	0	0	0	0	0	0	0	0	0	0	0	1.39837	0	0	0	0	0	0	0	0	3.37932	0	0	0	0	0	0	0	0	0	0.317672	0	0	0
plasmid	0	0	0	0	0.0514106	0	0	0	0	0	0	0	0.0330189	0	0	0	0	0	0	0	0	0	0	0	0	0	0	0	0	0	0	0	0	0	0	0	0	0	0	0	0	0	0	0	0	0	0.055079	0	0
plasmid	0	0	0	0	0	0	0	0	0	0.273634	0	0	0	0	0	0	0	0	0	0	0	0	0	0	0	0	0	0	0	0	0	0	0	0	0	0	0	0	0	0	0	0	0	0	0	0	0	0	0
plasmid	0	0	0	0	0	0	0	0	0	0	0	0	0	0	0	0	0	0	0	0	0	0	0	0	0	0	0.179278	0	0	0	0	0	0.188621	0	0	0	0.222543	0	0	0	0	0.421274	0	0	0	0	0	0	0
plasmid	0	0	0	0	0	0	0	0	0	0	0.269476	0	0	0.260789	0	0	0	0	0	0	0	0	0	0	0	0	0.358557	0	0	0	0	0	0	0	0	0	0	0	0	0	0	0	0	0	0	0	0	0	0
plasmid	0	5.765	0.103303	0	0	0	0	0	0.84886	29.8131	0	0.0814591	0	0	0	0	0	0	0.432053	0	0	0	0	0	0	0	0	0	0.091035	0	0	0	0	0.0925311	3.42352	0	0	0	0	0	0	0	0	0	0	0	0	0	0
plasmid	0	6.72583	12.6145	0.0607849	0.858748	0.145326	0.340044	0.186752	8.33533	0	11.2232	4.56171	1.80503	316.236	0.787771	0	47.4598	0.0495755	3.86448	0.0526106	0.579107	2.10521	7.07848	4.17217	0.984254	19.4233	134.14	0.0972907	1.69932	6.89208	0	0.651248	44.1373	0.215906	0.847235	45.3705	35.3596	0.08017	0	10.2558	0	1.62269	3.6957	0	0	9.29483	0	7.96037	5.37433
plasmid	0	0	1.30162	0	29.5097	0	0	0	3.11956	0.355724	0	0	0	2.37318	0	0	5.92725	0	0.453656	0	0.551855	0	0	0.804632	0	0.791592	2.33062	2.10148	0	0	0	0.703348	0	0	0.326791	5.91381	0	0	2.0973	0	0	0	0	0	0.489685	49.2391	1.35494	0	1.03648
plasmid	0	6.65956	0	0.078152	4.61716	0	0	1.92088	1.3794	0	1.33455	4.80609	0	6.05403	0.405139	0	4.36815	2.35838	0.540067	0.0676421	0.21899	1.18418	28.8317	0	1.38599	0.753897	107.985	0	7.73798	1.02739	0	0.167464	16.6975	0.0925311	0	0.502875	0.137765	0.103076	0	1.91797	0.0758943	0	0.619776	1.97308	0	0	0	0.903067	0.925426
plasmid	1.54948	3.79514	20.116	0.0994662	40.7515	0.202956	0	1.98636	2.97101	16.3849	17.7283	5.78079	1.80503	89.0713	0.831234	0	25.8301	1.78472	2.47449	0.146947	0.3902	5.92092	14.0849	1.58488	1.09092	39.3397	214.134	0	6.02486	4.83582	0.246409	4.10286	21.6971	4.35737	17.6269	3.42302	32.1743	6.1658	22.7525	5.17452	0	1.32193	0.673205	1.88339	38.7296	45.1479	17.1079	3.9589	5.88908
plasmid	0.453889	1.13854	9.4006	0.0497331	17.8847	0.178355	0	1.06958	1.55303	6.52161	7.4841	2.79923	0.820469	33.4403	0.730478	0	9.57939	0.44618	1.44345	0.126265	0.0836144	2.31454	5.74515	1.58488	0.460171	14.8124	112.788	0.0398008	1.91174	1.63449	0.216541	1.97151	7.059	2.53199	8.07074	3.0081	13.2379	1.96781	11.694	2.05964	0	0.995739	0.394403	0.741943	17.139	23.1515	5.61138	1.40477	2.43415
plasmid	3.66137	7.93184	59.4407	1.31295	58.5978	0.784762	0.459059	8.06769	8.46737	0	60.6053	19.1592	6.76887	231.555	3.40317	0	92.5779	2.40937	12.7024	0	1.47161	13.4997	41.5875	10.0579	5.56806	118.343	607.359	0	17.9703	13.4845	0	7.73683	66.6964	12.0475	50.6526	2.53449	0.867917	25.9751	2.0973	9.06241	0	3.28594	0.433843	0.376679	123.89	127.704	54.1977	7.16433	11.4013
plasmid	0.221901	0.27831	2.27784	0.0273532	3.02123	0	0	0.126058	0.408514	0.0296437	1.80998	0.798299	0.112814	7.65633	0.141799	0	3.03418	0.245399	0.529265	0	0.0459879	0.444069	1.50347	0.201158	0.18982	4.6506	22.607	0	0.382347	0.494432	0.0297744	0.0293062	2.41121	0.518174	1.63395	0.0352012	0	0.757607	0.034955	0.3776	0	0	0	0.0313899	4.0399	4.36798	2.18296	0.245835	0.280713
plasmid	0	0	0.0761182	0.0575857	0	0	0	0	0	0	0.737515	0.120045	0	0.356869	0	0	0.940833	0.0469663	0	0.0996831	0	0	4.98921	0.42349	0	7.22154	0.163552	0	0	0	0	0	0	0	0	0.148216	5.38007	0	5.44561	0.971603	0	0	0.380564	0	0	0	0	0	0.454595
plasmid	1.29442	2.66714	15.5471	0.273532	19.5058	0.108995	0	1.72079	1.85688	14.0172	10.7042	4.58886	1.5794	53.8002	0.866548	0	23.9128	2.12467	4.0325	0.0789158	0.357684	4.44069	11.637	2.34684	1.19517	25.2399	171.837	0.0729681	5.65934	3.89552	0.198496	2.63756	20.9788	3.13064	16.158	5.26342	33.936	5.29122	20.3072	2.23763	0	1.21701	0.4304	0.971592	29.5949	37.7928	11.327	3.04367	3.81481
plasmid	0	1.28451	0	0	0	0	0	2.84438	0.11427	0	0	0	0	0.173859	0	0	0.217115	0	0	0	0	0.182182	0	1.54737	0	0.608917	197.445	0	0.686264	0	0	3.60691	0	6.07858	0	0	0	0	0	0	0	0	0	0	50.2241	0	0	1.08059	4.25222
plasmid	17.0124	24.816	94.7291	0.729419	78.4583	0.217989	0	26.3321	20.3019	20.9482	98.8679	10.8341	4.36216	572.2	5.67195	0	87.6542	1.04109	16.382	0.631327	4.08781	38.6833	138.965	18.3277	8.85828	393.597	5906.82	0	22.0912	27.868	0.198496	5.47049	109.526	6.69308	84.2394	22.9981	111.383	29.5827	6.52493	6.43319	0.53126	4.86806	2.65126	3.13899	261.982	187.25	47.6739	18.4962	21.4493
plasmid	0.768119	3.29155	0	0.189368	9.97168	0	0	1.35754	2.57107	0	7.47797	5.32931	0	39.4443	0	0	10.0959	0.566305	0.261725	0	0.212252	3.62087	14.8191	2.32105	1.36281	31.5876	154.897	0	5.88226	3.21554	0.0687102	0.608667	15.5612	0.0747367	11.5634	0.568635	0.222543	0	0	1.64595	0	0	0.0834313	0.434629	20.2466	33.4777	9.03295	1.4588	0.896952
plasmid	2.81644	10.2761	38.7149	0.504982	78.1521	0.301831	0.353123	5.43018	5.48494	33.3833	41.4994	19.7382	3.12409	228.19	1.96337	0	59.4896	3.91265	10.818	0.218536	1.13201	13.9369	44.6925	7.73685	3.69906	88.5974	520.983	0	19.7056	9.12797	0.549682	7.84504	47.5325	11.36	42.7342	18.1963	76.5547	16.3177	54.8524	10.8439	0	1.6851	2.00235	4.34629	95.3003	90.1698	36.4792	9.07698	12.7566
plasmid	0.887604	2.69033	15.2338	0.0643605	22.4836	0.10061	0	2.24103	2.07971	15.0985	13.1564	8.21108	1.62453	61.1753	1.00835	0	20.6356	1.30879	2.62112	0.189398	0.216414	3.86833	10.8725	2.68211	1.23302	33.3348	216.281	0	5.18293	4.55477	0.183227	2.34449	15.6933	2.67723	15.3229	2.56762	28.2234	6.63808	21.6255	2.32369	0	0.644302	0.674867	0.51701	21.5461	39.8148	12.0439	3.0905	4.37624
plasmid	0	42.5815	3.90486	2.29767	17.7058	0	0.459059	18.1523	5.34782	0.355724	7.35671	0	0	4.40733	0	0	41.773	0	1.36097	0	0.367903	6.74984	1.83474	12.0695	0	1.97898	896.822	0	22.1761	0	1.07188	34.1124	0.980829	85.8874	0.326791	81.526	251.117	0	162.75	23.6629	0	5.47656	0	0	360.408	1.58836	0	19.8073	37.3132
plasmid	0	0	0	0	0	0	0	0	0	0	0	0	0	0	0	0	0	0	0	0	0	0	0	0	0	0	0	0	0	0	0	0	0	0	0	0	0.226906	0	0	0	0	0	0	0	0	0	0	0	0
plasmid	1.1864	3.10672	19.5966	0.0547064	34.9984	0	0	2.32722	2.89011	14.0511	16.7009	5.15908	1.83631	88.0902	0.827159	0	17.0328	1.23231	3.09638	0.0984494	0.299456	5.53537	16.8185	2.04815	1.34065	35.4897	214.417	0	7.29127	3.04014	0.113426	3.01435	15.1211	3.94799	14.9779	1.6092	24.7838	6.34947	22.7207	4.28695	0	0.347718	0.795379	1.50671	42.1808	34.4144	10.6753	3.17117	3.49811
plasmid	1.99711	0.83493	22.5614	0	40.4704	0	0	3.02538	0.891303	0.355724	7.70703	1.36851	4.60283	92.554	0	0	31.8942	0	2.72194	0	0.551855	14.5655	2.75211	1.20695	0	0	20.0433	0	1.52939	0.53938	0	1.05502	0	10.493	65.6849	6.75863	28.3519	10.823	53.6908	2.01387	0	1.09531	1.73537	2.63675	114.586	0.317672	11.2912	3.79288	3.10943
plasmid	0	0.181507	0.188641	0.0951416	6.65954	0	0.0665303	0.511538	0.193761	0.0515542	0.152313	6.99132	0	1.03182	0	0	4.9905	0	0.197242	0.452908	0.106639	0.41189	31.9972	2.50719	0	45.1437	0.878204	0	1.44073	1.87611	0	0.509673	0	4.61851	0	13.3459	0.25157	0.188225	0	0.437797	0	0	0	0	2.48391	0.0920787	11.4548	0	2.44098
plasmid	0	2.20329	46.0388	0.0911773	10.305	0	0.892616	1.54071	1.6093	8.30023	6.42252	0.380143	1.50419	6.21547	0.0787771	0	28.0682	4.98234	0.882109	0.315663	0.0510977	7.40114	35.081	1.56456	0	9.45513	520.893	0	3.18623	3.29621	0.0992481	5.47049	5.99396	2.80678	19.1536	12.0858	29.4931	0.24051	37.2853	8.95052	0	0.912761	13.1358	15.5903	0.136024	0.0882421	5.26922	0.702385	2.01537
plasmid	0	0	0	0.364709	0	0	0.085011	0.186752	0.577696	0	1.03798	0	0	0.125565	0	0	0	0	0.168021	0	0	0	0	0.372515	0	0	51.8779	0	0	0	0	1.10712	0	0	0.0605168	0	0	0	0	0	0	0	1.68717	0	22.5799	0	0	0	0.767761
plasmid	0	0.214085	0.11125	0.0841637	0	0	0	0.12929	0.228539	0	2.69476	0	0	0.869297	0	0	0	0	0	0	0.424504	3.27928	8.78167	0	0	36.3321	85.217	0	0.490189	0	0	0.450864	0	0.0996489	0	9.85634	0	0	0.86043	0	0	0	0	0.0965843	0.12556	0	0	0	0
plasmid	0	0	0	0	0	0	0	0	0	0	0	0	0	0	0	0	0	0	0	0	0	0	0	0	0	0	0	0	0	0	0	0	0	0	0	0	0	0	0	0	0	0	0	0	0	0	0	0	0
plasmid	0	7.70705	0	0.757473	14.917	0.301831	0	0	3.42809	0.273634	1.34738	0.789527	0	6.51973	0	0	0	1.23558	1.0469	0	0.141501	3.006	6.58626	0.928421	2.33625	2.43567	119.399	0	5.88226	12.0323	0.549682	0	4.5269	0.298947	0.251378	0.974803	0	0	0.645322	5.42195	0.245197	1.6851	0.667451	1.15901	0	19.7934	0	2.9176	4.78374
plasmid	0	5.87544	26.9966	0.24314	17.3311	0	0.340044	2.24103	1.89814	74.4385	19.5919	16.4095	0	4.01808	0	0	23.2595	1.63599	1.42818	0.105221	1.19228	7.89455	65.4052	4.24667	0	145.931	281.746	0.0972907	3.96508	5.49369	0	5.79611	0	7.98852	34.071	3.28545	59.3612	9.05921	0.0776777	0.932346	0	2.02836	0	2.99948	26.57	72.535	19.7387	2.7315	4.46261
plasmid	4.99278	47.1736	170.946	2.29767	277.391	2.74667	0	17.1438	22.2826	0	149.937	3.76341	16.7868	39.327	0.567195	0.751696	152.133	26.7708	17.2389	1.42048	0.183952	9.94714	7.33897	24.5413	0.759282	38.788	176.195	0	1.91174	44.7686	14.649	16.177	54.9264	1.94315	0.653582	17.319	184.866	1.29875	208.891	63.9403	0.637512	0	16.0522	3.39011	228.193	26.0491	5.41977	3.37145	17.361
plasmid	0	0	0	0	0	0	0	0	0	0	0.318472	0	0	0.308205	0	0	0	0	0	0	0	0	0	0	0	0.899537	0	0	0	0	0	0.639407	0.222916	0	0	0	0	0	0	0	0	0	0	0	0	0	0	0	4.71126
plasmid	0	1.45627	0	0	0	0	0	0	0	0	11.8946	0	0	0.157686	0	0	0.196918	0	0.105501	0	0	0	0.924483	0.467809	0	0	1009.86	0	0.533508	0	0	0	0	0	0	0	0	0	0	0	0	0	0	0	0	0.295508	0	0	0
plasmid	0.065265	1.39155	3.8283	0.0643605	7.2741	0.0769374	0.0900116	0.692081	0.961209	3.97574	4.25879	0	0.63707	1.13009	0	0.0491304	4.75951	0.419934	0.978474	0	0	0.278631	6.59548	0.946626	0.0496262	1.39693	29.8868	0.206027	0	1.69217	0.490402	0.275823	1.92319	0	0.19223	0.662611	6.46683	0.0848859	6.90874	1.38207	0	0	0.170134	0	5.37694	0.996617	0.0885584	0.0826336	0.508077
plasmid	0	0	0	0	0	0	0	0	0	0	0	0	0	0	0	0	0	0	0	0	0	0	0	0	0	0	0	0	0	0	0	0	0	0	0	0	0	0	0	0	0	0	0	0	0	0	0	0	0
plasmid	0	22.5431	0	0	23.1862	0	16.5261	1.00846	4.90216	0	244.523	0	0	2.37318	1.98518	0	7.90299	0	2.72194	0	0	26.2889	42.1991	1.20695	0	0	2464.4	0	14.1468	0	0	0	0.490415	0	13.7252	1.26724	0	0	0.419459	0	0	0	459.873	0	0	0.953015	0	0	0.777358
plasmid	0	0	0	0	0	0	0	0	0	0	0	0	0	0	0	0	0	0	0	0	0	0	0	0	0	0	0	0	0	0	0	0	0	0	0	0	0	0	19.6823	0	0	0	0	0	0	0	0	0	0
plasmid	0	0	0	0	0	0	0	0	0.0610481	0	0	0	0	0	0	0	0	0	0	0	0	0	0	0	0	0	0	0	0	0	0	0	0	0	0	0	0	0	0	0	0	0	0	0	0	0	0	0	0
plasmid	0	0	0	0	0	0	0	0	0	0	0	0	0	0	0	0	0	0	0	0	0	0	0	0	0	0	0	0	0	0	0	0	0	0	0	0	0	0	0	0	0	0	0	0	0	0	0	0	0
plasmid	0	0.321127	0	0	0	0	0	0	0.342809	0	0	0	0	0	0	0	0	0	0	0	0	0	0.235223	0	0	0	0.358557	0	0	0	0	0	0	0	0	0	0	0	0	0.387282	0	0	0	0	1.8834	0.488725	0	0	0
plasmid	0	0	0	0	0	0	0	0	0	0	0	0	0	0	0	0	0	0	0	0	0	0	0	0	0	0	0	0	0	0	0	0	0	0	0	0	0	0	0	0	0	0	0	0	0	0	0	0	0
plasmid	0	0	0	0	0	0	0	0	0.297101	0	0	0	0	0	0	0	0	0	0	0	0	0	0	0	0	0	0	0	0	0	0	0	0	0	0	0	0	0	0	0	0	0	0	0	0	0	0	0	0
plasmid	0	0.0818559	0.340293	0.514884	15.5401	0	0	1.18643	1.31074	45.6164	36.8179	16.5697	0	0.864183	0	0	2.37975	0	0.622665	0	0.901724	1.39316	0	1.57771	0	86.9975	163.509	0	1.94922	0	0	0.551646	0	7.62021	30.1801	23.7712	0.397086	0.169772	0	0.592314	0	0	0	0.0738586	5.85702	0	0	3.22271	4.21704
plasmid	0	0	0	0	0	0	0	0	0	0	0	0	0	0.0706304	0	0	0	0	0	0	0	0	0	0	0	0	0	0	0	0	0	0	0	0	0	0.0880031	0	0	0	0	0	0	0	0	0	0	0	0	0
plasmid	0	0	0	0	0	0	0	0	0	0	0	0	0	0	0	0	0	0	0	0	0	0	0	0	0	0	0	0	0	0	0	0	0	0	0	0	0	0	0	0	0	0	0	0	0	0	0	0	0
plasmid	0	0	0	0	0	0	0	0	0	0	0	0	0	0	0	0	0	0	0	0	0	0	0	0	0	0	0	0	0	0	0	0	0	0	0	0	0	0	0	0	0	0	0	0	0	0	0	0	0
plasmid	0	0	0	0	0	0	0	0	0.891303	0	0	0	0	0	0	0	0	0	0	0	0	0	0	0	0	0	0	0	0	0	0	0	0	0	0	0	0	0	0	0	0	0	0	0	0	0	0	0	0
plasmid	0	2.50479	0	0	0	0	0	4.03385	1.33695	0	0	0	0	2.03415	0	0	0	0	0	0	0	0	0	4.02316	0	0	377.56	0	2.29408	0	0	9.84687	0	14.3793	0	0	0	0.432918	0	0	0	0	0	0	93.0402	0	0	1.68573	5.70063
plasmid	4.65992	27.9702	103.262	1.64119	165.676	1.9619	0	10.5888	16.9347	0	92.134	3.76341	12.9962	28.4782	0.567195	0.250565	65.7642	19.275	13.6097	1.42048	0	8.52612	2.75211	6.83937	0	9.49911	107.208	0	1.91174	31.2841	11.4334	7.03348	28.9345	1.94315	0	7.60346	125.559	0.432918	133.388	39.2704	0	0	8.67686	2.63675	159.148	15.5659	1.35494	0.421431	15.0289
plasmid	0	0	0	0	0	0	0	0	0	0	0	0.217224	0	0	0	0	0	0	0.144018	0	0	0	0	0	0	0	0	0	0	0	0	0	0	0	0	0	0	0	0	0	0	0	0	0	0	0.0504241	0	0	0
plasmid	0	0	0.166875	0	0.324282	0	0	0	0	0	0	0	0	0	0	0	1.30269	0.205929	0	0	0	2.59609	0.235223	0.309474	0	7.76369	43.2061	0	0.44117	0	0	0.270519	0	0.149473	4.27342	5.52388	11.7948	0	0	0.387282	0	0	0	0	0	0	0	0	0.398645
plasmid	0	1.66986	0	0	0	0	0	4.03385	0.14855	0	0.291933	0	0	0.226017	0	0	0	0	0	0	0	0.0592092	0	2.48095	0	0	227.08	0	1.72056	0	0	5.2165	0.163472	10.0396	0.0544651	0.211207	0	0	0	0	0	0	0	0	65.2097	0	0	2.31787	4.96645
plasmid	0	1.2524	0	0	0	0	0	6.555	0	0	0	0	0	1.01708	0	0	0	0	0	0	0	0	0	6.83937	0	0	507.143	0	1.91174	0	0	7.38516	0	14.3793	0	0.422415	0	0	0	0	0	0	0	0	129.277	0	0	3.37145	12.4377
plasmid	0	0	0	0	0	0	0	0	0	0	0	0	0	0	0	0	0	0	0	0	0	0	0	0	0	0	0	0	0	0	0	0	0	0	0	0	0	0	0	0	0	0	0	0	0	0	0	0	0
plasmid	0	0	0	3.28238	0	0	0	0	0	0	0	0	0.361006	0	0	0	0	0	0	0	0	0	0	0	0	206.606	0	0	0	0	0	0	1.30777	0	0	0	0	0	0	0	0.212504	0	0	0	0	8.47124	0	0	0
plasmid	0	0	0	0	0	0	0	0	0	0	0	0	0	0	0	0	0	0	0	0	0	0	0	0	0	0	0	0	0	0	0	0	0	0	0	0	0	0	0	0	0	0	0	0	0	0	0	0	0
plasmid	0	0	0	0	0	0	0	0	0	0	0	0	0	0	0	0	0	0	0	0	0	0	0	0	0	0	0	0	0	0	0	0	0	0	0	0	0	0	0	0	0	0	0	0	0	0	0	0	0
plasmid	0	0	0	0	0	0	0	0	0	0	0	0	0	0	0	0	0	0	0	0	0	0	0	0	0	0	0	0	0	0	0	0	0	0	0	0	0	0	0	0	0	0	0	0	0	0	0	0	0
plasmid	0	0	0	0	0	0	0	3.49083	0.685617	0	0	0	0	0	0	0	0.651346	0	0	0	0	0.273273	0	0	0	0	0	0	0	0	0	0.541037	0	0	0	6.82362	0	0	0	0	0	0	0	0	0	0	0	0	0
plasmid	0	0	0	0	0	0	0	0	0	0	0	0	0	0	0	0	0	0	0	0	0	0	0	0	0	0	0	0	0	0	0	0	0	0	0	0	0	0	0	0	0	0	0	0	0	0	0	0	0
plasmid	0	0	0	0	0	0	0	0	0	55.5014	0	0	0	0	0	0	0	0	0	0	0	0	0	0	0	0	0	0	0	0	0	0	0	0	0	0	0	0	0	0	0	0	0	0	0	0	0	0	0
plasmid	0	0	0	0	0	0	0	0	0	0	0	0	0	0.211891	0	0	0	0	0	0	0	0	0	0	0	0	0	0	0	0	0	0	0	0	0	0	0	0	0	0	0	0	0	0	0	0	0	0	0
plasmid	0	0	0	0	0.324282	0	0	0	0	0	0	0	0	5.73736	0	0	0	0	0	0	0	0	0	0	0	0	0	0	0	0	0	11.3618	0	0	0	0	0	0	0	0	0	0	0	0	0	0	0	0	6.57765
plasmid	0	0	0	0	0	0	0	0	0	0	0	0	0	0	0	0	0	0	0	0	0	0	0	0	0	0	0	0	0	0	0	11.6052	0	0	7.84298	0	0	0	0	0	0	0	0	0	0	0	0	0	0
plasmid	0	0	0	0	0	0	0	0	0	0	0	0	0	0	0	0	0	0	0	0	0	0	0	0	0	0	0	0	0	0	0	0	0	0	0	0	0	0	0	0	0	0	0	0	0	0	0	0	0
plasmid	0	0	0	0	0	0	0	0	0	0	0	0	0	0	0	0	0	0	0	0	0	0	0	0	0	0	0	0	0	0	0	0	0	0	0	0	0	0	0	0	0	0	0	0	0	0	0	0	0
plasmid	0	0	0	0	0	0	0	0	0	0	0	0	0	0	0	0	0	0	0	0	0	0	0	0	0	0	0	0	0	0	0	0	0	0	0	0	0	0	0	0	0	0	0	0	0	0	0	0	0
plasmid	0	0	0	0	0	0	0	0	0	0	0	0	0	0	0	0	0	0	0	0	0	0	0	0	0	0	0	0	0	0	0	0	0	0	0	0	0	0	0	0	0	0	0	0	0	0	0	0	0
plasmid	0	0	0	0	0	0	0	0	0	0	0	0	0	0	0	0	0	0	0	0	0	0	0	0	0	0	0	0	0	0	0	0	0	0	0	0	0	0	0	0	0	0	0	0	0	0	0	0	0
plasmid	0	0	0	0	0	0	0	0	0	0	0	0	0	0	0	0	0	0	0	0	0	0	0	0	0	0	0	0	0	0	0	0	0	0	0	0	0	0	0	0	0	0	0	0	0	0	0	0	0
plasmid	0	0	0	0	0	0	0	0	0	0	0	0	0	0	0	0	0	0	0	0	0	0	0	0	0	0	0	0	0	0	0	0	0	0	0	0	0	0	0	0	0	0	0	0	0	0	0	0	0
plasmid	0	0	0	0	0	0	0	0	0.0144692	0	0	0	0	0	0	0	0	0	0	0	0	0	0	0	0	0	0	0	0	0	0	0	0	0	0	0	0	0	0	0	0	0	0	0	0	0	0	0	0
plasmid	0	0	0	0	0	0	0	0	0	0	0	0	0	0	0	0	0	0	0	0	0	0	0	0	0	0	0	0	0	0	0	0	0	0	0	0	0	0	0	0	0	0	0	0	0	0	0	0	0
plasmid	0	0	0	0	0	0	0	0	0.0237049	0	0	0	0	0	0	0	0	0	0	0	0	0	0	0	0	0	0	0	0	0	0	0	0	0	0	0	0	0	0	0	0	0	0	0	0	0	0	0	0
plasmid	0	0	0	0	0	0	0	0	0	0	0	0	0	0	0	0	0	0	0	0	0	0	0	0	0	0	0	0	0	0	0	0	0	0	0	0	0	0	0	0	0	0	0	0	0	0	0	0	0
plasmid	0	0	0	0	0	0	0	0	0	0	0	0	0	0	0	0	0	0	0	0	0	0	0	0	0	0	0	0	0	0	0	0	0	0	0	0	0	0	0	0	0	0	0	0	0	0	0	0	0
plasmid	0	10.4366	0	0	0	0	0	15.1269	0	0	1.05096	0	0	1.69513	0	0	0.28225	0	0	0	0	0.355255	0	9.65558	0	0	1033.86	0	10.7057	0	0	30.5956	0.980829	44.3039	0	5.06898	0	0	0	0	0	0	0	0	355.022	0	0	5.05718	20.9887
plasmid	0	2.7831	0	0	0	0	0	5.88269	0	0	0	0	0	0	0	0	0.940833	0	0	0	0	0	0	4.02316	0	0	404.751	0	9.55868	0	0	14.6531	0.817358	14.2498	0	3.52012	0	0	0	0	0	0	0	0	165.677	0	0	2.10716	10.7966
plasmid	0	0	0	0	0	0	0	0	0	0	0	0	0	0	0	0	0	0	0	0	0	0	0	0	0	0	0	0	0	0	0	0	0	0	0	0.0279745	0	0	0	0	0	0	0	0	0	0	0	0	0
plasmid	0	0	0	0	0	0	0	0	0	0	0	0	0	0	0	0	0	0	0	0	0	0	0	0	0	0	0	0	0	0	0	0	0	0	0	0	0	0	0	0	0	0	0	0	0	0	0	0	0
plasmid	0	0	0	0.328238	0	0	0	0	0	0	0	0	0	0	0.283597	0.250565	0	2.94479	0	21.8755	0	0	0	1.60926	0	0	0	0.262685	0	1.07876	0	0	0.490415	0	0	0	0	0	0	0	0.318756	9.85782	0	0	0	0	0	0	0.259119
plasmid	0	0	0	0	0	0	0	0	0	0	0	0	0	0	0	0	0	0	0	0	0	0	0	0	0	0	0	0	0	0	0	0	0	0	0	0	0	0	0	0	0	0	0	0	0	0	0	0	0
plasmid	0	5.78029	0	0	0	0	0	6.20592	0.342809	0	0.269476	0	0	1.56473	0	0	0	0	0	0	0	0	0	3.71369	0	0	554.329	0	2.05879	0	0	10.5502	0.754484	24.8126	0	0	0	0	0	0	0	0	0	0	144.269	0	0	5.8352	14.3512
plasmid	0	0	0	0	0	0	0	0	0	0	0	0	0	0	0	0	0	0	0	0	0	0	0	0	0	0	0	0	0	0	0	0	0	0	0	0	0	0	0	0	0	0	0	0	0	0	0	0	0
plasmid	0	0.46385	13.4983	0.364709	7.49453	0	0	0	1.4855	41.8964	9.34185	7.98299	0	1.50678	0	0	14.4261	0	0	0	0.817563	4.342	40.7721	4.47018	0	43.5376	290.033	0	0	1.79793	0	0.781498	0	3.88631	1.0893	0.46935	0	0.48102	0	1.11882	0	0	0	0	18.4992	49.7685	16.0586	1.40477	1.72746
plasmid	0	139.433	1482.55	1.96943	802.242	8.63238	5.50871	47.3977	39.2173	178.218	93.5353	132.062	49.8188	3834.38	2.55238	1.00226	454.704	14.7239	59.4289	6.53423	10.8531	427.372	989.232	132.362	0	998.989	1986.62	15.7611	45.4993	26.4296	61.0971	51.6961	212.84	104.542	37.5809	124.19	1066.67	158.448	1010.9	427.947	0	19.7156	47.2889	27.4975	2480.26	799.897	95.7493	32.8716	74.3673
plasmid	0	0	0	0	0	0	0	0	0	0	0	0	0	0	0	0	0	0	0	0	0	0	0	0	0	0	0	0	0	0	0	0	0	0	0	0	0	0	0	0	0	0	0	0	0	0	0	0	0
plasmid	0	0	0	0	0	0	0	0.86898	0	0	0	0	0	0	0	0	1.09045	0	0	0	0	0	0	0	0	0	0	0	0	0	0	0	0	0	0	0	0	0	0	0	0	0.0499004	0	0	0	5.34088	0	0	0
plasmid	2.85301	7.6204	0.275475	0.208405	9.23433	0	0	1.60073	4.10282	31.2811	22.5761	0.162918	0	109.564	0.630216	0	1.70246	1.99719	3.2404	0.0450948	2.45269	9.98097	38.6364	2.23509	0	62.6991	46.2424	0	6.85797	2.73971	0	1.95375	30.1255	1.23375	2.12673	7.84484	0	0.206151	0	1.67822	0.0505962	0	1.17069	0.896854	0.0777278	15.4802	0	2.1406	2.79684
plasmid	0	0	0	0	0	0	0	0	0	31.0073	0	0	0	0	0	0	0	0	0	0	0	0	0	0	0	0	0	0	0	0	0	0	0	0	0	0	0	0	0	0	0	0	0	0	0	0	0	0	0
plasmid	0	0	0.10249	0.0775366	0	0	0	0	0	0	0	0	0	0.0533899	0	0	0.20002	0	0	0	0	0	0.096312	0.285106	0	0.373981	0	0	0.120424	0	0	0.0276909	0	0.0918025	0	0	0	0.034088	0	1.26858	0	0	0	0	0	0	0	0	0.306047
plasmid	0	0	0	0	0	0	0	0	0	0	0	0	0	0	0	0	0.0336012	0	0	0	0	0	0	0	0	0	0	0	0	0	0	0	0	0	0	0	0	0	0	0	0	0	0	0	0	0	0	0	0
plasmid	0	0.164356	0	0	0	0	0	0	0	0	0.110337	0	0	0	0	0	0	0	0	0	0	0.0559457	0	0	0	0	0	0	2.19774	0	0	5.03974	0	7.98682	0	0.432393	0	0.0681761	0	0	0	0	0	0	0	0	0	1.8251	3.71336
plasmid	0	0	0	0	0	0	0.235415	0	0	0	0	0	0	0	0	0	0	0	0	0	0	0	0	0.103158	0	0.710403	0	0	0	0	0	0.180346	0	0	0	0	0	0	0	0.129094	0	0	0	0	0	0	0	0	0
plasmid	0	0	0	0	0	0	0	0	0	0.136817	0.269476	0	0	0	0	0	0.217115	0	0	0	0	0	0	0	0	0	0	0	0	0	0	0	0	0	0	0	0	0	0	0	0	0	0	0	0	0	0	0	0
plasmid	0	0.347888	1.80781	0.136766	0.351306	0	0	0.210096	0	0.148218	0	0	0	3.249	0	0	0.352812	0	0	0	0.0766465	0.444069	1.40154	0	0	1.81407	3.30171	0	0.159311	0.224742	0	0	0.204339	0	0	0	0.241088	0	0.873874	0.629334	0	0	0	0	1.63228	0.529453	0	0	0
plasmid	0	0	0	0	0	0	0	0	0	0	0	0	0	0	0	0	0	0	0	0	0	0	0	0	0	0	0	0	0	0	0	0	0	0	0	0	0	0	0	0	0	0	0	0	0	0	0	0	0.259119
plasmid	0	0	0	0	0	0	0	0	0	0	0	0	0	0.260789	0	0	0	0	0	0	0	0	0	0	0	0	0	0	0	0	0	0	0	0	0	0.324934	0	0	0	0	0	0	0	0	0	0	0	0	0
plasmid	0	0	0	0	0	0	0	0	0	0	0	0	0	0	0	0	0	0	0	0	0	0	0	0	0	0	0	0	0	0	0	0	0	0	0	0	0	0	0	0	0	0	0	0	0	0	0	0	0
plasmid	0	0	0	0	0	0	0	0	0	0	0	0	0	0	0	0	0	0	0	0	0	0	0	0	0	0	0	0	0	0	0	0	0	0	0	0	0	0	0	0	0	0	0	0	0	0	0	0	0
plasmid	0	0	0	0	0	0	0	0	0	0	0	0	0	0	0	0	0	0	0	0	0	0	0	0	0	0	0	0	0	0	0	0	0	0	0	0	0	0	0	0	0	0	0	0	0	0	0	0	0
plasmid	0	0	0	0	0	0	0	0	0	0	0	0	0	0.260789	0	0	0.217115	0	0	0.218536	0	0	0	0	0	0	0	0	0	0	0	0	0	0	0	0	0	0	0.645322	0	0	0	0	0	0	10.5076	0	0	0
plasmid	0	0	0	0	0	0	0	0	0	0	0	0	0	0	0	0	0	0	0	0	0	0	0	0	0	0	0	0	0	0	0	0	0	0	0	0	0	0	0	0	0	0	0	0	0	0	0	0	0
plasmid	0	0	0	0	0	0	0	0	0	0	0	0	0	0	0	0	0	0	0	0	0	0	0	0	0	0	0	0	0	0	0	0	0	0	0	0	0	0	0	0	0	0	0	0	0	0	0	0	0
plasmid	0	0	0	0	0	0	0	0	0	0	0	0	0	0	0	0	0	0	0	0	0.0707506	0	0	0	0	0	0	0	0	0	0	0	0	0	0	0	0	0	0	0	0	0	0	0.0437999	0	0	0	0	0
plasmid	0	0.397586	0.30991	0.156304	14.6545	0.186848	0	1.20055	0.318322	2.03271	4.75433	0.488755	5.60849	93.7971	0.20257	0	6.11541	0.38244	2.05225	0.0676421	0.043798	30.1967	9.53775	0.574737	0.0602604	14.6068	109.872	0.062544	0.091035	2.05478	0.0850698	0.837319	3.85326	1.29544	0.778073	0.905174	11.09	1.23691	13.183	2.27759	0	0	0.103296	0.179371	26.4663	22.9177	4.30141	0.200682	0.740341
plasmid	0	0	0	0	0	0	0	0	0	0	0	0	0	0	0	0	0	0	0	0	0	0	0	0	0	0	0	0	0	0	0	0	0	0	0	0	0	0	0	0	0	0	0	0	0	0	0	0	0
plasmid	0	0	0	0	0	0	0	0.77574	0	0	0	0	0	0	0	0	0	0	0	0	0	0	0	0	0	0	0	0	0	0	0	0	0	0	0	0.324934	0	0	0	0	0	0	0	0	0	0	0	0	0
plasmid	0	0	0	0	0	0	0	0	0	0	0	0	0	0	0	0	0	0	0	0	0	0	0	0	0	0	0	0	0	0	0	0	0	0	0	0	0	0	0	0	0	0	0	0	0	0	0	0	0
plasmid	0	0	0	0	0.187363	0	0	0	0	0	3.97029	0	0	0	0	0	0	0	0	0	0	0	0.135907	0	0	0.703638	315.203	0	0	0	0	0	12.8598	0	0	0	0.0642901	0	0	0	0	3.40764	0	0	0	0	0	0	0
plasmid	0	0	0	0	0	0	0	0	0.342809	0	0	0	0	8.60604	0	0	22.58	0	0	0	0	3.27928	0	0	0	0.608917	0	0	0	0	0	0	0	0	0	0	0	0	0	0	0	0	0	0	0	0	0	0	0
plasmid	0	1.78914	99.791	1.40674	0.602239	0	0	2.16099	0	0	0	0	0	0.968645	0	0	0	6.11904	0	0	0	2.03003	0	0	0	0	666.557	0	1.09242	0	0	10.0478	0	0	154.525	0	0	58.7532	0	8.63086	0	0	0	0	0	335.824	0	8.42863	13.6963
plasmid	0	0	0	0	1.00373	0	0	0	0	0	9.67549	0	0	0	0	0	0	0	0	0	0	0	0.436844	0	0	0.942372	724.712	0	0	0	0	0	34.329	0	0	0	0.137765	0	0	0	0	2.08631	0	0	0	0	0	0	0
plasmid	0	0.321127	0	0	0.324282	0	0	0	0	0	9.43168	0	0	0	0	0	0	0	0	0	0	0	0.235223	0	0	0.304459	449.989	0	0	0	0	0	0	0	0	0	0	0	0	0	0	0	0	0	0	0	0	0	0
plasmid	0	0	0	0	0	0	0	0	0	0	0	0	0	0	0	0	0	0	0	0	0	0	0	0	0	0	0	0	0	0	0	0	0	0	0	0	0	0	0	0	0	0	0	0	0	0	0	0	0
plasmid	0	0	0	0	0	0	0	0	0	0	0	0	0	0	0	0	0	0	0	0	0	0	0	0	0	0	0	0	0	0	0	0	0.350296	0	0	0	0	0	0	0	0	0	0	0	0	0	0	0	0
plasmid	0	0	0	0	0.421567	0	0	0	0	0	15.0637	0	0	0	0	0	0	0	0	0	0	0	0.30579	0	0.253094	2.77057	1044.58	0	0	0	0	0	50.0223	0	0	0	0	0	0	0	0	7.66719	0	0	0	0	0	0	0
plasmid	0	0	0	0	0.0739591	0	0	0	0.234553	0	0	0	0	0.475826	0	0	0	0	0	0	0	0.249302	0	0	0	1.80539	0	0	0.0670784	2.08182	0	0	3.61358	0	0	0.370539	0	0	2.57563	0	0	0	0	0.066084	0	0	0	0	0.636434
plasmid	0	0	0	0	0	0	0	0	0	0	0	0	0	0	0	0	0	0	0	0	0	0	0	0	0	0	0	0	0	0	0	0	0.408679	0	0	0	0	0	0	0	0	0	0	0	38.3587	0	0	0	0
plasmid	0	0	0	0	0.340973	0	0	0	0	0	4.43051	0	0	0	0	0	0	0	0	0	0	0	0.148442	0	0	0.291027	244.304	0	0	0	0	0	12.2604	0	0	0	0	0	0	0	0	1.71814	0	0	0	0	0	0	0
plasmid	0	0	0	0	0	0	0	0	0	0	0	0	0	0	0	0	0	0	0	0	0	0	0	0	0	0	0	0	0	0	0	0	0	0	0	0	0	0	0	0	0	0	0	0	0	0	0	0	0
plasmid	0	0	0	0	0	0	0	0	0	0	0	0	0	0	0	0	0	0	0	0	0	0	0	0	0	0	0	0	0	0	0	0	0	0	0	0	0	0	0	0	0	0	0	0	0	0	0	0	0
plasmid	0	0	0.472091	0	0	0	0	0.0261259	0.738904	0	0	0	0	0.105397	0	0	0.467979	0	0	0	0.0285935	0	0	0	0	0	0	0.313044	0	0	0	0.0364429	0	0	0	0.131321	0	0	0.0434673	0	0	0.056752	0	0	0	4.64163	0.678642	0	0
plasmid	0	0	0	0	0	0	0	0	0	0	0	0	0	0	0	0	0	0	0	0	0	0	0	0	0	0	0	0	0	0	0	0	0	0	0	0	0	0	0	0	0	0	0	0	0	0	0	0	0
plasmid	0	0	0	0	0	0	0	0	0	0	0	0	0	0	0	0	0	0	0	0	0	0	0	0	0	0	0	0	0	0	0	0	0	0	0	0	0	0	0	0	0	0	0	0	0	0	0	0	0
plasmid	0	0	0	0	0	0	0	0	0	115.255	0	0	0	0	0	0	0	0	0	0	0	0	0	0	0	0	0	0	0	0	0	0	0	0	0	0	0	0	0	0	0	0	0	0	0	0	0	0	0
plasmid	0	0	0	0	0	0	0	0	0	0	0	0	0	0	0	0	0	0	0	0	0	0	0	0	0	0	0	0	0	0	0	0	0	0	0	0	0	0	0	0	0	0	0	0	0	0	0	0	0
plasmid	0	0	0	0	0	0	0	0	0	0	0	0	0	0	0	0	0	0	0	0	0	0	0	0	0	0	0	0	0	0	0	0	0	0	0	0	0	0	0	0	0	0	0	0	0	0.036099	0	0	0
plasmid	0	0	0	0	0	0	0	0	0	0	0	0	0	0	0	0	0	0	0	0	0	0	0	0	0	0	0	0	0	0	0	0	0	0	0	0	0	0	0	0	0	0	0	0	0	0	0	0.175596	0
plasmid	0	0	0	0	0.468408	0	0	0	0	0	0.778488	0	0	0	0	0	0	0	0	0	0	0	0	0	0	0	53.3453	0	0	0	0	0	0	0	0	0	0.160725	0	0	0	0	0	0	0	0	0	0	0	0
plasmid	0	0	0.344344	0	0.401493	0	0	0	0	0.0564641	0.111213	0.217224	0.0429769	1.72204	0.0450155	0	0.358412	0.0424933	0	0	0.0291987	0	0.194153	0.0638597	0	2.51299	12.282	0	0.06069	0	0	0	0	0.185062	0	0.0670499	0.275529	0.137434	0.199743	0.239746	0	0	0	0	0.69955	0.352968	0	0.0668939	0
plasmid	0	0	0	0	0.843134	0	0	0	0	0	13.3121	0	0	0	0	0	0	0	0	0	0	0	0.30579	0	0	2.37478	996.573	0	0	0	0	0	47.5702	0	0	0	1.15722	0	0	0	0	8.7625	0	0	0	0	0	0	0
plasmid	0	0	0	0	0	0	0.0765099	0	0	0.118575	0	0	0	0	0	0	0	0	0	0	0	0	0	0	0	0.65966	0	0	0.509796	0	0	0	0	0	0	0	0	0	0	0.923023	0	0	0	0	0	0	0	0	0
plasmid	0	0	0	0	11.3823	0	0	0	0	0	0	0	0	0	0	0	0	0	0	0	0	0	0	0	0	0	0	0	0	0	0	0	0	0	0	0	0	0	0	0	0	0	0	0	0	0	0	0	0
plasmid	0	0	0	0	0	0	0	0	0.445651	0.711448	0	0	0	0	0	0	0	0	0	0	0	0	0	0	0	0	0	0	0	0	0	0	0	0	0	0	0	0	0	0	0	0	0	0	0	0	0	0	0
plasmid	0	0	0.433874	2.29767	0	0	0	0	0.891303	1.4229	0	0	0	1.69513	0	0	0	0	0	0	0	0	0.917371	0	0	1.58318	0	0	4.97051	0	0	0	0	0	0	0	0	0	0	2.51733	0	0	0	0	0	0.317672	0	0	5.70063
plasmid	0	0	0	0	0	0	0.353123	0	0	0	0	0	0	0	0	0	0	0	0	0	0	0	0	0	0	2.28344	0	0	0	0	0	0.270519	0	0	0	0	0	0	0	0	0	0	0	0	0	0.122181	0	0	0
plasmid	0	0	0.788861	0.218826	0	0	0.102013	0	0.185688	0.177862	0	0	0	1.07358	0	0	0	0	0	0	0	0	0.648646	0	0	0.833255	0	0	2.12415	0	0	0	0	0	0	0	0	0	0	3.58021	0	0	0	0	0	0.151272	0	0	2.15933
plasmid	0	0	0	0	0	0	0	0	0	0	0	0	0	0	0	0	0	0	0	0	0	0	0	0	0	0	0	0	0	0	0	0	0	0	0	0	0	0	0	0	0	0	0	0	0	0	0	0.298514	0
plasmid	0	0	0.0688689	0	0	0	0	0	0	0	0	0	0	3.72928	0	0	0	0	0.477533	0	0	0	0	0	0	6.87435	0	0	0	0	0	7.03348	5.39456	0	0	0.422415	0	0	0.911868	0	0	0	0	0.198252	0	0.635343	0	0	5.04601
plasmid	0	0	0	0	26.2669	0.301831	0	4.26657	3.08528	0	0	0	0	13.8218	0	0	1.51981	0	0	0	0.141501	0	144.427	0	0	4.26242	0	0	0	0	1.09936	0	1.88621	0	0	1.29974	0	0	144.552	29.8207	0	0	0	0	0	6.59779	0	0	5.38171
plasmid	0	9.31269	46.8917	0.378737	33.4011	0	0.529684	1.55148	2.57107	88.6574	67.7733	18.5539	0	8.47564	0.109076	0	26.4881	3.70673	2.79173	0.218536	1.13201	20.9054	165.362	5.10632	0	185.72	560.245	0	6.02932	5.3938	0.687102	6.08667	0	10.3137	39.2149	9.4231	68.7657	9.99042	40.1713	6.5838	0	0.421274	0	4.78092	38.4215	84.183	27.62	4.3764	6.27866
plasmid	0	9.18423	0	0	5.90194	0	0.459059	0	3.56521	3.20152	0	0	12.9962	5.08539	0	0	1.129	0	0.907312	1.13639	5.3346	1.06576	81.9518	0.402316	0	1.18739	614.817	0	0	0	0	2.81339	0	4.27494	0	19.0087	0	45.8893	0	1.5104	0	0	3.90459	1.13004	108.71	0.635343	0	0	0
plasmid	0	0	0	0	0	0	3.88435	0	0	0	0	0	0	0	0	0	0	0	0	0	0	0	0	0	0	0	0	0	2.64702	0	0	0	0	0	0	0	0	0	0	0	0	0	52.7286	0	0	0	0	0	0
plasmid	0	0	0	0	0	0	0	0	0	0	0	0	0	0	0	0	0	0	0	0	0	0	0	0	0	0	0	0.262685	0	0	0	0	0	0	0	0	0.289306	0	0	0	0	0	0	0	0	0	0.451648	0	0
plasmid	1.33141	1.66986	1.30162	0	17.7058	0	0	0.504231	1.33695	0.355724	0.700639	0	0	819.764	0	0	41.2085	0	0	1.42048	0	8.88137	0	10.8625	0	0	0.466124	0	3.05878	0	0	0	0	0	0	1.26724	0	0	0	0.503467	0	0	0	11.3004	0	0	0	0	0
plasmid	6.65703	18.3685	16.4872	2.29767	268.538	0.784762	0.459059	7.56346	24.0652	153.673	77.0703	1.71064	0	819.086	1.13439	0	135.48	4.81874	9.98043	0.568194	13.9803	81.7086	122.928	39.8293	4.3026	232.728	322.092	1.57611	248.526	17.7995	0	9.14353	1015.65	4.66357	8.49656	54.0691	0.578611	0.865836	4.61405	12.5867	0	1.09531	11.2799	31.641	0	143.905	48.3263	6.32147	13.7333
plasmid	0	0	0	0	0	0	0	0	0	0	0	0	0	0	0	0	0	0	0	0	0	0	0	0	0	0	0	0	0	0	0	0	0	0	0	0	0	0	0	0	0	0	0	0	0	0	0	0	0
plasmid	0	0	0	0	0	0	0	0	0	0	0	0	0	0	0	0	0	0	0	0	0	0	0	0	0	0	0	0	0	0	0	0	0	0	0	0	0	0	0	0	0	0	0	0	0	0	0	0	0
plasmid	0	0	0	0	0	0	0	0	0	0	0	0	0	0	0	0	0	0	0	0	0	0	0	0	0	0.304459	0	0	0	0	0	0	0	0	0	0	0	0	0	0	0	0	0	0	0	0	0	0	0
plasmid	0	0	0	0	0.162141	0	0	0	0	0	0	0	0	0.260789	0	0	0	0.102965	0	0	0	0	0	0	0	0	0.179278	0	0	0	0	0	0	0	0	0	0	0	0	0	0	0	0	0	0	0	0	0	0
plasmid	0	0	0	0	0	0	0	0	0	0.284579	0	0	0	0	0	0	1.129	0	0	0	0	0	0	0	0	0.158318	0	0	0	0	0	0	0	0	0	0.675863	0	0	0	0	0	0	0	0	0	6.60757	0	0	0
plasmid	1.2802	14.1296	74.0923	1.26246	83.3406	0.905494	0.353123	8.14527	9.94145	0	47.6973	0.526351	4.99855	11.9963	0	0	45.8113	6.79566	5.93243	0.655608	0	3.27928	2.35223	8.35579	0	7.61146	44.1025	0	1.47057	12.8621	3.57293	5.41037	18.1076	0.298947	2.2624	8.44829	51.6299	0.333014	67.1135	20.526	0.245197	0.842548	3.67098	0.579506	65.5425	9.04142	1.04226	0.648356	5.38171
plasmid	0	0	0	0.0841637	0.216188	0	0	0	0.11427	0	0	0	0	0	0	0	0	0	0	0	0	0	0	0	0	0	0.119519	0	0	0	0	0	0	0	0.0837925	0	0	0	0	0	0	0	0	0.193169	0	0	1.04226	0	0
plasmid	0	0	0	0	0	0	0	0	0	0	0	0	0	0	0	0	0	0	0	0	0	0	0	0	0	0	0.466124	0	0	0	0	0	0	0	0	0	0	0	0	0	0	0	0	0	0	0	0	0	0
plasmid	0	0	0	0	0	0	0	0	0	0	0	0	0	0	0	0	0	0	0	0	0	0	0	0	0	0	0	0	0	0	0	0	0	0	0	0	0	0	0	0	0	0	0	0	0	0	1.42626	0	0
plasmid	0	0.417465	24.9168	0.328238	27.0405	0.448435	0.13116	1.58473	1.0823	27.6448	28.476	0.879759	3.67453	4.98852	0	0.14318	26.3299	5.27767	3.88848	0.487023	0.0262788	0.812011	51.5475	6.43706	0	3.56217	44.1486	0.0375264	0.54621	5.16264	0.561461	3.51674	0	0.277593	0.0933688	1.62931	43.7678	0	42.7849	3.38042	0	0	0.0619776	0.322867	39.8044	4.85584	0.58069	0	1.44367
plasmid	0	0	0	0	0	0	0	0	0	0	0	0	0	0	0	0	0	0	0	0	0	0	0	0	0	0	0	0	0	0	0	0	0	0	0	0	0	0	0	0	0	0	0	0	0	0	0	0	0
plasmid	0	0	0	0	0	0	0	14.1185	0	0	0.350319	0	0	0.339026	0	0	0	0	0	0	0	0.355255	0	0	0	0	0	0	4.20582	0	0	14.4186	0	30.3132	0	0.422415	0	0	0	0	0	0	0	0	0	0	0	0	18.1384
plasmid	0	0	0	0	0	0	0	0	0	0	0	0	0	0	0	0	0	0	0	0	0	0	0	0	0	0	0	0	0	0	0	0	0	0	0	0	0	0	0	0	0	0	0	0	0	0	0	0	0
plasmid	0	0	0	0	0	0	0	0	0	0	0	0	0	0	0	0	0	0	0	0	0	0	0	0	0	0	0	0	0	0	0	0	0	0	0	0	0	0	0	0	0	0	0	0	0	0	0	0	0
plasmid	0.0119731	0.991104	0.015607	0.0590357	1.92586	0.0705721	0.0330259	0.58041	0.593133	0	3.46539	0.369203	0	25.0977	0.275436	0	2.54837	0.327413	0.179504	0	0.112488	0.345032	4.90585	0.0434154	0.75564	15.5329	25.1841	0	2.44812	0.543261	0	0	7.99129	0.0419386	0.352652	0.501427	0.06244	0.0155726	0.467743	0.470868	0	0	0.405752	0.32519	0.0176146	0.159978	5.86492	0.606376	1.15578
plasmid	2.51099	5.9324	26.413	0.172757	43.5619	0	0.278218	2.65385	4.37833	21.7179	26.0588	8.76329	2.89755	118.778	1.09459	0	30.1066	2.77101	4.37738	0.149525	0.5809	10.2837	28.5941	3.67025	1.95371	47.2872	268.88	0	9.39098	3.97438	0.216541	3.57844	22.5419	5.04538	22.1874	10.301	42.736	8.05076	31.1283	6.18293	0	1.34512	1.52226	1.71818	58.3327	50.716	17.749	3.7707	5.63698
plasmid	1.31993	4.17465	20.6464	0.282964	48.5529	1.01478	0.316593	3.65133	5.45539	18.0929	20.7776	5.95775	2.61418	93.6412	1.76026	0	28.1763	2.1232	4.84943	0.342876	0.317158	7.04385	16.6603	6.58966	2.31275	45.5166	278.388	0.724648	7.11957	4.55683	0.119098	3.39547	18.3483	3.7523	18.1425	6.40905	36.7618	6.04592	31.5318	4.94787	0	1.51078	0.897606	1.88339	46.0979	63.5891	13.7052	3.26973	6.20993
plasmid	0	0	0	0	12.0849	0	0	0	0	0	0	0	0	0.0565043	0	0	0	0	0.529265	0	0	0	0	0	0	3.82603	0	0	0	0	0	0	4.16852	0.129544	0	0	0	0	0.699099	0	0	0	0	0	0	0	0	0	0.647798
plasmid	0	0	0	0	0	0	0	0	1.98067	0.395249	0	0	0	0	0	0	1.72486	0	0	0	0.102195	0	0	0	0	0	0	1.45936	0	0	0	0.390749	0	0	0	1.40805	0	0	0.233033	0	0	0.608507	0	0	0	2.29429	1.50549	0	0
plasmid	0	0	0.0516516	0	0	0	0	0	0	0	0	0	0	0	0	0	0	0	0	0	0	0	0	0	0	0	0	0	0	0	0	0	0	0	0	0	0	0	0	0	0	0	0	0	0	0.323554	0.292735	0	0
plasmid	0	0	0	0	0	0	0	0	0	0	0	0	0	0	0	0	0	0	0	0	0	0	0	0	0	0	0	0	0	0	0	0	0	0	0	0	0	0	0	0	0	0	0	0	0	0	0	0	0
plasmid	0	0	0.570887	0	0	0	0	1.99038	0.117277	0	0	0	0	4.6393	0.82094	0	0	0	0.238766	0	0	0.0934881	0	0.105873	0	3.22886	0	0	0	0	0	4.16456	13.5509	0.102271	0.171995	0	0	0	0.331152	0.132491	0	0	0	0.396504	0	0	0	0.221806	4.97782
plasmid	0	0	0	0	0	0	0	0	0	0	0	0	0	12.2897	0.118166	0	0	0	0	0	0	1.03616	0	0.167632	0	0	0.194218	0	0	0.449484	0	0	0	0	0	0	0.241088	0.180383	0	0	0	0	0	0	4.89685	0	0	0	0
plasmid	62.2177	32.4338	31.3724	1.00996	146.251	0.905494	0.353123	47.708	47.9932	44.6023	235.253	15.001	4.37373	964.137	11.3439	0	168.264	14.621	12.5628	1.09268	9.62209	32.5195	258.275	19.8063	1.16813	935.906	1341.72	0.202065	42.9405	47.7144	0.274841	5.95141	199.184	5.38104	12.5689	19.4961	104.15	6.66028	9.03451	26.7225	0	9.26803	8.67686	21.4417	277.614	190.114	26.404	15.2364	60.9927
plasmid	0	0	0	0	0	0	0	0	0	0	0	0	0	0	0	0	0	0	0	0	0	0	0	0	0	0	0	0	0	0	0	0	0	0	0	0	0	0	0	0	0	0	0	0	0	0	0	0	0
plasmid	0	0	0	0	0	0	0	0	0	0	0	0	0	0	0	0	0	0	0	0	0	0	0	0	0	0	0	0	0	0	0	0	0	0	0	0	0	0	0	0	0	0	0	0	0	0	0	0	0
plasmid	0	0	0	0	0	0	0	0	0	0	0	0	0	0	0	0	0	0	0	0	0	0	0	0	0	0	0	0	0	0	0	0	0	0	0	0	0	0	0	0	0	0	0	0	0	0	0	0	3.58781
plasmid	0	12.0891	50.5282	0.68383	31.1784	0	0.38255	1.99591	1.76404	80.112	60.941	19.1022	0	6.21547	0.118166	0.0522011	22.9916	7.02733	0.378047	0.414308	1.76287	22.0554	65.6175	3.77171	0	171.429	582.266	0	5.17762	4.71958	0	6.96022	0.10217	9.71577	36.2193	7.92027	53.9434	9.19951	0.174775	1.67822	0	1.36914	0	4.70848	38.2567	79.4841	21.7355	4.47771	6.31603
plasmid	0	0	0	0	0	0	0	0	0	0	0	0	0	0	0	0	0	0	0	0	0	0	0	0	0	0	0	0	0	0	0	0	0	0	0	0	0	0	0	0	0	0	0	0	0	0	0	0	0
plasmid	0	0	0	0	0	0	0	0.152797	0	0	0.212315	0	0	0	0	0	0	0	0.0687358	0	0	0	0	0	0	0.65966	0.0706248	0	0	0	0	0	0.297221	0	0	0	0	0	0	0	0	0	0	0	0	0	0	0	0.078521
plasmid	0	0	0	0	0	0	0	0	0	0	0	0	0	0	0	0	0	0	0	0	0	0	0	0	0	0	0	0	0	0	0	0	0	0	0	0	0	0	0	0	0	0	0	0	0	0	0	0.648356	0
plasmid	0	0	0	0.328238	92.7448	0	0.459059	1.51269	1.78261	0.355724	0.700639	5.81618	0	1228.63	2.83597	0	3.9515	0	2.26828	0	0	1.06576	2.44632	1.20695	3.54331	24.9352	43.3495	0	1.52939	0	0	0	15.2029	15.9339	0	2.9569	0	30.7372	4.19459	3.0208	0	0	0	1.50671	43.582	23.19	0	0	1.81384
plasmid	0	0	0	0	0	0	0	0	0	0	0	0	0	0	0	0	0.930824	0	0.144018	0	0	0	0	0	0	0	0	0	0	0	0	0	0	0	0	0	0	0	0	0.164685	0	0	0	0	0	0	0	0	0
plasmid	36.9465	0.83493	0.433874	5.90829	0	0	0	0	0	0	1.7516	1.36851	2.9783	0	0.567195	9.77204	0	0	0	0	64.3831	5.32882	2.44632	90.9234	0	3.56217	0	1.31343	0.382347	1.61814	0	0	204.503	4.27494	0	0	0.289306	0	49.4962	10.0693	0	1.09531	0.433843	0	0	0	0	0	0
plasmid	54.5877	1.66986	0.867748	146.723	0	0	0.459059	0	0	0	2.80256	1.36851	1.35377	0	0.567195	24.5554	0	0	0	0	46.9077	11.0129	1.52895	121.499	0	12.6655	0	7.88055	0	1.61814	0	0.703348	444.806	2.72041	0.326791	0	0	0	50.7546	6.0416	1.27502	0	2.16921	0	0	0	0	0	0
plasmid	32.9523	1.66986	0.433874	2.29767	0	0	0.459059	0	0	0	1.40128	1.36851	3.79056	0.339026	0.850792	24.3048	0.28225	0	0	0	12.8766	2.84204	2.44632	96.1535	0	489.6	0	6.04176	0	1.07876	0	0	520.33	1.55452	0	0	0.289306	0	28.9427	1.5104	0	2.19063	0	0	0	0	0	0	0
plasmid	0	0	0	0	0	0	0	0	0	0	0	0	0	0	0	0	0	0	0	0	0	0	0	0	0	0	0	0	0	0	0	0	0	0	0	0	0	0	0	0	0	0	0	0	0	0	0	0	4.92327
plasmid	0	0	0	0	0	0	0	0	0	0	0	0	0	0	0	0	0	0	0	0	0	0	0	0	0	0	0	0	0	0	0	0	0	0	0	0	0	0	0	0	0	0	0	0	0	0	0	0	0
plasmid	0	0	0	0	0	0	0	0	0	0	0	0	0	0	0	0	0	0	0	0	0	0	0	0	0	0	0.675542	0	0	0	0	0	0	0	0.142083	0	0	0	0	0	0	0	0	0	0.0709689	0.0920787	0	0	0
plasmid	0	0	0	0	0	0	0	0	0	0.769133	0	0	0	0	0	0	0	0	0.24522	0	0	0	0	0	0	0	0	0	0	0	0	0	0	0	0	4.68081	0	0	0	0	0	0	0	0	0	0	0	0	0
plasmid	0	17.951	97.1877	1.64119	13.4901	0	0.459059	13.11	0.891303	0	46.5925	9.57959	0	8.47564	0	0	2.258	22.7552	0.453656	0	0	28.0651	192.342	11.6672	0	169.401	837.158	0	4.58816	9.70885	0	21.8038	0.980829	48.9675	66.6653	1.68966	0	0.432918	0	23.6629	0	0	0.433843	9.41697	383.423	155.659	0	17.2787	10.6239
plasmid	0	0	0	0	0	0	0	0	0	0	0	0	0	0	0	0	0	0	0	0	0	0	0	0	0	0	0	0	0	0	0	15.8253	0	0	0	0	0	0	0	0	0	0	0	0	0	0	0	0	2.59119
plasmid	134.472	70.6908	78.3865	1.96943	281.326	4.44698	0.918119	148.58	122.108	164.344	465.224	41.2835	7.58113	2961.73	28.9269	0	427.514	38.193	39.6193	7.57592	18.2725	53.2882	700.26	59.2746	5.56806	2110.65	3988.78	1.05074	118.782	139.879	0.238195	11.488	1011.56	23.0588	31.1541	46.184	60.947	3.75196	28.5232	61.423	0	27.7479	23.7167	46.7082	578.155	436.692	52.09	41.5812	169.637
plasmid	0	0.0869719	0.180781	0	0	0	0	0	0.092844	0.0741092	0	0	0	0.211891	0	0	0.058802	0	0	0	0	0	0.127413	0	0	0	0.0971091	0	0	0	0	0	0	0	0	0	0	0	0.174775	0	0	0	0	0	0.408071	0.0661816	0	0	0
plasmid	0	0	0	0	0	0	0	0	0	0	0	0	0	0	0	0	0	0	0	0	0	0	0	0	0	0	0	0	0	0	0	0	0	0	0	0	0	0	0	0	0	0	0	0	0	0	0	0	0
plasmid	0	0	0	0	0	0	0	0	0	0	0	0	0	0	0	0	0	0	0	0	0	0	0	0	0	0	0	0	0	0	0	0	0	0	0	0	0	0	0	0	0	0	0	0	0	0	0	0	0
plasmid	0.862949	0	0	0.0607849	6.94805	0	0	0	0.330112	0	0	0.316785	2.80783	139.879	0.105036	0	9.87874	0.0495755	0.504062	0.263053	0.13626	0	9.00383	2.16059	0	0.513069	122.401	0	0.42483	4.19518	0	0.195375	0	0	0	0.3129	0	0	0	0.932346	0	0	0	0.837064	0	0.235312	19.3205	0	0.0479851
plasmid	0	0	0	0	0	0	0	0	0	0	0	0	0	0	0	0	0	0	0	0	0	0	0	0	0	0	0	0	0	0	0	0	0	0	0	0	0	0	0	0	0	0	0	0	0	0	0	0	0
plasmid	0	0	0	0	21.0784	0	0	0	0.143758	69.7678	54.356	20.7484	0	1.09363	0	0	1.18363	2.15894	0.585363	0	0.652732	0.458393	0	1.81691	0	1.65979	398.31	0	0	0	0.230512	1.13443	0	13.9155	0	1.22637	0.746595	0.558604	25.9794	3.57299	0	0	0	0	7.2663	0.204949	21.2711	6.66133	0
plasmid	0	0	0	0	0	0	0	0	0	0	0	0.684257	0	0	0	0	0	0	0	0	0	0	0	0	0	0	0	0	0	0	0	0	0	0	0	0	0	0	0	0	0	0	0	0	0	0	0	0	0
plasmid	2.21901	16.2637	61.6462	0.752213	29.2462	0	0.38255	2.41611	1.76404	23.1962	73.4941	18.6745	0	2.68395	0	0	14.0537	17.7914	0.661582	0	1.87784	22.2034	0.70077	1.17342	0	188.663	286.084	0	12.028	0	0.37218	6.74042	0	10.3635	32.8833	6.86424	62.3815	11.7249	52.782	15.2089	0	2.05371	2.2596	5.41476	91.918	85.3742	24.6524	4.47771	6.80188
plasmid	0	0	0	0	0	0	0.353123	0	0	0	0	0	0	0	0	0	0	0	0	0	0	0	0	0	0	0	0	0	0	0	0	0	0	0	0	0	0	0	0.322661	0	0	0	0	0	0	0	0	0	0
plasmid	0	21.2907	164.004	1.31295	117.196	0	1.83624	9.07615	8.02172	225.529	224.905	62.2674	0	21.3586	0.283597	0	82.6992	14.4562	6.80484	0.852291	6.25436	72.8273	569.688	10.4602	0	605.568	1877.55	0	21.4114	17.2602	1.78647	22.8588	0	36.1426	119.932	24.9225	219.583	42.8589	156.458	35.7462	0	4.38125	0	16.9505	136.622	263.35	81.7482	11.3786	26.6893
plasmid	0	0	0	0	0	0	0	0	0	0	0	0	0	0	0	0	0	0	0	0	0	0	0	0	0	0	0.358557	0	0	0	0	0	0	0	0	0	0	0	0	0	0	0	0	0	0	0	0	0	0
plasmid	0	5.04437	0	0	0	0	0	11.3452	0.557064	0	0	0	0	1.41261	0	0	0.705624	0	0	0	0	0.148023	0	4.52605	0	0	1290.77	0	7.48763	0	0	18.4629	0	27.6899	0	1.76006	0	0.180383	0.174775	0	0	0	0	0	238.109	0	0	3.68752	12.6321
plasmid	140.463	142.356	76.3618	3.93886	685.047	4.31619	0.459059	369.601	192.521	140.511	1020.13	41.0554	7.58113	4936.55	56.7195	0	782.961	54.8801	53.9851	10.5116	24.8335	146.01	1266.28	108.625	3.79641	2338.36	5222.45	0	233.614	223.843	0	22.5071	1545.3	34.9768	47.3847	65.8967	281.494	14.7192	26.8454	130.398	0.637512	31.7641	53.7965	68.1788	1254.08	814.192	188.337	95.2435	235.021
plasmid	0.665703	21.7082	57.7052	0.984715	94.8526	0.392381	0	6.555	8.02172	0	56.7517	1.71064	4.87358	12.883	0.283597	0	35.5635	8.56665	4.99022	0	0	4.61831	2.44632	3.62084	0	2.37478	69.4525	0	0.764694	13.4845	7.14586	7.38516	18.6358	1.94315	0	7.18105	69.4333	0.432918	70.4692	24.6699	0	0	3.0369	1.13004	85.6949	10.1655	0	0.842863	5.70063
plasmid	0	1.01204	0	0	0	0	0	0	0	0	0	0	0	0	0	0	0	0	0	0	0	0	0	1.58488	0	0	239.701	0	0	0	0	0	0.148611	0	0	0	0	0	0	0	0	0	0	0	54.1621	0	0	2.17101	0.392605
plasmid	0	0	0	0	0	0	0	0	0	0	0	0	0	0	0	0	0	0	0	0	0	0	0	0	0	0	0	0	0	0	0	0	0	0	0	0	0	0	0	0	0	0	0	0	0	0	0	0	0
plasmid	0	0	0	0	0	0	0	0	0	0	0	0	0	0	0	0	0	0	0	0	0	0	0	0	0	0	0	0	0	0	0	0	0	0	0	0	0	0	0	0	0	0	0	0	0	0	0	0	0
plasmid	0	0	0	0	0.526959	0	0	0	0	0	0	0	0	0	0	0	0	0	0	0	0	0	0	0	0	0	0	0	0	0	0	0	8.88877	0	0	0.0880031	0	0	0	0	0	0	0	0	1.1222	0	0	0	0
plasmid	0	0.642254	0.333749	0	2.10784	0	0	0.38787	0	1.50499	1.07791	0.263176	0	0.130395	0	0	2.93106	0.205929	0.174483	0.109268	0	0	127.373	0.773685	0	0.152229	36.2142	0	0.294113	0	0	0.405778	0	0	0	0	3.22687	0.333014	2.58129	0.387282	0	0	0	0.144876	0	0.122181	0	0	1.19594
plasmid	6.35444	3.03611	17.9072	0.179039	7.12832	0	0	0.458392	1.13439	0	8.0255	0.933077	0.0492281	214.881	0	0	11.0847	12.8013	0.494898	0	0.367903	5.61949	14.2888	0.365742	0	35.1179	182.551	0	0.695176	5.68801	0.194887	1.98216	0.0891663	3.67433	2.31724	0	1.47283	3.22721	34.0906	2.92926	0	0	0	2.46553	23.772	15.2482	0	0	0.18845
plasmid	0	0.298189	0	0	0.501866	0	0	0.120055	0	0	1.00091	0	0	0	0	0	1.20964	0.44618	0.108013	0	0.043798	0	3.78598	0.287369	0	0	4.55026	0	0.273105	0.256848	0	0.334928	0	0.0925311	2.33422	0	3.16858	0.618454	2.59665	0.239746	0	0	0	0.0896854	0	0.0756361	0	0	0.493561
plasmid	0	0	0	0	0	0	0	0	0	0	0	0	0.312409	0	0	0	0	0	0	0	0	0	0	0	0	0	0	0	0	0	0	0	0	0	0	0	0	0	0	0	0	0	0	0.289753	0	0	0	0	0
plasmid	0	0	0	0	0	0	0	0	0	0	0	0	0	0	0	0	0	0	0	0	0	0	0	0	0	0	0	0	0	0	0	0	0	0	0	0	0	0	0	0	0	0	0	0	0	0	0	0	0
plasmid	0	21.7082	0	0	10.1176	0	11.0174	0.504231	2.67391	0	308.982	0	0	0.339026	0.283597	0	2.8225	0.267708	0.907312	0	0	28.0651	28.4385	2.81621	0	0	708.042	0	10.3234	0	0	0	0	0	4.90186	2.11207	0	0	0.838919	0	0	0	277.659	0	0	0.635343	0	0	0.518239
plasmid	0	0	0	0	0	0	0	0	0	0	0	0	0	0	0	0	0	0	0	0	0	0.114598	0	0	0	0	0	0	0	0	0	0	0	0	0	0	0	0	0	0	0	0	0	0	0	0	0	0	0
plasmid	0	0	0	0	0	0	0	0	0	0	0	0	0	0	0	0	0	0	0	0	0	0	0	0	0	0	0	0	0	0	0	0	0	0	0	0	0	0	0	0	0	0	0	0	0	0	0	0	0
plasmid	0	0	0	0	0	0	0	0	0.445651	0	0	0	0	0	0	0	0	0	0	0	0	0	0	0	0	0	0	0	0	0	0	0	0	0	0	0.422415	0	0	0	0	0	0	0	0	0	0	0	0	10.6239
plasmid	0	0	0	0	0	0	0	0	0	0	0	0	0	0	0	0	0	0	0	0	0	0	0	0	0	0	0	0	0	0	0	0	0	0	0	0	0	0	0	0	0	0	0	0	0	0	0	0	0
plasmid	0	0	0	0	0	0	0	0	0	0	0	0	0	0	0	0	0	0	0	0	0	0	0	0	0	0	0	0	0	0	0	0	0	0	0	0	0	0	0	0	0	0	0	0	0	0	0	0	0
plasmid	0	0	0	0	0	0	0	0	0	0	0	0	0	715.683	0	0	0	0	0	0	0	0	0	0	0	0	0	0	0	0	0	0	0	0	0	0	0	0	0	0	0	0	0	0	0	0.953015	0	0	0
plasmid	0	0	0	0	0	0	0	0	0	0.88931	0	0	0	0	0	0	0	0	0	0	0	0	0	0	0	0.565423	0	0	0	0	0	0	0	0	0	8.29743	0	0	0	0.17981	0	0	0	0	0	0	0	0	0
plasmid	0	0	0	0	0	0	0	0	0	0	0	0	2.03066	0	0	0	0	0	0	0	0	0	0	0	0	0	0	0	0	0	0	0	0	0	0	0	0	0	0	0	0	0	0	0	0	0	0	0	0
plasmid	0	0	0	0	0	0	0	0	0	0	0	0	0	0.188348	0	0	0	0	0	0	0	0	0	0	0	0	0.258958	0	0	0	0	0	0	0	0	0	0	0	0	0	0	0	0	0	0	0	0	0	0
plasmid	0	1.39155	0	0	13.1154	0	0.510066	0	1.4855	0.395249	88.7476	0	0	12.4309	0	0.278406	35.7516	0	1.00812	1.26265	0	0	112.123	9.38737	0	5.71706	656.717	0	0	0	0	5.86124	0	2.59087	0	45.5269	0	0	0	0	0	0	0	0	0	299.317	0	0	6.90985
plasmid	0	0	0	0	0	0	0	0	0	0	0	0	0	0	0	0	0	0	0	0	0	0	0	0	0	0	0	0	0	0	0	0	0	0	0	0	0	0	0	0	0	0	0	0	0	0.235312	0	0	0
plasmid	0	1.17183	8.60136	0	0.0739591	0	0.24161	0.0884615	0.0781844	0	18.7452	0.0600225	0	0	0	0	0.0495175	0	0	0	0.484083	0.436278	0	0.211745	0	18.0539	55.6078	0	0.402471	0	0	1.78922	0	0.0681808	0	20.3797	0	3.11397	0	0.529965	0	0	0	0	1.89001	0	0	0	0
plasmid	3.66137	26.7178	95.8861	0	185.49	1.17714	0	13.11	12.9239	0	106.847	2.05277	13.8085	24.4099	0.283597	0	66.6109	18.7396	13.6097	0.568194	0.183952	5.32882	2.75211	8.04632	0	6.33274	110.937	0	2.67643	32.9022	7.86045	14.067	43.1565	0.777261	0.326791	12.6724	125.559	0	150.586	43.8016	0	0	12.5814	5.2735	163.065	22.8723	1.80659	3.37145	15.8063
plasmid	0	0	0	0	0	0	0	0	0	0	0	0	0	0	0	0	0	0	0	0	0	0	0	0	0	0	0	0	0	0	0	0	0	0	0	0	0	0	0	0	0	0	0	0	0	0	0	0	0
plasmid	0	2.4932	0.626707	0.0364709	2.71677	0	0	0.448205	1.41123	18.7447	3.98975	0.332625	0.0376048	3.12657	0.0315108	0.0626413	1.12116	28.444	0.617476	0.0710242	0.301476	0.71051	0.26332	0.36879	0	14.3806	0	0.0291872	0.0531038	4.77951	0	0	3.03785	0.0539765	1.77012	8.97631	0.0321451	0.0601275	7.85321	0	0.0442717	0.39553	1.95229	0.0523165	0.0544095	29.8788	0	2.96173	0.215933
plasmid	0	0	0.103303	0	0	0	0	0	0	0	0	0	0	0	0	0	0	0	0	0	0	0	0	0	0	0	0	0	0	0	0	0	0.175148	0	0	0	0	0	0	0	0	0	0	0	0	0	0	0	0
plasmid	0	0	0	0	0	0	0	0	0	0	0	0	0	0.260789	0	0	0	0	0	0	0	0	0	0	0	0	0	0	0	0	0	0	0	0	0	0	0	0	0	0	0	0	0	0	33.5246	0	0	0	0
plasmid	0	0	0	0	0	0	0	0	0	0	0	0	0	0	0	0	0	0	0	0	0	0	0	0	0	0	0	0	0	0	0	0	0	0	0	0	0	0	0	0	0	0	0	0	0	0	0	0	0
plasmid	0	0	0	0	0	0	0	0	0	0.107795	0	0	0	0	0	0	0	0	0	0	0	0	0	0	0	0	0	0	0	0	0	0	0	0	0	0	0	0	0	0	0	0	0	0	0	0	0	0	0
plasmid	0	0	0	0	0	0	0	0	0	0	0	0	0	0	0	0	0	0	0	0	0	0	0	0	0	0	0	0	0	0	0	0	0	0	0	0	0	0	0.0446233	0	0	0	0	0	0	0	0	0	0
plasmid	0	0.728908	1.30851	0	0.200746	0	0	0.160073	0	4.06542	1.55698	0	0	0.161441	0	0	0.313611	1.23231	0.0720089	0	0.145993	0.507507	0	3.38456	0	12.1252	88.4895	0	1.27449	0	0.680559	0.0558213	0	0	0	0	1.51541	0.48102	0.865551	4.87484	0	0	0	0	3.80866	0	0	0	0
plasmid	0	0.963381	12.3487	0	1.62141	0	0	0	0	0	2.42529	0	0	0	0	0	0	0	0	0	0	2.18618	0	0	0	17.9631	51.6322	0	0.294113	0	0	1.62311	0	2.09263	0	0	0	3.99617	11.6158	0.387282	0	0	0	0	13.5605	0.244363	0	0	0
plasmid	0	1.92676	0	0	0	0	0	0	0	0.273634	0	0.526351	0	3.39026	0	0	0	0	1.0469	0	0.141501	0.819819	12.4668	0	0	1.82675	119.041	0	0.294113	0	0	0	0	6.27788	0	40.2919	0	4.99521	0.322661	0	0	0	0.333725	0.869259	0	0.488725	0	0	0
plasmid	0	0	0	0	0	0	0	0	0	0	0	0	0	0	0	0	0	0	0	0	0	0	0	0	0	0	0	0	0	0	0	0	0	0	0	0	0	0	0	0	0	0	0	0	0	0	0	0	0
plasmid	0	0	0.315545	0	0	0	0	0	0	0	0	0	0	1.23282	0	0	0	0	0.329932	0	0	0	0	0	0	0	0	0	0	0	0	3.38886	0	0	0	0.307211	0	0	0	0	0	0	0	0.205461	0	0	0	0	0.89514
plasmid	0	0	0	0	0	0	0	0	0	0	0	0	0	0	0	0	0	0	0	0	0	0	0	0	0	0	0	0	0	0	0	0	0	0	0	0	0	0	0	0	0	0	0	0	0	0	0	0	0
plasmid	0	0	0	0	0	0	0	2.01692	0	0	0	0	0	0	0.283597	0	0	0	0	0	0	22.0258	3.97528	0	0	0	0	0	0	0	0	0	0	0	27.7772	0	0	0	0	0	0	0	0	0	0	0	0	0	0
plasmid	0	0	0	0	0	0	0	0	0	0	0.134738	0	0	0.391184	0	0	0	0	0	0.109268	0	0	0	0	0	0	0.896392	0	0	0	0	0	0.188621	0	0	0	0	0	0	0	0	0	0	0	0	0	0	0	0
plasmid	0	0	1.00125	0	5.35066	0	0	0	0.171404	0.136817	0	1.57905	0	0	0	0	0	0	0	0	0.0707506	5.05555	0	0.773685	0	0	0	0	2.20585	0	0	0.270519	0	11.9579	0	0	0.111271	0	0	1.16185	0	0	0	0	0	0	0	5.34894	0.597968
plasmid	0	0	0	0	0	0	0	0	0	0	0	0	0	0	0	0	0	0	0	0	0	0	0	0	0	0	0	0.0380703	0	0	0	0	0	0	0	0	0	0	0	0	0	0	0	0	0	0	0	0	0
plasmid	0	0	0	0	0	0	0	0	0	0	0	0	0	0	0	0	0	0	0	0	0	0	0	0	0	0	0	0	0	0	0	0	0	0	0	0	0	0	0	0.98719	0	0	0	0	0	0	0	0	0
plasmid	0	0	0	0	0	0	0	0	0	0	0	0	0	0	0	0	0	0	0	0	0	0	0	0	0	0.164915	0	0	0	0	0	0	0	0	0	0	0	0	0	0	0	0	0	0	0	0	0	0	0
plasmid	0	0	0	0	0	0	0	0	0	0	0	0	0	0	0	0	0	0	0	0	0	0	0	0.0319298	0	0	0	0	0	0	0	0	0	0	0	0	0	0	0	0	0	0	0	0	0	0	0	0	0
plasmid	0	0.160564	0.333749	0	0	0	0.176561	0	0	0	30.0466	0	0	0.260789	0	0	0.325673	0	0	0	0	0	0.235223	0.154737	0	0.456688	1.43423	0	0	0	0	0	0	0	0	17.384	0	0	0	0	0	0	0	0	0.18834	0	0	0	0
plasmid	0	0	0	0	0	0	0	0	0	0	0	0	0	0	0	0	0	0	0	0	0	0	0	0	0	0	0	0	0	0	0	0	0	0	0	0	0	0	0	0	0	0	0.0328669	0	0	0	0	0	0
plasmid	0	0	0	0	0	0	0	0	0	0	0	0	0	0	0	0	0	0	0	0	0	0	0	0	0	0	0	0	0	0	0	0	0	0	0	0	0	0	0	0	0	0	0	0	0	0	0	0	0
plasmid	0	0	0	0	0	0	0.135017	0	0	0	0	0	0	0	0	0	0	0	0	0	0	0	0	0	0	0	0	0	0	0	0	0	0	0	0	0	0	0	0	0	0	0	0	0	0	0	0	0	0
plasmid	0	0	0.516516	0	0	0	0	0	0	0	0	0	0	0	0	0	0	0	0	0	0	0	0	0	0	0	0	0.125088	0	0	0	0.106568	0	0	0	0	0	0	0	0	0	0	0	0	0	2.11781	0	0	0.12339
plasmid	0	0	0	0	1.25731	0	0	0	0	0	1.78233	0.120045	0.760013	8.74329	0	0	0.59421	0.0469663	0.0795888	0	0.0322722	0.186976	0.697417	0.0705817	0	3.33302	13.7384	0	0	0	0	0	0.258113	0	0	0	0	0	0	0	0	0	0	0	3.00684	0.222927	0.158473	0	0.136379
plasmid	0	0	0	0	0	0	0	0	0	0	0	0	0	0	0	0	0	0	0	0	0	0	0	0.331319	0	0	47.2704	0	0	0	0	0	0	0	0	0	0	0	0	0	0	0	0	0.0443151	0	0	0	0	0
plasmid	0	0	0	0	0	0	0	0	0	0	0	0	0	0	0	0	0	0	0	0	0	0	0	0	0	0	0.932248	0	0	0	0	0	0	0	0	0	0	0	0	0	0	0	0	0	0	0	0	0	0
plasmid	0	0	0	0	0	0	0	0	0	0	0	0	0	0	0	0	0	0	0	0	0	0	0	0	0	0	0	0	0	0	0	0	0	0	0	0	0	0	0	0	0	0	0	0	0	0.105891	0	0	0
plasmid	0	0.0695775	19.9582	0	2.59966	0	0.0765099	0.672308	0.0742752	17.134	4.37899	0.0570214	0	1.46911	0.0472662	0	10.7255	1.11545	0.151219	0.142048	0	5.1512	55.7558	1.34105	0	34.1044	51.3513	0	1.01959	3.14639	0	0.820573	0	0.647718	1.79735	1.61926	41.2743	6.20516	34.6054	0.923023	0	1.09531	0	0	28.7282	0.211781	0	0	1.03648
plasmid	0	0	0	0	0	0	0	0	0	0	0	0	0	0	0	0	3.01494	0	0	0	0	0	0	1.00579	0	0	0	0	0	0	0	0	0	0	0	0	0	0	0	0	0	0	0	0	0	0	0	0	0
plasmid	0	0	0	0	0	0	0	0	0	0	0	0	0	0	0	0.238634	0	0	0	0	0	0	0	0	0	0	0.221964	0	0	0	0	0	0	0	0	0	0	0	0	0	0	0	0	0	0	0	0	0	0
plasmid	0	0	0	0	0	0	0	0	0	0	0	0.342128	0	0	0	0	0	0	0	0	0	0	0.611581	0	0	0.395796	1.39837	0	0	0	0	0	0	0.388631	0	0	0.289306	0	0.838919	0	0	0	0	0	0	0	0	0	0
plasmid	0	0	0	0	0	0	0	0	0	0	0	0	0	0	0	0	0	0	0	0	0	0	0	0	0	0	0	0	0	0	0	0	19.9938	0	0	0	0	0	0	0	0	0	0	0	0	0	0	0	0
plasmid	0.0218981	0	0.0570887	0	0	0	0	0	0	0	0.0921893	0	0.106877	0	0	0.428598	0	0.0352247	0	0	0	0.140232	0.221296	2.09098	0	0.0260392	0	0	0	0.0354855	0	0	9.19527	0.0255678	0	0	0	0	0.027596	0.0662457	0	0	0	0	0	0	0	0	0
plasmid	0	0	0.0361562	0	0	0	0	0	0	0	0.00818503	0.00799365	0.0984754	0	0	0.586018	0	0.00625486	0	0	0	0.087707	0.237678	2.2848	0	0.0369903	0	0	0	0.0898967	0	0	12.915	0.0272405	0	0	0	0	0.0784036	0	0	0	0.020273	0	0	0	0	0	0
plasmid	0	0	0.100901	0	0	0	0	0	0	0	0	0	0.188899	0	0	0.815794	0	0	0	0	0	0.0826174	0.568912	4.11672	0	0	0	0	0	0	0	0	25.205	0.0903792	0	0	0	0	0	0	0	0	0.100894	0	0	0	0	0	0
plasmid	0	0	0	0	0	0	0	0	0	0	0	0	0.055256	0	0	0.595402	0	0	0	0	0	0.145002	0.181658	2.21684	0	0	0	0	0	0.026702	0	0	10.609	0	0	0	0	0	0	0	0	0	0	0	0	0	0	0	0
plasmid	0	0	0	0	0	0	0	0	0	0	0	0	0.300838	0	0	1.11362	0	0	0	0	0	0	0	6.25825	0	0.439773	0	0	0	0	0	0	21.2513	0	0	0	0	0	0.466066	0	0	0	0	0	0	0	0	0	0
plasmid	0	0	0	0	9.58632	0	0	0	0.549433	0.0487293	0	0	0	0.417977	0	0	1.04394	0.0366723	0	0	0	0.0486651	0	0	0	0	0	0	0	0.0738877	0	0	0	0	0	0.57865	0	0	0.344761	0	0	0.300086	0	0	0	11.793	0	0	0
plasmid	0.0881726	0	0	0.0990375	0	0	0	0	0	0	0	0	0	0	0	0	0	0	0	0	0	0	0	0	0	0	0	0	0	0	0	0	0	0	0	0	0	0	0	0	0	0	0	0	0.105536	0	0.895508	0	0
plasmid	0.125868	0	0	0.0897527	0	0	0	0	0	0	0	0	0	0	0	0	0	0	0	0	0	0	0	0	0	0	0	0	0	0	0	0	0	0	0	0	0	0	0	0	0	0	0	0	0.191283	0	0.987979	0	0
plasmid	0.0572785	0	0	0.0627607	0	0	0	0	0	0	0	0	0	0	0	0	0	0	0	0	0	0	0	0	0	0.075678	0	0	0	0	0	0	0	0	0	0	0	0	0	0	0	0	0	0	0.28089	0	1.09674	0	0
plasmid	0.0410421	0	0	0.048568	0	0	0	0	0	0	0	0	0	0	0	0	0	0	0	0	0	0	0	0	0	0.0634445	0	0	0	0	0	0	0	0	0	0	0	0	0	0	0	0	0	0	0.169065	0	0.930027	0	0
plasmid	166.426	134.841	236.895	4.92358	688.419	6.27809	4.13153	179.002	172.467	373.154	807.136	61.9252	18.1406	5221	34.0317	0	760.381	160.892	73.4923	7.95472	40.2854	144.233	972.414	67.9914	6.58044	4012.58	5176.77	0.52537	171.291	186.626	0.714586	35.5191	1328.53	36.1426	78.103	111.095	437.719	29.8713	33.5568	97.1691	0.637512	46.0031	47.7227	76.8425	808.96	706.501	83.5548	61.9504	244.35
plasmid	0	0	0	0	0	0	0	0	0	0	0	0	0	0	0	0	0	0	0	0	0	0	0	0	0	0	0	0	0	0	0	0	0	0	0	0	0	0	0	0	0	0	0	0	0	0	0	0	0
plasmid	0	0.569271	0.460169	0.198932	14.2439	0	0.278218	1.06958	1.21541	40.0459	22.7177	10.9377	0	0.975983	0	0	0.17106	2.31202	0.343679	0	0.696787	1.88393	77.6986	0.670527	0	91.213	1.48312	0	2.43312	4.00449	0	1.17225	0	6.71271	26.7374	6.08021	0.219171	0.131187	0.0635545	1.29681	0	0	0	3.59557	5.11944	0	19.2977	3.51193	1.84524
plasmid	0	0	0	0	0	0	0	0	0	0	0	0	0	0	0	0	0	0	0	0	0	0	0	0	0	0	0	0	0	0	0	0	0	0	0	0	0	0	0	0	0	0	0	0	0	0	0	0	0
plasmid	4.09664	17.662	10.0125	0	169.6	0.905494	0.353123	5.43018	18.1689	100.971	54.9732	2.89493	0	521.317	1.74521	0	77.7272	4.9423	9.07312	0.218536	7.49957	41.5375	85.1509	25.9958	2.14156	152.838	215.493	0.404131	132.645	16.1814	0	6.76296	626.222	3.58736	5.53031	31.5186	0.445085	0.333014	1.93597	9.29478	0.245197	0.842548	5.67333	19.9929	0	84.5495	30.5731	0.648356	13.1553
plasmid	0	0	0	0	0	0	0	0	0	0	0	0	0	0	0	0	0	0	0	0	0	0	0	0	0	0	0	0	0	0	0	0	0	0	0	0	0	0	0	0	0	0	0	0	0	0	0	0	0
plasmid	0	0.0695775	0.0723123	0	0.0702612	0	0	0.168077	0	1.00788	0.0583866	0.114043	0	0	0	0	0	0	0	0	0.0306586	0	0	0.134105	0	0	0.233062	0	0	0	0	1.64115	0	1.55452	0.272326	0	0	0	0	0.0839112	0	0	0	0	0	0	0.0752746	0.98334	0
plasmid	0	0	0	0	0	0	0	0	0	0	0	0	0	0	0	0	0	0	0	0	0	0	0	0	0	0	0.194218	0	0	0	0	0	0	0	0	0	0	0	0	0	0	0	0	0	0	0	0	0	0
plasmid	0	0	0.0344344	0	0.0334577	0	0	0.0400183	0	0.0564641	0.750684	0.0543061	0	0	0	0	0.0896031	0.0212467	0	0	0.0145993	0.0281948	0.0970763	0.0957895	0	0.157062	13.7618	0	0	0	0	0	0	0.431812	0.0518716	0.033525	0.0459215	0	0.0998713	0.0399577	0	0	0	0	0	0	0	0.267575	0
plasmid	0	0	0	0	0	0	0	0	0	0	0	0	0.0530891	0	0	0	0	0	0	0	0	0	0	0	0	0	0	0	0	0	0	0	0	0	0	0	0	0	0	0	0	0	0	0	0	0	0	0	0
plasmid	1.29828	1.73944	0.124825	0.212747	3.10808	0.040873	0	0.5836	1.57319	0	1.65892	5.27448	0	2.47991	0.226484	0	8.59816	1.02869	0.367545	0	0.13626	3.10848	8.75962	1.64372	0.940314	22.2131	137.582	0	4.44301	2.69066	0	0.390749	10.2851	0.192773	12.232	0.352012	0.117196	0.040085	3.89498	0.34963	0	0.0869296	0.680032	0.418532	15.9998	28.1897	11.3226	1.05358	0.632803
plasmid	0	12.1065	0.433874	0.984715	80.9409	0	0	5.04231	5.34782	55.4929	39.5861	0.684257	0	293.935	2.55238	0	15.2415	3.4802	9.52678	0.284097	1.28766	3.19729	77.0592	0.402316	3.54331	96.9701	191.111	0	29.8231	4.31504	0	8.0885	65.7156	0.777261	3.5947	3.37932	0.867917	0.432918	2.51676	8.05547	0	0	1.73537	6.02686	0	1.58836	0	2.95002	10.883
plasmid	0.443082	1.70129	0.0281736	0.0623637	11.2611	0.0509586	0.0149045	0.626347	1.14896	8.8238	2.15853	0.49328	0	2.49907	0.47198	0	12.278	0.55853	2.01898	0.0737914	0.164574	0.670268	7.03987	0.482818	0.729821	21.6108	44.9409	0	3.1637	0.640174	0	1.66914	12.1241	2.53713	0.649966	0.205721	24.5148	3.83775	0.525081	0.900864	0	0.72573	0.1106	0.462469	0	0.22538	0	1.16608	2.44288
plasmid	0	2.44178	0	0.136766	13.8004	0	0.17323	1.26058	1.47149	13.5578	3.371	0.806906	0	3.83803	0.731864	0	16.9084	0.757664	2.86745	0.214413	0.347079	0.670292	8.33712	0.26568	1.3371	28.4899	63.9821	0	3.64312	0.966814	0	1.99061	18.1824	3.1897	0.647416	0.159402	32.1511	5.4319	0.751861	0.734223	0	1.03331	0.0409286	0.817322	0	0.329659	0	1.70958	3.39789
plasmid	0	0	0	0	0	0	0	0	0.514213	0.136817	0	0	0	2.21671	0	0	0.217115	0	0.348966	0	0.778257	0.956456	0	4.79684	0	0	0	0	0	0	0	0	0	0	0.125689	2.11207	0	0	0	0	0	0	0	0	0	0.244363	0	0	0
plasmid	0	0	0	0	0	0	0	0	0.0781844	0	0	0	0	1.07061	0.298524	0	0	0	0	0	0.258178	0	0	0	0	0	0	0	0	0	0	0	0	0.0681808	0	0.222324	0	0	0	0	0	0	0	0	0	0	0	0	0
plasmid	11.9435	8.51302	59.3812	0.643605	33.9734	0	2.88037	1.08756	5.5051	8.16073	67.6597	0.201252	5.89289	23.8648	0.278037	0	76.5948	12.9655	2.13485	0.334232	0.649241	58.7912	133.828	6.70527	0	40.4333	415.307	0.0515069	9.52119	9.51848	0.28023	9.6538	11.8276	16.5359	30.6286	39.2597	37.3261	4.75361	100.753	19.8425	0	1.50337	42.5336	47.6388	240.426	1.55721	20.8998	4.71011	5.43643
plasmid	0	0	0	0	0	0	0	0	0	0	0	0	0	0	0.0586386	0	0	0	0	0	0	0	0.34627	0	0	0.648416	0	0	0	0	0	0	0	0	0	0	0	0	0	0	0	0	0	0	0	0	0	0	0
plasmid	0	0	0	0	0	0	0	0	0	0	0	0	0	0	0	0	0	0	0	0	0	0	0	0	0	0	0	0	0	0	0	0	0	0	0	0	0	0	0	0	0	0	0	0	0	0	0	0	0
plasmid	0	0.642254	0.333749	0	0	0	0	0	0	0	0	0	1.66618	0	0	2.89114	0	0	0	0	0	0.273273	0.940894	8.97474	0	1.21783	0	0	0.294113	0	0	0	117.322	1.19579	0	0	0	0	8.38919	2.71098	0	0.842548	0	0	0	0	0	0	0
plasmid	0	0.83493	0	0	0	0	2.75436	0	0	0	0	0.342128	4.87358	0	0	0	0	0.267708	0	0	0	0	0.611581	0.804632	0	0	0	0	0	0	0	0	9.31788	0	0	0	0	0	0.419459	0	0	0	0	0	0	0	0	0	0
plasmid	0	0	0	0	0	0	0	0	0	0	0.269476	0	0	0	0	0	0	0	0	0	0	0	0	0	0	0	1.79278	0	0	0	0	0	0	0	0	0	0	0	0	0	0	0	0	0	0	0	0	0	0
plasmid	0	0	0	0	0	0	0	0	0	0	0	0	0	0	0	0	0	0	0	0	0	0	0	0	0	0	0	0	0	0	0	0	0	0	0	0	0	0	0	0	0	0	0	0	0	0	0	0	0
plasmid	0	0	0.0628803	0	0	0	0	0.0730769	0.129174	0	0	0	0	0	0.657617	0	0.613586	0	0.0657473	0.12352	0	0	0.310222	2.04073	0	5.33464	1.82396	0	0	0.312684	0	0	1.49257	0.0563233	0	0	0	0	0.0607912	0.0729662	0	0	0	0	0.354844	0	0	0.244308	0
plasmid	0	0	0	0.126246	0	0	0	0	0	0.136817	0	0	0.104136	0	0	0.0963712	0	0.102965	0	0	0	0	0	0	0	0	0	0	0	0	0	0	0	0	0	0	0	0	0	0	0	3.37019	0	0	0	0	0	0	0
plasmid	0	0	0	1.96943	0	0	0	0	0	0.355724	0	0	0.541509	0	0	0.250565	0	0	0	1.13639	0	0	0	0	0	0	0.466124	0.262685	0	0.53938	0	0	0.980829	0	0	0	1.15722	0	0	0	1.27502	0	0	0	0	0.317672	1.80659	4.21431	0
plasmid	0	0	0	0	0	0	0	0	0	0	0	0	0	0	0	0	0	0	0	0	0	0	0	0	0	0	0	0	0	0	0	0	0	0	0	0	0	0	0	0	0	0	0	0	0	0	0	0	0
plasmid	0	0	0	0	0	0	0	0	0	0	0	0	0	0	0	0	0	0	0	0	0	0	0	0	0	0	0	0	0	0	0	0	0	0	0	0	0	0	0	0	0	0	0	0	0	0	0	0	0
plasmid	0	0	0	0	0	0	0	0	0.685617	0	0	0	0	0	0	0	0	0	0	0	0	0	0	0	0	0	0	0	0	0	0	0	0	0	0	0	0	0	0	0	0	0	0	0	0	0	0	0	0
plasmid	0	0	0.61982	0	0	0	0	0	0	0	1.00091	0	0	2.42161	0	0	0	0	0	0	0	0	0.873687	0.574737	0	0.565423	1.33178	0	0	0	0	0	0	0.555187	0	0	0	0.618454	0.599228	0	0	0	0.619776	0	2.09865	0	0	0	0
plasmid	0	10.8541	140.141	0	32.0391	0	0.918119	0.504231	3.11956	75.4135	49.7454	8.21108	0	613.976	0.850792	0	27.096	1.87396	2.72194	0.852291	2.20742	34.4597	138.829	11.2648	0	195.919	1154.12	0	6.88225	15.642	0.714586	2.46172	39.7236	28.7587	5.22865	5.91381	0	44.1576	138.841	13.5936	0	0	8.24302	3.01343	174.328	1.90603	74.9735	16.4358	8.29182
plasmid	0	0	0	0	0	0	0	0	0	0	0	0	0	0	0	0	0	0	0	0	0	0	0	0	0	0	0	0	0	0	0	0	0	0	0	0	0	0	0	0	0	0	0	0	0	0	0	0	0
plasmid	0	0	0	0	0	0	0	0	0	0	0	0	0	0	0	0	0	0	0	0	0	0	0	0	0	0	0	0	0	0	0	0	0	0	0	0	0	0	0	0	0	0	0	0	0	0	0	0	0
plasmid	0	0	0	0	0	0	0.15302	0	0	0	0.116773	0	0	0.113009	0	0	0	0	0	0	0	0	0	0	0	0	0.621498	0	0	0	0	0	0	0.259087	0.10893	0.140805	0	0	0	0	0	0	0	0	0.163228	0.105891	0	0	0
plasmid	0	0	2.62132	0	6.23568	0	0.0956374	0	0.46422	3.11258	1.53265	0	0	0.0706304	0	0	0.823228	1.17122	0	0.0591869	0	0.148023	0	0.167632	0	0.32983	5.72944	0	0.159311	0	0.148872	0.586124	0	0	0.408488	0	3.07387	0	10.836	0.734223	0	0.22819	3.43459	0.0784747	1.22421	0.0661816	0	0	0
plasmid	0	0	0	0	0	0	0	0	0	0	0	0	0	0	0	0	0	0	0	0	0	0	0	0	0	0	0.155375	0	0	0	0	0	0	0	0	0	0	0	0	0	0	0	0	0	0	0	0	0	0
plasmid	0	0	0	0	0.0702612	0	0	0	0	0	0.992572	0	0	0	0	0	0	0	0	0	0	0	0.0509651	0	0	0.197898	71.7831	0	0	0	0	0	2.45207	0	0	0	0	0	0	0	0	0.182552	0	0	0	0	0	0	0
plasmid	0	0	0	0	0	0	0	0	0	0	0.0761564	0	0	0	0	0	0	0	0	0	0	0	0	0	0	0	0	0	0	0	0	0.84096	0	0	0	0	0	0	0	0	0	0	0	0	0	0	0	0	0.168991
plasmid	2.56573	0	0	0.068383	0	0	0.191275	0	0	0	0	0.142553	0	0	0.41358	0	0	0	0	0	0	0	0	0.251447	0	20.367	0.679764	0	0	0	0	0	58.5432	0	0	0	0	0	0	0	0	0	0.0903839	0	2.04035	0	0	0	0
plasmid	0	0.55662	0	0	6.18298	0	0	0	0.297101	0	0.934185	0	0	8.81467	0	0	24.838	0	1.81462	0.568194	0	0	63.1967	7.77811	0	0	0	0	0	0	0	1.64115	0	0.259087	0.217861	0.844829	0	0	0	0	0	0	0	0	53.5389	0	0	0	3.62767
plasmid	0	0	0	0	0	0	0	0	0	0	0	0	0	0	0	0	0	0	0	0	0	0	0	0	0	0	0	0	0	0	0	0	0	0	0	0	0	0	0	0	0	0	0	0	0	0	0	0	0
plasmid	0	0	0	0	0	0	0	0	0	0	0	0	0	0	0	0	0	0	0	0	0	0	0	0.309474	0	0	0	0	0	0	0	0	0	0	0	0	0	0	0	0	0	0	0	0	0	0	0	0	0
plasmid	0.763922	6.56994	19.631	0.269048	36.4206	0.289461	0.0752556	3.18244	3.06842	0.0291577	21.1053	0.476736	2.33027	5.36328	0	0.0205381	21.9785	3.22566	2.78887	0.442446	0	1.48508	0.802073	4.15507	0	4.08773	23.3062	0	0.564119	5.30538	1.99147	2.47901	6.95424	0.350405	1.36609	2.42369	25.6107	0.106455	28.8121	8.04722	0.0522551	0.0897797	2.20478	0.46313	30.9064	3.61937	0.407223	0.656327	2.31508
plasmid	0	32.1448	0	0.328238	16.0196	0	0	5.04231	1.78261	87.5081	66.2104	0	0	11.8659	0	0	66.3287	0	2.26828	0.568194	0	0.355255	271.236	10.8625	0	0	699.186	0	10.3234	0	0.714586	18.6387	0	0.777261	7.51619	3.80173	210.614	45.4564	157.297	10.5728	0	10.9531	0	0.376679	94.5092	3.81206	79.0383	0	22.0251
plasmid	0	11.689	205.656	0.656477	112.98	0	0.459059	6.555	4.01086	107.073	218.249	63.2937	0	9.83175	1.13439	0	83.8282	36.9437	4.53656	1.13639	3.86298	68.5642	392.023	14.8857	0	714.016	1830.47	0	16.8233	26.969	0	24.6172	0	33.8109	128.429	147	212.061	36.3651	107.801	59.9126	0	3.28594	0	39.1746	599.375	273.198	76.7801	12.2215	10.1057
plasmid	0	0	0	0	0	0	0	0	0	0	0	0	0	0	0	0	0	0	0	0	0	0	0	0	0	0	0	0	0	0	0	0	0	0	0	0	0	0	0	0	0	0	0	0	0	0	0	0	0
plasmid	0	2.92226	1.30162	0.656477	65.3429	0.392381	0	5.54654	2.22826	5.69158	25.223	2.3949	31.4075	415.646	1.13439	0	28.5072	1.33854	7.2585	0.284097	0.367903	126.115	46.1744	3.21853	0	68.0769	496.422	0.52537	0.764694	9.70885	0.714586	3.86842	14.7124	6.60672	3.5947	2.11207	51.4964	6.92669	61.2411	9.06241	0	1.09531	0.867686	0.753357	115.566	96.8898	20.7758	1.26429	3.36855
plasmid	0	0	0	0	0	0	0	0	0	0	0	0	0	0	0	0	0	0	0	0	0	0.31346	0	0	0	0	0	0	0	0	0.0350287	0	0	0	0	0	0	0	0	0	0.0625012	0	0	0	0	0	0	0	0
plasmid	0	0.0432606	0	0	0	0	0	0.18463	0	0	0	0	0	0	0	0	0	0	0	0	0	0	0	0	0	0	0	0	0	0	0	0	0.012705	0	0	0	0	0	0	0	0	0	0	0	0.0253723	0	0	0	0
plasmid	3.33913	10.4073	55.2663	0.303537	120.079	1.29626	0.190299	7.56346	10.3739	40.4069	56.2835	14.6081	7.59253	271.69	2.55382	0	54.9217	4.73782	9.51578	0.617838	1.31394	21.739	62.9815	8.51586	4.39525	93.8426	543.783	0.869474	20.1927	8.75805	0.592451	7.38336	41.5914	11.9489	42.7204	28.4537	77.5719	14.1886	49.1099	13.6013	0	2.72431	2.78069	4.01903	120.376	121.578	33.0613	8.1948	14.2714
plasmid	4.99278	18.7859	95.8861	0.328238	176.215	1.9619	1.37718	12.1015	17.3804	50.8685	71.1148	27.0281	9.74717	403.78	5.95555	0	107.255	6.42499	13.6097	0.568194	3.12718	25.5784	101.522	16.8973	4.3026	154.36	908.475	1.05074	33.2642	16.1814	0.357293	14.067	68.1676	17.877	69.6064	40.1294	137.709	26.408	94.3784	19.6352	0.318756	5.47656	2.16921	4.89682	168.452	196.321	53.2944	9.27149	22.8025
plasmid	0	0	0.389049	0	5.99624	0.454145	0.038255	0.0420192	1.18254	0.0988122	0.0307298	0	0	0.374713	0	0	0.851701	0.0234832	0	0	0.0314654	0.161007	0	0.141163	0.0222012	0	4.18421	0.222361	0.0670784	0.184525	0	0.0325624	0	0	0	1.05974	0	0	2.639	0	0	0.486806	0	0	0.0408071	11.8678	0.194129	0	0.0911716
plasmid	0	0	0	0	0	0	0	0	0	0	0	0	0	0	0	0	0	0	0	0	0	0	0	0	0	0	0	0	0	0	0	0	0	0	0	0	0	0	0	0	0	0	0	0	0	0	0	0	0
plasmid	4.60872	5.78029	106.132	0	59.9922	0	0.353123	0.38787	2.74247	35.0251	27.4866	0	6.66473	0	0	0	31.0475	3.91265	7.67726	0.655608	0.566005	24.048	0.940894	0	0	79.4637	374.692	0	0.882339	0	1.3742	8.11556	0	0	85.7197	1.29974	72.1038	12.3215	47.1085	4.26011	0	0	1.3349	4.05654	177.793	80.3953	32.6576	0	0.996613
plasmid	0	0	0.482082	0	3.2542	0.206516	0	0	0.297101	0	0	0	0	0	0	0	0.501777	0	0	0	0	0	0	0	0	0	3.52182	0.233498	0	0	0	0	0	0	0	0.222324	0	0	1.95748	0	0	0	0	0	0	6.1305	0.0831253	0	0
plasmid	0.951005	2.28612	42.6643	0.156304	27.0004	0	0	0.120055	1.16718	13.5514	10.5096	0.651673	2.06289	0.242161	0	0	11.7604	2.10342	3.02437	0.202926	0.131394	8.45845	0.509651	0.287369	0	32.4176	136.064	0	0.18207	0	0.0850698	2.34449	0	0	26.6101	0.20115	32.0303	7.42145	21.4723	2.39746	0	0	0.826367	0.627798	82.4303	35.4733	11.2912	0	0.493561
plasmid	0.0554753	0.0695775	7.89409	0	1.33496	0	0	0.0420192	0.061896	0.088931	0.778488	0.0570214	0.0225629	7.25138	0	0	4.39055	0.230526	0	0	0.0306586	0.335519	0.127413	0	0	0.593694	4.70008	0	0.0637245	0.0449484	0	0.107456	0.190717	0.226701	0.199705	0.176006	0	0.0601275	0.570931	0.0839112	0	0	0.0723072	0.460385	0.720925	0.33532	0	0.140477	0.0647798
plasmid	0	0	0	0	0	0	0	0	0	0	0	0	0	0	0	0	0	0	0	0	0	0	0	0	0	0	0	0	0	0	0	0	0	0	0	0	0	0	0	0	0	0	0	0	0	0	0.014173	0	0
plasmid	0	0	0	0	0	0	0	0	0	0	0	0	0	0	0	0	0	0	0	0	0	0	0	0	0	0	0	0	0	0	0	0	0	0	0	0	0	0	0	0	0	0	0	0	0	0	0	0	0
plasmid	0	0	0	0	0	0	0	0	0	0	0	0	0	0	0	0	0	0	0	0	0	0	0	0	0	0	0.358557	0	0	0	0	0	0	0	0	0	0	0	0	0	0	0	0	0	0	0	0	0	0
plasmid	0	0	0	0	0	0	0	0	0	0	0	0	0	0	0	0	0	0	0	0	0	0	0	0	0	0	0	0	0	0	0	0.0837319	0	0	0	0	0	0	0	0	0	0	0	0	0	0.0756361	0	0	0
plasmid	0	0	0	0	0	0	0	0	0	0	0	0	0	1.50678	0	0	0	0	0	0	0	0	0	0.447018	0	0	0	0	0	0	0	0	42.5026	0.863624	0	0	0	0	0	0.559408	0	0	0	0	0	0	0	0	0
plasmid	79.8844	11.2716	2.60324	1.31295	82.6272	0	1.37718	6.555	15.1521	392.364	89.6818	0.342128	0	817.052	0	0	64.3529	0	5.44387	2.27278	0.183952	66.7879	0.30579	16.495	0	5.14535	716.898	0	16.8233	0	0	0.703348	17.6549	0	295.419	255.138	0	2.16459	0	24.6699	0	0	0	135.228	0	0.953015	0	0	3.62767
plasmid	0	0	0	0	0	0	0	0	0	0	0	0	0	0	0	0	0	0	0	0	0	0	0	0	0	0	0	0	0	0	0	0	0	0	0	0	0	0	0	0	0	0	0	0	0	0	0	0	0
plasmid	0	0	0	0	0	0	0	0	0	0	0	0	0	0	0	0	0	0	0	0	0	0.00438046	0	0	0	0	0	0	0	0	0	0	0	0	0	0	0	0	0	0	0	0	0	0	0	0	0	0	0
plasmid	0	0	0	0	0	0	0	0	0	0	0	0	0	0	0	0.0886956	0	0	0	0.0473495	0	0	0	0	0	0	0	0	0	0	0	0	0	0	0	0	0	0	0	0	0	0	0	0	0	0	0	0	0
plasmid	0	0	0	0	0	0	0	0	0	0	0	0	0	0	0	0	0	0	0	0	0	0	0	0	0	0	0	0	0	0	0	0	0	0	0	0	0	0	0	0	0	0	0	0	0	0	0	0	0
plasmid	0	0	0	0	0	0	0	0	0.117277	0	0	0	0	0.0325986	1.48831	0	0	0	0	0	0	0	0	0	0	0	0	0	0	0	0	0	0	0	0	0	0	0	0	0	0	0	0	0	0	0	0	0	0
plasmid	0	0	0	0	3.7941	0	0	0	0	0	29.7772	0	0	0	0	0	0	0	0	0	0	0	1.83474	0	0	0.791592	903.348	0	0	0	0	0	25.5016	0	0	0	0	0	0	0	0	5.47656	0	0	0	0	0	0	0
plasmid	0	0	0	0	0	0	0	0	0	0	0	0	0	0	0	0	0	0	0	0	0	0	0	0	0	0	0	0	0	0	0	0	0	0	0	0	0	0	0	0	0	0	0	0	0	0	0	0	0
plasmid	0	0	0	0	0	0	0	0	0	0	0	0	0	0	0	0	0	0	0	0	0	0	0	0	0	0	0	0	0	0	0	0	0	0	0	0	0	0	0	0	0	0	0	0	0	0	0	0	0
plasmid	0.0308196	0	0	0	0	0	0	0	0	0.0658748	0	0	0.079312	0	0	0.498599	0	0.00408091	0	0.235313	0	0	0	0.074503	0	0.00603348	0	0.16451	0	0.14892	0	0	0.0544905	0	0	0	0	0	0	0	0.264557	0.200992	0	0	0	0.00484255	0.0479438	0.0936514	0.0863731
plasmid	1.68928	4.36821	23.3266	0.357854	43.9969	0.0999801	0.23394	2.55907	2.69364	16.7223	23.059	6.85257	3.13505	122.238	1.155	0.0198861	27.3018	1.83951	4.17652	0.277689	0.527881	7.97172	21.6008	2.22333	1.82473	46.7317	236.241	0	8.48063	4.49258	0.258194	3.07752	19.8194	4.65902	17.5517	4.49588	35.9602	6.89884	21.7194	4.9148	0	1.72487	1.04927	2.04231	37.5998	43.5451	15.1398	2.718	5.75171
plasmid	0	0	0	0	0.0752798	0	0	0	0	0	0	0	0	0	0	0	0	0	0	0	0	0	0	0	0	0	0	0	0	0	0	0	0	0	0	0.0754312	0	0	0.0749035	0	0	0	0	0	0	0	0	0	0
plasmid	0	0	0	0	0	0	0	0	0	0	0	0	0	0	0	0	0	0	0	0	0	0	0	0	0	0	0	0	0	0	0	0	0	0	0	0	0	0	0	0	0	0	0	0	0	0	0	0	0
plasmid	0.394166	0	0.228355	0	1.38673	0	0	0.0663462	0.645022	0	0	0.270101	0	0.535304	0	0	0.408519	0	0	0	0	0	0	0	0	0.312471	0.30666	0	0.0503088	0	0	0.0925458	0	1.89202	0	0	0.1142	0	0	0.132491	0	0	0	0.099126	0	0	0	0	0
plasmid	0	0	0	0	0	0	0	0	0	0	0	0	0	0	0	0	0	0	0	0	0	0	0	0	0	0	0	0	0	0	0	0	0	0	0	0	0	0	0	0	0	0	0	0	0	0	0	0	0
plasmid	0	0	0	0	0	0	0	0	0	0.0846962	0	0	0	0	0	0.36423	0	0	0	0.0676421	0	0	0	0	0	0	0	0.041696	0	0.0856159	0	0	0	0	0	0	0	0	0	0	0.303577	0.173859	0	0	0	0	0.1547	0	0
plasmid	0.554753	2.23381	10.5804	0.20155	19.7471	0.0344194	0.0402684	1.28269	1.68097	7.11448	10.0179	3.15118	1.47253	48.5045	0.398031	0	12.627	0.82191	2.26828	0.124604	0.242042	0.716742	12.1511	1.79983	0.976853	20.4842	62.3952	0	3.85701	1.93988	0.125366	1.66582	9.16301	2.4886	1.23263	4.2612	17.0792	3.11397	11.2224	2.38484	0	0.864721	0.608902	0.726924	7.64596	19.7569	7.96326	1.40477	2.43209
plasmid	0	0	1.61441	0	5.09802	0	0	0.351789	0	0	0.0814696	0.0795647	0	0	0.0659529	0	0	0	1.05501	0	0	0	1.20894	1.40343	0	0	4.11923	0	0.0889179	0	0	0	0.34215	1.08455	0	0	0	0	0	0.117085	0	0	0	0.0875997	0	0	0	0.294022	0
plasmid	0	0	1.26547	0	10.7148	0.653968	0	0.210096	2.78532	0	0	0	0	0.847564	0.118166	0	2.58729	0	0	0	0	1.18418	0	0.670527	0	0	8.35139	1.53233	0.159311	0.449484	0	0	0	0	0	3.34412	0	0	8.21441	0	0	0	0	0	0	24.7519	0.188187	0	0.107966
plasmid	0	0	0	0	0	0	0	0	0	0	0	0	0	0	0	0	0	0	0	0	0	0	0	0	0	0	0	0	0	0	0	0	0	0	0	0	0	0	0	0	0	0	0	0	0	0	0	0	0
plasmid	0	0	0	0	0	0	0	0	0	0	0	0	0	0.145113	0	0	0	0	0	0	0	0	0	1.31881	0	0	0	0	0	0	0	0	49.3387	0.0121447	0	0	0	0	0	0.0433972	0	0	0	0	0	0	0	0	0
plasmid	0	0.0869719	0	0	0	0	0	0	0	0	0	0	0	0	0	0	0	0	0	0	0	0	0	0	0	0	0	0	0	0	0	0	0	0	0	0	0	0	0	0	0	0	0	0	0	0	0	0	0
plasmid	0	0	0	0	0	0	0	0	0	0	0	0	0	0	0	0	0	0	0	0	0	0	0	0	0	0	0	0	0	0	0	0	0	0	0	0	0	0	0	0	0	0	0	0	0	0	0	0	0
plasmid	1.69689	7.03961	36.3263	0.0643605	74.7248	0.153875	0.180023	3.55928	5.85463	22.3897	34.8259	9.25759	3.82242	172.571	1.72383	0	33.9253	8.39868	4.71447	0.334232	1.046	13.5136	47.9671	3.54985	1.98505	57.8173	281.137	0	13.0448	4.54772	0.490402	4.27525	26.6362	7.4678	21.5938	16.9794	43.9631	9.76188	29.2799	11.7476	0.0625012	1.50337	3.48776	3.9145	67.7878	52.7584	15.3206	5.12328	7.06227
plasmid	0	0	0	0	0	0	0	0	0	0	0	0	0	0	0	0	0	0	0	0	0	0	0	0	0	0	0	0	0	0	0	0	0	0	0	0	0	0	0	0	0	0	0	0	0	0	0	0	0
plasmid	0	0	0	0	0	0	0	0	0	0	0	0	0	0	0	0	0	0	0	0	0	0	0	0	0	0	0	0	0	0	0	0	0	0	0	0	0	0	0	0	0	0	0	0	0	0	0	0	0
plasmid	0	0	0.433874	0	0	0	0	8.06769	0	0	0.350319	0	0	16.9513	1.70158	0	0	0	0	0	0	0	0	0	0	17.0192	0	0	0	0	0	13.3636	39.2332	0.388631	0	2.53449	0	0	0.838919	0	0	0	0	1.13004	0	0.635343	0	0	14.7698
plasmid	0	0	0	0	0	0	0	0	0	0	0.269841	0	0	3.90949	0	0	0	0	0	0	0	0	0	0	0	0	0	0	0	0	0	10.1574	0	0	0	0	0	0	0	0	0	0	0	0	0	0	0	0	3.78408
plasmid	0	0	0	0	0	0	0	0	0	0	1.79052	0	0	0	0	0	0	0	0	0	0	0	0	0	0	0	0	0	0	0	0	0	0	0	0	0	0	0	0	0	0	2.9603	0	0	0	0	0	0	0
plasmid	0	0	0	0	0	0	0	0	0	0	0	0	0	0	0	0	0	0	0	0	0	0	0	0	0	0	0	0	0	0	0	0	0	0	0	0	0	0	0	0	0	0	0	0	0	0	0	0	0
plasmid	0	0	0	0	0	0	0	0	0	0	0	0	0	0	0	0	0	0	0	0	0	0	0	0	0	0	0	0	0	0	0	0	0	0	0	0	0	0	0	0	0	0	0	0	0	0	0	0	0
plasmid	0	0	0	0	0	0	0	0	0	0	0	0	0	0	0	0	0	0	0	0	0	0	0	0	0	0	0	0	0	0	0	0	0	0	0	0	0	0	0	0	0	0	0	0	0	0	0	0	0
plasmid	0	0	0	0	0	0	0	0	0	0	0	0	0	0	0	0	0	0	0	0	0	0	0	0	0	0	0	0	0	0	0	0	0	0	0	0	0	0	0	0	0	0	0	0	0	0	0	0	0
plasmid	0	0	0	0	0	0	0	0	0	0	0	0	0	0	0	0	0	0	0	0	0	0	0	0	0	0	0	0	0	0	0	0	0	0	0	0	0	0	0	0	0	0	0	0	0	0	0	0	0
plasmid	0	0	0	0	0	0	0	0	0	0	0	0	0	0	0	0	0	0	0	0	0	0	0	0	0	0	0	0	0	0	0	0	0	0	0	0	0	0	0	0	0	0	0	0	0	0	0	0	0
plasmid	0	0	0	0	0	0	0	0	0	0	0	0	0	0	0	0	0	0	0	0	0	0	0	0	0	0	0	0	0	0	0	0	0	0	0	0	0	0	0	0	0	0	0	0	0	0	0	0	0
plasmid	0	0	0	0	0	0	0	0	0	0	0	0	0	0	0	0	2.8225	0	0	0	0	0	0	0	0	0	0	0	0	0	0	0	0	0	0	0	0	0	0	0	0	0	0	0	0	0	1.80659	0	0
plasmid	0	0	0	0	0	0	0	0	0	0	0	0	0	0	0	0	0	0	0	0	0	0	0	0	0	0	0	0	0	0	0	0	0	0	0	0	0	0	0	0	0	0	0	0	0	0	0	0	0
plasmid	0	0	0	0	0	0	0	0	0	0	0	0	0	0	0	0	0	0	0	0	0	0	0	0	0	0	0	0	0	0	0	0	0	0	0	0	0	0	0	0	0	0	0	0	0	0	0	0	0
plasmid	0	0	0	0	0	0	0	0	0	0	0	0	0	0	0	0	0	0	0	0	0	0	0	0	0	0.164915	0	0	0	0	0	0	0	0	0	0	0	0	0	0	0	0	0	0	0	0	0	0	0.0616951
plasmid	0	0	0	0	0	0	0	0	0	0	0	0	0	0	0	0	0	0	0	0	0	0	0	0	0	0	0	0	0	0	0	0	0	0	0	0	0	0	0	0	0	0	0	0	0	0	0	0	0
plasmid	0	0	0	0	0	0	0	0	0	0	0	0	0	0	0	0	0	0	0	0	0	0	0	0	0	0	0	0	0	0	0	0	0	0	0	0	0	0	0	0	0	0	0	0	0	0	0	0	0
plasmid	0	0	0	0	0.216188	0	0	0	0	0	0	0	0	0	0	0	0	0	0	0	0	0	0	0	0	0	0	0	0.0980377	0	0	0	0	0	0	0	0	0	0	0	0.0817324	0	0	0	13.435	0	0	0	0
plasmid	0	0	0	0	0	0	0	0	0	0	0	0	0	0	0	0	0	0	0	0	0	0	0	0	0	0	0	0	0	0	0	0	0	0	0	0	0	0	0	0	0	0	0	0	0	0	0	0	0
plasmid	0	0	0	0	0	0	0	0	0	0	0	0	0	0	0	0	0	0	0	0	0	0	0	0	0	0	0	0	0	0	0	0	0.188621	0	0	0	0	0	0	0	0	0	0	0	0	0	0	0	0
plasmid	0	0	0	0	0	0	0	0	0	0	0	0	0	0	0	0.159089	0	0	0	0	0	0	0	0	0	0	0	0	0	0	0	0	0	0	0	0	0	0	0	0	0.0252981	0	0	0	0	0	0	0	0
plasmid	0	0	0	0	0	0	0	0	0.156369	0	0	0	0	0	0.708993	0	0	0	0	0	0	0	0	0	0	0	0	0	0	0	0	0	0	0	0	0	0	0	0	0	0	0	0	0	0	0	0	0	0
plasmid	0	0	0	0	0	0	0	0	0	0	0	0	0	0	0	0	0	0	0	0	0	0	0	0	0	0	0	0	0	0	0	0	0	0	0	0	0	0	0	0	0	0	0	0	0	0	0	0	7.25534
plasmid	0	0	0	0	0	0	0	0	0	0	0	0	0	0	0	0	0	0	0	0	0	0	0	0	0	0	0	0	0	0	0	0	0	0	0	0	0	0	0	0	0	0	0	0	0	0	0	0.842863	0
plasmid	0	38.4068	165.74	1.31295	88.5291	0	0.918119	10.5888	6.23912	223.395	167.803	45.1609	0	23.0537	0	0	62.3772	4.81874	2.72194	1.98868	4.04694	57.196	508.224	10.4602	0	569.155	1309.81	0	21.0291	14.5633	1.42917	28.1339	0.490415	37.3085	112.089	92.9312	168.954	34.6334	145.972	21.1456	0	6.57188	0.433843	16.5739	18.1184	227.77	66.8439	9.69292	21.766
plasmid	0	0	0	0	0	0	0	0	0	0	0	0	0	0	0	0	0	0	0	0	0	0	0	0	0	0	0	0	0	0	0	0	0	0	0	0	0	0	0	0	0	0	0	0	2.90184	0	0	0	0
plasmid	0	0	0	0	0	0	0	0	0	0	0	0	0	0	0	0	0	0	0	0	0	0	0	0	0	0	0	0	0	0	0	0	0	0	0	0	0	0	0	0	0	0	0	0	0	0	0	0	0
plasmid	0	0	0	0	0	0	0	0	0	0.0282321	0	0	0	0	0	0	0	0	0	0	0	0	0	0	0	0	0	0	0	0	0	0	0	0	0	0	0	0	0	0	0	0	0	0	0	0	0	0	0
plasmid	0	0	0	0	0	0	0	0	0	0	0	0	0	0.339026	0	0	0	0	0	0	0	0	0	0	0	0	0	0	0	0	0	0	0	0	0	0	0	0	0	0	0	0	0	0	0	0	0	0	0
plasmid	0	0	0	0	0	0	0	0	0.445651	0	0	0	0	0	0	0	30.7652	0	0	0	0	0	0	10.0579	0	0	0	0	0	0	0	0	0	0	0	0	0	0	0	0	0	0	0	0	0	0	0	0	0
plasmid	0	0	0	0	0.421567	0	0.459059	0	0	3.55724	26.9746	0	0	5.76344	0	0	2.258	0	0	0	0	0.71051	0	0.804632	0	2.37478	0	0	0	0	0	1.4067	0	0	0	10.138	0	0.432918	27.2649	0	0	1.09531	0	0	0	63.5343	2.25824	0	1.03648
plasmid	0	0	0	0	0	0	0	0	0	0	0	0	0	0	0	0	0	0	0	0	0	0	0	0	0	0	0	0	0	0	0	0	0	0	0	0	0	0	0	0	0	0	0	0	0	0	0	0	0
plasmid	0	0	0	0	0	0	0	0	0	0	0	0	0	0	0	0	0	0	0	0.0728454	0	0	0	0	0	0	0	0	0	0	0	0	0	0	0	0	0	0	0	0	0	0	0	0	0	0	0	0	0
plasmid	0	0	0	0	0	0	0	0	0.445651	0	0	0	0	0	0	0	0	0	0	0	0	0	0	0	0	0	0	0	0	0	0	0	0	0	0	0	0	0	0	0	0	0	0	0	0	0	0	0	0
plasmid	0	0	0	0	0	0	0	0	0.342809	0	0	0	0	0	0	0	0	0	0	0	0	0.136637	0	0	0	0	0	0	0	0	0	0	0	0	0	0.324934	0	0	0	0	0	0	0	0	0	0	0	0	0
plasmid	0	0	0	0	0	0	0	0	0	0	0	0	0	0	0	0	0	0	0	0.852291	0	0	0	0	0	0	0	0	0	0	0	0	0	0	0	0	0	0	0	0	0	0	0	0	0	0	0	0	0
plasmid	0	0	0	0	0	0	0	0	0	0	0	0	0	0	0	0	0	0	0	0	0	0	0	0	0	0	0	0	0	0	0	0	0.163472	0	0	0	0	0	0	0	0	0	0	0	0	0	0	0	0
plasmid	0	0	0	0	0	0	0	0	0	0	0	0	0	0	0	0	0	0	0	0	0	0	0	0	0	0	0	0	0	0	0	0	0	0	0	0	0	0	0	0	0	0	0	0	0	0	0	0	0
plasmid	0	0	0	0	0	0	0	0	0	0	0	0	0	0	0	0	0	0	0	0	0	0	0	0	0	0	0	0	0	0	0	0	0	0	0	0	0	0	0	0	0	0	0	0	0	0	0	0	0
plasmid	0	0	0	0	0	0	0	0	0	0	0	0	0	0	0	0	0	0	0	0	0	0	0	0	0	0	0	0	0	0	0	0	0	0	0	0	0	0	0	0	0	0	0	0	0	0	0	0	0
plasmid	0	0	0	0	0	0	0	0	0	0	0	0	0	0	0	0	0	0	0	0	0	0	0	0	0	0	0	0	0	0	0	0	0	0	0	0	0	0	0	0	0	0	0	0	0	0	0	0	0
plasmid	0	0	0	0	0	0	0	0	0	0	0	0	0	0	0	0	0	0	0	0	0	0	0	0	0	0	0	0	0	0	0	0	0	0	0	0	0	0	0	0	0	0	0	0	0	0	0	0	0
plasmid	0	0	0	0	0	0	0	0	0	0	0	0	0	0	0	0	0	0	0	0	0	0	0	0	0	0	0	0	0	0	0	0	0	0	0	0	0	0	0	0	0	0	0	0	0	0	0	0	0
plasmid	0	0	0	0	0	0	0	0	0	0	0	0	0	0	0	0	0	0	0	0	0	0	0	0	0	0	0	0	0	0	0	0	0	0	0	0	0	0	0	0	0	0	0	0	0	0	0	0	0
plasmid	0	0	0	0	0	0	0	0	0	0	0	0	0	0	0	0	0	0	0	0	0	0	0	0	0	0	0	0	0	0	0	0	0	0	0	0	0	0	0	0	0	0	0	0	0	0	0	0	0
plasmid	0	0	0	0	0	0	0	0	0	0	0	0	0	0	0	0	0	0	0	0	0	0	0	0	0	0	0	0	0	0	0	0	0	0	0	0	0	0	0	0	0	0	0	0	0	0	0	0	0
plasmid	0	0	0	0	0.200746	0	0	0	0	0	0	0	0	0	0	0	0	0	0	0	0	0	0	0	0	0	0	0	0	0	0	0	0	0	0	0	0	0	0	0	0	0	0	0	0	0	0	0	0
plasmid	0	0	0	0	0	0	0	0	0	0	0	0	0	0	0	0	0	0	0	0	0	0	0	0	0	0	0	0	0	0	0	0	0	0	0	0	0	0	0	0	0	0	0	0	0	0	0	0	0
plasmid	0	0	0	0	0	0	0	0	0	0	0	0	0	0	0	0	0.217115	0	0	0	0	0	0	0	0	0	0	0	0	0	0	0	0	0	0	0	0	0	0	0	0	0	0	0	0	0	0	0	0
plasmid	0	0	0.433874	0	0	0	0	0	0	0	12.2612	0	0	1.01708	0.283597	0	0	0	0	0	0	0	0.611581	0	0	0	0	0	0.764694	0	0	0	0.490415	0	0	0	0.289306	0	0	0	0	0	0	0	40.1542	0	0	0	0
plasmid	0	0	0	0	0	0	0	0	0	0	0	0	0	0	0	0	0	0	0	0	0	0	0	0	0	0	0	0	0	0	0	0	0	0	0	0	0	0	0	0	0	0	0	0	0	0	0	0	0
plasmid	0	0	0	0	0	0	0	0	0	0	0	0	0	0	0	0	0	0	0	0	0	0	0	0	0	0	0	0	0	0	0	0	0	0	0	0	0	0	0	0	0	0	0	0	0	0	0	0	0
plasmid	0	0	0	0	0	0	0	0	0	0	0	0	0	0	0	0	0	0	0	0	0	0	0	0	0	0	0	0	0	0	0	0	0	0	0	0	0	0	0	0	0	0	0	0	0	0	0	0	0
plasmid	0	0	0	0	0	0	0	0	0	0	0	0	0	0	0	0	0	0	0	0	0	0	0	0	0	0	0	0	0	0	0	0	0	0	0	0	0	0	0	0	0	0	0	0	0	0	0	0	0.986201
plasmid	0	45.9212	125.823	0.656477	27.8234	1.56952	0.459059	5.54654	2.22826	85.018	104.746	7.1847	0	491.926	0.283597	0	80.1589	8.29895	3.62925	0.852291	2.57532	46.5384	128.126	11.6672	0	191.961	1379.73	0	12.6175	20.4965	2.14376	18.6387	31.877	36.1426	18.6271	4.64656	206.564	32.0359	150.586	33.7323	0	1.09531	5.20611	2.26007	195.874	277.963	79.0383	22.3359	12.4377
plasmid	0	0	0	0	7.16664	0	0	0	0	0	53.9492	0	0	0	0	0	0	0	0	0	0	0	5.19844	0	0	1.97898	1361.08	0	0	0	0	0	39.7236	0	0	0	0.289306	0	0	0	0	9.85782	0	0	0	0	0	0	0
plasmid	0	0	1.335	0.757473	0	0	0	0	0.342809	0.273634	0	0	0	2.60789	0	0	0	0	0.348966	0	0	0	1.17612	0	0	0	0	0	2.64702	0	0	0	0	0	0	0	0	0	0	1.54913	0	0	0	0	0.376681	0	0	0	4.18577
plasmid	0	0	0	0	0	0	0	0	0	1.4229	0	0	0	0	0	0	0	0	0	0	0	0	0	0	0	0	0	0	0	0	0	0	0	0	0	0	0	0	0	8.05547	0	0	0	0	0	0	0	0	0
plasmid	0	0	0	0	0	0	0	0	0	0	0	0	0	0.339026	0	0	0	0	0	0	0	0	0	0	0	0	0	0	0	0	0	0	5.39456	0	0	0	0	0	0	0.503467	0	0	0	0	0	0	0	0	0
plasmid	0	4.59212	0	0	0	0.392381	0	0	0	0	13.3121	0.684257	1.08302	2.03415	0	0	4.79825	2.94479	1.36097	0	0	1.77627	0.30579	0.804632	0	0	13.5176	0	0	0.53938	0	0	0	0	0.326791	0	17.9369	0	0	0	0	0	0	0	23.5049	1.27069	0	0	1.03648
plasmid	0	0	0	0	0	0	0	0	0	0	0.0583866	0	0	0.49192	0	0	0	0	0	0	0	0	0	7.76233	0	0.0388035	0	0	0	0	0	0	102.426	0.157484	0	0.0414132	0	0	0.141938	0.226306	0	0	0	0	0	0	0	0	0
plasmid	0	0	0	0	0	0	0	0	0	0	0	0	0	0	0	0	0	0	0	0	0	0	0	8.66527	0	0.304459	0	0	0	0	0	0	0.377242	0	0	0	0	0	0	0	0	0	0	0	0	0	0	0	0
plasmid	0	0	0	0	25.294	0	0	0	0.891303	0	2.10192	0	0	0.678051	0	0	0	0	0	0	0	0	0	0	0	3.16637	584.519	0	0	0	0	0	0	0.777261	0	0.422415	0	0	0	0	0	0	0	0	0	0	0	2.95002	1.55472
plasmid	0	0	0	0	0	0	0	0	0	0	0	0	0	0	0	0	0	0	0	0	0	0	0	0	0	0.114724	0	0	0	0.0781711	0	0	0.0710746	0	0	0	0	0	0	0	0	0	0	0	0	0	0	0.122154	0
plasmid	0	0	0	0	0	0	0	0	0	0	0	0	0	0	0	0	0	0	0	0	0	0	0	0	0	0	0	0	0	0	0	0	0	0	0	0	0.222543	0	0	0	0	0	0	0	0	0	0	0	0.199323
plasmid	0	0	0	0.328238	0.421567	0	0	0	0	0	0	0	0	0	0	0	1.6935	0	0	0	0	0	0	0	0	0.791592	0	0	1.52939	0	0	0	0	0	0	0.422415	0	0	0	0	0	0	0	0	0	14.9306	0	0	0
plasmid	0	0.189757	0	0	3.96018	0	0	0.229196	0.135046	0	0.583866	0	0	0.359573	0	0	7.39837	0	0.343679	0.301315	0	0.0538265	75.243	2.01158	0	0	0	0	0	4.33139	0	0.692691	0	0	0	0.320011	0	0	0	0	0	0	0	0	0	0	0	0	1.17782
plasmid	0	0	0	0	0	0	0	0	0	0	0	0	0	1.3561	0	0	0	0	0	0	0	0	0	0	0	1.97898	0	0	0	0	0	0	0	0	0	0.422415	0	0	0	0	0	0	0	0	0	0	0	0	0
plasmid	0	0	0	0	0	0	0	0	0	0	0	0	0	0	0	0	1.03044	0	0	0	0	0	0	0.127719	0	0	0	0	0	0	0	0	0	0	0	0	0	0	0	0	0	0	0	0	0	0	0	0	0
plasmid	0	0	0.152236	0	0	0	0	0	0	0	0	0	0	0.0594782	0	0	0.0495175	0	0	0	0	0	0	0	0	0	0	0	0	0	0	0	0	0	0	0	0	0	0	0	0	0	0	0	0	0.61305	0.475419	0	0
plasmid	0	0	0	0	0	0	0	0	0	0	61.3059	2.05277	0	0	0	0	0	0	0	0	0	0	0	0	0	0	0	0	0	0	0	0	0	0	0	0.422415	0	0	0	0	0	0	0	0	0	0	0	0	0
plasmid	0	0	0	0	0.18329	0	0	0	0	0	0	0	0	0	0	0	0	0	0	0	0	0	0	0	0	0	0	0	0	0	0	0	0	0	0	0	0	0	0	0	0	0	0	0	0	0	0	0.0305385	0.132882
plasmid	0	0	0	0	0	0	0	0	0	0	0	0	0	0	0	0.0208788	0	0.0193059	0	0.0168437	0	0	0	0	0	0	0	0.0189436	0	0	0	0	0	0	0	0	0	0	0	0	0.00629953	0	0	0	0	0.00627809	0.0287086	0	0
plasmid	0	0	0	0	0	0	0	0	0	0	0	0	0	0	0	0	0	0	0	0	0	0	0	0	0	0	0	0	0	0	0	0	0	0	0	0	0	0	0	0	0	0	0	0	0	0	0	0	0
plasmid	0	0	0	0	0	0	0	0	0	0	0	0	0	0	0	0	0	0	0	0	0	0	0	0	0	0	0	0	0	0	0	0	0	0	0	0	0	0	0	0	0	0	0	0	0	0	0	0	0
plasmid	0	0	0	0	0	0	0	0	0	0	0	0	0	0	0	0	0	0	0	0	0	0	0	0	0	0	0	0	0	0	0	0	0	0	0	0	0	0	0	0	0	0	0	0	0	0	0	0	0
plasmid	0	0	0	0	0	0	0	0	0	0	0	0	0	0	0	0	0	0	0	0	0	0	0	0	0	0	0	0	0	0	0	0	0	0	0	0	0	0	0	0	0	0	0	0	0	0	0	0	0
plasmid	0	0	0	0	0	0	0	1.00846	0	0	0	0	0	0	0	0	0	0	0	0	0	0	0	0	0	0	0	0	0	0	0	0	0	0	0	0	0	0	0	0	0	0	0	0	0	0	0	0	0
plasmid	0	0	0	0	0	0	0	0	0	0	0	0	0	0	0	0	0	0	0	0	0	0	0	0	0	0	0	0	0	0	0	0	0	0	0	0	0	0	0	0	0	0	0	0	0	0	0	0	0
plasmid	0	0	0	0	0	0	0	0	0	0	0	0	0	0	0	0	0	0	0	0	0	0	0	0	0	0	0	0	0	0	0	0	0	0	0	0	0	0	0	0	0	0	0	0	0	0	0	0	0
plasmid	0	0	0	0	0	0	0	0	0	0	0	0	0	0	0	0	0	0	0	0	0	0	0	0	0	0	0	0	0	0	0	0	0	0	0	0	0	0	0	0	0	0	0	0	0	0	0	0	0
plasmid	0	0	0	0	0	0	0	0	0	0	0	0	0	0	0	0	0	0	0	0	0	0	0	0	0	0	0	0	0	0	0	0	0	0	0	0	0	0	0	0	0	0	0	0	0	0	0	0	0
plasmid	2.66281	0	0.433874	0	8.43134	0	0.459059	0	0.891303	3.91296	68.6626	2.05277	0	0.339026	0	0	0	0	0.453656	0	0	1.06576	0	2.01158	0	3.56217	109.539	0	2.29408	0	0	0	0	0	0	52.8018	0	0	0	1.00693	0	0	0	0.753357	23.9946	0.953015	28.0022	0	0
plasmid	0	0	0	0	0	0	0	0	0	0	0	0	0	0	0	0	0	0	0	0	0	0	0	0	0	0	0	0	0	0	0	0	0	0	0	0	0	0	0	0	0	0	0	0	0	0	0	0	0
plasmid	0	0	0	0	0	0	0	0	0	0	0	0	0	0	0	0	0	0	0	0	0	0	0	0	0	0	0	0	0	0	0	0	0	0	0	0	0	0	0	0	0	0	0	0	0	0	0	0	0
plasmid	0	0	0	0	0	0	0	0	0.445651	0	0	0	0	0	0	0	0	0	0	0	0	0	0	0	0	0	0	0	0	0	0	0	0	0	0	0	0	0	0	0	0	0	0	0	0	0	0	0	0
plasmid	0	0	0	0	0	0	0	0	0	0	0	0	0	0	0	0	0	0	0	0	0	0	0	0	0	0	0	0	0	0	0	0	0	0	0	0	0	0	0	0	0	0	0	0	0	0	0	0	0
plasmid	0	0	0	0	0	0	0	0	0	0	0	0	0	0	0	0	0	0	0	0	0	0	0	0	0	0	0	0	0	0	0	0	0	0	0	0	0	0	0	0	0	0	0	0	0	0	0	0	0
plasmid	0	0	0	0	0	0	0	0	0	0	0	0	0	0	0	0	0	0	0	0	0	0	0	4.82779	0	0	0	0	0	0	0	0	0	0	0	0	0	0	0	0	0	0	0	0	0	0	0	0.421431	0
plasmid	0	0	0	0	0	0	0	0	0.0337615	0	0	0	0	0	0	0	6.74192	0	0	0	0	0	0	2.68515	0	0	0	0	0	0	0	0	0	0	0	0	0	0	0	0	0	0	0	0	0	0	0	0	0
plasmid	0	0	0	0	0	0	0	0	0	0	0	0	0	0	0	0	0	0	0	0	0	0	0	0	0	0	0	0	0	0	0	0	0	0	0	0	0	0	0	0	0	0	0	0	0	0	0	0	0
plasmid	0	0	0	0	0	0	0	0	0	0	0	0	0	0	0	0	0	0	0	0	0	0	0	0	0	0	0	0	0	0	0	0	0	0	0	0	0	0	0	0	0	0	0	0	0	0	0	0	0
plasmid	0	0	0	0	0	0	0	0	0	0	0	0	0	0	0	0	0	0	0	0	0	0	0	0	0	0	0	0	0	0	0	0	0	0	0	0	0	0	0	0	0	0	0	0	0	0	0	0	0
plasmid	0	0	0.11125	0.12157	0	0	0	0	0	0	0	0	0	0.75339	0	0	0.104537	0	0	0	0	0	0.396395	0	0	0.586365	0	0	0.70805	0	0	0.0651248	0	0	0	0	0	0	0	0.279704	0	0	0	0	0	0	0	0	1.10366
plasmid	0	0.83493	13.0162	0	0.421567	0.392381	0	0	0	0	3.85351	0	0	0	0	0	7.05624	0	0	0.284097	0	4.26306	5.19844	3.21853	0	61.7442	172.466	0	0	0	0	0	0	5.44083	2.94112	0	0	0	0	0.503467	0	0	0	0	0	109.597	16.2593	2.52859	0
plasmid	0	0	0	0	0	0	0	0	1.33695	0.355724	0	0	0	5.76344	0	0	4.23375	0	0	0	0	0.355255	1.22316	0	0	0	0	0	0.382347	0	0	0	0	0	0	10.138	0	0	21.8119	0	0	1.09531	0	0	0	69.5701	0.903295	0	0.777358
plasmid	0	0	0	0	0	0	0	0	0	0.0348749	0	0	0	0	0	0	0	0	0	0	0	0.0296046	0	0.268211	0	0.395796	0	0	0	0	0	0.146531	0	0	0	15.3312	0	0	0	0	0	0.19866	0	0	0	0	0.225824	0	0
plasmid	0	0	0	0	0	0	0	0	0	0	0	0	0	0	0	0	0	0	0	0	0	0	0	0	0	0	0	0	0	0	0	0	0	0	0	0	0	0	0	0	0	0	0	0	0	0	0	0	0
plasmid	0	0	0	0	0	0	0	0	0	0	0.0129588	0	0	0	0	0.00617917	0	0	0	0.0175152	0	0	0	0	0.00624153	0	0	0.00323903	0	0.0465556	0	0	0	0	0	0	0	0.00533808	0	0	0	0	0	0	0	0	0	0	0
plasmid	0	0	0	0	0	0	0	0	0	0	0	0	0	0	0	0	0	0	0	0	0	0	0	0	0	0	0	0	0	0	0	0	0	0	0	0	0	0	0	0	0	0	0	0	0	0	0	0	0
plasmid	0	0	0	0	0	0	0	0	0	0	0	0	0	0	0	0	0	0	0	0	0	0	0	0	0	0	0.358557	0	0	0	0	0	0	0	0	0	0	0	0	0	0	0	0	0	0	0	0	0	0
plasmid	0	0	0.654254	0	3.57997	0.108995	0.0364333	0.0400183	0.707383	0.0564641	0	0	0	0.269068	0	0	0.358412	0.06374	0	0	0.043798	0.0563897	0	0	0	0	3.6994	0.187632	0	0.0856159	0	0	0	0	0	0.502875	0	0	1.7311	0	0	0	0	0	0	8.87463	0.179225	0	0
plasmid	0.332852	83.493	131.464	1.31295	65.7645	5.88571	0	10.5888	20.5	2.13434	67.2613	16.08	9.74717	359.028	4.25396	0	134.633	3.74791	5.89753	0	4.78274	12.7892	112.837	22.932	15.1856	167.026	406.926	0.262685	54.6756	9.70885	0	15.8253	68.6581	3.88631	266.661	38.4397	0	0.865836	3.77514	19.6352	0	0	0.433843	7.1569	185.101	304.012	0	14.3287	18.6566
plasmid	0	0	0	0	0	0	0	0	0	0	0	0	0	0	0	0	0	0	0	0	0	0	0	0	0	0	0	0	0	0	0	0	0	0	0	0	0	0	0	0	0	0	0	0	0	0	0	0	0
plasmid	0	0	0	0	0	0	0	0	0	0	0	0	0	0	0	0	0	0	0	0	0	0	0	0	0	0	0	0	0	0	0	0	0	0	0	0	0	0	0	0	0	0	0	0	0	0	0	0	0
plasmid	0	0	0	0	0	0	0	0	0	0	0	0	0	0	0	0	0	0	0	0	0	0	0	0	0	0	0	0	0	0	0	0	0	0	0	0	0	0	0	0	0	0	0	0	0	0	0	0	0
plasmid	0	0	0	0	0	0	0	0	0	0	0	0	0	0	0	0	0	0	0	0	0	0	0	0	0	0	0	0	0	0	0	0	0	0	0	0	0	0	0	0	0	0	0	0	0	0	0	0	0
plasmid	0	0	0	0	0	0	0	0	0	0	0	0	0	0	0	0	0	0	0	0	0	0	0	0	0	0	0	0	0	0	0	0	0	0	0	0	0	0	0	0	0	0	0	0	0	0	0	0	0
plasmid	0	0	0	0	0	0	0	0	0	0	0	0	0	0	0	0	0	0	0	0	0	0	0	0	0	0	0	0	0	0	0	0	0	0	0	0	0.030871	0	0	0	0	0	0	0	0	0	0	0	0
plasmid	0	0.130458	0	0	0	0	0	0	2.79285	0	0	0	0.0731769	0	0	0	0	0	0.0613049	0.0887803	0.386858	0	0	0	0	0	0.0629897	0	0	0	0	0	0	0	0	0	0	0	0	0	0	0.148015	1.08827	0	0	0	0	0.81154	0
plasmid	0	0	0	0	0	0.663877	0	0	0	0	0	0	0	0.326469	0	0	0	0	0	0	0	0	0	0	0	0	0	0	0	0	0	0	0	0	0	0	0	0	0	0	0	0	0	0	0	2.55726	0.577866	0	0
plasmid	0	0	0	0	0	0	0	0	0	0	0	0	0	0	0	0	0	0	0	0	0	0	0	0	0	0	0	0	0	0	0	0	0	0	0	0	0	0	0	0	0	0	0	0	0	0	0	0	0
plasmid	0	0	0	0	0	0	0	0	0	0	0	0	0	0	0	0	0	0	0	0	0	0	0	0	0	0	0	0	0	0	0	0	0	0	0	0	0	0	0	0	0	0	0	0	0	0	0	0	0
plasmid	0	0	0	0	0	0	0	0	0	0	0	0	0	0	0	0	0	0	0	0	0	0	0	0	0	0	0	0	0	0	0	0	0	0	0	0	0	0	0	0	0	0	0	0	0	0	0	0	0
plasmid	0	0	0	0	0	0	0	0	0	0	0	0	0	0	0	0	0	0	0	0	0	0	0	0	0	0	0	0	0	0	0	0	0	0	0	0	0	0	0	0	0	0	0	0	0	0	0	0	0
plasmid	0	0	0.441909	0	4.25471	0.0726631	0	0.046688	0.866544	0	0	0	0	0.345304	0	0	0.810161	0.0247878	0.0420052	0	0.0170326	0.0657879	0	0	0	0	4.40228	0.36484	0	0.449484	0	0.13025	0	0	0	0.391125	0	0	1.98078	0	0	0	0	0	0	9.76546	0.376373	0	0.0479851
plasmid	0	0	0	0	0	0	0	0	0	0	0	0	0	0	0	0	0	0	0	0	0	0	0	0	0	0	0	0	0	0	0	0	0	0	0	0	0	0	0	0	0	0	0	0	0	0	0	0	0
plasmid	0	0	0	0	0	0	0	0	0	0	0	0	0	0	0	0	0	0	0	0	0	0	0	0	0	0	0	0	0	0	0	0	0	0	0	0	0	0	0	0	0	0	0	0	0	0	0	0	0
plasmid	0	0	0	0	0.318565	0.0296509	0	0	0.134706	0.0089603	0	0	0	0.341588	0	0	0.220397	0	0	0	0	0.259506	0.0231076	0.0101339	0	0.129606	0	0.00661675	0.0192618	0	0	0	0	0	0	2.34084	0	0	5.29343	0	0	0.0275897	0.295057	0.00948813	0	2.6726	0.022753	0	0.0456886
plasmid	0	0	0	0	0	0	0	0	0	0	0	0	0	0	0	0	0	0	0	0	0	0	0	0	0	0	0	0	0	0	0	0	0	0	0	0	0	0	0	0	0	0	0	0	0	0	0	0	0
plasmid	0	0	0	0	0	0	0	0.323305	2.22551	0	0	0	0	0	0	0	0	0	1.39285	0	0	0	0	0	0	0.741813	0	0	0	0	0	0	0	0	0	0	0	0	0	0	3.01462	3.16034	0	0.942858	0	0	0	2.53067	0
plasmid	4.24673	0	0	0	0	0	0	0	0	0	0	0	0	0	0	0	0	0	0.16202	0	0	0	0	0	0	0.709703	0	0	0	0	0	0	0	0	0	0	0	0	0	0	0	0	0	0	0	0	0	0	0
plasmid	0	0	0	0	0	0	0	0	0	0	0	0	0	0	0	0	0	0	0	0	0	0	0	0.217468	0	0	0	0	0	0	0	0	0	0	0	0	0	0	0	0	0	0	0	0	0	0	0	0	0
plasmid	0	0	0	0	0	0	0	0	1.02843	0	0	0	0	0	0	0	0	0	0	0	0.141501	0	0	0	0	0	0	0	0	0	0	0.270519	0	0	0	0.974803	0	0	0.322661	0	0	0.842548	0	0	0	32.7446	2.43195	0	0
plasmid	0	0.334809	2.13856	0.0260507	0.515953	0	0.0637583	0.0884615	0.1452	0.249631	0.0486555	0.0871756	0	0.280397	0	0	0.297105	0	0	0.0249208	0	1.23612	1.25593	0.0991506	0	4.26713	29.0772	0	0.0670784	0.0946281	0.0283566	0.0587592	0	0.324671	1.4524	0.293344	0.348037	0.220618	1.34038	2.73395	0	0	0	0.0298951	3.61639	0.46423	0	0.184838	1.07588
plasmid	0	0	0	0	0	0	0	0	0	0	0	0	0	0	0	0	0	0	0	0	0	0	0	0	0	0	0	0	0	0	0	0	0	0	0	0	0	0	0	0	0	0	0	0	0	0	0	0	0
plasmid	0	0	0	0	0	0	0	0	0	0	0	0	0	0	0	0.0154479	0	0.0165048	0	0.073564	0	0	0	0	0.0124831	0	0	0.0194342	0	0.0731589	0	0	0	0	0	0	0	0	0	0	0	0	0	0	0	0	0	0	0.00639012
plasmid	0	0	0	0	0	0	0	0	0	0	0.0192483	0	0	0	0	0	0	0	0	0.0687331	0	0	0	0	0	0	0	0.057733	0	0.0434984	0	0	0	0	0	0	0	0	0	0	0	0	0	0	0	0	0	0	0.0208967
plasmid	0	0	0	0	0	0	0	0	0	0	0	0	0	0	0	0.00876102	0	0	0	0.0198669	0	0	0	0	0	0	0	0.0486454	0	0.0424709	0	0	0	0	0	0	0	0	0	0	0	0	0	0	0	0	0	0	0
plasmid	0	0	0	0	0	0	0	0	0	0	0	0	0	0	0	0.00842236	0	0	0	0.00954948	0	0	0	0	0	0	0	0.0176595	0	0	0	0	0	0	0	0	0	0	0	0	0	0	0	0	0	0	0	0	0
plasmid	0	0	0	0	0	0	0	0	0	0	0	0	0	0	0	0.0397723	0	0	0	0.0405853	0	0	0	0	0	0	0	0	0	0	0	0	0	0	0	0	0	0	0	0	0	0	0	0	0	0	0	0	0
plasmid	0	0	0	0	0	0	0	0	0	0	0	0	0	0	0	0.0119622	0	0	0	0.018609	0	0	0	0	0	0	0	0.0125408	0	0.0257504	0	0	0	0	0	0	0	0	0	0	0	0	0	0	0	0	0	0	0
plasmid	0	0	0	0	0	0	0	0	0	0	0	0	0	0	0	0.0202887	0	0.017967	0	0.0345057	0	0	0	0	0	0	0	0.00881493	0	0	0	0	0	0	0	0	0	0	0	0	0	0	0	0	0	0	0	0	0
plasmid	0	0	0	0	0	0	0	0	0	0.00877248	0	0	0	0	0	0.0185375	0	0.0132038	0	0.0140122	0	0	0	0	0.00312076	0	0	0.0129561	0	0.0399048	0	0	0	0	0	0	0	0	0	0	0	0	0	0.00464462	0	0	0.011138	0	0
plasmid	0	0	0	0	0	0	0	0	0	0	0.0337311	0	0.0225629	0	0	0.0129827	0	0	0	0.0547095	0	0	0	0	0.00163921	0	0	0.00510398	0	0.0763889	0	0	0	0	0	0	0	0	0	0	0	0.00709399	0	0	0	0	0.00585036	0	0
plasmid	0	0	0	0	0	0	0	0	0	0	0	0	0	0	0	0.0106851	0	0.0114161	0	0.060575	0	0	0	0	0.00539646	0	0	0.0112019	0	0.0115006	0	0	0	0	0	0	0	0	0	0	0	0	0	0	0	0	0.00963001	0	0
plasmid	0.00410421	0	0	0	0	0	0	0	0	0	0	0	0	0	0	0.0154479	0	0.00990288	0	0.0595518	0	0	0	0	0	0	0	0.0194342	0	0.0665081	0	0	0	0	0	0	0	0	0.00517213	0	0	0	0	0	0	0	0.011138	0	0
plasmid	0	0	0	0	0	0	0	0	0	0	0	0	0	0	0	0.0594226	0	0	0	0	0	0	0	0	0	0	0	0	0	0	0	0	0	0	0	0	0	0	0	0	0	0	0	0	0	0	0	0	0
plasmid	0	0	0	0.0209069	0	0	0	0	0	0.0169932	0	0	0.0129341	0	0	0.0997473	0	0.0426287	0	0.0859529	0	0	0	0.00640631	0	0	0	0.0376459	0	0.0429443	0	0	0.00780915	0	0	0	0	0	0.00667929	0	0.0659846	0.0174413	0	0	0	0.00505846	0.0215755	0.00671069	0.0371349
plasmid	0	0	0	0	0	0	0	0	0	0	0	0	0	0	0	0	0	0	0	0.0335711	0	0	0	0	0	0	0	0	0	0	0	0	0	0	0	0	0	0	0	0	0	0	0	0	0	0	0	0	0
plasmid	0	0	0	0	0	0	0	0	0	0	0	0	0.0210978	0	0	0.156603	0	0	0	0.10808	0	0	0	0.0313493	0	0	0	0.0341149	0	0	0	0	0.012738	0	0	0	0.00751443	0	0	0	0.149417	0.171143	0	0	0	0	0	0.0328388	0
plasmid	0	0	0	0	0	0	0	0	0	0	0	0	0	0.0214573	0	0.210692	0	0	0	0.0179808	0	0	0	0	0.0160186	0	0	0	0	0.41941	0	0	0	0	0	0	0	0	0	0	0	0	0	0	0	0	0	0	0
plasmid	0	0	0	0	0	0	0	0	0	0	0	0	0	0	0	0	0	0	0	0	0	0	0	0	0	0	0	0	0	0	0	0	0	0	0	0	0	0	0	0	0	0	0	0	0	0	0	0	0
plasmid	0	0	0	0	0	0	0	0	0	0	0	0	0	0	0	0.0659382	0	0.0352247	0	0.0448574	0	0	0	0	0	0	0	0.0345638	0	0	0	0	0	0	0	0	0	0	0	0	0.0335533	0	0	0	0	0	0	0	0
plasmid	0.00696342	0	0	0	0.0088194	0	0	0	0.00932325	0	0.0146577	0	0	0	0	0.00524195	0	0	0	0.0178304	0	0	0	0	0.00529485	0	0	0.010991	0	0.0677046	0	0	0	0	0	0	0	0	0	0	0	0	0	0	0	0	0.0188974	0	0.00542091
plasmid	2.32996	13.7764	51.1971	0.656477	94.8526	1.56952	0	5.04231	5.34782	0	47.9938	1.36851	4.87358	11.5269	0.283597	0	36.6925	8.03124	4.0829	0.568194	0.183952	4.26306	1.52895	4.42548	0	4.74955	65.2573	0	1.14704	14.5633	6.43128	7.03348	17.6549	1.55452	0	5.91381	60.1755	0.432918	78.8584	20.6421	0	0	4.33843	2.26007	84.2258	6.6711	2.25824	1.68573	5.18239
plasmid	0	0	0	0	0.936816	0	0	0	0	0	0	0	0	0	0	0	0	0	0	0	0	0	0	0	0	0	0	0	0	0	0	0	0	0	0	0	0	0	0	0	0	0	0	0	0	0	0	0	1.15164
plasmid	0	0	0	0	0	0	0	0	0.00549508	0	0	0	0	0	0	0.00617917	0	0	0	0	0	0	0	0	0	0	0	0.00647805	0	0.0266032	0	0	0	0	0	0	0	0	0	0	0	0	0	0	0	0	0.00556902	0	0
plasmid	0	0	0	0	0	0	0	0	0	0	0.0118994	0	0	0	0	0.0153199	0	0.0612285	0	0.128024	0	0	0	0	0.00343877	0	0.0031666	0.0690024	0	0.130692	0	0	0	0	0	0	0	0	0.00284959	0	0	0	0	0	0	0	0	0	0
plasmid	0	0	0	0	0	0	0	0	0	0	0	0	0	0	0	0	0	0	0	0	0	0	0	0	0	0	0	0	0	0.042808	0	0	0	0	0	0	0	0	0	0	0	0	0	0	0	0	0	0	0
plasmid	0	0	0	0	0	0	0	0	0	0	0	0	0	0	0	0	0	0	0	0.0175098	0	0	0	0	0	0	0	0.0202377	0	0.326897	0	0	0	0	0	0	0	0	0	0	0	0	0	0	0	0	0	0	0
plasmid	0	0	0	0.012142	0	0	0	0	0	0	0	0	0	0	0	0.037075	0	0.00660192	0	0.0350305	0	0	0	0	0.00936229	0	0	0.0388683	0	0.0532064	0	0	0	0	0	0	0.00356727	0	0.0155164	0	0.00393041	0	0	0	0	0	0.0334141	0.00519644	0
plasmid	0	0	0	0	0	0	0	0	0	0	0.0043196	0	0	0	0	0.0308958	0	0.0132038	0	0.0315274	0	0	0	0	0.00624153	0	0	0.0194342	0	0.0532064	0	0	0	0	0	0	0	0	0	0	0.00786082	0	0	0	0	0	0.0167071	0	0
plasmid	0	0	0	0	0	0	0	0	0	0	0	0	0	0	0	0.0216271	0	0	0	0.0245213	0	0	0	0	0	0	0	0.00323903	0	0.0199524	0	0	0	0	0	0	0	0	0	0	0	0	0	0	0	0	0.011138	0	0
plasmid	0	0	0	0	0	0	0	0	0	0	0	0	0	0	0	0.00163554	0	0	0	0.0185442	0	0	0	0	0.00165205	0.00258353	0	0.00857327	0	0.00704152	0	0	0	0	0	0	0	0	0	0	0	0	0	0	0	0	0	0	0
plasmid	0	0	0	0	0	0	0	0	0	0	0	0	0	0	0	0.0247167	0	0.00990288	0	0.0315274	0	0	0	0	0	0	0	0.00647805	0	0.0266032	0	0	0	0	0	0	0	0	0	0	0	0	0	0	0	0	0.00556902	0.00519644	0
plasmid	0	0	0	0	0	0	0	0	0.00748994	0	0	0	0	0	0	0.0421118	0	0.00899859	0	0.019099	0	0	0	0	0	0	0	0	0	0.0815869	0	0	0	0	0	0	0	0	0.00704974	0	0	0	0	0	0	0	0	0.0141658	0
plasmid	0	0	0	0	0	0	0	0	0	0	0.0172571	0	0	0	0	0.0308578	0	0	0	0	0	0	0	0	0.00623384	0	0	0.0129401	0	0.0265705	0.00880033	0	0	0	0	0	0	0	0	0	0	0	0	0	0	0	0.0222487	0	0
plasmid	0	0	0.954818	0	4.6358	0.598483	0.0583488	0.0173873	0.865035	0.0885031	0	0	0	0.44995	0.0195584	0	1.05793	0.00778221	0	0	0.0223855	0.100637	0	0.0701714	0	0	4.95084	0.226611	0.0111147	0.383989	0	0.0204462	0	0.0268021	0	0.616854	0	0.0125848	2.96977	0	0	0.20883	0	0	0.014235	11.3385	0.326421	0	0.0390653
plasmid	0	0	0	0	0	0	0	0	0	0	0.0449127	0	0	0	0	0.119929	0	0	0	0.131122	0	0	0	0	0	0	0	0.12573	0	0	0	0	0.0544905	0	0	0.101091	0	0	0	0	0	0	0	0	0	0	0	0	0
plasmid	0	0	0	0	0	0	0	0	0	0	0	0	0	0	0	0	0	0	0	0	0	0	0	0	0	0	0	0	0	0	0	0	0	0	0	0	0	0	0	0	0	0	0	0	0	0	0.0299104	0	0
plasmid	0	0	0	0	0	0	0	0	0	0	0	0	0	0	0	0	0	0	0	0	0	0	0	0	0	0	0	0	0	0	0	0	0	0	0	0	0	0	0	0	0	0	0	0	0	0	0.00925507	0	0
plasmid	0	0	0	0	0	0	0	0	0	0	0	0	0	0	0	0	0	0	0	0	0	0	0	0	0	0	0	0	0	0	0	0	0	0	0	0	0	0	0	0	0	0	0	0	0	0	0.0171729	0	0
plasmid	0	0	0	0	0	0	0	0	0	0	0	0	0	0	0	0	0	0	0	0	0	0	0	0	0	0	0	0	0	0	0	0	0	0	0	0	0	0	0	0	0	0	0	0	0	0	0.0167071	0	0
plasmid	0	0	0	0	0	0	0	0	0	0	0	0	0	0	0	0	0	0	0	0	0	0	0	0	0	0	0	0	0	0	0	0	0	0	0	0	0	0	0	0	0	0	0	0	0	0	0.0175738	0	0
plasmid	0	0	0	0	0	0	0	0	0	0	0	0	0	0	0	0	0	0	0	0	0	0	0	0	0	0	0	0	0	0	0	0	0	0	0	0	0	0	0	0	0	0	0	0	0	0	0.00740406	0	0
plasmid	0	0	0	0	0	0	0	0	0	0	0	0	0	0	0	0	0	0	0	0	0	0	0	0	0	0	0	0	0	0	0	0	0	0	0	0	0	0	0	0	0	0.0135057	0	0	0	0	0.0167071	0	0
plasmid	0	0	0	0	0	0	0	0	0	0	0	0	0	0	0	0	0	0	0	0	0	0	0	0.434936	0	0.388592	0	0.178214	0	0	0	0	0	0	0	0	0	0	0	0	0	0	0	0	0	0	0	0	0
plasmid	0	1.53733	0	0	0.274353	0	0	0	0	1.23092	2.3299	0.331267	0	14.1637	0	0	0.949793	0.195469	0	0	0.0291987	0	2.73755	0	0	4.29093	34.7743	0	0	0	0	0	0	0	0.0778073	1.17337	0	0	2.83635	0.903044	0	0	0	0.340805	2.67384	0	0	0	0
plasmid	0	0	0	0	0	0	0	0	0	0	0	0	0	0	0	0	0	0	0	0	0	0	0	0	0	0	0	0	0	0	0	0	0	0	0	0	0	0	0	0	0	0	0	0	0	0	0	0	0
plasmid	0	0	0	0	0	0	0	0	0	0	0	0	0	0.0130898	0	0	0	0	0	0	0	0	0	0	0	0.0305634	0	0	0	0	0	0	0	0	0	0	0	0	0	0	0	0	0	0	0	0	0	0	0.770355
plasmid	0	0	0	0	0	0	0	0	0	0	0	0	0	0	0	0	0	0	0	0	0	0	0	0	0	0	0	0	0	0	0	0	0	0	0	0	0	0	0	0	0	0	0	0	0	0	0	0	1.3262
plasmid	0	0	0	0	0	0	0	0	0	0	0	0	0	0	0	0	0	0	0	0	0	0	0	0	0	0	0	0	0	0	0	0	0	0	0	0	0	0	0	0	0	0	0	0	0	0	0	0	0
plasmid	0	0	0	0	0	0	0	0	0	0	0	0	0	0	0	0	0	0	0	0	0	0	0	0	0	0	0	0	0	0	0	0	0	0	0	0	0	0	0	0	0	0	0	0	0	0	0	0	0.406462
plasmid	0	0	0	0	0	0	0	0	0	0	0	0	0	0	0	0	0	0	0	0	0	0	0	0	0.0200868	0	0	0	0	0	0	0	0	0	0	0	0	0	0	0	0	0	0	0	0	0	0	0	0
plasmid	2.8242	7.96979	40.4949	0.397865	71.9219	0	0.278218	3.97273	8.37284	24.5773	37.6859	10.7822	4.84076	183.177	1.1172	0	39.7716	3.00157	5.49886	0.43045	0.780401	13.349	37.0655	4.3889	3.0678	71.843	380.809	0	12.629	5.7207	0.433083	5.6481	30.0193	9.18581	28.0248	10.7524	54.0914	12.9875	37.4971	9.30651	0	0.995739	2.23495	4.10922	86.9562	74.1234	25.5934	7.27927	9.97217
plasmid	2.87109	8.97184	50.0097	0.388703	92.5352	0.172097	0.536912	5.94904	6.76947	30.2677	53.2086	13.9702	6.56303	210.637	1.78285	0	48.3662	4.02345	8.15785	0.485955	1.09726	16.0488	51.9441	4.89955	3.43749	78.0656	403.252	0	17.3789	8.98967	0.0313415	7.64531	40.2441	8.97714	35.1778	17.4339	66.1681	11.9559	43.0007	10.9379	0	2.49808	3.27285	3.88243	100.672	75.5817	27.0989	6.85134	11.13
plasmid	5.12079	14.4507	69.0861	0.757473	164.735	0	0.176561	7.7574	11.1413	53.3586	74.9145	18.4223	8.33091	374.363	3.05413	0	70.671	4.9423	8.72416	1.09268	1.69802	28.557	79.1527	8.51053	5.93797	135.027	697.393	0	28.3819	9.12797	0.687102	11.0913	46.9666	13.6021	54.1719	23.7202	101.813	19.6478	72.1148	18.2023	0	4.63402	4.0047	7.82333	157.076	139.165	43.0802	10.6979	18.238
plasmid	0	0	0	0	0	0	0	0	0	0	0	0	0	0	0	0	0	0	0	0	0	0	0	0	0	0	0	0	0	0	0	0	0	0	0	0	0	0	0	0	0	0	0	0	0	0	0	0	0
plasmid	0	0	0	0	0	0	0	0	0	0	0	0	0	0	0	0	0.868461	0	0	0	0	0	0	0	0	0	0	0	0	0	0	0	0	0	0	0	0	0	0	0	0	0	0	0	0	227.99	0	0	0
plasmid	0	0	0	0	0	0	0	0	0	0	0	0	0	0	0	0	0	0	0	0	0	0	0	0	0	0	0	0	0	0	0	0	0	0	0	0	0	0	0	0	0	0	0	0	0	0	0	0	0.568764
plasmid	0	0	0	0	0	0	0	0	0	0.547268	0	0	0	0	0	0	0	0	0	0	0	0	0	0	0	0	0	0	0	0	0	0	0	0	0	0	0	0	0	0	0	0	0	0	0	0	0	0	0
plasmid	0	0	0	0	0	0	0	0	0	0	0	0	0	0	0	0	0	0	0	0	0	0	0	0	0	0	0	0	0	0	0	0	0	0	0	0	0	0	0	0	0	0	0	0	0	0	0	0	0
plasmid	0	0	0	0	0	0	0	0	0	0	0	0	0	0	0	0	0	0	0	0	0	0	0	0	0	0	0	0	0	0	0	0	0	0	0	0	0	0	0	0	0	0	0	0	0	0	0	0	0
plasmid	0	0	0	0	0	0	0	0	0.457078	0	0	0	0	0	0	0	1.79613	0	0	0	0.0471671	0	0	0	0	0	0	0	0	0	0	0	0	0	0	0.216623	0	0	0	0	0	0	0	0	0	10.1003	0.579035	0	0.107966
plasmid	0	0	0	0	0	0	0	0	0	0	0	0	0	0	0	0	0	0	0	0	0	0.155814	0	0	0	0	0	0	0.0335392	0	0	0	0	0	0	0.0370539	0	0	0	0	0	0	0	0	0	0	0	0	0
plasmid	0	0	0	0	0	0	0	0	0	0	0	0	0	0	0	0	0	0	0	0	0	0	0	0	0	0	0	0	0	0	0	0	0	0	0	0	0	0	0	0	0	0	0	0	0	0	0	0	0
plasmid	0	0	0	0	0	0	0	0	0	0	0	0	0	0	0	0	0	0	0	0	0	0	0	0	0	0	0	0	0	0	0	0	0	0	0	0	0	0	0	0	0	0	0	0	0	0	0	0	0
plasmid	0	0	0	0	0	0	0	0	0	0	0	0	0	0	0	0	0	0	0	0	0	0	0	0	0	0	0	0	0	0	0	0	0	0	0	0	0	0	0	0	0	0	0	0	0	0	0	0	0
plasmid	0	0	0	0	0	0	0	0	0	0	0	0	0	0	0	0	0	0	0	0	0	0	0	0	0	0	0	0	0	0	0	0	0	0	0	0	0	0	0	0	0	0	0	0	0	0	0	0	0
plasmid	0	0	0	0	0	0	0	0	0	0	0	0	0	0	0	0	0	0	0	0	0	0	0	0	0	0	0	0	0	0	0	0	0	0	0	0	0	0	0	0	0	0	0	0	0	0	0	0	0
plasmid	0	0	0	0	0	0	0	0	0	0	0	0	0	0	0	0	0	0	0	0	0	0	0	0	0	0	0	0	0	0	0	0	0	0	0	0	0	0	0	0	0	0	0	0	0	0.317672	0	0	0
plasmid	0	0	0	0	0	0	0	0	0	0	0	0.380143	0	0	0	0	0	0	0	0	0	0	0	0	0	0	0	0	0	0	0	0	0	0	0	0	0	0	0	0	0	0	0	0	0	0	0	0	0
plasmid	0	0	0	0	0	0	0	0	0	0	0	0	0	0	0	0	0	0	0	0	0	0	0	0	0	0	0	0	0	0	0	0	0	0	0	0	0	0	0	0	0	0	0	0	0	0	0	0	0
plasmid	0	0.126505	0	0	0	0	0	0	0	25.4429	0.0756425	0.181432	1.22755	0.413644	0	0.346675	0	0	0	0	0	0	0	0	0	5.9543	0	17.0192	0	0	0	0	0.165123	0.354703	0	0	0	0	0.940309	0	0	0	0	0.310728	0	0	43.4437	0	0
plasmid	1.80295	3.30493	0.180781	0	19.6731	0.490476	0	1.89087	2.59963	22.8256	8.32009	8.69576	0	67.5226	0.472662	0	37.5157	1.67317	2.83535	0.236747	0.153293	4.14464	10.8301	2.84974	1.47638	44.1972	309.001	0	2.07105	5.16906	0	5.42164	30.4466	4.21017	25.054	0.352012	44.8424	10.823	1.04865	1.67822	0	0	0.542304	0.941697	25.5044	55.0631	16.9368	3.86312	6.69392
plasmid	0	0	0	0.087695	0	0	0	0	0	0	0	12.9822	0	0	0	0	0	0	0	0	0	0	0	0	0	0	0	0	0	0	0	0	0	0	0	1.59819	0	0	0	0	0	0	0	0	0	0	0	0	0
plasmid	0	1.2524	10.8468	0	25.7156	0	0	6.05077	1.33695	8.8931	2.80256	3.76341	0	8.47564	0	0	5.645	1.07083	0	0.568194	0.183952	4.26306	13.7606	1.20695	0	24.5394	43.8156	0	2.29408	0	0	2.46172	0	1.55452	1.30716	6.75863	0	4.32918	45.3016	4.02774	0	0	1.30153	0	12.7318	95.9368	0.903295	0.842863	8.55094
plasmid	0	0	0	0	0	0	0	0	0	0	0	0	0	0	0	0	0	0	0	0	0	0	0	0	0	0	0	0	0	0	0	0	0	0	0	0	0	0	0	0	0	0	0	0	0	0	0	0	0
plasmid	0	0	0	0	0	0	0	0	0	0	2.80256	0	0	0	0	0	0	0	1.36097	0	0	0	0	0	0	1.58318	0	0	0	0	0	2.81339	0	0	0	0	0	0	0	0	0	0	0	0	0	0	0	0	2.07295
plasmid	0	0	0	0	0	0	0	0	0.120946	0	0	0	0	0	0	0	0	0	0	0	0	0	0	0	0.0200232	0	0	0	0	0	0	0.00556446	0	0	0	0	0	0	0	0	0	0	0	0	0	0	0	0	0
plasmid	0	0	0	0	0	0	0	0	0	0	0	0	0	0	0	0	0.0855302	0	0	0	0	0	0	0	0	0	0	0	0	0	0	0	0	0	0	0.0640022	0	0	0	0	0	0	0	0	0	0	0	0	0
plasmid	0	0	0	0	0	0	0	0	0	0	0	0	0	0	0	0	0	0	0	0	0	0	0	0	0	0	0	0	0	0	0	0	0	0	0	0	0	0	0	0	0	0	0	0	0	0	0	0	0
plasmid	0	0	0	0	0	0	0	1.00846	0	1.06717	0	0	0	0	0	0	8.18524	0	0	0	0	0	0	7.24169	0	0	0	0	0	2.15752	0	0	2.94249	0	0.326791	0	0	0	0.838919	0	0	0	0	0	0	0	0	0.421431	0
plasmid	0	0	0	0	0	0	0	0	0	0	0	0	0	0	0	0	0	0	0	0	0	0.49341	0	0	0	0	0	0	0	0	0	0	0	0	0	17.6006	0	0	0	0	0	0	0	0	0	0	0	0	0
plasmid	19.3054	2.08733	3.90486	0.656477	45.9508	0	2.2953	0	6.68477	3.20152	0	8.55321	10.5594	14.2391	0.850792	0	0	0	3.62925	0.568194	2.20742	0.71051	98.7703	3.21853	0	5.14535	463.793	0	1.52939	0	0	1.4067	0.490415	0.777261	0.653582	0.422415	0	0	0	3.0208	0	0	3.90459	0.753357	1.46906	0	0	0	0
plasmid	0	0	0	0	0	0	0	0	0	0	0	0	0	0	0	1.54194	0	0	0	0	0	0	0	0.309474	0	0	0	0	0	0	0	0	0	0	0	0	0	0	0	0	0	0	0	0	0	0	0	0	0
plasmid	28.2924	0	0	145.738	0	0	0	0	0	0	1.05096	0.342128	2.16604	0.339026	0.283597	12.7788	0	0	0	0.284097	19.6828	5.32882	1.22316	84.084	0.253094	8.31172	0	8.66861	0.764694	0	0	0.351674	367.321	3.49768	0.980372	0	0.289306	0	33.5568	2.51733	1.59378	1.09531	0.867686	0	0	0	0	0	0
plasmid	0	0.83493	0	0	0	0	1.37718	0	0	0	0	0	0	0	0	0	1.97575	0	1.81462	0	0	0.355255	0	0	0	0	584.519	0	0	0	0	0	0	0	0	0	0	0	0	5.03467	0	0	0	0	0	0	0	0	0
plasmid	0	0	0	0	0	0	0	0	0	0	0	0	0	0	0	0	0	0	0	0	0	0	0	0.0319298	0	0	0	0	0	0	0	0	0	0	0	0	0	0	0	0	0	0	0	0	0	0	0	0	0
plasmid	0	0	0	0	0	0	0	0	0	0	0	0	0	0	0	0	0	0	0	0	0	0	0	0	0	0	0	0	0	0	0	0	0	0	0	0	0	0	0	0	0	0	0	0	0	0	0	0	0
plasmid	0	0	0	0	0	0	0	0	0	0	0	0	0	0	0	0	0	0	0	0	0	0	0	0	0	0.0706779	0	0	0	0	0	0	0	0	0	0	0	0	0	0	0	0	0	0	0	0	0	0	0
plasmid	0	0	0	0	0	0	0	0	0	0	0	0	0	0	0	0	0	0	0	0	0	0	0	0	0	0	0	0	0	0	0	0	0.0250212	0	0	0	0	0	0	0	0	0	0	0	0	0	0	0	0
plasmid	6.30666	14.2817	68.5064	0.518271	110.717	0.413033	0.48322	10.0846	9.14758	41.1891	59.1855	17.6466	6.84012	308.87	1.9404	0	73.2364	3.94517	7.16299	0.448574	0.774533	21.1283	72.1022	7.62283	4.92867	105.823	566.463	0	22.3371	11.6393	0	11.4757	62.9796	12.8862	51.9425	18.0082	101.257	18.6838	47.2444	15.899	0	3.45888	3.65341	7.93008	127.06	112.021	43.2631	6.43237	14.3198
plasmid	0	0	0	0	0	0	0	0	0	0	0	0	0	0	0	0.0412788	0	0	0	0.0378831	0	0	0	0	0	0	0	0.0278234	0	0.0825333	0.0028045	0	0	0	0	0	0	0	0	0	0	0	0	0	0	0	0.0336577	0	0
plasmid	0	0	0	0	0	0	0	0	0	0.0114935	0	0	0	0	0	0.0040479	0	0	0	0.00458961	0	0	0	0.00649945	0	0	0	0	0	0	0	0	0	0	0	0	0	0	0	0	0.0257477	0	0	0	0	0	0.0145928	0	0
plasmid	0	0	0	0	0	0	0	0	0	0	0	0	0	0	0	0	0	0	0	0	0	0	0	0	0	0	0	0	0	0	0	0	0	0	0	0	0	0	0	0	0	0	0	0	0	0	0	0	0
plasmid	0	0	0	0	0.421567	0	0	0	0	0	0	0	0	0	0	0	0	0	1.36097	0	0	0	0	0	0	0.395796	0	0	0	0	0	8.0885	0	0	0	0.844829	0	0	0	0	0	0	0	0	0	1.27069	0	0	2.07295
plasmid	0	0	0	0	0.21575	0	0	0	0	0	0	0	0	0	0	0	0	0	0	0.0342371	0	0	0	0	0	0	0	0	0	0	0	0	0	0	0	0.348869	0	0	0	0	0	0	0	0	0	0	0.0388549	0	0
plasmid	0	0	0	0	0	0	0	0	0	0	0	0	0	0	0	0	0	0	0	0	0	0	0	0	0	0	0	0	0	0	0	0	0	0	0	0	0	0	0	0	0	0	0	0	0	0	0	0	0
plasmid	0	0	0	0	1.40522	0	0	0	0	0	0	0	0	0	0	0	0	0	0	0	0	0	0	0	0	0	0	0	0	0	0	0	0	0	0	1.40805	0	0	0	0	0	0	0	0	0	0	0	0	0
plasmid	0	0	0	0	0.137177	0	0	0	0	0	0	0	0	0	0	0	0	0	0	0.0054217	0	0	0	0.0230334	0	0	0	0	0	0	0	0	0	0	0	0.185411	0	0	0	0	0	0	0	0	0	0	0.00861923	0	0
plasmid	0	0	0	0	0	0	0	0	0	0	0	0	0	0	0	0	0	0	0	0	0	0	0	0	0	0	0	0	0	0	0	0	0	0	0	0	0	0	0	0	0	0	0	0	0	0	0	0	0
plasmid	0	0	0	0	0	0	0	0	0	0	0	0	0	0	0	0	0	0	0	0	0	0	0	0	0	0	0	0	0	0	0	0	0	0	0	0	0	0	0	0	0	0	0	0	0	0.127069	0	0	0
plasmid	0	0	0	0	0	0	0	0	0	0	0	0	0	0	0	0	0	0	0	0	0	0	0	0	0	0	0	0	0	0	0	0	0	0	0	0	0	0	0	0	0	0	0	0	0	0	0	0	0
plasmid	0	0	0	0	0	0	0	0	0	0	0	0	0	0	0	0	0	0	0	0	0	0	0	0	0	0	0	0	0	0	0	0	0	0	0	0	0	0	0	0	0	0	0	0	0	0	0	0	0
plasmid	0	0	0	0	0	0	0	0	0	0	0	0	0	0	0	0	0	0	0	0	0	0	0	0	0	0	0	0	0	0	0	0	0	0	0	0	0	0	0	0	0	0	0	0	0	0	0	0	0
plasmid	0	0	0	0	0	0	0	0	0	0	0	0	0	0	0	0	0	0	0	0	0	0	0	0	0	0	0	0	0	0	0	0	0	0	0	0	0	0	0	0	0	0	0	0	0	0	0	0	0
plasmid	0	0	0	0	0	0	0	0	0	0	0	0	0	0	0	0	0	0	0	0	0	0	0	0	0	0	0	0	0	0	0	0	0	0	0	0	0	0	0	0	0	0	0	0	0	0	0	0	0
plasmid	0	0	0	0	0	0	0	0	0	0	0	0	0	0	0	0	0	0	0	0	0	0	0	0	0	0	0	0	0	0	0	0	0	0	0	0	0	0	0	0	0	0	0	0	0	0	0	0	0
plasmid	0	0	0	0	0	0	0	0	0	0	0	0	0	0	0	0	0	0	0	0	0	0	0	0	0	0	0	0	0	0	0	0	0	0	0	0	0	0	0	0	0	0	0	0	0	0	0	0	0
plasmid	0	0	0.881521	0	6.6079	0.484248	0.0364333	0.0420192	1.30866	0.172216	0	0	0	0.418401	0.0225077	0	1.38101	0.022309	0	0	0.0452579	0.173398	0	0	0	0	7.25082	0.404452	0	0.306077	0	0	0	0	0.0531683	0.995692	0	0	4.11969	0	0	0	0	0	0	15.0768	0.220447	0	0.0215933
plasmid	0	0	3.03712	0	13.9117	0	0	0	0	0	0	0	11.1009	0	0	0	0	0	0	1.13639	0	0	0	0	0	0	0	0	0	0	0	0	0	0	0	0	0	0	0	13.0901	0	0	0	0.753357	0	0	0	0	0
plasmid	0	0	0	0	0	0	0	0	0	0	0	0	0	0	0	0	0	0	0	0	0	0	0	0	0	0	0	0	0	0	0	0	0	0	0	0	0	0	0	0	0	0	0	0	0	0	0	0	0
plasmid	0	0	0	0	0	0	0	0	0	0	0.0129588	0	0	0	0	0.0185375	0	0.00990288	0	0.0385335	0	0	0	0	0.00624153	0	0	0.0161951	0	0.0532064	0	0	0	0	0.00402948	0	0	0	0	0	0	0	0	0	0	0	0.0167071	0	0
plasmid	0	27.9702	126.257	1.31295	331.773	0.784762	0.918119	28.7412	22.2826	130.195	120.51	55.0827	0	716.361	7.65713	0	114.876	3.4802	24.4974	1.70458	4.96669	79.5771	180.722	20.1158	4.3026	452.791	2062.13	0	54.6756	31.8234	1.78647	10.9019	116.228	19.4315	194.114	5.91381	146.967	46.3222	239.092	37.2566	0	0	5.20611	10.9237	503.396	252.867	107.492	25.2859	38.6088
plasmid	0	0	0	0	0	0	0	0	0	0	0	0	0	0	0	0	0	0	0	0	0	0	0	0	0	0	0	0	0	0	0	0	0	0	0	0	0	0	0	0	0	0	0	0	0	0	0	0	0
plasmid	0	0	0	0	0	0	0	0	0	0	0	0	0	0	0	0	0	0	0	0	0	0	0	0	0	0	0	0	0	0	0	0	0	0	0	0	0	0	0	0	0	0	0	0	0	0	0	0	0
plasmid	0	0	3.47099	0	26.9803	0.392381	0	0	4.90216	0.355724	0	0	0	1.3561	0.283597	0	6.49174	0	0	0.284097	0.367903	0.355255	0	0	0	0	30.7642	2.10148	0	1.07876	0	0	0	0	0	3.80173	0	0	18.0368	0	0	0	0	0	0	73.6998	2.25824	0	0
plasmid	0	0	0	0	0	0	0	0	0	0	0	0	0	0	0	0	0	0	0	0	0	0	0	0	0	0	0	0	0	0	0	0	0	0	0	0	0	0	0	0	0	0	0	0	0	0	0	0	0
plasmid	0	0	0	0	0	0	0	0	0	0	0	0	0	0	0	0	0	0	0	0	0	0	0	0	0	0	0	0	0	0	0	0	0	0	0	0	0	0	0	0	0	0	0	0	0	0	0	0	0
plasmid	0	0	0	0	0	0	0	0	0	0	0	0	0	0	0	0	0	0	0	0	0	0	0	0	0	0	0	0	0	0	0	0	0	0	0	0	0	0	0	0	0	0	0	0	0	0.317672	0	0	0
plasmid	0	0	0	0	0	0	0	0	0	0	0	0	0	0	0	0	0	0	0	0	0	0	0	0	0	0	0	0	0	0	0	0	0	0	0	0	0	0	0	0	0	0	0	0	0	0	0	0	0
plasmid	0	0	0	0	0	0	0	0	0	0	0	0	0	0	0.0429693	0	0	0	0	0	0	0	0	0	0	0	0	0	0	0	0	0	0	0	0	0	0	0	0	0	0	0	0	0	0	0	0	0	0
plasmid	0	0	0	0	0	0	0	0	0.0100826	0	0	0	0	0	0	0	0	0	0	0	0	0	0	0	0	0	0	0	0	0	0	0.00795643	0	0	0	0	0	0	0	0	0	0	0	0	0	0	0	0	0
plasmid	0	0	0	0	0	0	0	0	0	0	0	0	0	0	0	0	0	0	0	0	0	0	0	0	0	0	0	0	0	0	0	0	0	0	0	0	0	0	0	0	0	0	0	0	0	0	0	0	0
plasmid	0	0	0	0	0	0	0	0	0	0	0	0	0	0	0	0	0	0	0	0	0	0	0	0	0	0	0	0	0	0	0	0	0.222916	0	0	0	0	0	0	0	0	0	0	0	0	0	0	0	0
plasmid	0	0	0	0	0	0	0	0	0	0	0	0	0	0	0	0	0	0	0	0	0	0	0	0	0	0	0	0	0	0	0	0	0	0	0	0	0	0	0	0	0	0	0	0	0	0	0	0	0
plasmid	0	0	0	0	0	0	0	0	0	0	0	0	0	0	0	0	0	0	0	0	0	0	0	0	0	0	0	0	0	0	0	0	0	0	0	0	0	0	0	0	0	0	0	0	0	0	0	0	0
plasmid	0	0	0	0	0	0	0	0	0.0990336	0	0	0	0	0	0	0	0	0	0	0	0	0	0	0	0	0	0	0	0	0	0	0	0	0	0	0	0	0	0	0	0	0	0	0	0	0	0	0	0
plasmid	0	0	0	0	0	0	0	0	0	0	0	0	0	0	0	0	0	0	0	0	0	0	0	0	0	0	0	0	0	0	0	0	0	0	0	0	0	0	0	0	0	0	0	0	0	0	0	0	0
plasmid	0	0	0	0	0	0	0	0	0	0	0	0	0	0	0	0.0783016	0	0	0	0	0	0	0	0	0	0	0	0	0	0.0337113	0	0	0	0	0	0	0	0	0.0262162	0	0	0	0	0	0	0	0	0	0
plasmid	1.17885	4.87043	27.1171	0.068383	52.4324	0.301831	0.191275	3.04639	5.44685	16.3181	22.6978	7.1684	3.1588	122.614	1.65432	0	31.0475	1.72895	3.74446	0.118374	0.66427	10.0938	25.1003	4.5979	1.68729	43.7889	266.759	0.20848	9.95695	5.16906	0.113426	4.85645	21.7622	4.68824	19.4032	9.24032	37.3686	6.87172	29.1	6.31332	0	1.82552	1.55738	1.97308	50.0567	60.1055	13.7376	4.01363	6.58595
plasmid	0	0	0	0	0	0	0	0	0	0	0	0	0	0	0	0	0	0	0	0	0	0	0	0	0	0	1.79278	0	0	0	0	0	0	0.597893	0	0	0	0	0	0	0	0	0	0	1.50672	0	0	0	0
plasmid	0	0	0	0	0	0	0	0	0	0	0	0	0	0	0	0	0	0	0.0111876	0	0	0	0	0	0	0	0	0	0	0	0	0	0	0	0	0	0	0	0	0	0	0	0	0	0	0	0	0	0
plasmid	9.31985	0.417465	2.16937	0	0	0	0	0	0	0	2.10192	0.684257	1.35377	0	0	15.2845	0	0	0	0	55.7373	5.32882	1.83474	88.9118	0	1.58318	0	5.51639	0	0	0	0.351674	225.591	1.16589	0.653582	0	0	0	32.2984	6.0416	0	0	0	0	0	0.317672	0	0	0
plasmid	0	0	0	0	0	0	0	0	0	0	0	0	0	0	0	0	0	0	0	0	0	0	0	0	0	0	0	0	0	0	0	0	0	0	0	0	0	0	0	0	0	0	0	0	0	0	0	0	0
plasmid	0	0	0	0	0	0	0	0	0	0	0	0	0	0	0	0	0	0	0	0	0	0	0	0	0	0	0	0	0	0	0	0	0	0	0	0	0	0	0	0	0	0	0	0	0	0	0	0	0
plasmid	0	0	0	0	4.98216	0	0	0	0	0	0.389244	0	0	0.125565	0	0	0	0	0	0	0	0	0	0	0	0.539722	124.723	0	0	0	0	0	0	0.17665	0	0	0	0	0	0	0	0	0.64273	0	0	0	0	0.887224	0
plasmid	0	0	0	0	0	0	0	0	0	0	0	0	0	0.734556	0	0	0	0	0.151219	0	0	0	0	0	0	0	0	0	0	0	0	0	0	0	0	0	0	0	0	0	0	0	0	0	0	0	0	0	0
plasmid	0	0	0	0	0	0	0	0	0	0	0	0	0	0	0	0	0	0	0	0	0	0	0	0	0	0	0	0	0	0	0	0	19.3441	0	0	0	0	0	0	0	0	3.04254	0	0	0	0	0	0	0
plasmid	0	0	0.433874	0	0	0	0	0	0	0	0	0	0	0.678051	0	0	0	0	0	0	0	0	0	30.1737	0	0	0	0	0	0	0	0	469.327	0	0	0.422415	0	0	0	0	0	0	0	0	0	0	0	0	0
plasmid	0	0	0	0	0	0	0	0	0	0	0	0	0	0	0	0	0	0	0	0	0	0	0	0	0	0	0	0	0	0	0	0	0	0	0	0	0	0	0	0	0	0	0	0	0	0	0	0	0
plasmid	0	0	0	0	0	0	0	1.00846	0	0	80.2231	3.07916	0	0	0	0	0	0	0	0	0	0	0	0	0	0	0.932248	0	0	0	0	0	0.490415	0	0	0	0	0	0	0	0	0	0	0	0	0	0	0	0
plasmid	0	0	0.433874	0	0.421567	0	0	0	0.445651	0	0	0	0	4.40733	0	0	0	0	0.907312	0	0	0	0	0	0	0	0	0	0	0	0	8.79185	0	0	0	0.844829	0	0	0	0	0	0	0	0	0	0	0	0	8.55094
plasmid	0	0	0	0	0	0	0	0	0	0	0	0	0	0	0	0	0	0	0	0	0	0	0	0	0	0	0	0	0	0	0	0	0	0	0	0	0	0	0	0	0	0	0	0	0	0	0	0	0
plasmid	0	0	0	0	0	0	0	0	0	0	0	0	0	0	0	0	0	0	0	0	0	0	0	0	0	0	0	0	0	0	0	0	0	0	0	0	0	0	0	0	0	0	0	0	0	0	0	0	0
plasmid	0	0	0	0	0	0	0	0	0	0	0	0	0	0	0	0	0	0	0	0	0	0	0	0	0	0	0	0	0	0	0	0	0	0	0	0	0	0	0	0	0	0	0	0	0	0	0	0	0
plasmid	0	0	0	0	0	0	0	0	0	0	0	0	0	0	0	0	0	0	0	0	0	0	0	0	0	0	0	0	0	0	0	0	0	0	0	0	0	0	0	0	0	0	0	0	0	0	0	0	0
plasmid	0	23.7955	72.8908	1.31295	48.4802	0	1.37718	5.54654	2.22826	248.651	119.459	49.9507	0	7.79759	0	0	86.3684	2.94479	4.99022	1.42048	2.75927	31.2624	210.69	16.495	0	459.519	1367.14	0	11.4704	14.5633	1.42917	15.4737	0	26.0383	123.2	94.1985	217.558	32.4689	142.197	17.1179	0	6.57188	0	0.376679	135.153	0.953015	76.7801	10.9572	22.2843
plasmid	0	0	0	0	0	0	0	0	0	0.01574	0	0	0	0	0	0.208804	0	0.044618	0	0.100565	0	0	0	0	0.0111988	0	0	0.0554968	0	0.0898967	0	0	0	0	0	0	0	0	0	0	0.0448952	0.231404	0	0	0	0	0	0	0.0182478
plasmid	0	0	0	0	0	0	0	0	0	0	0	0	0	0	0	0	0	0	0	0	0	0	0	0	0	0	0	0	0	0	0	0	0	0	0	0	0	0	0	0	0	0	0	0	0	0	0	0	0
plasmid	0	0	0	0	0	0	0	0	0	0	0	0	0	0	0	0	0	0	0	0	0	0	0	0	0	0	0	0	0	0	0	0	0	0	0	0	0	0	0	0	0	0	0	0	0	0	0	0	0
plasmid	0	0	0	0	0	0	0	0	0	0	0	0	0	0	0	0	0	0	0	0	0	0	0.917371	0	0	0.395796	1199.34	0	0	0	0	0	42.1757	0	0	0	0	0	0	0	0	8.7625	0	0	0	0	0	0	0
plasmid	0	0	0	0	0	0	0	0	0	0	0	0	0	0	0	0	0	0	0	0	0	0	0	0	0	0	0	0	0	0	0	0	0	0	0	0	0	0	0.322661	0	0	0	0	0	0	0	0	0	0
plasmid	0	0	0	0	0	0	0	0	0	0	0	0	0	0	0	0	0	0	0	0	0	0	0	0	0	0	0	0	0	0	0	0	0	0	0	0	0	0	0	0	0	0	0	0	0	0.0815076	0	0	0
plasmid	0	0	0	0	0	0	0	0	0	0	0	0	0	0	0	0	0	0	0	0	0	0	0	0	0	0	0	0	0	0	0	0	0	0	0	0	0	0	0	0	0	0	0	0	0	0	0	0	0
plasmid	0	0	0	0	0	0	0	0	0	0	0	0	0	0	0	0	0	0	0	0	0	0	0	0.252536	0	0	0	0	0	0	0	0	0.185763	0	0	0	0	0	0	0	0	0	0	0	0	0	0	0	0
plasmid	0	0	0	0	0	0	0	0	0	0	0	0	0	0	0	0	0	0	0	0	0	0	0	0	0	0	0	0	0.382347	0	0	0	0	0	0	0	0.867917	0	0	0	0	0	0	0	0	0	0	0	0
plasmid	0.332852	0	0	0	0	0	0	0	0	0	0	0	0	0	0	0	0	0	0	0	0	0	0	0	0	0	0	0	0	0	0	0	0	0	0	0	2.89306	0	0	0	0	0	0	0	0	0	0	0	0
plasmid	0	0	0	0	0	0	0	0	0	0	0	0	0	0	0	0	0	0	0	0	0	0	0	0	0	0	0	0	0	0	0	0	0	0	0	0	0	0	0	0	0	0	0	0	0	0	0	0	0
plasmid	0.332852	0	0	0	0	0	0	0	0	0	0	0	0	0	0	0	0	0	0	0	0	0	0	0	0	0	0	0	1.14704	0	0	0	0	0	0	0	1.15722	0	0	0	0	0	0	0	0	0	0	0.421431	0
plasmid	4.09664	14.7718	82.436	0.504982	133.604	0	0.706245	6.98166	8.22741	50.075	63.327	18.9486	9.58055	294.431	1.52706	0	78.5957	3.70673	15.0055	0.874145	1.83952	19.9489	71.2727	6.80842	5.84063	107.169	623.889	0	27.0584	12.4472	0.274841	12.4439	59.227	13.4526	52.7893	24.0451	112.829	17.9828	69.6948	15.4913	0	4.21274	4.0047	4.34629	137.865	114.85	39.9534	10.0495	17.1417
plasmid	0	0	0	0	0	0	0	0	0	0	0	0	0	0	0	0	0	0	0	0	0	0	0	0	0	0	337.761	0	0	0	0	0	0	0	0	0	0	0	0	0	0	0	0	0	0	0	0	0	0
plasmid	0	0	0	0	0	0	0	0	0	0	0	0	0	0	0	0	0	0	0	0	0	0	0	0	0	0	0	0	0	0	0	0	0	0	0	0	3.1156	0	0	0	0	0	0	0	0	0	0	0.324178	0
plasmid	0	0	0	0	0	0	0	0	0	0	0	0	0	0.521578	0	0	0	0	0	0	0	0	0	0	0	0	0.358557	0	0	0	0	0	0	0	0.251378	0	0	0	0	0	0	0	0	0	0	0	0	0	0
plasmid	0	0	0	0	0	0	0	0	0	0	0	0	0	0	0	0	0	0	0	0	0	0	0	0	0	0	0	0	0	0	0	0	0	0	0	0	0	0	0	0	0	0	0	0	0	0	0	0	0
plasmid	0	0	0	0	0	0	0	0	0	0	0	0	0	0	0	0.144557	0	0	0	0	0	0	0	0	0	0	0	0	0	0.103727	0	0	0	0	0	0	0	0	0	0	0	0	0	0	0	0	0	0	0
plasmid	0	0	0	0	0	0	0	0	0	0	0	0	0	0	0	0	0	0	0	0	0	0	0	0	0.00816432	0	0	0.0169474	0	0	0	0	0	0	0	0	0	0	0	0	0	0	0	0	0	0	0.0291386	0	0
plasmid	0	0	0	0	0	0	0	0	0	0	0	0	0	0	0	0	0	0	0	0	0	0	0	0	0	0	0	0	0	0	0	0	0	0	0	0	0	0	0	0	0	0	0	0	0	0	0	0	0
plasmid	0	0	0	0	0	0	0	0	0	0	0	0	0	0	0	0	0	0	0	0	0	0	0	0	0	0	0	0	0	0	0	0	0	0	0	0	0	0	0	0	0	0	0	0	0	0	0	0	0
plasmid	0	0	0	0	0	0	0	0	0	0	0	0	0	0	0	0	0	0	0	0	0	0	0	0	0	0	0	0	0	0	0	0	0	0	0	0	0	0	0	0	0	0	0	0	0	0	0	0	0
plasmid	0	0	0	0	0	0	0	0	0	0	0	0	0	0	0	0	0	0	0	0	0	0	0	0	0	0	0	0	0	0	0	0	0	0	0	0	0	0	0	0	0	0	0	0	0	0	0	0	0
plasmid	0	0	0	0	0	0	0	0	0	0	0	0	0	0	0	0	0	0	0	0	0	0	0	0	0	0	0	0	0	0	0	0	0	0	0	0	0	0	0	0	0	0	0	0	0	0	0	0	0
plasmid	2.77376	4.29061	21.6937	0.820596	30.0952	0.326984	0.38255	3.78173	5.32306	27.0745	22.0896	9.50356	2.63234	84.2856	1.33921	0	40.9262	1.63599	7.81297	0.0789158	0.255488	6.71037	18.6023	4.47018	2.46063	66.5157	369.015	0	8.92143	8.39036	0.595489	3.8098	20.1615	7.12489	26.0525	0.704024	52.7179	13.1078	38.3339	4.05571	0	3.65104	1.56665	0.941697	49.9207	64.8579	21.4533	4.44844	9.21313
plasmid	0	0	0	0	0	0	0	0	0.124933	0	0	0	0	24.0965	0.434604	0	0	0	0.183464	0	0	3.14953	0	0	0	0	0	0	0	1.01883	0	0	0	0	0	0	0.188413	0	0	0	0	0	0.163948	0	16.8955	0	0	0	0.133673
plasmid	0	0	0	0	0	0	0	0	0	0	0	0	0	0	0	0	0	0	0	0	0	0	0	0	0	0	0	0	0	0	0	0	0	0	0	0	0	0	0	0	0	0	0	0	0	0	0	0	0
plasmid	0	0	0	0	0	0	0	0	0	0	0	0	0	0	0	0	0	0	0	0	0	0	0	0.0919579	0	0	0	0	0	0	0	0	0	0	0	0	0	0	0	0	0	0	0	0	0	0	0	0	0
plasmid	0	0	0	0	0	0	0	0	0	0	0	0	0	0	0	0	0	0	0	0	0	0	0	0	0	0	0	0	0	0	0	0	0	0	0	0	0	0	0	0	0	0	0	0	0	0	0	0	0
plasmid	0	0	0	0	0	0	0	0	0	0	0	0	0	0	0	0	0	0	0	0	0	0	0	0	0	0	0	0	0	0	0	0	0	0	0	0	0	0	0	0	0	0	0	0	0	0	0	0	0
plasmid	0	0	0	0	0	0	0	0	0	0	0	0	0	0	0	0	0	0	0	0	0	0.273273	0	0	0	0	0	0	0	0	0	0	0	0	0	0	0	0	0	0	0	0	0	0	0	0	0	0	0
plasmid	0	0	0	0	0	0	0	0	0	0	0	0	0	0.339026	0	0	0	0	0	0	0	0	0	0	0	0	0	0	0	0	0	0	0	0	0	0	0	0	0	0	0	0	0	0	0	0	0	0	0
plasmid	0	0	0	0	0	0	0	0	0	0	0	0	0	0	0	0	0	0	0	0	0	0	0	0	0	0	0	0	0	0	0	0	0	0	0	0	0	0	0	0	0	0	0	0	0	0	0	0	0.95465
plasmid	0.977422	3.37948	17.7682	0.0497331	35.6994	0.311413	0.139109	1.9609	3.89061	10.8129	16.5707	3.80143	2.17033	74.478	0.988294	0	14.9413	1.94697	2.12426	0.202926	0.350384	5.38521	21.6966	2.71404	1.10477	24.5645	141.761	0.358207	5.7959	2.39725	0.113426	2.28867	9.1077	2.99184	10.893	9.82282	19.907	4.19175	16.1126	4.1556	0	0.995739	1.18321	1.52465	31.6352	33.4311	7.77838	2.00682	3.22871
plasmid	0	0	1.66875	0	20.4298	1.50916	0	0	4.79932	0	0	0	0	1.56473	0.218152	0	3.03961	0	0	0	0	1.36637	0	0.928421	0	0	25.099	1.61652	0.294113	0.829816	0	0.270519	0	0	0	2.59947	0	0	10.6478	0	0	0	0	0	0	50.3387	0.694843	0	0.79729
plasmid	7.65559	24.6304	110.204	0.656477	227.225	1.17714	0.918119	11.0931	20.5	72.9234	111.402	31.1337	14.35	480.399	6.23914	0	119.392	28.1093	20.8682	2.55687	3.31113	32.6835	120.176	22.5297	5.82116	127.842	1007.29	1.57611	42.0582	29.1265	1.42917	15.8253	99.0638	19.0429	68.2993	56.6036	154.489	32.4689	101.509	31.7184	0	4.38125	34.2736	8.28693	227.704	233.489	62.779	16.8573	26.9484
plasmid	0	5.42705	0	0	0.421567	0	0	11.5973	0	0	0.350319	0	0	1.01708	0	0	0	0	0	0	0	0	0	8.85095	0	0	832.031	0	6.11755	0	0	19.3421	0.980829	36.5313	0.326791	1.26724	0	0	0	0	0	0	0	0	186.57	0	0	4.63574	21.766
plasmid	0	0	0	0	0	0	0	0	0.041264	0	0	0	0	0	0	0	0	0	0	0	0	0.0243325	0	0	0	0	0	0	0	0	0	0	0	0	0	0	0	0	0	0	0	0	0	0	0	0	0	0	0
plasmid	1.33087	4.25676	21.9839	0.206827	44.8913	0.101871	0.0558639	2.14975	3.06694	16.1528	22.3105	5.82208	2.68301	106.63	0.74413	0	21.3153	1.50787	3.21434	0.100072	0.487649	8.40782	27.5693	2.49617	1.47071	35.7042	190.203	0	9.02969	3.50738	0.103148	2.81628	16.1256	4.28281	15.8511	9.0212	29.6665	5.42649	18.0453	5.42166	0	1.45368	0.898128	2.06713	44.8669	35.4131	11.6394	2.80934	4.06523
plasmid	0	0	0	0	0	0	0	0	0	0	0	0	0	0	0	0.0234721	0	0	0	0.0531022	0	0	0	0	0	0	0	0.0982	0	0.0252637	0	0	0	0	0	0	0	0	0	0	0	0	0	0	0	0	0	0	0
plasmid	0	28.8051	131.898	0.328238	57.7547	0	0.459059	9.07615	3.11956	267.149	125.765	52.3456	0	2.71221	0	0	48.2647	5.35416	1.36097	0	4.59879	37.657	56.877	4.42548	0	416.773	1266.92	0	12.2351	1.61814	1.07188	13.7153	0	27.5928	108.495	19.4311	214.086	36.798	151.425	8.05547	0	8.7625	0	0.753357	183.632	244.607	74.0702	16.0144	21.2478
plasmid	5.32563	21.7082	104.997	0.984715	182.96	0.784762	0	11.5973	20.5	73.2791	101.593	24.6332	14.6207	414.289	3.11957	0	107.537	9.63749	22.2291	1.98868	2.02347	36.236	101.828	21.7251	6.83353	214.917	1080.01	0	32.4995	19.4177	1.78647	18.6387	85.8226	17.4884	78.7566	24.5001	159.118	32.0359	74.6638	18.6283	0	4.38125	2.60306	7.53357	213.992	203.627	57.3593	16.8573	28.7623
plasmid	0	0	0	0	0	0	0	0	0	0	0	0	0	0	0	0	0	0	0	0	0	0	0	0	0	0	0	0	0	0	0	0.00520228	0	0	0	0	0	0	0	0	0	0	0	0	0	0	0	0	0
plasmid	0	0	0	0	0	0	0	0	0	0	0	0	0	0	0	0	0	0	0	0	0	0.00535023	0	0	0	0	0	0	0	0	0	0	0	0	0	0	0	0	0	0	0	0	0	0	0	0	0.00680192	0	0
plasmid	0	0	3.03712	0	0	0	0	0.504231	2.67391	0.711448	0	0	0	0	0	0	5.92725	0	0	0	0	0.355255	0	0	0	0	0	0.52537	0	0	0	0	0	0	0	2.9569	0	0	0	0	0	0	0	0	0	29.5435	2.25824	0	0.518239
plasmid	0	0	0	0	0	0	0	0	0	0	0.0875799	0	0	0.593295	0	0	0	0	0	0	0	0	10.0146	0	0	0	0	0	0	0	0	0	0	0	0	0	0	0	0	0	0	0	0	0	0	0.158836	0	0	1.6195
plasmid	3.09175	10.1086	45.6213	0.305093	104.21	1.084	0.367836	6.5354	11.3975	32.0387	50.4805	13.7559	7.22572	212.594	2.61782	0	56.785	3.97023	10.0975	0.722579	1.17157	20.3662	60.694	11.562	3.88956	77.9398	454.18	0.608369	21.6901	8.58369	0.528995	6.29901	36.3187	10.7749	33.917	28.5121	75.7363	12.8873	42.3675	11.7018	0	2.25133	4.33843	4.49273	104.896	109.371	27.4351	8.05913	13.121
plasmid	0	0	0	0	0	0	0	0	0	0	0	0	0	0	0.00977922	0	0	0	0	0	0	0	0	0	0	0	0	0	0.0595011	0	0	0	0	0	0	0	0	0	0	0	0	0	0	0	0	0	0	0	0.92924
plasmid	0	0	0	0	0	0	0	0	0	0	0	0	0	0	0	0	0	0	0	0	0	0	0	0	0	0	0	0	0	0	0	0	0	0	0	0	0	0	0	0	0	0	0	0	0	0	0	0	0
plasmid	0	1.56549	0.144625	0	0	0.0326984	0	0	0.185688	7.41092	0.934185	0.342128	0	1.24309	0	0	1.76406	0	0	0	0	0.148023	5.47875	0.603474	0.485097	9.82894	0.233062	0	0.573521	0.0898967	0	0	0.613018	0	0	0	0	0	0.13982	0	0	0	0	0.0627798	0	1.80014	0	0.175596	0.906918
plasmid	0	0	0	0	0	0	0	0	0	0	0	0	0	0	0	0	0	0	0	0	0	0	0	0	0	0	0	0	0	0	0	0	0	0	0	0	0	0	0	0	0	0	0.0163099	0	0	0	0.0169792	0	0
plasmid	0	0	0	0	0	0	0	0	0	0	0	0	0	0	0	0	0	0	0	0	0	0	0	0	0	0	0	0	0	0	0	0	0	0	0	0	0	0	0	0	0	0	0	0	0	0	0	0	0.844519
plasmid	0	0	0	0	0	0	0	0.114598	0	0	0	0	0	0	0	0	0	0	0	0	0	0	0	0	0	0	101.149	0	0	0	0	0	0	0	0	0	0	0	0	0	0	0	0	0	0	0	0	0	0
plasmid	4.35268	12.8451	62.4111	0.757473	116.093	0.905494	0.353123	8.53314	8.22741	45.6968	55.2427	17.8959	6.66473	311.121	3.49043	0	73.8192	4.73637	11.5159	1.09268	1.13201	21.8618	74.0954	4.64211	5.25656	108.996	589.467	0	22.3526	10.3727	1.3742	13.2554	61.1132	11.6589	51.7838	17.5465	108.378	17.6497	63.2416	15.8786	0	3.37019	3.00353	6.37456	128.825	110.696	40.9957	9.07698	16.1451
plasmid	3.73197	10.2469	53.3796	0.596797	95.683	0.118903	0.139109	5.04231	7.29248	30.7216	47.6647	13.1668	5.41509	218.723	2.14847	0	43.9625	2.92045	6.73611	0.473495	1.61654	16.148	63.104	6.70527	3.68137	78.6795	426.856	0	18.8856	6.53794	0.216541	4.47585	35.0721	10.7168	33.6694	20.9927	66.8909	9.44549	39.2767	11.1373	0	0.995739	3.28669	4.33751	96.7499	69.5027	23.6773	8.30092	9.42252
plasmid	0	0	0	0.0400291	0	0	0	0	0	0.0592873	0.106157	0	0	0	0	0.0916702	0	0	0	0.103938	0	0	0	0	0	0	0	0.0320348	0	0.163449	0	0	0	0	0	0	0	0	0	0	0.272109	0	0	0	0	0	0.110158	0.0702385	0
plasmid	0	0	0	0	0	0	0	0	0	0	0	0	0	0	0	0	0	0	0	0	0	0	0	0	0	0	0	0	0	0	0	0	0	0	0	0	0	0	0	0	0	0	0	0	0	0	0	0	0
plasmid	0	0	0	0	0	0	0	0	0	0	0	0	0	0	0	0	0	0	0	0	0	0	0	0	0	0	0	0	0	0	0	0	0	0	0	0	0	0	0	0	0	0	0	0	0	0	0	0	0
plasmid	0	0	0	0	0	0	0	0	0	0	0	0	0	0	0	0	0	0	0	0.109268	0	0	0	0	0	0	0	0	0	0	0	0	0	0	0	0	0	0	0	0	0	0	0	0	0	0	0	0	0
plasmid	5.63287	16.3775	79.766	1.51495	149.818	0	1.05937	11.6361	11.6555	52.5377	81.1124	20.2645	8.12264	376.84	3.27228	0	76.8588	6.3838	14.3076	0.437072	1.55651	27.6006	77.3885	9.90316	4.6725	127.568	708.508	0	24.9996	12.8621	0.549682	15.149	66.0174	12.8547	66.3637	33.4682	102.147	17.6497	79.3746	18.9768	0	3.37019	5.00588	6.37456	168.376	136.354	43.7751	14.588	16.1451
plasmid	0	0	0	0	0	0	0	0	0	0	0	0	0	0	0	0	0	0	0	0	0	0	0	0	0	0	0	0	0	0	0	0	0	0	0	0	0	0	0	0	0	0	0	0	0	0	0	0	0
plasmid	0	0	0	0	0.00301119	0	0	0	0	0.00254089	0.00500456	0	0	0	0	0.00178975	0	0	0.0032404	0	0	0	0	0	0	0	0	0	0	0	0	0	0	0	0	0	0	0	0	0	0	0	0	0	0	0	0	0	0
plasmid	1.82384	5.72604	26.924	0.193081	58.2109	0.0795367	0.12577	3.31549	4.55066	15.647	27.8336	8.48291	3.14661	134.171	1.33458	0	24.4359	3.46446	4.41227	0.100034	0.757448	10.2197	35.8152	3.19648	1.94276	42.6159	237.915	0	10.9537	4.35937	0.34261	3.63555	16.9294	4.98918	19.115	14.8713	36.6982	8.00602	20.0944	8.27617	0	1.33214	1.49706	2.47679	67.0131	45.9536	15.0343	4.49906	5.82131
plasmid	0	0	0	0	0	0	0	0	0.0196322	0	0	0	0	0	0	0	0	0	0	0	0	0	0	0	0.144944	0	0	0	0	0	0	0.0309845	0	0	0	0	0	0	0	0	0	0	0	0	0	0	0	0	0
plasmid	0	0	0	0	0	0	0	0	0	0	0	0	0	0	0	0	0	0	0	0	0	0	0	0	0	0	0	0	0	0	0	0	0	0	0	0	0	0	0	0	0	0	0	0	0	0	0.0258084	0	0
plasmid	0	0	0	0	0	0	0	0	0	0	0	0	0	0	0	0.0275725	0	0	0	0.0156312	0	0	0	0	0.00696269	0	0	0.0144531	0	0	0	0	0	0	0	0	0	0	0	0	0	0	0	0	0	0	0	0	0.00356423
plasmid	0	0	0	0	0	0	0	0	0	0	0	0	0	0	0	0	0	0	0	0	0	0	0	0	0	0	0	0	0	0	0	0	0	0	3.51929	0	0	0	0	0	0	0	0	0	0	0	0	0	0
plasmid	1.62159	1.07042	24.0299	0.252491	8.10706	0.201221	0	4.26657	4.1137	93.3091	28.1154	4.12309	2.36042	8.43218	0	0	26.7052	0.686431	2.67541	1.67544	1.08484	12.5706	91.5803	6.60211	0	32.2726	206.409	0	32.6466	4.01078	0.0916137	2.34449	0.125747	47.7318	12.904	56.4303	41.0962	66.6028	0	3.09826	0	0.280849	0	1.15901	43.3183	2.52508	0	16.317	5.31527
plasmid	1.66426	5.33428	0.964164	0.182355	36.1845	0.544973	0	2.66122	8.17027	0.197624	19.5595	7.22271	0.0752096	152.844	2.12698	0	7.91867	1.56163	0.756093	0.0789158	0.562074	3.84859	5.01157	3.12912	1.8279	54.6419	187.226	0.583744	9.66488	1.34845	0	0.0976873	17.7094	0.107953	0.18155	8.21362	0	0.120255	4.31111	4.75497	0	0	0.241024	1.98803	0.136024	21.2663	0.376373	1.99009	5.25437
plasmid	0.00521711	0	0	0	0	0	0	0	0	0	0	0	0	0	0	0	0	0	0	0	0	0	0	0	0	0	0	0	0	0	0	0	0	0	0	0.0330011	0	0	0	0	0	0	0	0	0	0	0	0	0
plasmid	0	0	7.37585	0	36.6763	1.56952	0.459059	0.504231	4.90216	0.355724	0	0	0	1.3561	0	0	8.46749	0.267708	0	0	0.183952	2.48678	0	2.01158	0	0	31.2303	1.8388	0	0	0	0.351674	0	0	0	7.18105	0	0	13.0032	0.503467	0	1.09531	0	0	0	60.3576	1.80659	0	0
plasmid	0	1.2524	9.9791	0.328238	14.3333	0	0	1.51269	0.891303	52.2914	23.8217	10.606	0	1.01708	0	0	18.6285	1.33854	3.17559	0	0.183952	4.61831	34.5543	2.4139	0	99.3448	327.219	0	1.14704	5.93318	0	2.11004	0	5.82946	19.6074	1.26724	41.9493	4.7621	0	0	0	1.09531	0	0.753357	14.2009	55.9102	9.93625	2.10716	3.62767
plasmid	0.832129	3.82676	15.041	0.273532	26.7695	0.0653968	0	1.42865	2.22826	8.30023	11.9692	1.76766	1.5794	66.1665	0.803526	0	11.7604	0.936978	1.36097	0.094699	0.21461	3.67097	13.8115	1.20695	0.928011	21.1751	112.569	0	4.39699	1.88783	0	2.81339	8.41878	3.17382	8.93228	7.25145	16.4422	3.75196	12.3041	3.10471	0	1.09531	0.361536	1.06726	32.0744	20.4898	7.15109	1.61549	3.28218
plasmid	0	0	0	0	0	0	0	0	0	0	0	0	0	0	0	0	0	0	0	0	0	0	0	0	0	0	0	0	0	0	0	0	0	0	0	0	0	0	0	0	0	0	0	0	0	0	0	0	0
plasmid	0	0	0	0	0	0	0	0	0	0	0	0	0	0	0	0	0	0.0438865	0	0.0564431	0	0	0	0	0	0	0	0.0430631	0	0.142882	0	0	0	0	0	0	0	0	0	0	0	0	0	0	0	0	0	0	0
plasmid	0	0	0	0	0	0	0	0	0	0	0	0	0	0	0.630216	0	4.43535	0	0	0	0	0	0	0	0	0	0	0	0	2.05478	0	0	0	0	0	0	0	0	0.266323	0	0	0	0	0	0	0	0	0	0
plasmid	0	0	0	0	0	0	0	0	0	0	0	0	0	0	0	0	0	0	0	0	0	0	0	0	0	0	0	0	0	0	0	0	0	0	0	0	0	0	0	0	0	0	0	0	0	0	0	0	0
plasmid	0.728113	2.08733	12.0671	0.136766	22.0444	0	0.191275	1.47067	2.27468	8.52255	11.057	3.35001	1.72042	59.9299	0.443121	0	13.5539	1.14334	1.46493	0.147967	0.287424	3.58955	10.3204	2.05349	0.606371	20.7381	112.355	0	3.94295	2.64072	0.037218	2.05143	12.056	2.63135	11.5058	4.92817	19.8295	3.42727	14.9432	1.99289	0	0.22819	0.45192	0.627798	25.9125	22.3032	9.12705	2.80954	3.15802
plasmid	0	0	0.610135	0	4.67676	0.735714	0	0.157572	1.88009	0.166746	0	0	0	0.688646	0.0886242	0	1.36715	0	0	0.0443902	0.0287424	0.444069	0	0	0	0	6.26354	0.164178	0	0.0842782	0	0.0549491	0	0	0	0.462016	0	0	3.40811	0	0	0	0	0	0	13.7989	0.49399	0	0.0404874
plasmid	0	0.556789	0	0.0920604	58.661	0	0	1.05371	1.46482	25.7098	12.7673	8.17284	0	177.027	0.0117189	0	9.78591	0.328963	5.73988	0.433059	0.0593871	9.69855	39.4517	3.29824	0	0.0331262	253.279	0	10.8571	6.58009	0.0889605	5.47925	12.9484	6.51694	27.708	6.14331	0.130176	8.3125	0	1.5207	0	0	0.296229	1.02879	55.8648	58.9256	21.8536	4.13098	4.57869
plasmid	0	0	0	0	0	0	0	0	0	0	0	0	0	0	0	0	0	0	0	0	0	0.355255	0	0	0	0	0	0	0	0	0	0	9.80829	0	0	0	0	0	0.419459	0	0	0	0	0	0	11.7538	0	0	0
plasmid	2.21901	7.73084	34.5492	0.425494	71.2761	0	0.425055	4.76218	4.95168	23.0562	39.4434	8.55321	4.11146	163.109	1.10288	0	36.5357	3.27199	5.71271	0.315663	0.715367	10.9208	40.4323	6.77977	2.67155	61.9348	323.007	0	12.3909	5.09415	0.396992	5.73099	24.2483	7.77261	22.3307	17.3659	48.2712	8.65836	27.1872	8.11141	0.0590289	3.04254	2.41024	3.34826	82.7024	56.2396	18.4841	4.83866	9.21313
plasmid	6.32418	18.3685	92.4151	0.656477	183.803	3.13905	2.2953	10.0846	22.2826	72.212	88.2805	30.1073	10.2887	405.136	4.53756	0	116.569	5.62187	14.517	0.568194	2.57532	26.6441	99.0761	23.3343	8.3521	170.588	1026.4	1.57611	27.9113	16.1814	1.07188	15.122	97.1021	19.4315	85.2924	33.3708	157.672	29.8713	114.093	19.6352	0	6.57188	4.33843	5.2735	190.977	243.336	70.457	20.2287	34.9811
plasmid	4.99278	0	3.90486	0	0	0	0.459059	0	0	3.91296	22.4204	6.84257	0	2.03415	0	0	0.5645	0	0	0	0.367903	8.17086	0	0	0	5.54115	0	0	1.91174	0	0	0.351674	0	1.94315	108.495	0.422415	0	0	0	5.03467	0	0	0	1.13004	81.7774	0	0	0	0.259119
plasmid	0	0	0	0	0	0	0	0	0	0	0	0	0	0	0	0	0	0	0	0	0	0	0	0	0	0	0	0	0	0	0	0	0	0	0	0	0	0	0	0	0	0	0	0	0	0	0	0	0
plasmid	0	0	0	0	0	0	0	0	0	0	0	0	0	0	0	0	0	0	0	0	0	0	0	0	0	0	0	0	0	0	0	0	0	0	0	0	0	0	0	0	0	0	0	0	0	0	0	0	0
plasmid	0	0	0	0	0	0	0	2.01692	0	0	0	0	0	0	0	0	1.6935	0	0	0	0	0.355255	0	8.85095	0	0	88.5635	0	0.382347	0	0	0	0	0	0.326791	2.9569	0	0	0	0	0	0	0	0	0.489685	0.635343	0	0	0
plasmid	0	0	0	0	0	0	0	0	0.00570616	0	0	0	0	0	0	0.012833	0	0	0	0.018188	0	0	0	0	0	0	0	0.0134538	0	0.0138126	0	0	0	0	0	0	0	0	0	0	0	0	0	0	0.00626998	0	0.00578294	0	0
plasmid	6.32418	16.2811	115.844	0.984715	228.068	5.10095	1.37718	15.1269	25.4021	70.4333	108.249	33.1864	12.184	505.487	8.50792	0	119.674	25.7	16.3316	3.12507	2.94323	40.1438	133.63	17.2996	7.33972	148.424	882.839	0.788055	58.8814	24.2721	2.85835	16.177	86.8034	23.3178	68.6261	65.8967	145.81	30.7372	96.4757	32.7254	0	2.19063	40.3474	7.1569	217.91	220.146	60.0691	14.3287	28.244
plasmid	1.63163	3.02867	18.0355	0.193081	14.7962	0.153875	0.180023	2.76833	3.75745	18.3442	17.8594	6.77548	1.59267	87.4155	0.83411	0	27.0074	1.04984	0.533713	0.222821	0.432827	5.29399	15.5294	2.99765	1.58804	40.6661	227.304	0	6.29748	4.65348	0.350287	0.620601	21.3475	4.87693	18.3259	7.12307	39.3682	7.2153	26.7303	2.96157	0.0625012	2.36244	1.19094	1.92032	43.0155	43.8511	14.1693	2.06584	4.52189
plasmid	0	0	0	0	0	0	0	0	0	0	0	0	0	0	0	0	0	0.038244	0	0	0	0	0	0	0	0	0	0.0972276	0	0.150898	0	0	0	0	0	0	0	0	0	0	0	0	0	0	0	0	0	0	0
plasmid	5.88891	24.0845	79.0985	0.504982	141.711	0.905494	1.41249	8.53314	11.9983	59.3785	70.0639	25.7912	10.2054	363.801	2.61782	0	92.0568	5.35416	10.12	0.437072	1.13201	21.8618	90.0906	14.8547	6.23	124.828	708.867	0	32.9407	11.6174	0.549682	12.4439	72.4305	14.9473	62.0902	38.9921	135.306	20.9799	77.4387	17.0404	0	3.37019	3.00353	8.98234	150.296	142.952	46.5545	15.5605	21.3275
plasmid	0	0	0	0	0	0	0	0	0.0781844	0	0	0	0	0	0	0	0	0	0	0	0	0	0	0	0	0	0	0	0.0670784	0	0	0	0	0	0	0	0	0	0	0	0	0	0	0	0	0	0	0	0
plasmid	1.2471	5.2135	24.775	0.160336	48.9835	0.115515	0.175063	2.63169	3.63489	15.2888	24.5848	6.40742	2.9856	127.692	1.03983	0	22.2026	2.26325	3.29037	0.158716	0.473273	8.84136	35.2973	2.71758	2.03469	39.0741	200.173	0	9.42979	3.80561	0.306011	3.37535	17.1107	4.92629	16.4867	13.4891	29.4781	6.422	19.1396	6.36204	0	1.13949	1.45004	2.36031	52.4751	37.6639	12.8902	4.02656	5.68861
plasmid	0	0	0	0	0	0	0	0	0	0	0	0	0	0	0	0	0	0	0	0	0	0	0	0	0	0	0	0	0	0	0	0	0	0	0	0	0	0	0	0	0	0	0	0	0	0	0	0	0
plasmid	3.8406	11.2394	67.0836	1.76744	118.363	2.71648	0	9.30888	11.3127	46.7914	50.1226	15.2642	8.12264	306.688	3.49043	0	74.9047	3.5008	9.77105	0.655608	0.849008	15.03	49.6321	12.6884	5.06188	111.736	659.745	1.01033	24.7055	13.2771	0.549682	10.5502	53.9456	15.2463	56.3086	19.1711	87.6818	21.3129	68.7268	15.4913	0	7.58293	3.00353	3.76679	140.125	137.332	39.2586	8.10445	21.1282
plasmid	0.0365771	0	0	0.144281	0.0463261	0.0688388	0	0	0.0979453	0.195453	0.153987	0	0	0.111767	0	0.0439588	0	0.0588369	0.0498523	0	0	0.039039	0.0336033	0.0442105	0.166875	0.208314	0.563446	0.0865995	0	0	0	0.0616972	0.107783	0.170827	0	0	0.0953754	0.237867	0.147179	0.055326	0.140113	0	0	0.066084	0.343639	0.174545	0.0992632	0	0.0284747
plasmid	0	0	0	0	0	0	0	0	0	0	0	0	0	0	0	0	0	0	0	0	0	0	0	0	0	0	0	0	0	0	0	0	0	0	0	0	0	0	0	0	0	0	0	0	0	0	0	0	0
plasmid	0	0	0	0	0	0	0	0	0	0	0	0	0	0	0	0.306815	0	0	0	0.0728454	0	0	0	0	0	0	0	0.0896973	0	0.0263112	0	0	0.0239227	0	0	0	0	0	0	0	0.130105	0.223533	0	0	0	0	0	0	0.0528815
plasmid	0	0	0	0	0	0	0	0	0	0.00877248	0	0	0.00667706	0	0	0.0556125	0	0.00330096	0	0.0245213	0	0	0	0	0.00312076	0	0	0.0259122	0	0.0266032	0	0	0	0	0	0	0	0	0.0103443	0	0.00393041	0.0270114	0	0	0	0.00391704	0.011138	0.00519644	0
plasmid	0	0	5.64036	0	0.843134	0	0	0	0.891303	0	0	0	0	0.339026	0	0	6.20949	0	0	0	0	0	0	0	0	0.395796	0	1.31343	0	0	0	0	0	0	0	6.75863	0	0	0.419459	0	0	0	0	0	0	49.5568	3.61318	0	0
plasmid	0	0	0	0	0	0	0	0	0	0	0	0	0	0	0	0	0	0	0	0	0	0	0	0	0	0	0	0	0	0	0	0	0	0	0	0	0	0	0	0	0	0	0	0	0	0	0	0	0
plasmid	2.21901	12.524	50.6186	0.312608	88.3284	0.93424	0.2186	3.84176	6.36645	30.8294	36.5333	14.1739	5.28616	205.837	2.83597	0	48.7889	2.29464	6.26477	0.811706	1.05115	16.9169	56.3528	8.62106	2.77198	84.0596	419.733	0	18.3891	8.21913	1.02084	8.03827	41.3349	8.51286	35.3245	11.4655	66.127	15.6675	43.7436	13.4258	0	4.17262	1.23955	3.0493	84.4124	65.1983	31.8304	8.62931	11.5987
plasmid	0	0	0	0	0	0	0	0	0	0	0	0	0	0	0	0	0	0	0	0	0	0	0	0	0	0	0	0.0218904	0	0.0945846	0	0	0	0	0	0	0	0	0	0	0	0	0	0	0	0	0	0	0
plasmid	0	0	0	0	0	0	0	0	0	0	0	0	0	0.248409	0	0	0	0	0	0	0	0	1.53053	0	0	0	0	0	0	0	0	0	0	0	0	0	0	0	0	0	0	0	0	0	0	0	0	0	0.172479
plasmid	0	0	0	0	0	0	0	0	0	0	0	0	0	0	0	0	0	0	0	0	0	0	0	0	0	0	0	0	0	0	0	0	40.0233	0	0	0	0	0	0	0	0	0	0	0	0	0	0	0	0
plasmid	2.29826	6.95775	38.0845	0.298399	79.897	0	0.30604	4.58392	7.72462	25.2395	37.9902	9.12342	4.96383	195.424	1.77248	0	35.0796	3.01171	5.7738	0.355121	0.788364	13.1337	38.9373	3.65742	2.65146	64.5268	359.026	0	14.1353	5.55725	0.425349	6.71378	26.0387	8.01551	27.077	5.12018	45.3245	11.0291	37.6515	10.6287	0	1.59733	1.92819	3.42435	81.7626	62.6267	19.4639	5.4184	7.66561
plasmid	0	0	0	0	0	0	0	0	0	0	0	0	0	0	0	0	0	0	0	0	0	0	0	0	0	0	0	0	0	0	0	0	0	0	0	0	0	0	0	0	0	0	0	0	0	0	0	0	0
plasmid	0.356627	0	0	0.117228	0	0.140136	0	0	0.159161	0.381133	0.125114	0	0.290094	0	0.101285	0.178975	0	0.09561	0.16202	0	0.065697	0	0	0.143684	0.180781	0.706779	1.49826	0.0938161	0	0.577907	0	0	0.175148	0.41639	0.116711	0	0.516617	0.463841	0	0	0.227683	0	0	0	0.174888	1.02109	0	0	0.370171
plasmid	0	0	0	0	0	0	0	0	0	0	0	0	0	0	0	0	0	0	0	0	0	0	0	0	0	0	0	0	0	0	0	0	0	0	0	0	0	0	0	0	0	0	0	0	0	0	0	0	0
plasmid	0	0	0.0328692	0	0	0	0	0	0	0	0	0	0	0	0	0	0	0	0	0	0	0	0	0	0	0	0	0	0	0	0	0	0	0	0	0	0	0	0	0	0	0	0	0	0	0	0	0	0
plasmid	0	0.321127	0	0	3.56711	0	0	0	0.342809	0	0	0	0	292.866	0	0	25.8367	0	0	1.09268	0	0	0	6.18948	0	0	0	0	0	0	0	0	0	0	0	0	0	0	0	0	0	0	0	0	0	0	0	0	0
plasmid	0.750548	1.35062	0.0425366	0.0965407	2.68646	0.0769374	0	0.642647	1.5292	0	2.54153	2.44857	0	1.36275	0.139018	0	6.00473	0.656147	0.311333	0.0278526	0.0901724	1.74145	5.45626	1.41994	0.769207	16.8407	89.9345	0	2.09916	1.85081	0.0700575	0.172389	8.79862	0.228606	9.38723	0.0828264	0.0567266	0.0848859	10.7744	1.33271	0	0.536918	0.255202	0.775515	10.4178	21.3961	8.90012	0.743702	0.635096
plasmid	1.9484	3.30918	14.0215	0.640465	18.7135	0.143554	0.223931	2.70563	2.82608	19.9552	11.065	7.2598	2.31132	58.668	1.10672	0	32.321	1.33854	3.76203	0.277168	0	4.15908	10.8145	2.45315	2.0371	5.64733	265.691	0	0.792671	2.6969	0.217862	2.74477	26.6738	5.59249	19.2089	0.824224	43.3605	6.59936	21.0241	2.27174	0.0388727	1.46932	0.740707	1.0106	37.025	50.6725	14.9264	1.95297	5.84599
plasmid	0.919086	1.17834	6.42559	0.117971	9.43246	0.104916	0.118755	1.10719	1.82635	9.7113	6.04785	3.81186	0.814063	26.6927	0.496005	0	15.6647	1.14405	2.13933	0.102106	0.0677123	1.80788	5.45029	1.63107	1.07487	7.8453	140.109	0.0161156	0.541267	2.20081	0.0547996	1.23769	12.2601	2.34907	8.98023	0.70532	21.0814	3.70393	11.6979	0.785573	0	0.753728	0.410776	0.526695	18.0265	26.5676	9.09784	1.39077	2.86767
plasmid	0	2.95705	0.0964164	0.145884	5.79655	0	0	1.89087	4.27082	0	12.991	1.36851	0	105.098	1.18166	0	9.17312	1.22699	0.378047	0	0.459879	1.34207	16.8185	0.167632	3.16367	88.2296	130.126	0	4.62003	1.07876	0	0	29.8336	0.323859	1.77012	1.76006	0.120544	0.096204	1.22342	2.09778	0	0	1.30153	1.17189	0	0	27.8516	2.28275	6.58595
plasmid	1.81025	7.90987	36.3084	0.230343	66.6372	0	0	4.24615	4.71866	21.7803	33.4955	8.58322	3.61006	156.963	1.64188	0	30.998	6.73994	5.41204	0.199366	0.935894	11.9665	41.5231	3.45851	2.39773	51.0369	284.826	0	11.5154	4.44196	0.250732	5.79954	23.7464	7.63625	21.9007	16.3037	44.5124	8.27861	26.8601	8.83275	0	1.54632	2.29682	2.11469	67.0955	50.5488	17.8282	4.87973	8.22818
plasmid	3.0064	7.00264	33.0304	0	61.4672	0	0.592335	3.09045	6.18161	26.7367	30.9637	9.82239	3.58095	161.639	2.01263	0	38.5134	2.93615	8.78044	0.274933	0.474714	11.5744	32.6505	5.84007	3.67394	67.796	384.026	0	13.9372	7.48173	0.345768	6.12594	21.0404	7.77261	26.5649	10.901	57.9544	10.4738	39.9163	7.95803	0	0.706653	2.65904	3.40226	65.3967	75.0115	21.8539	5.70971	11.3678
plasmid	0	0	0	0	0	0	0	0	0	0	0	0	0	0	0	0	0	0	0	0	0	0	0	0	0	0	0	0	0	0	0	0	0	0	0	0	0	0	0	0	0	0	0	0	0	0	0	0	0
plasmid	3.58456	0	0	0	34.0497	0	0	2.71509	3.08528	0	6.46744	0	0	3.91184	0	0	13.0269	0	1.39586	0	0	2.45946	2.35223	0.309474	3.115	0	239.157	0	0.882339	4.14908	0	4.59882	27.5387	8.66945	1.50827	0.649869	0	0	0.322661	2.71098	0	0	0	0	0	90.4142	27.7937	3.56596	0.597968
plasmid	0	0	0	0	0	0	0	0	0	0	0	0	0	0	0	0	0	0	0	0	0	0	0	0	0	0	0	0	0	0	0	0	0	0	0	0	0	0	0	0	0	0	0	0	0	0	0	0	0
plasmid	0	0	0	0	0	0	0	0	0	0	0	0	0	0	0	0	0	0	0	0	0	0	0	0	0	0	0	0	0	0	0	0	0	0	0	0	0	0	0	0	0	0	0	0	0	0	0	0	0
plasmid	0	0	0	0	0	0.0404516	0	0	0	0.0255917	0	0	0	0	0	0	0	0	0	0	0	0	0	0	0	0	0	0	0	0	0	0	0	0	0	0.0607791	0	0	0	0	0	0	0	0	0	0	0	0	0
plasmid	0	0	0	0	0.170774	0	0	0	0	0	0	0	0	0	0	0	0	0	0	0	0	0	0	0	0	0	0	0	0	0	0	0	0	0	0	0.21023	0	0	0.0388388	0	0	0	0	0	0	0	0	0	0
plasmid	0	0	0.804534	0	4.43902	0	0	0.0333928	1.03297	0.0235579	0	0	0	0.493945	0	0	0.859834	0	0	0	0.0243645	0.0705804	0	0	0	0	7.34685	0.487098	0	0.357205	0	0	0	0	0	0.307719	0	0	2.41675	0	0	0.217612	0	0	0	13.1276	0.0897313	0	0
plasmid	0	0	0	0	0	0	0	0	0	0	0	0	0	0	0	0	0	0	0	0	0	0	0	0	0	0	0	0	0	0	0	0	0	0	0	0	0	0	0	0	0	0	0	0	0	0	0	0	0
plasmid	0	0	0	0	0	0	0	0	0.186416	0	0	0	0	0	0.738933	0	0	0	0	0	0	0	0	0	0	0	0	0	0	0	0	0	0	0	0	0	0	0	0	0	0	0	0	0	0	0	0	0	0
plasmid	0	0	0	0	0	0	0	0	0	0	0	0	0	0	0	0.0308958	0	0.00660192	0.00559379	0.00700609	0	0	0	0	0	0	0.00574752	0.0129561	0	0.0199524	0	0	0	0	0	0	0	0	0	0	0	0	0	0	0	0	0.0222761	0	0
plasmid	0	0	0	0	0	0	0	0	0	0	0	0	0	0	0	0.00617917	0	0.0132038	0	0.0140122	0	0	0	0	0	0	0	0.0161951	0	0.033254	0	0	0	0	0	0	0	0	0	0	0	0	0	0	0	0	0.0389832	0	0
plasmid	0	0	0.323786	0	2.35952	0	0	0	0.399091	0	0	0	0	0.0759013	0	0	0.337015	0	0	0	0.0137277	0.0795347	0	0	0	0	2.71326	0.0980168	0	0.161009	0	0	0	0	0	0.157617	0	0	1.81557	0	0	0	0	0	0	4.64654	0.0674101	0	0
plasmid	0	0	0	0	0	0	0	0	0	0	0	0	0	0	0	0	0	0	0	0	0	0	0	0	0	0	0	0	0	0	0	0	0	0	0	0	0	0	0	0	0	0	0	0	0	0	0	0.00519644	0
plasmid	0	0	0	0	0	0	0	0	0	0	0.00807188	0	0	0	0	0	0	0	0	0	0	0	0	0	0.00256688	0	0	0	0	0	0	0	0	0	0	0	0	0	0	0	0	0	0	0	0	0	0	0	0
plasmid	0	0	0	0	0	0	0	0	0	0.0741092	0	0	0	0	0	0	0	0	0	0	0	0	0	0	0	0	0	0	0	0	0	0	0	0	0	0	0	0	0	0	0	0	0	0	0	0	0	0	0
plasmid	0	1.04366	0	0	0	0	0	1.84885	0.14855	0	0	0	0	0.254269	0	0	0.117604	0	0	0	0	0.0592092	0	0.972264	0	0	115.482	0	1.37008	0	0	3.10645	0.0817358	6.28286	0.0272326	0.28161	0	0	0	0	0	0	0	0	42.5618	0	0	1.33453	2.76394
plasmid	9.6527	43.4164	121.485	1.64119	80.0978	1.17714	1.37718	8.06769	4.01086	256.121	154.141	62.6095	0	527.524	0	0	67.4577	31.8572	5.44387	2.27278	5.51855	48.6699	336.675	14.8857	0	474.164	2237.39	0	28.676	10.7876	0.357293	13.3636	0	36.1426	111.109	76.8795	191.231	31.1701	132.969	35.7462	0.318756	2.19063	6.0738	21.8474	180.204	237.618	67.2955	9.69292	22.0251
plasmid	0	0	0	0	0	0	0	0	0	0	0	0	0	0	0	0	0	0	0	0	0	0	0	0	0	0	0	0	0	0	0	0	0	0	0	0	0	0	0	0	0	0	0	0	0	0	0	0	0
plasmid	0	0	0	0	0	0	0	0	0	0	0	0	0	0	0	0	0	0	0	0	0	0	0	0	0	0	0	0	0	0	0	0	0	0	0	0	0	0	0	0	0	0	0	0	0	0	0	0	0
plasmid	0	0	0	0	0	0	0	0	0	0	0	0	0	0	0	0	0	0	0	0	0	0	0	0	0	0	0	0	0.167696	0	0	0	0	0	0	0	0	0	0	0	0	0	0	0	0	0	0	0	1.26832
plasmid	0	0.106361	0	0	0	0	0	0	0.0283854	0.0226576	0	0	0	0.021594	0.0903176	0	0.269665	0.630904	0	0	0	0	0	0	0	0	8.99589	0	0.21918	0	0	0	3.77963	0	0	0	0	0	0.0267172	0	0	0	0	0	0	0.0809354	0	0	0
plasmid	0	0	0.433874	0	9.27448	0	0	0	0	0	0	0	0	0.339026	0	0	0.28225	0	0	0	0	0	0	0	0	0	2.33062	0	0	0	0	0	0	0	0.326791	0	0.289306	0	0.419459	0	0	0	0	0	0	0	0	0	0.259119
plasmid	0	0	0	0	0	0	0	2.35308	0	0	0	0	0	0	0	0	0	0	0	0	0	0	0	0	0	0	0	0	0	0	0	0	0	0	0	0	0	0	0	0	0	0	0	0	0	0	0	0	0
plasmid	0	0	0	0	0	0	0	0	0.0530537	0	0	0	0	0	0	0	0	0	0	0	0	0	0	0	0	0	0	0	0	0	0	0	0	0	0	0	0	0	0	0	0	0	0	0	0	0	0	0	0
plasmid	0	0	6.81802	0	0	0	0	0	0.278532	0	1.41796	0.498937	0	0.0807204	0	0	0	0	0	0	0.079979	0	0.0728073	0.0838158	0	10.4603	11.5421	0	0.398278	0	0.0850698	0	0	0	0	0	0	0	0	1.78311	0	0	0	0.0784747	0	0	3.66964	0.100341	0
plasmid	0	0.43486	8.53113	0	1.55997	0	0	0	0.185688	0	3.69023	0.784044	0	0	0	0	11.5914	0	0	0.104282	0.22994	3.01685	11.7948	3.35263	0	49.8657	98.6326	0	0.0868971	0	0	0	0	3.56245	1.42971	0.0880031	0	0	0	0.354625	0	0	0	0.0856088	0	68.9022	19.7083	1.31697	0
plasmid	0	0	0	0	0	0	0	0.0813275	0	0	0	0	0	0	0	0	0	0	0	0	0	0	0	0	0	0	0	0	14.5297	0	0	0	0	0	0	0	0	0	0	0	0	0	0	0	0	0	0	0	0
plasmid	0	0	0	0	0	0	0	0	0	0	0	0	0	0	0	0.0319191	0	0	0	0.054286	0	0	0	0	0	0	0.0295015	0.00831282	0	0.0343554	0	0	0	0	0	0	0	0	0	0	0	0	0	0	0	0	0.0142926	0.0133364	0
plasmid	0	0	0	0	0	0	0	0	0	0	0	0	0	0	0	0	0	0	0	0	0	0	0	0	0	0	0	0	0	0	0	0	0	0	0	0	0	0	0	0	0	0	0	0	0	0	0	0	0
plasmid	0	0	0	0	0	0	0	0	0	0	0	0	0	0	0	0.46981	0	0	0	0.177561	0	0	0	0	0	0	0	0.164178	0	0	0	0	0	0	0	0	0	0	0	0	0	0	0	0	0	0	0	0	0
plasmid	0	0	0	0	0	0	0	0	0	0	0	0	0	0	0	0.0634342	0	0	0	0.107885	0	0	0	0	0	0	0	0.0997538	0	0.068276	0	0	0	0	0	0	0	0	0	0	0	0	0	0	0	0	0	0	0
plasmid	0	0	0	0	0	0	0	0	0	0	0	0	0	0	0	0	0	0	0.0111876	0	0	0	0	0	0	0.00488035	0	0	0	0	0	0	0	0	0	0	0	0	0	0	0	0	0	0	0	0	0.011138	0	0
plasmid	0	0	0	0	0	0	0	0	0	0	0	0	0	0	0	0	0	0	0	0	0	0	0	0	0	0	0	0	0	0	0	0	0	0	0	0	0	0	0	0	0	0	0	0	0	0	0	0	0
plasmid	0	0	0	0	0	0	0	0	0	0	0	0	0	0	0	0	0	0	0	0	0	0	0	0	0	0	0	0	0	0	0	0	0	0	0	0	0	0	0	0	0	0	0	0	0	0	0	0	0
plasmid	0	0	0	0	0.120448	0	0	0	0	0	0	0	0	0	0	0	0	0	0	0	0	0	0	0	0	0	0	0	0	0	0	0	0	0	0	0	0	0	0	0	0	0	0	0	0	0	0	0	0
plasmid	0.870093	3.19147	0.37984	0.125467	12.725	0.0628971	0.113208	1.51083	2.06066	0.0307037	15.4253	0.818408	2.12664	72.4662	0.580483	0	4.0928	1.08932	0.363596	0.077067	0.356109	1.1652	17.1786	0.193469	1.33569	25.7731	47.0837	0.00647805	5.37926	0.565318	0.123356	0.229824	12.475	0.220432	0.62054	6.69301	0.0713454	0.0427046	14.7664	3.59442	0.0157216	0.918388	0.668685	1.00324	9.37104	0.266358	8.83804	1.85513	2.63592
plasmid	0	0	0.333749	0	0	0	0	2.32722	0.342809	0.547268	0	0	0	0	0	0	2.8225	0	0	0	0	0.819819	0	8.66527	0	0	95.7347	0	0.882339	0	0	0	0	0	0	3.24934	0	0	0	0	0	0	0	0	0	0.244363	0	0	0
plasmid	0	0	0	0	0	0	0	0	0	0	0	0	0	0	0	0.0540788	0	0	0	0	0	0	0	0	0	0	0.0670682	0.0188982	0	0.116413	0	0	0	0	0	0	0	0	0	0	0	0	0	0	0	0	0	0	0
plasmid	0	0	0	0	0	0	0	0	0	0.0553656	0	0	0.0052676	0	0	0.13162	0	0.00520833	0	0.0552718	0	0	0	0	0	0	0	0.0408848	0	0.146913	0	0	0.00954114	0	0	0	0.00562851	0	0.00816069	0	0.0682163	0.106548	0	0	0.00952695	0.0123608	0.0263608	0.0819905	0.00504123
plasmid	0	0	0	0	0	0	0	0	0	0	0	0	0	0	0	0.0294288	0	0	0	0.032281	0	0	0	0	0	0	0	0.0582153	0	0.0833355	0	0	0	0	0	0	0	0	0	0	0	0	0	0	0	0	0	0	0
plasmid	0	0	0	0	0	0	0	0	0	0	0	0	0	0	0	0.123978	0	0	0	0	0	0	0	0	0	0	0	0	0	0	0	0	0	0	0	0	0	0	0	0	0	0	0	0	0	0	0	0	0
plasmid	0	0	0	0	0	0	0	0	0	0.023099	0	0	0.0659305	0	0	0.208804	0	0	0	0.236747	0	0	0	0.0391866	0	0	0	0.110874	0	0.449484	0	0	0	0	0	0	0	0	0	0	0.150064	0.33784	0	0	0	0	0	0.00684142	0.0420648
plasmid	0	0	0	0	0	0	0	0	0	0	0	0	0	0	0	0.0245215	0	0	0	0.0523414	0	0	0	0	0	0	0	0.0140223	0	0.131566	0	0	0	0	0	0	0	0	0	0	0	0	0	0	0	0	0.00803643	0	0
plasmid	0	0	0	0.0283313	0	0.00483823	0.00566041	0	0	0.0789523	0	0	0.0901403	0	0	0.361481	0	0.0264077	0	0.112097	0	0	0	0.0545681	0.0124831	0.00488035	0.011495	0.0259122	0	0.146318	0	0	0.0241881	0	0	0	0.0107018	0	0	0	0.204381	0.18908	0	0	0	0.0391703	0.0278451	0.0415715	0.051121
plasmid	0	0.0632523	0.131477	0	0.127748	0	0	0	0	0.0538976	0	0.0518376	0	1.18145	0	0	0.0427651	0	0	0	0	0.269133	0.138996	0	0	1.85904	3.46062	0	0	0	0	0	0.222916	0.0588834	0	0.0640022	0.0876683	0	0	0.228849	0	0	0.131468	0.114145	0.148389	0.048132	9.64884	0	0
plasmid	0	0	0	0	0	0	0	0	0	0	0	0	0	0	0	0.0369838	0	0.00987852	0	0.0209666	0	0	0	0	0	0	0	0.0193863	0	0	0	0	0	0	0	0	0	0	0	0	0	0	0	0	0	0	0	0.015551	0
plasmid	0	0	0	0	0	0.301831	0	0	0	0	0	0	0	0	0	0	0	0	0	0	0	0	0	0	0	0	0	0	0	0	0	0	0	0	0	0	0	0	0	0	0	0	0	0	0	0	0	0	0
plasmid	0	0	0	0	0	0	0	0	0	1.06717	7.70703	0	0	0	0	0	0	0	0	0	0	1.42102	0	0	0	3.56217	0	0	3.44112	0	0	0.351674	0	0	0	0	0	0	0	3.0208	0	0	0	0	0	0	0	0	0
plasmid	1.58974	4.48619	24.1545	0.293945	47.5679	0.0585643	0.191275	2.93507	3.65833	18.1579	24.6269	7.20001	2.46508	119.873	1.01587	0	25.0655	1.51834	4.46885	0.162341	0.466743	6.78696	21.6792	2.94231	1.88876	43.5966	256.855	0	7.87521	3.46169	0.479946	2.72941	19.9094	4.98839	19.2172	7.31345	31.9531	7.43068	27.5466	4.65895	0	1.30784	1.42456	2.13639	48.0915	45.9913	12.4709	3.45951	4.83432
plasmid	0	0	0	0	0	0	0	0	0	0	0	0	0	0	0	0	0	0	0	0.0355757	0	0	0	0	0	0	0	0	0	0	0	0	0	0	0	0	0	0	0	0	0	0	0	0	0	0	0.0821178	0	0
plasmid	0	0	0	0	0	0	0	0	0	0	0	0	0	0	0	0	0	0	0	0	0	0	0	0	0	0	0	0	0	0	0	0	0	0	0	0	0	0	0	0	0	0	0	0	0	0	0	0	0
plasmid	0	5.00958	0	0	0.421567	0	0	13.11	0.445651	0	5.95543	0	0	0.339026	0	0	0.5645	0	0	0	0	0.71051	0.30579	7.24169	0	3.16637	913.137	0	4.20582	0	0	17.9354	10.2987	28.37	0	0.422415	0	0	0	0	0	0	0	0	193.426	0	0	5.05718	12.956
plasmid	1.85495	7.17156	33.6365	0.213697	62.5325	0	0.167365	4.27633	5.2805	18.8947	26.946	8.50272	2.79451	153.147	1.27767	0	28.9404	2.59342	4.90673	0.28607	0.582833	12.2489	42.0595	3.48185	2.06298	53.3809	271.056	0	12.1309	4.75235	0.51485	4.3074	26.5301	7.23622	23.4058	11.9354	38.3531	9.03792	31.423	9.96882	0	0.656047	1.6834	2.71065	63.1192	45.8197	15.9919	5.89711	7.01332
plasmid	1.2608	4.04815	10.3867	0.124333	45.8933	0.475613	0.139109	2.71215	4.52404	13.69	21.5676	5.31336	3.01522	95.7748	1.2485	0	22.0668	2.47427	3.53989	0.279792	0.482176	8.55841	27.6601	2.07254	1.62785	32.2934	174.055	0.278605	7.82074	3.30983	0.0926316	2.82405	15.4183	4.0924	14.9036	10.6244	30.8154	5.93623	10.1158	6.02635	0	0.649074	1.19782	1.76925	46.7056	43.8964	13.0704	3.06495	4.20087
plasmid	2.8354	8.3493	42.9053	0.364709	76.6628	0.290653	0.170022	5.78932	7.09741	34.3867	36.5889	13.1783	5.61565	177.172	2.6259	0	43.1738	2.67708	6.21677	0.315663	1.29447	13.6839	48.9265	9.23837	2.62468	65.6728	444.199	0	14.5858	6.7922	0.396992	6.90323	38.5066	8.4923	31.9529	13.6111	61.1828	12.0255	38.2174	9.88287	0	1.62269	1.92819	3.62728	97.0302	70.476	24.5897	4.21431	11.7084
plasmid	0	0	0	0	0	0	0	0	0	0	0	0	0	0	0	0.0596584	0	0	0	0	0	0	0	0	0	0	0	0	0	0	0	0	0	0	0	0	0	0	0	0	0	0	0	0	0	0	0	0	0
plasmid	0	0.101467	0	0	0	0	0	0	2.18183	22.9738	0.166819	0	1.03359	0	0.0295414	0.42954	0	0	0	0	0	0	0	0	0	3.19935	0	14.6384	0	0	0	0	0	0.0720421	0	0	0	0	0.835741	0.136219	0	0	0	0.261582	0	0	44.3636	0	0
plasmid	0.511492	1.57986	10.4786	0.0526988	17.4235	0.0449978	0.0842311	0.670766	1.22656	5.47456	7.15905	2.51888	0.850766	39.2601	0.253677	0	6.54483	1.58414	1.20697	0.0260639	0.189858	2.9333	8.77394	0.93197	0.539856	10.1854	66.6578	0	2.68344	0.927833	0.0573636	1.29055	5.38781	1.45291	5.99616	2.22833	7.16628	1.99579	7.14813	1.83604	0	0.40195	0.646784	0.656596	19.3291	14.0766	3.69812	1.2469	1.86613
plasmid	0	0	0	0	0	0	0	0.161909	0.0204427	0.0163176	0	0	0	0	0	0	0.394891	0	0	0	0	0.114073	0	0.71974	0	0	13.214	0	0.0964637	0	0	0	0	0	0.0149904	0.474732	0	0	0	0	0	0	0	0	0	0.00728604	0	0	0
plasmid	0	0	0	0	0	0	0	0	0	0	0	0	0	0	0	0.224063	0	0.0481892	0	0.0796078	0	0	0	0	0	0	0	0.0585891	0	0.258072	0	0	0	0	0	0	0	0	0	0	0	0	0	0	0	0	0	0	0
plasmid	0	0	0	0	0	0	0	0	0	0	0	0	0	0	0	0.0188395	0	0.0113436	0	0.042133	0	0	0	0	0	0	0	0.0166961	0	0.0228551	0	0	0	0	0	0	0	0	0	0	0	0	0	0	0	0	0	0	0
plasmid	0	0	0	0	0	0	0	0	0	0.00438624	0	0	0	0	0	0.0216271	0	0.0165048	0	0.0210183	0	0	0	0	0.00312076	0	0.011495	0.0194342	0	0.0199524	0	0	0	0	0	0	0	0	0	0	0.0117912	0	0	0	0	0.00391704	0	0.0103929	0
plasmid	0.0116382	0.028992	0.00758521	0.0457492	0.0368503	0.02725	0.0158296	0.0176304	0.13938	0.04958	0.0306223	0.00598127	0.0284008	0.0531797	0.014874	0.0436843	0.0148033	0.00468021	0.0237932	0.00496673	0.00321594	0.0434753	0.0213839	0.014067	0.0530966	0.0828433	0.0810406	0.0597011	0.00668439	0.0660081	0.00624639	0	0.0169109	0.0407655	0.00571313	0	0.0505779	0.060548	0.0217973	0.0176037	0.0501539	0.0574465	0	0.0195742	0.0768122	0.0831523	0.125682	0	0
plasmid	0	0	0	0	0	0	0	0	0	2.84579	0	0	0	0	0	0	0	0	0	0	0	0	0	0	0	1.97898	0	0	0	0	0	0	0	0	0	27.0345	0	0	0	0.503467	0	0	0	0	0	0	0	0	0
plasmid	0	0	0	0	0	0	0	0	0	0	0	0	0	0	0	0	0	0	0	0	0	0	0	0	0	0	0	0	0	0	0	0	0	0	0	0	0	0	0	0	0	0	0	0	0.376681	0	0	0	0
plasmid	0	0	0	0	0	0	0	0	0	0	0	0	0	0	0	0	0	0	0	0	0	0	0	0	0	0	0	0	0	0	0	0	0	0	0	0.0262369	0	0	0	0	0	0	0	0	0	0	0	0	0
plasmid	0	0	0	0	0.486424	0	0	0.193935	0	0	0	0	0	0.130395	0	0	0	0	0	0	0	0	0.235223	0	0	0	0	0	0	0	0	0	0	0	0	0.487402	0	0	0	0	0	0	0	0	0	0.122181	0	0	0
plasmid	0	0	0	0	0	0	0	0	0	0	0	0	0	0	0	0	0	0	0	0	0	0	0	0.0588755	0	0	0	0	0	0	0	0	0	0	0	0	0	0	0	0	0	0	0	0	0	0	0	0	0
plasmid	0	0	0	0	0	0	0	0	0	0	0	0	0	0	0	0.034324	0	0	0	0.0389174	0	0	0	0	0	0	0	0.0719685	0	0.0738877	0	0	0	0	0	0	0	0	0	0	0	0	0	0	0	0	0	0	0
plasmid	0	0	0	0	0	0	0	0	0	0	0	0	0	0	0	0.058271	0	0	0	0.094699	0	0	0	0	0	0	0	0.0729681	0	0.05971	0	0	0	0	0	0	0	0	0	0	0	0	0	0	0	0	0	0	0
plasmid	0	0	0	0	0	0	0	0	0	0	0.032437	0	0	0	0	0	0	0	0	0	0	0	0	0	0	0	0	0.0243227	0	0	0	0	0	0	0	0	0	0	0	0	0	0	0	0	0	0	0	0	0
plasmid	0	0	0	0	0	0	0	0	0	0	0	0	0	0	0	0	0	0	0	0	0	0	0	0	0	0	0	0	0	0	0	0	0	0	0	0	0	0	0	0	0	0	0	0	0	0	0	0	0
plasmid	0	0	0	0	0	0	0	0	0	0	0	0	0	0	0	0	0	0	0	0	0	0	0	0	0	0	0	0	0	0	0	0	0	0	0	0	0	0	0	0	0	0	0	0	0	0.343429	0	0	0
plasmid	0	0.83493	0	0	11.3823	0	0	0.504231	0.445651	71.8562	1.7516	0.342128	0	391.914	0	0	33.5877	0	2.26828	1.98868	0	0.355255	59.6291	12.4718	0	0	0	0	0.764694	0	0	2.11004	0.980829	0	9.47693	2.11207	0	0	7.96973	0	0	0	0	0	60.2313	9.53015	0	3.37145	2.85031
plasmid	0	0	0	0	0	0	0	0	0	0	0	0	0	0	0	0	0	0	0	0	0	0	0	0	0	0	0	0	0	0	0	0	0	0	0	0	0	0	0	0	0	0	0	0	0	0	0	0	0
plasmid	0	0	1.58531	0	0	0	0	0	0.636645	0	0.0463999	0	0	0	0	0	1.04675	0	0.0600869	0	0	0	0.0607531	2.98407	0	0	0	0	1.67119	0	0	0	0	0.0971577	0	0.105604	0	0	0	0	0	0	0	0	0	0	0	0	0
plasmid	0	0	0	0	0	0	0	0	0	0	0	0	0	0	0	0	0	0	0	0	0	0	0	0	0	0	0	0	0	0	0	0	0	0	0	0	0	0	0	0	0	0	0	0	0	0	0	0	0
plasmid	0	0	0	0	0	0	0	0	0	0	0	0	0	0	0	0	0	0	0	0	0	0	0	0	0	0	0	0	0	0	0	0	0	0	0	0	0	0	0	0	0	0	0	0	0	0	0.0262586	0	0
plasmid	0	0	0	0	0	0	0	0	0	0	0	0	0	0	0	0	0	0	0	0	0	0	0	0	0.759282	0	0	0	0	0.53938	0	0	0	0	0	0	0	0	0	0	0	0	0	0	0	0	0	0	0
plasmid	0	0	0	0	0	0	0	0	0	0	0	0	0	0	0	0	0	0	0	0	0	0	0	0	0	0	0	0	0	0	0	0	0	0	0	0	0	0	0	0	0	0	0	0	0	0	0	0	0
plasmid	0	0	0	0	0	0	0	0	0	0	0	0	0	0	0	0	0	0	0	0	0	0	0	0	0	0	0	0	0	0	0	0	0	0	0	0	0	0	0	0	0	0	0	0	0	0	0	0	0
plasmid	0	0	0	0	0	0	0	0	0	0	0	0	0	0	0	0	0	0	0	0	0	0	0	0	0	0	0.358557	0	0	0	0	0	0	0	0	0	0	0	0	0	0	0	0	0	0.376681	0	0	0	0
plasmid	0	0	0	0	0	0	0	0	0	0	0	0	0	0	0	0	0	0	0	0	0	0	0	0	0	0	0	0	0	0	0	0	0	0	0	0	0	0	0	0	0	0	0	0	0	0	0	0	0
plasmid	25.6296	0	0	0.328238	0	0	0	0	0	0	0	0	0	0	4.53756	0	0	0	0	0	0	0	0	0	0	243.81	6.52573	0	0	0	0	0	2.45207	0	0	0	0	0	0	0	0	0	1.30153	0	18.1184	0	0	0	0
plasmid	0	0	0	0	0	0	0	0	0	0	0	0	0	0	0	0	0	0	0	0	0	0	0	0	0	0	0	0	0	0	0	0	0	0	0	0	0	0	0	0	0	0	0	0	0	0	0	0	0
plasmid	0	0	0	0	0	0	0	0	0	0	0	0	0	0	0	0	0	0	0	0	0.183952	0	0	0	0	0	0	2.10148	0	0	0	0	0	0	0	0	0	0	0	0	0	0	0	0	0	0	0	0	0
plasmid	0	0	0	0	0	0	0	0	0	0	0	0	0	0	0	0	0	0	0	0	0	0	0	0	0	0	0	0	0	0	0	0	0	0	0	0	0	0	0	0	0	0	0	0	0	0	0	0	0
plasmid	0	0	0	0	0	0	0	0	0	0	0	0	0	2.03415	0	0	0	0	0	0	0	0	0	0	0	3.16637	0	0	0	0	0	0	0	0	0.326791	0	0	0	0	0	0	0	0	0	0	0	0	0	0
plasmid	0	0	0	0	0	0	0	0	0	0	0	0	0	0	0	0	0	0	0	0	0	0	0	0.104176	0	0	0	0	0	0	0	0	0	0	0	0	0	0	0	0	0	0	0	0	0	0	0	0	0
plasmid	0	0	0	0	0	0	0	0	0	0	0	0	0	0.0256838	0	0	0	0	0	0	0	0	0	0.0640048	0	0.0929521	0	0	0	0	0	0	0	0	0	0	0	0	0	0	0	0	0	0	0	0	0	0	0
plasmid	0	0	0	0	0	0	0	0	0	0	0	0	0	0.782367	0	0	0	0	0	0	0	0	0	0	0	0	0	0	0	0	0	0	0	0	0	0	0	0	0	0	0	0	2.6698	0	0	0	0	4.86267	0
plasmid	0	0	0	0	0	0.178355	0	0	0	0	0	0	0	0	0	0	0	0	0	0	0	0	0	0	0	0	0	0	0	0	0	0	0	0	0	0	0	0	0	0	0	0	0	0	0	1.58836	0.273726	0	0
plasmid	0	0	0	0	0	0	0	0	0	0	0	0	0	5.08539	0	0	1.129	0	0	0	0	0	0	0	0	0	31.6964	0	0	0	0	0	0	0	0	0	0	0	0	0	0	0	0	0	0	0	0	0	0
plasmid	0	8.59487	35.3905	0.450523	22.8969	0	0.180023	2.96606	1.92242	68.2851	48.7013	14.6243	0	6.64756	0.0556073	0	18.872	2.36213	0.622665	0.222821	1.15421	13.6529	112.363	3.31319	0	157.154	378.291	0	3.14874	3.27859	0.0700575	4.75794	0	11.2017	31.4616	22.446	53.8335	10.9503	42.4394	5.62698	0	1.50337	0	0	6.04905	72.5039	20.5455	2.89218	5.69046
plasmid	0	0	1.30162	2.29767	19.8137	0	0	0	0	0.355724	0	0	0	3.39026	0.283597	0	0	0	0	0	0	0	0.611581	0	0	0	0	0	3.05878	0	0	0	0	0	0	0	0	0	0	8.55894	0	0	0	0	0.489685	0	0	0	5.18239
plasmid	0	2.08733	3.47099	0.328238	196.45	0	2.75436	13.6142	8.46737	101.381	0	2.3949	0.541509	9.49272	0	0	54.4742	55.6833	18.5999	0	0.735807	7.81561	9.17371	0	0	3.56217	101.615	0	4.20582	0	3.57293	18.9904	1.47124	0.777261	0	7.60346	189.206	0	0	38.2635	0	0	1.30153	2.63675	232.111	3.49439	0	0	14.5107
plasmid	0	0	0	0	0	0	0	0	0	0	0	0	0	0	0	0	0	0	0	0	0	0	0	0	0	0	0	0	0	0	0	0	0	0	0	0	0	0	0	0	0	0	0	0	0	0	0	0	0
plasmid	0	5.45916	1.50187	0	74.585	0.150916	0	0.193935	5.14213	3.00997	8.75799	4.86875	0	644.149	0.54538	0	0.325673	15.8565	1.91931	0.874145	0.0707506	2.73273	1.29373	0.464211	0.0973438	13.0917	0	0	2.79407	9.75034	11.6807	0.676296	20.9369	1.19579	0	9.74803	0	0.166507	63.5642	8.90749	0.122599	2.52764	26.5312	0	0	6.84216	1.21597	6.32147	7.77358
plasmid	0	0	0.0903904	0	0	0	0	0	0.092844	0	0	0	0	1.69513	0	0	0	0	0.661582	0	0	0	0	0	0	3.13339	0	0	0	0	0	0	0.10217	0	0	0	0	0	0	0	0	0	0	0.0784747	0	0	0	0	0.809748
plasmid	0	0	0	0	0	0	0	0	0	0	0	0	0	0	0	0	0	0	0	0	0	0	0	0	0	0	0	0	0	0	0	0	0	0	0	0	0	0	0	0	0	0	0	0	0	0	0	0	0
plasmid	0	0	0	0	0	0	0	0	0	0	0	0	0	0	0	0	0	0	0	0	0	0	0	0	0	0	0	0	0	0	0	0	0	0	0	0	0	0	0	0	0	0	0	0	0	0	0	0	0
plasmid	0	0	0	0	0	0	0	0	0	0	0	0	0	0.39553	0	0	0	0	0	0	0	0.0592092	0	1.00579	0	0.34719	0	0	0	0	0	0	75.7691	0	0	0	0	0	0.27964	0.167822	0	0	0	0	0	0	0	0	0
plasmid	0	0	0	0	0	0	0	0	0	0	0	0	0	0	0	0	0	0	0	0	0	0.00438046	0	0	0	0	0	0	0	0	0	0	0	0	0	0	0	0	0	0	0	0	0	0	0	0	0.0222761	0	0
plasmid	0	12.1065	0	0	0	0	0	14.1185	0.445651	0	0.350319	0	0	0.678051	0	0	0	0	0	0	0	0.355255	0	10.4602	0	0	933.18	0	7.26459	0	0	24.6172	0.490415	36.5313	0	0.844829	0	0	0	0	0	0	0	0	318.295	0	0	8.42863	22.5434
plasmid	0	0	0	0	0	0	0	0	0	0	0	0	0	0	0	0	0	0	0	0	0	0	0	0	0	0	0	0	0	0	0	0	0	0	0	0	0.111271	0	0	0	0	0	0	0	0	0	0	0	0
plasmid	0	0	0	0	0	0	0	0	0	0	0	0	0	0	0	0	0	0	0	0	0	0	0	0	0	0	0	0	0	0	0	0	0.490415	0	0	0	0	0	0	0	0	0	0	0	0	0	0	0	0
plasmid	0	0	0	0	0	0	0	0	0	0	0	0	0	0	0	0	0	0	0	0	0	0	0	0	0	0	0	0	0	0	0	0	0	0	0.0371353	0	0	0	0	0	0	0	0	0	0	0	0	0	0
plasmid	0	0	0	0	0	0	0.16395	0.180082	0.477484	0	16.1397	1.0997	0	0.121081	0	0	0	0	0	0	0	0.126877	0	0.718421	0	142.911	171.966	0	1.09242	0	0.127605	0	0	0	13.4218	0	0	0	0	0.17981	0	0	0	2.55603	0	0	0	0	5.83019
plasmid	0	0	0	0	0	0	0	0	0	0	0.0267419	0	0	0.0129399	0	0.0286907	0	0.0204357	0	0.0433736	0	0	0	0	0	0	0	0.0100261	0	0.102935	0	0	0	0	0	0	0	0	0	0	0	0	0	0	0	0	0	0	0
plasmid	0	0	0	0	0	2.35429	0	0	0	0	0	0	0	0.678051	0	0	0.28225	0	0	0	0	0	0	0	0	0	0	0	0	0	0	0	0	0	0	0	0	0	0	0	0	0	0	0	0	0	0.451648	0	0
plasmid	0	0	0	0	0	0	0	0	0	0	37.3043	0	0	0	0	0	0.152567	0	0	0	0	0.19203	0	0	0	0	306.76	0	0	0	0	0	0	0	0	30.5965	0	0.117005	0	0.136072	0	0	0	0	0	93.4985	0	0	0
plasmid	1.77521	6.60987	26.6109	0.218826	50.3773	0.0653968	0.0765099	3.19346	2.82246	16.2447	27.0914	8.09704	4.01619	122.445	0.803526	0	25.2614	5.44339	3.40242	0.142048	0.398562	9.59188	32.0061	4.29137	2.06693	38.9859	203.23	0	10.8969	5.12411	0.297744	4.51315	18.554	5.0522	21.1869	15.3477	38.7669	6.63808	21.3924	6.46116	0	2.73828	4.41074	2.07173	52.0699	41.0326	15.7324	3.44169	6.47798
plasmid	0	0	0	0	0	0.130794	0	0	0.14855	0	0	0	0	0.150678	0	0	0.0940833	0	0	0	0	0.0394728	0	0	0	0	0.0517915	0	0	0	0	0	0	0	0	0.140805	0	0	0	0	0	0	0	0	0	0.600046	0	0	0
plasmid	4.86476	17.662	70.7548	0.504982	144.63	0.301831	0.655799	9.36429	11.9983	51.9904	67.9081	24.9265	7.49782	333.81	4.86167	0	74.0363	5.14823	10.12	0.437072	2.26402	22.9549	87.2679	11.4505	4.86719	117.521	661.896	0	33.5289	14.9367	0.549682	12.5598	61.8677	15.2463	61.3361	28.2693	108.156	24.643	84.5372	17.815	0	4.21274	2.6698	6.95407	143.892	105.076	54.1977	12.3188	18.9356
plasmid	2.71252	7.39148	35.0104	0.416811	77.8074	0.0577031	0.0506316	4.68578	6.31339	23.9228	28.8786	14.3146	3.23499	178.928	0.900309	0	29.4255	1.50079	6.66246	0.266816	0.469833	11.169	37.2111	4.51517	3.12259	66.7585	318.311	0	16.1435	6.52043	0.388103	3.97396	30.7677	5.19399	31.6499	9.78683	39.0745	7.52301	44.9875	7.87348	0	3.65104	1.17225	4.03584	78.5616	63.854	23.3351	5.43665	6.95752
plasmid	1.26801	6.16258	0.216937	0.257442	36.3953	0.0622827	0.145733	2.32106	3.39544	0.451713	23.1322	7.82008	0	108.327	0.630216	0	16.5116	2.03968	1.89023	0	0.643831	8.00733	31.2586	2.61825	1.64712	45.3595	163.692	0	9.59616	3.85272	0.0595489	2.05143	17.904	0.647718	17.1695	4.22415	0.482176	0.206151	3.14595	5.7257	0	0	0.93574	1.79371	51.4558	40.5409	0	3.0905	3.74284
plasmid	0	0	0	0	0	0	0	0	0	0	0	0	0	0	0	0	0	0	0	0	0	0	0	0	0	0	0	0	0	0	0	0	0	0	0	0	0	0	0	0	0	0	0	0	0	0	0	0	0
plasmid	0	0	0	0	0	0	0	0	0	0	0	0	0	0	0	0	0	0	0	0	0	0	0	0	0	0	0	0	0.0672418	0	0	0	0	0	0	0	0	0	0	0	0	0	0	0	0	0	0	0	1.54238
plasmid	1.01705	6.00686	30.8291	0	111.598	0.108995	0.22953	2.91333	4.45651	42.7264	52.9566	19.3303	8.70927	328.629	0.708993	0	63.4121	14.5901	10.2829	0.220964	0.899319	21.1969	37.4084	6.52646	1.8279	39.1398	317.638	0.0729681	11.173	10.488	3.01714	10.0618	18.9355	5.13856	48.6555	27.5274	107.445	6.61403	61.311	9.50993	0	1.94722	30.3449	3.39011	122.639	98.8488	43.4836	7.32822	9.9761
plasmid	0	0	0	0	0	0	0	0	0	0	0	0	0	0	0	0	0	0	0	0	0	0	0	0	0	0	0	0	0	0	0	0	0	0	0	0	0	0	0	0	0	0	0	0	0	0	0	0	0
plasmid	0	0	0	0	0.210784	0	0	1.54071	0.569443	0	0	0	0	0	0	0	1.59942	0	0	0	0	0.276309	0	2.4139	0	0	53.7078	0	0.403589	0	0	0	0	0	0.163395	2.48755	0	0	0	0	0	0	0	0	0	0.158836	0	0	0
plasmid	0.225238	2.32274	0.0652442	0.172757	17.9721	0.0295023	0	1.47857	1.84292	5.75043	10.9574	2.59812	0.916087	44.7871	0.2772	0	9.71958	0.38244	1.60315	0.064082	0.235126	3.15189	12.5535	0.937729	0.589918	15.1771	69.8134	0	3.93846	1.54109	0.0268642	1.61294	5.42037	2.30841	6.70781	1.11162	12.2683	2.47382	8.54688	2.38484	0	0.658835	0.489297	0.99126	14.2119	19.9679	4.68627	1.4259	2.10413
plasmid	1.1186	2.72037	13.9053	0.269048	29.4924	0	0.0940696	1.8392	2.77619	13.6895	8.6862	5.4404	1.86421	73.2935	0.778731	0	22.0826	1.38243	3.16072	0.13972	0.286482	4.45525	13.2843	2.01158	1.50404	33.6589	183.297	0.0107658	5.67253	3.27165	0.131788	2.59432	16.6017	3.10586	14.8127	3.51435	28.48	4.73726	18.7553	3.28079	0.0261276	0.987577	0.80012	1.08064	22.4372	36.0115	12.3092	2.52168	5.20363
plasmid	0	0	2.28355	0	0	0	0	0	2.11098	0	0	0.72027	0	0	0	0	1.78263	0	0.955065	0.149525	0	0.186976	1.1266	8.04632	0	0	0	0	4.42718	0	0	0	0	0.613627	0	0	0	0	0	0	0	0	0	0	0	0	0	0	0
plasmid	0	0	0	0	0	0	0	0	0	0.118575	0	0	0.0902515	0	0	1.1693	0	0.267708	0	0.094699	0	0	0	0.402316	0	0	0	0	0	0.719174	0	0	0	0	0	0	0	0	0	0	0.850016	0	0	0	0	0.105891	0.150549	0.140477	0.259119
plasmid	0	0	1.66875	0	16.5384	1.50916	0	0	3.42809	0.273634	0	0	0	0.782367	0	0	3.90807	0	0	0	0	0	0	0	0	0	19.7206	2.22272	0	0.414908	0	0	0	0	0	1.29974	0	0	9.03451	0	0	0.842548	0	0	0	40.0755	0.694843	0	0
plasmid	0	7.74508	47.6348	0.829234	81.2071	0.505965	0	3.22442	4.94908	51.2336	55.8944	16.3051	7.71651	12.9276	1.38067	0	34.8356	5.44574	13.9678	0.224287	0.701921	20.3337	7.26655	6.94524	5.80118	104.803	578.386	0	22.478	10.7308	0	10.9297	59.8564	1.49316	54.5397	16.7854	0.662357	0.216459	2.02003	5.40565	0.0838832	1.12414	0.879103	5.1942	134.122	114.378	45.1767	6.76508	12.0286
plasmid	2.25936	0.107529	0.111755	0	35.2839	0	0	0.725787	1.01284	15.8297	10.6635	0	0	4.9621	0.0257816	0.0227787	8.7027	0	2.79755	0	0.0919758	7.50341	29.5644	4.43157	0	5.48717	203.357	0.0238805	0.48083	5.70436	0.0324812	2.44573	8.91663	0	1.90628	0.56962	28.4484	4.7621	16.5686	4.89736	0	0	1.01887	0.485117	48.1746	61.97	24.2932	1.60272	0.777358
plasmid	0	0.18554	0	0.0729419	0	0	0.204026	0	0.198067	23.0825	11.1324	0.0760285	0	0.226017	0	0	1.25444	0	0	0	0	0	0	0.178807	0	0.615683	183.653	0	0	0	0	0.0781498	0	0	2.03336	0	0	0	0	0.111882	0	0	0	0.0837064	0	0	0	0	0
plasmid	0	0	0	0	0	0	0	0	0	0	0	0	0	0.0807204	0	0	0	0	0	0	0	0	0	0	0	0.0942372	0	0	0	0	0	0	0	0	0	0	0	0	0	0	0	0	0	0	0	0	0	0	0
plasmid	0	15.4462	8.67748	0	225.117	1.17714	0	0.504231	8.02172	6.40303	21.0192	14.3694	0	2607.11	3.40317	0	0.28225	53.5416	9.98043	2.27278	0.551855	10.3024	3.66949	1.60926	0	30.0805	0	0	9.94102	19.4177	36.8012	2.11004	54.436	2.33178	0.326791	29.9914	0	0	374.997	45.8155	0	4.38125	62.0395	0	0	19.0603	1.80659	23.6002	25.6528
plasmid	0	18.3685	8.2436	0.328238	258.421	3.13905	0	0	12.9239	5.69158	23.4714	17.7907	0	3057.33	1.70158	0	1.41125	54.3447	9.52678	4.26145	0.367903	9.23663	5.81002	0.402316	0	37.2048	0	0	11.4704	30.7447	38.945	2.46172	66.6964	2.72041	0	32.5259	0	0	354.024	47.3259	0	5.47656	72.4518	0	0	23.5077	1.35494	21.493	18.3975
plasmid	0	0	0	0	0	0	0	0	0	0	0	0	0	0	0	0.00639197	0	0	0	0	0	0	0	0	0	0	0	0	0	0.0306466	0	0	0	0	0	0	0	0	0	0	0	0	0	0	0	0	0.0256618	0	0
plasmid	0	0	0	0	0	0	0	0	0	0	0	0	0	0	0	0	0	0	0	0	0	0	0	0	0	0	0	0	0	0	0	0	0	0	0	0	0	0	0	0	0	0	0	0	0	0	0	0	0
plasmid	0	0	2.16937	0	15.1764	1.9619	0	0.504231	2.22826	0	0	0	0	1.69513	4.25396	0	2.54025	0	0	0.284097	0	0.355255	0.611581	2.01158	0	0	19.1111	1.05074	0.382347	2.15752	0	0	0	0	0	2.53449	0	0	7.13081	0	0	0	0	0.376679	0	50.1921	0.903295	0	1.03648
plasmid	0	0	0	0	0	0	0	0	0.413491	0	0	0	0	0	0.850792	0	0	0	0	0	0	0	0	0	0	0	0	0	0	0	0	0	0	0	0	0	0	0	0	0	0	0	0	0	0	0	0	0	0
plasmid	0	0	0	0	0	0	0	0	0	0	0	0	0	0	0	0	0	0	0	0	0	0	0	0	0	0	0	0	0	0	0	0	0	0	0	0	0	0	0	0	0	0	0	0	0	0	0	0	0
plasmid	0	2.88294	11.557	0.176631	16.6358	0.0175956	0	1.15317	1.39891	11.7086	3.44036	0.0613683	0	2.64531	0.584999	0	4.53118	1.09244	2.74635	0.0636989	0.197975	0.589436	1.38497	0.126288	1.24844	29.4274	103.133	0	3.63487	0.290249	0	1.92396	14.3826	0.209129	0.864603	3.44751	0.142707	0.0582401	0.338577	1.80616	0.014294	0.491172	0.136184	0.726331	2.74487	0.370379	0	0.755931	2.64929
plasmid	0	0	0	0	0	0	0	0	0	0	0	0	0	0	0	0	0	0	0	0	0	0	0	0	0	0	0	0	0	0	0	0	0	0	0	0	0	0	0	0	0	0	0	0	0	0	0	0	0
plasmid	0	2.50479	0	0	0	0	0	12.1015	0	0	0.700639	0	0	0.678051	0	0	1.41125	0	0	0	0	0	0	10.4602	0	1.97898	894.492	0	4.58816	0	0	17.5837	0	35.754	0	0	0	0	0	0	0	0	0	4.52014	216.931	0	0	6.32147	15.5472
plasmid	0	41.7465	82.436	1.31295	19.8137	0.392381	0	20.1692	3.11956	0.711448	35.7326	2.73703	0	5.42441	0	0	36.6925	0	0.907312	0	1.10371	7.1051	0.611581	12.0695	0	145.257	1233.36	0	25.9996	0	2.14376	39.7392	0.490415	78.892	0.326791	78.9915	220.162	17.7496	155.2	25.6768	0	1.09531	0	0	330.048	1.27069	0	18.543	30.317
plasmid	0	0.0695775	0	0	0	0	0.0765099	0	0	0.385368	5.05044	0	0	0	0	0	0.0705624	0	0	0	0	0.0888137	0	0.100579	0	0.32983	0	0	0	0	0	0.0879185	0	0	0	8.90423	0	0	0	0.209778	0	0	0	0	0	0	0	0	0
plasmid	0	8.76677	0	0	28.245	0	0.918119	3.02538	2.67391	79.6822	24.5224	36.9499	0	0.339026	0	0	33.0232	3.74791	1.81462	0	0.367903	4.26306	0.30579	0.804632	0	3.16637	346.796	0	1.91174	9.16947	0	12.3086	0	1.94315	2.94112	0.422415	183.13	18.1826	0	0	0	1.09531	0	4.52014	4.40717	0	0	0	3.62767
plasmid	0	0	0	0	0	0	0	0	0	0	0	0	0	0	0	0	0	0	0	0	0	0	0	0	0	0	0	0	0	0	0	0	0	0	0	0	0	0	0	0	0	0	0	0	0	0	0	0	0
plasmid	0	0	0	0	0	0	0	0	0.0810275	0	0	0	0	0	0	0	0	0	0	0	0	0	0	0	0	0	0	0	0	0	0	0	0	0	0	0	0	0	0	0	0	0	0	0	0	0	0	0	0
plasmid	0	0	0	0	0	0	0	0	0	0	0	0	0	0	0	0	0	0	0	0	0	0	0	24.7137	0	0	0	0	0	0	0	0	0	0	0	0	0	0	0	0	0	0	0	0	0	0	0	0	0
plasmid	0	0	0	0	0	0	0	0	0	0	0	0	0	0	0	0	0	0	0	0	0	0	0.226511	0	0	0	0.172638	0	0	0	0	0	0	0	0	0	0	0	0	0	0	0	0	0	0	0	0	0	0
plasmid	0	1.2524	0.867748	1.64119	22.3431	0	0	5.04231	3.11956	96.0455	37.1339	30.4494	0	5.42441	0.283597	0	25.4025	0	0.453656	0.284097	0.919758	0	54.1249	6.43706	0	172.171	5.59349	0	3.05878	10.2482	0	2.46172	0	1.94315	0	6.75863	0	0.865836	0	0	0	0	0	4.52014	76.8806	0	60.5208	0	14.2516
plasmid	0	1.2524	0	0	10.5392	0	0.459059	5.04231	0.445651	150.827	35.7326	0.342128	0	10.8488	0	0	45.4422	0	6.80484	1.42048	0	0.355255	89.2908	14.8857	0	0	558.882	0	0	0	0	2.11004	0	1.94315	0.326791	8.44829	0	0	0	0.503467	0	0	0	0	101.855	0.635343	0	0	3.62767
plasmid	5.63287	17.662	84.4385	0.252491	147.548	0	0.353123	8.53314	13.3695	49.2541	79.765	27.6334	8.12264	391.705	3.92673	0	72.0822	12.9735	10.12	0.437072	1.55651	29.7868	98.7938	7.1179	6.03531	115.999	644.327	0	32.6466	10.7876	0.549682	11.9028	62.2449	14.6484	60.0792	35.0929	103.26	22.978	70.0175	21.6878	0	3.37019	4.33843	4.9258	158.206	122.426	47.9441	12.3188	17.3411
plasmid	1.37805	4.5735	0.138176	0.146348	12.4322	0.174947	0.116958	2.47298	3.43464	0.249233	19.2118	6.31957	0	88.7945	0.758668	0	24.216	1.27886	0.664592	0.0180953	0.257767	6.85619	20.86	2.9469	1.72491	38.3947	210.29	0	7.69565	3.1607	0.18206	0.940784	18.4921	5.07448	15.1947	6.24205	32.0079	6.23181	19.0226	5.13087	0	1.32554	0.718466	1.60748	46.3485	37.1898	12.9165	3.11376	4.17562
plasmid	2.21901	7.51437	33.8422	0.328238	55.2253	0	0.0633185	3.69769	6.09057	28.5765	21.603	10.8341	4.42233	136.966	1.32345	0	42.0552	2.14166	7.10728	0.189398	0.735807	9.35505	27.0115	5.63242	1.94039	68.8685	376.473	0	13.1272	7.73112	0.197127	6.09568	36.1272	7.38398	37.7988	9.71554	66.3474	12.1217	46.1405	3.99301	0	0.830927	1.44614	3.01343	44.8878	72.0055	29.2065	6.18099	9.93291
plasmid	0	0	0	0.00404733	0	0	0	0	0.0109902	0	0	0	0	0.00418034	0	0.0463437	0	0.0165048	0	0.0245213	0	0	0	0.00992148	0	0	0	0.0259122	0	0.0199524	0.00440559	0	0.00604704	0	0	0	0	0	0	0	0.0353737	0.0135057	0	0	0	0	0.0278451	0.0103929	0.0127802
plasmid	0	0	0	0	0	0	0	0	0	0	0	0	0	0	0	0	0	0	0	0	0	0	0	0	0	0	0	0	0	0	0	0	0	0	0	0	0	0	0	0	0	0	0	0	0	0	0	0	0
plasmid	0	0	0	0	0	0	0	0	0	0	0	0	0	0	0	0	0	0	0	0	0	0	0	0	0	0	0	0	0	0	0	0	0	0	0	0	0	0	0	0	0	0	0	0	0	0	0	0	0
plasmid	0	0	0	0	0	0	0	0	0	0	0	0	0	0	0	0	0	0	0	0	0	0	0	0	0	0	0	0	0.764694	0	0	0	0	0	0	0	3.76097	0	0	0	0	0	0	0	0	0	0	0.421431	0
plasmid	0	0	0	0	0	0	0	0	0	0.0658748	0	0	0	0	0	0.0556812	0	0.178472	0	0.263053	0	0	0	0	0	0	0	0	0	0.119862	0	0	0	0	0	0	0	0	0	0	0.354174	0	0	0	0	0.117656	0	0	0
plasmid	0	0	0	0	0	0	0	0	0	0	0	0	0	0	0	0	8.93195	0	0	0	0	0	0	3.48674	0	0	0	0	0	0	0	0	0	0	0	0	0	0	0	0	0	0	0	0	0	0	0	0	0
plasmid	0	0.417465	0.867748	0.656477	45.9508	0	0.459059	3.52962	2.22826	5.69158	30.8281	3.07916	21.3896	350.553	0.567195	0	20.6042	2.40937	9.98043	0.284097	0.551855	105.155	34.5543	2.4139	0	52.2451	394.807	0.52537	0	5.3938	0.357293	4.22009	9.80829	4.66357	2.61433	2.53449	36.4525	3.89626	36.0735	6.0416	0	2.19063	2.16921	0.376679	90.1021	77.5119	10.3879	0.842863	4.40503
plasmid	0	0	0	0.0058614	0	0	0	0	0	0.0569718	0	0	0.0048349	0	0	0.00447438	0.00504017	0	0	0	0	0	0	0	0	0.00706779	0	0.0569352	0	0	0	0	0.0400109	0	0	0	0.00516617	0	0	0	0.0113841	0	0	0	0	0	0.0661341	0	0.0231357
plasmid	0	0	0	0	0	0	0	0	0	0	0	0	0	0	0	0	0	0	0	0	0	0	0	0	0	0	0	0	0	0	0	0	0	0	0	0	0	0	0	0	0	0	0	0	0	0	0	0	0
plasmid	0	0	0	0	0	0	0	0	0	0	0	0	0	0	0	0	0	0	0	0	0	0	0	0	0	0	0	0	0	0	0	0	0	0	0	0	0	0	0	0	0	0	0	0	0	0	0	0	0
plasmid	0	0	0	0	0	0	0	0	0	0	0	0	0	0	0	0	0	0	0	0	0	0	0	0	0	0	0	0	0	0	0	0	0	0	0	0	0	0	0	0	0	0	0	0	0	0	0	0	0
plasmid	0	0	0.771331	0	5.52721	1.04635	0.102013	0	1.78261	0.237149	0	0	0	0.602712	0	0	1.50533	0	0	0	0	0.236837	0	0	0	0.0879547	9.21889	0.466996	0	0.479449	0	0.0781498	0	0	0	0.28161	0	0	3.91496	0	0	0	0	0	0	18.4249	0.301098	0	0.115164
plasmid	0	0	0	0	0	0	0	0	0	0	0	0	0	0	0	0	0	0	0	0	0	0	0	0	0	0	0	0	0	0	0	0	0	0	0	0	0	0	0	0	0	0	0	0	0	0	0	0	0
plasmid	0	0	0	0	0	0	0	0	0.0990336	0	0	0	0	0	0.75626	0	0	0	0	0	0	0	0	0	0	0	0	0	0	0	0	0	0	0	0	0	0	0	0	0	0	0	0	0	0	0	0	0	0
plasmid	0	0	0	0	0	0	0	0	0.00326724	0	0	0	0	0	0	0	0	0	0	0	0	0	0	0	0	0	0	0	0	0	0	0	0	0	0	0	0	0	0	0	0	0	0	0	0	0	0.0099336	0	0
plasmid	0.0117615	0.0737571	0	0	0.461787	0	0.0162212	0.0356347	0.078737	0.150837	0.173303	0.132983	0.0191346	1.01828	0.0400844	0	0.299205	0.0472982	0.0801513	0	0	0.100425	0.205301	0.0142161	0.0268297	0.517472	2.04238	0	0.148615	0.0190594	0.0126252	0	0.225279	0.0549301	0.138569	0.0746316	0.429358	0.0764873	0.133397	0	0	0	0.0153301	0.0133102	0.484494	0.381655	0.191511	0.0446747	0.0457808
plasmid	0	0	0	0.0475708	0	0	0	0	0	0.0515542	0	0	0.0784796	0	0	0	0	0	0	0	0	0	0	0.0583067	0	0	0	0.0380703	0	0.0781711	0	0	0	0	0	0	0	0	0	0	0	0.158741	0	0	0	0	0	0.061077	0
plasmid	0	0	0	0	0	0	0	0	0.063088	0	0	0	0	0	0	0	0	0	0	0	0	0	0	0	0	0	0	0	0	0	0	0	0	0	0	0	0	0	0	0	0	0	0	0	0	0	0	0	0
plasmid	0	0	0	0	0	0	0	0	0	0	0	0	0	0	0	0	0	0	0	0	0	0	0	0	0	0	0	0	0	0	0	0	0	0	0	0	0	0	0	0	0	0	0	0	0	0	0	0	0
plasmid	0	0	0	0	0	0	0	0	0	0	0	0	0	0	0	0	0.217115	0	0	0	0	0	0	2.63053	0	0	0	0	0	0	0	0	0	0	0	0	0	0	0	0	0	0	0	0	0	0	0	0.648356	0.199323
plasmid	0	3.33972	0	0	0.843134	0	0	0	0	5.69158	6.65607	0.684257	0	38.3099	0	0	1.97575	0.267708	0	0	0	0	11.9258	0.402316	0	11.4781	44.2818	0	0	0	0	0.351674	0	0	0.653582	4.22415	0	0	10.067	1.00693	0	0	0	2.63675	8.32465	0.317672	0	0	0
plasmid	0	0	0	0	0	0	0	0	0	0	0	0	0	0	0	0	0	0	0	0	0	0	0	0	0	0	0	0	0	0	0	0	0	0	0	0	0	0	0	0	0	0	0	0	0	0	0	0	0
plasmid	0	0	0	0	0	0	0	0	0	0	0	0	0	0	0	0	52.4985	0	0	0	0	0	0	0	0	0	0	0	0	0	0	0.703348	0	0	0	0	0	0	0	0	0	0	0	0	0	0	0	0	0
plasmid	0	0	0	0	0	0	0	0	0	0	0	0	0	0	0	0	0	0	0	0	0	0	0	0	0	0	0	0	0.212415	0	0	0	0	0	0	0	0.642901	0	0	0	0	0	0	0	0	0	0	0	0
plasmid	0	0	0	0	0	0	0	0	0	0	0	0	0	0	0	0	0	0	0	0	0	0	0	0	0	0	0	0	0	0	0	0	0	0	0	0	0	0	0	0	0	0	0	0	0	0	0	0	0
plasmid	0	0	0	0	5.90194	0	0	0	0	0	0	0	0.270755	0	0	0	0	3.2125	0	0	0	2.84204	0	0	0	0	197.637	0	0	0	0	0	0.490415	0	0	0	0	0	0.419459	0	0	0	0	0	47.9891	0	0	0	0
plasmid	0	0	0	0	0	0	0	0	0	0	0	0	0	0	0	0	0	0	0	0	0	0	0.891889	0	0	1.15441	0	0	0	0	0	0	0	0	0	0	0	0	0	0	0	0	0	0.156949	0	0	0	0	0
plasmid	0	0	0	0	10.9607	0	0.459059	0.504231	0.891303	0.355724	60.2549	1.02639	8.39339	0	0	0	13.2657	12.5823	2.72194	0.568194	0.367903	28.4204	0.30579	4.02316	0	84.7004	2.33062	0	1.14704	0	0.357293	2.11004	0	22.5406	46.4043	0	78.4018	21.6459	0	6.54507	0	0	13.0153	1.88339	209.585	0	0	7.16433	1.55472
plasmid	0	0	0	0	0	0	0	0	0	0.988122	0	0	0	0	0	0	0	0.89236	0	0	0	0.986819	0.169884	0	0	0	13.4658	0	0	0	0	0	0	0	0	0	0	0	0	0.559408	0	0	1.92819	0.627798	0	0	0	0	0
plasmid	0	0	0	0	0	0	0	0	0	0	0	0	0	0	0	0	0	0	0	0	0	0	0	0	0	0	0	0	0	0	0	0	0	0	0	0	0	0	0	0	0	0	0	0	0	0	0	0	0
plasmid	0	0	0	0	0.0334577	0	0	0.0400183	0	0	0	0.027153	0	0.0269068	0	0	0	0	0	0	0	0	0	0	0	0	0	0	0	0	0	0	0	0	0	0	0.0459215	0	0	0	0	0	0	0	0.0388639	0.025212	0	0	0
plasmid	0	0	0	0	0	0	0	0	0	0	1.35608	0	0	0	0	0	0	0	0	0	0	0	0	0	0	0	0	0	0	0	0	0	0	0	0	0	0	0	0	0	0	0	0	0	0	0	0	0	0
plasmid	0	0	0	0	0	0	0	0	0	0	0.0278031	0	0	0	0	0	0	0	0	0	0	0.187966	0	0	0	0	0	0	0	0	0	0	0	0	0	0	0	0	0	0	0	0	0	0	0	0	0	0	0
plasmid	0	0	0	0	3.47644	0	0	0.272557	0.240893	0.457817	0	0	0	0	0	0	8.78807	1.08703	0	0	0	6.66389	0	0.367625	0	0.053486	0	0	0	0	0	0.310034	0	0	0	0.778776	0	7.16794	0	2.04108	0	0	0	0	20.5217	0	12.6456	1.95529	0.574431
plasmid	0	0	0	0	0	0	0	0	0	0	0	0	0	0	0	0	0	0	0	0	0	0	0	0	0	0	0	0	0	0	0	0	0	0	0	0	0	0	0	0	0	0	0	0	0	0	0	0	0
plasmid	0	0	0	0	0	0	0	0	0	0	0	0	0	0	0	0	0	0	0	0	0	0	0	0	0	0	0	0	0	0	0	0	0	0	0	0	0	0	0	0	0	0	0	0	0	0	0	0	0
plasmid	0	10.4366	0	0.984715	0	0	0	0	5.34782	3.55724	0	0.342128	0	8.13662	0	0	3.10475	0	0.453656	0	0	0	0	1.20695	0	16.2276	0	1.31343	0	1.61814	0	0	0	48.1902	0	492.958	0	0.432918	1.67784	0	0	0	0	0	0	18.7426	1.80659	0	0
plasmid	0	0	0	0	0	0	0	0	0	0	0	0	0	0	0	0	0	0	0	0	0	0	0	0	0	0	0	0	0	0	0	0	0	0	0	0	0	0	0	0	0	0	0	0	0	0	0	0	0
plasmid	0	0	0	0.328238	0	0	0	0	0	0.355724	0	0	0.812264	0	0	3.75848	0	0.267708	0	0	0	0	0	0	0	0	0	0.262685	0	0	0	0	0	0	0	0	0	0	0	0	0.318756	0	0	0	0	0	0	1.68573	0
plasmid	0	0	0	0	0	0	0	0	0	0	0	0	0	0	0	0	0	0	0	0	0	0	0	0	0	0	0	0	0	0	0	0	0	0	0	0	0	0	0	0	0	0	0	0	0	0	0	0	0
plasmid	0	0	0	0	0	0	0	0	0	0	0	0	0	0	0.0590828	0	0	0	0	0	0	0	0	0	0	0	0	0	0	0	0	0	0	0	0	0	0	0	0	0	0	0	0	0	0	0	0	0	0
plasmid	0	0	0	0	0	0	0	0	0	0	0.350319	0	0	0	0	0	0	0	0	0	0	0	0	0	0	0	0	0	0	0	0	0	0	0	0	0	0	0	0	0	0	0	0	0.376679	0	0	0	0	0
plasmid	0	0	0	0	0	0	0	5.04231	0	0	0	0	0	0	0	0	0	0	0	0	0	7.46035	0	0	0	1.18739	0	0	0	0	0	0	21.5782	0	0	0	0	0	0	0	0	0	0	0	95.4886	1.27069	0	0	0
plasmid	0	0	0	0	0	0	0	0	0	0	0	0	0	0	0	0	0	0	0	0	0	0	0	0	0	0.395796	0	0	42.4405	0	0	0	0	0	0	0	0	0	0	0	0	0	0	0	0	0	0	0	0
plasmid	0	0	0.667498	0	28.2126	0	0	0	0	0	1.07791	0	0	0.260789	0	0	0.43423	0	12.5628	0	0	0.273273	0	0	0	0	0	0	0	0	0	6.49245	0	0	1.75964	0	0	0	0	0	0	0	0	0	0	0	0	0	0
plasmid	12.8572	20.9551	0	0.0521013	0	0	0	0	1.39812	0.395249	45.1981	2.01252	0	11.1014	0	0	114.394	0	1.24533	0	4.03972	49.3874	0	0	0	277.368	346.394	0	0.212415	0	0	0	0.0778436	0	102.843	0.496958	1.53162	0	1.06921	0	0	0	0.0850672	0.960161	154.779	200.382	0.14338	0	5.08077
plasmid	0	0	0.433874	0	0	0	0	0	0	0	0	0	0	0	0	0	0	0	0	0	0	0	0	0.804632	0	0	0	0	0.382347	0	0	0	33.3482	0	0	0	0	0	0	0	0	0	0	0	0	0	0	0	0
plasmid	0	0	0	0	0	0	0	0	0	0	0	0	0	0	0	0	0	0	0	0	0	0	0	0	0	0	0	0	0	0	0.0496241	0	0	0	0	0	0	0	0	0	0	0	0	0	0	0	0	0	0
plasmid	0	9.10833	32.6063	0.994662	21.5893	0	0.139109	2.90315	2.16073	100.896	68.0469	18.8689	0	1.84923	0	0	18.1324	2.7582	1.37472	0	1.11486	10.0117	0.648646	1.09723	0	197.778	995.528	0	21.4346	3.75932	0.433083	5.6481	0	10.4813	45.5527	14.2085	79.1645	0.262375	62.1563	9.45908	0	2.32339	0	0.114145	55.4977	105.313	32.1628	4.98055	7.4595
plasmid	0	0	0	0	0	0	0	0	0	0	0	0	0	0	0	0	0	0	0	0	0	0	0	0	0	0	0	0	0	0	0	0	0	0	0	0	0	0	0	0	0	0	0	0	0	0	0	0	0
plasmid	0	0	0	0	0	0	0	0	0	0	0	0	0	0	0	0	0	0	0.0630078	0	0	0	0	0.0558772	0	0	0	0	0	0	0	0	2.17962	0	0	0	0	0	0	0.139852	0	0	0	0	0	0	0	0	0
plasmid	0	0	0	0	0	0	0	0	0	0	0	0	0	0	0	0	0	0	0	0	0	0	0	0	0	0	0	0	0.298709	0	0	0	0	0	0	0	0.539383	0	0	0	0	0	0	0	0	0	0	0.0658486	0
plasmid	0	0	0	0	0	0	0	0	0	0	0	0	0	0	0	0	0	0	0	0	0	0	0	0	0	0	0	0	0.764694	0	0	0	0	0	0	0	1.15722	0	0	0	0	0	0	0	0	0	0	0	0
plasmid	0	0	0	0	0	0	0	0	0	0	0	0	0	0	0	0	0	0	0	0	0	0	0	0	0	0	0	0	0	0	0	0	0	0	0	0	0.578611	0	0	0	0	0	0	0	0	0	0	0	0
plasmid	0	0	0	0	0	0	0	0	0	0	0	0	0	0	0	0	0	0	0	0	0	0	0	0	0	0	0	0	0	0	0	0	0	0	0	0	0	0	0	0	0	0	0	0	0	0	0	0	0
plasmid	0	0	0	0	0	0	0	0	0	0	0	0	0	0	0	0	0	0	0	0	0	0	0	0	0	0	0	0	0	0	0	0	0	0	0	0	0	0	0	0	0	0	0	0	0	0	0	0	0
plasmid	0	0	0	0	0	0	0	0	0	0	0	0	0	0	0	0	0	0	0	0	0	0	0	0	0	0	0	0	0	0	0	0	0	0	0	0	0	0	0	0	0	0	0	0	0	0	0	0	0
plasmid	0	0	0	0	0	0	0	0	0	0	0	0	0	0	0	0.192742	0	0	0	0	0	0	0	0	0	0	0.358557	0.202065	0	0	0	0	0	0	0	0	0	0	0	0	0	0	0	0	0	0	0.347421	0	0
plasmid	0	0	0	0	0	0	0	0	0	0	0	0	0	0	0	0	0	0	0	0	0	0	0	0	0	0	0	0	0	0	0	0	0	0	0	0	0	0	0	0	0	0	0	0	0	0	0	0	0
plasmid	0	0	0	0	0	0	0	0	0	0	0	0	0	0	0	0	0	0	0	0	0	0	0	0	0	0	0	0	0	0	0	0	0	0	0	0	0	0	0	0	0	0	0	0	0	0	0	0	0
plasmid	0	0	0	0	0	0	0	0	0	0	0	0	0	0	0	0	0	0	0	0	0	0	0	0	0	0	0	0	0	0	0	0	0	0	0	0	0	0	0	0	0	0	0	0	0	0	0	0	0
plasmid	0	0	0	0	0	0	0	0	0	0	0	0	0	0	0	0	0	0	0	0	0	0	0	0	0	0	0	0	0	0	0	0	0	0	0	0	0	0	0	0	0	0	0	0	0	0	1.5634	0	0
plasmid	0	0	0	0	0	0.0384687	0	0	0	0.0348749	0	0	0	0.0664756	0	0	0	0	0	0	0	0	0	0	0	0	0	0	0	0	0	0.0689557	0	0	0	0	0	0	0	0	0	0	0	0	0	0	0.442792	0	0
plasmid	0	0	0	0	0	0	0	0	0	0	0	0	0	0	0	0	0	0	0	0	0	0	0	0	0	0	0	0	0	0	0	0	0	0	0	0	0	0	0	0	0	0	0	0	0	0	0	0	0
plasmid	0	10.4366	0.433874	1.64119	26.9803	0	0.918119	0.504231	2.22826	22.4106	32.2294	14.3694	0	225.113	0	0	14.9592	10.976	1.81462	0.852291	1.10371	3.55255	137.606	4.42548	0	115.968	916.866	0	2.67643	0	0	7.73683	0	13.9907	31.6987	122.923	51.7857	0	0	2.01387	0	1.09531	0.433843	0	284.997	0	0	0	9.06918
plasmid	0	22.1257	209.561	3.61062	109.607	0	1.83624	38.3215	5.79347	105.65	286.561	61.9252	0	17.2903	0	0	57.0145	36.9437	3.17559	0	3.49508	71.7615	437.28	16.8973	0	749.242	4284.61	0	36.7053	21.0358	0	62.2463	1.47124	79.2806	175.16	172.768	252.564	46.3222	0	52.3606	0	2.19063	0	23.3541	1094.45	314.495	84.9098	18.1215	38.6088
plasmid	10.3184	23.3781	158.798	3.93886	162.303	0	0.918119	23.1946	9.35868	74.3463	205.637	59.1882	0	15.5952	0.283597	0	72.2559	30.251	3.62925	0	3.31113	65.0116	336.981	29.3691	0	514.535	2944.97	0	32.8818	14.5633	1.07188	53.4545	0.980829	74.6171	107.187	131.793	195.281	32.9018	127.935	54.8779	0	4.38125	0	32.771	1035.68	168.684	71.812	23.6002	41.7182
plasmid	0	19.2034	62.044	0	13.4901	0	0	5.54654	0.445651	0.711448	36.7835	0.684257	0	253.591	0	0	29.354	0	0	0.568194	1.83952	2.13153	1.52895	6.83937	0	249.747	853.939	0	12.2351	8.63008	0.357293	17.9354	0.980829	29.5359	0	18.5862	103.571	16.4509	68.3719	11.5797	0	4.38125	0	0.753357	110.669	0.317672	32.5186	10.5358	13.4742
plasmid	0	0.642254	0	0.504982	21.7269	0	0	0	1.37123	0	2.42529	0.263176	0	591.991	0	0	28.0079	0	0.697932	0.437072	0	0	0	7.42737	0	0	0	0	0	0	0	1.89363	0	0	0	0.324934	0	0	0	0	0	0	0	0	0	0.244363	0	0	0
plasmid	0	0	0	0	1.2647	0	0	0	0	8.8931	0.350319	0	0	75.2637	0	0	3.9515	0	0	0	0	0	9.78529	0.402316	0	0	0	0	0	0	0	0	0.490415	0	0	0	0	0	0	0	0	0	0	0	0	0	0	0	0
plasmid	0	0	0	0.328238	13.9117	0	0	0	0	0	2.45224	0.684257	0	0.678051	0	0	0	0	0	0	0	0	0	0	0	0	0	0	0	0	0	1.4067	0	0	0.326791	0	0	0	0	0	0	0	0	0	0	0.635343	0	0	0.259119
plasmid	0	0	0	0	0	0	0	0	0	0	0	0	0	0	0	0	0	0	0	0	0	0	0	0	0	0	0	0	0	0	0	0	0	0	0	0	0	0	0	0	0	0	0	0	0	0	0	0	0
plasmid	0	0	0	0	0	0	0	0	0	0	0	0	0	0	0	0	0	0	0	0	0	0	0	0	0	0	0	0	0	0	0	0	0	0	0	0	0	0	0	0	0	0	0	0	0	0	0	0	0
plasmid	0	0	0	0	0	764.825	0	0	0	0	0	0	0	0	0	0	0	0	0	0	59.8745	0.759092	281.432	0	0	0	0	0	0	0	0	0	0	0	0	0	0	0	0	0	0	0	0	0	0	0	0	0	0
plasmid	0	0	0	0	0	0	0	0	0	0	0	0	0	0	0	0	0	0	0	0	0	0	0	0	0	0	0	0	0	0	0	0	0	0	0	0	0	0	0	0	0	0	0	0	0	0	0	0	0
plasmid	0	0	0	0	0	0	0	0	0	0	0	0	0	0.339026	0	0	0	0	0	0	0	0	0	0	0	0	0	0	0	0	0	0	0.490415	0	0	0	0	0	0	0	0	0	0	0	0	0	0	0	0
plasmid	0	0	0	0	0	0	0	0	0	0	0	0	0	1.69513	0	0	0	0	0	0	0	0	0	9.25327	0	0.395796	0	0	0	0	0	0	42.1757	0	0	0	0	0	1.25838	0	0	0	0	0	0	0	0	0	0
plasmid	0	0	0	0	1.2647	0	0.459059	0	0	4.26869	58.5033	0	0	0	0	0	0	0	0	0	0.183952	0	0	0	0	5.93694	0	0	1.52939	0	0	0	0	0	0	32.5259	0	0	0	0	0	0	4.77227	5.2735	109.689	0	0	0	0
plasmid	0	3.79959	0.745721	0.0512873	2.51952	0.183929	0.071728	2.93478	0.835596	0.0833728	5.39163	0.467754	0	0.238377	0.011078	0	7.79494	0.0209147	0.56707	0	0.366466	3.98274	0.119449	0.330025	0	54.7776	13.0915	0	0.537676	0	0.0976974	0.412118	0	6.28489	0	2.09557	44.6841	0.152198	29.4932	1.416	0.0124514	1.24078	1.1185	0	30.6245	0.272999	0	2.15654	2.00413
plasmid	0	0	0	0	0	0	0	0	0	0	0	0	0	0	0	0	0	0	0	0	0	0	0	0	0	0.0299846	0	0	0	0	0	0	0	0	0	0	0	0	0	0	0	0	0	0	0	0	0	0	0
plasmid	0	0	0	0	6.32351	0	0.176561	0	0.342809	0	0	2.63176	0	0	0.218152	0	0	0	0	0	0	0	1.88179	0	0	0	0	0	0	0	0	0.270519	0	0	0	0	0	0	0	0	0	0	7.67568	0	0	0.122181	0	0	0
plasmid	0	0.417465	3.90486	0.328238	13.0686	0	0	0.504231	2.22826	153.317	7.00639	35.9235	0	2.71221	0	0	13.548	0.535416	1.36097	0.568194	1.10371	0.355255	17.1243	5.23011	0.253094	207.397	186.45	0	0	0	0	1.05502	0	2.33178	48.0382	0.422415	43.9744	3.89626	139.261	0.503467	0	2.19063	0	0.753357	4.89685	52.7335	13.5494	1.26429	7.51446
plasmid	0	0	0	0	0	0	0	0	0	2.13434	0	0	0	0	0	0	0	0	0	0	0	0	109.167	0	0	0	0	0	0	0	0	0	0	0	2.94112	0	0	0	0	0	0	0	0	0	0	0	0	0	0
plasmid	0	0.83493	1.30162	0.984715	0	0	0.918119	4.03385	1.78261	0	0	10.606	0	4.40733	0	0	3.9515	0	0	0	0	7.1051	0	0.402316	0	421.919	316.498	0	8.02929	0	0.357293	0	0	2.33178	112.089	13.9397	0	0	0	1.5104	0	0	0	0.376679	0	0	0	0	18.9157
plasmid	0	0	0	0.252491	0	0	0	0	0	0	0	3.15811	0	0.782367	0	0	0	0	1.74483	0	0	6.01201	0	0.309474	0	3.6535	863.763	0	0	0	0	0.270519	0	0	0	0	0	0	0.645322	1.54913	0	0	0	1.15901	0	0	0	0	5.38171
plasmid	0	0	0	0	0	0	0	0	0	0	0	0	0	0	0	0	0	0	0	0	0	0	0	0	0	0	0	0	0	0	0	0	0	0	0	0	0	0	0	0	0	0	0	0	0	0	0	0	0
plasmid	0	0	0	0	0	0	0	0	0	0	0	0	0	0	0	0	0	0	0	0	0	0	0	0.309474	0	0	0	0	0	0	0	0	0	0	0	0	0	0	0	0	0	0	0	0	0	0	0	0	0
plasmid	0	0	0	0	0	0	0	0	0	0	0	0	0	0.27789	0	0	0	0	0	0	0	0	0	4.11895	0	0	0	0	0	0	0	0	5.54731	0	0	0	0	0	0	0.0762829	0	0	0	0	0	0	0	0	0
plasmid	0	0	0	0	0	0	0	0	0	0	0	0	0	0	0	0	0	0	0	0	0	0	0	0	0	0	0	0	0	0	0	0	0	0	0	0	0	0	0	0	0	0	0	0	0	0	0	0	0
plasmid	0	0	0	0	0	0	0	0	0	0	0	0	0	0.0565043	0	0	0	0	0	0	0	0	0	0.747895	0	0	0	0	0	0	0	0	3.00331	0	0	0	0	0	0	0	0	0	0	0	0	0	0	0	0
plasmid	0	0	0	0	0	0	0	0	0	0	0	0	0	0	0	0	0	0	0	0	0	0	0	0	0	0	0	0	0	0	0	0	0	0	0	0	0	0	0	0	0	0	0	0	0	0	0	0	0
plasmid	0	0	0	0	0	0	0	0	0	0	0	0	0	0	0	0	0	0	0	0	0	0	0	0	0	0	0	0	0	0	0	0	0	0	0	0	0	0	0	0	0	0	0	0	0	0	0	0	0
plasmid	0	0	0	0	0	0	0	0	0	0	0	0	0	0	0	0	0	0	0	0	0	0	0	0	0	0	0	0	0	0	0	0	0	0	0	0	0	0	0	0	0	0	0	0	0	0	0	0	0
plasmid	0	2.08733	0	0	0	0	1.37718	0	0	0	4.20383	0	0	19.3245	0	8.51922	0	0	2.26828	0	0	1.42102	1.52895	50.6918	0	5.93694	0	0	0	0	0	0	804.28	5.0522	0	0.844829	0	0	4.61405	1.00693	0	1.09531	0	0	0	0	0	0	0
plasmid	0	0	0	0	0	0	0	0	0	0	0	0	0	0.678051	0	0	0.28225	0	0	0	0	0	0	22.5297	0	1.58318	0	0	0	0	0	0	301.115	0	0	0.844829	0	0	0	0.503467	0	0	0	0	0	0	0	0	0
plasmid	0	0	0	0	0	0	0	0	0	0	0	0	0	3.39026	0	0	0	0	0	0	0	0	0	0	0	0	0	0	0	0	0	0	289.835	0	0	0.422415	0	0	1.67784	2.01387	0	0	0	0	0	0	0	0	0
plasmid	0	0	0	0	0	0	0	0	0	0	0	0	0	0	0	0	0	0	0	0	0	0	0	0	0	0	0	0	0	0	0	0	0	0	0	0	0	0	0	0	0	0	0	0	0	0	0	0	0
plasmid	0	0	0	0	0	0	0	0	0	0.355724	0	0	0	0	0	0	0	0	0	0	0	0	0	0	0	0	0.466124	0.262685	0	0	0.357293	0	0	0	0	0	0	0	0	0	0	0	0	0	0	0	0	0	0
plasmid	0	0	0	0	0	0	0	0	0	0	0	0	0	0	0	0	0	0	0	0	0	0	0	0	0	0	0	0	0	0	0	0	0	0	0	0	0	0	0	0	0	0	0	0	0	0	0	0	0
plasmid	0	0	0	0	0	0	0	0	0	0	0	0	0	0	0	0	0	0	0	0	0	0	0	0	0	0	0	0	0	0	0	0	0	0	0	0	0	0	0	0	0	0	0	0	0	0	0	0	0
plasmid	0	0	0	0	0	0	0	0	0	0	0.700639	0	0	0	0	0.50113	0	0	0	0	0	0	0	0	0	0	0	0	0	0	0	0	0	0	0	0	0	0	0	0	0.318756	0	0	0	0	0	0	0	0
plasmid	0	0	0	0	0	0	0	0	0	0	0.0287147	0	0	0	0	0.438147	0	0	0	0	0	0	0	0	0	0	0.0382069	0	0	0	0	0	0	0	0	0	0	0	0	0	0.177087	0	0	0	0	0	0	0.806016	0
plasmid	0	0	0	0	0	0	0	0	0	0	0	0	0	0	0	0.0835217	0	0	0	0	0	0	0	0	0	0	0	0	0	0	0	0	0	0	0	0	0	0	0	0	0	0	0	0	0	0	0	0	0
plasmid	0	0	0	0	0	0	0	0	0	0	0	0	0	0	0	0	0	0	0	0	0	0	0	0	0	0	0	0	0	0	0	0	0	0	0	0	0	0	0	0	0	0	0	0	0	0	0	0	0
plasmid	0	0	0	0	0	0	0	0	0	0	0	0	0	0.0282521	0	0	0	0	0	0	0	0	0	1.17342	0	0	0	0	0	0	0	0	0	0	0	0	0	0	0	0	0	0	0	0	0	0	0	0	0
plasmid	0	0	0	0	0	0	0	0	0	0	0	0	0	0	0	0	0	0	0	0	0	0	0	4.58781	0	0	0	0	0	0	0	0	0	0	0	0.0782249	0	0	0	0	0	0	0	0	0	0	0	0	0
plasmid	0	11.689	5.20649	0	29.9313	0.784762	0	0	2.22826	3.55724	10.8599	6.15831	0	3.72928	1.13439	0	0	43.6364	0	0.568194	0.183952	4.97357	0	0.402316	0	0	0	0	4.20582	5.3938	24.2959	1.05502	31.3865	1.55452	0	3.37932	0	0.432918	168.623	23.6629	0	10.9531	37.3105	0	0	9.53015	3.16153	5.05718	10.1057
plasmid	0	0	0	0	0.769527	0	0	0	0.0707383	0	0	0	0	0.0807204	0	0	0.470416	0	0	0	0	0	0	0	0	0	0	0	0	0	0	0	0	0	0	0.033525	0	0	0	0	0	0	0	0	0	2.26908	0.0358451	0	0
plasmid	0	0	0	0	0.128812	0	0	0	1.2503	0.217387	0	0	0	3.02298	1.41011	0	1.92871	0	0	0	0	0.335519	0.416215	0	0	0	0	0	0.339864	0	0	0	0.0817358	0	0	2.02994	0	0	0.128168	0	0	0.152127	0	0	0	14.0217	0.451648	0	0
plasmid	0	0	0	0	0	0	0	0	0	0	0	0	0	0	0	0	0	0	0	0	0	0	0	0	0	0	0	0	0	0	0	0	0	0	0	0	0	0	0	0	0	0	0	0	0	8.25946	0	0	0
plasmid	0	0	0	0	0	0	0	0	0	0	0	0	0	0	0	0	0	0	0	0	0	0	0	0	0	0	0	0	0	0	0	0	0	0	0	0	0	0	0	0	0	0	0	0	0	0	0	0	0
plasmid	0	0	0	0	0	0	0	0	0	0	0	0	0	0	0	0	0	0	0	0	0	0	0	0	0	0	0	0	0	0	0	0	0	0	0	0.844829	0	0	0	0	0	0	0	0	0	0	0	0	0
plasmid	0	0	1.30162	0	17.2843	0.392381	0	0	4.45651	0	0	0	0	4.74636	0	0	18.064	0	0	0	0.183952	3.19729	0	0	0	0	0	0.52537	0.382347	1.61814	0	0.351674	25.0111	0	0	0.422415	0	0	0.419459	0	0	0	0.433843	0	0	34.9439	1.35494	2.52859	1.03648
plasmid	0	0	0	0	2.26998	0	0	0	0.685617	0	0	0	0	0.782367	0	0	3.90807	0	0	0	0	0	0	0	0	0	0	0	0	0	0	0	0	0	0	0.324934	0	0	0.645322	0	0	0.842548	0	0	0	31.2784	0	0	0
plasmid	0	0	2.16937	0	41.7351	0	0	0	0	0	0	0	0	2.03415	0	0	5.645	0	0	0	0	1.06576	0	0	0	0	0	0	0	0	0	0	0	0	0	2.11207	0	0	8.80865	0	0	0	0	0	0	32.7202	0	0	0
plasmid	0	0	0	0	0	0	0.353123	0	0	0	0	0	0	2.08631	0	0	0	0	0	0	0	0	0	0.618948	0	0.304459	0	0	0	0	0	0	327.446	2.39157	0	0.649869	0	0	0	0.387282	0	0	0	0	0	0	0	0	0
plasmid	0	0	0	0	0	0	0	0	0	0	0	0	0	0	0	0	0	0	0	0	0	0	0	0	0	0	0	0	0	0	0	0	0	0	0	0	0	0	0	0	0	0	0	0	0	0	0	0	0
plasmid	0	0	0	0	0	0	0	0	0	0	0	0	0	0	0	0	0	0	0	0	0	0	0	0	0	0	0	0	0	0	0	0	0	0	0	0	0	0	0	0	0	0	0	0	0	0	0	0	0
plasmid	0	0	0	0	0	0	0	0	0	0	0	0	0	0	0	0	0	0	0	0	0	0	0	0	0	0	0	0	0	0	0	0	0	0	0	0	0	0	0	0.119873	0	0	0	0	0	0	0	0	0
plasmid	0	0	0	0	35.8332	0	0	0	0	0	0	0	0	0.339026	0	0	0	0	0	0	0	0	0	0	0	0	0	0	0	0	0	0	0	0	0	0	0	0	0	0	0	0	0	0	0	0	0	0	0
plasmid	0	0.119276	0.216937	0	0	0	0.19674	0	0	0	0	0.391004	0	0	0	0.250565	0	0.019122	0	0	0	0.0253754	0.0873687	0.890843	0	0.0282712	0	0	0.300416	0	0	0	30.6509	0.0555187	0	0.0301725	0	0	3.0261	0	0	0	0.0619776	0	0	0	0	0	0
plasmid	0	0	0	0	0.0936816	0	0	0	0	0	0	0	0	0	0	0	0	0	0	0	0	0	0	0	0	0	0	0	0	0	0	0	0	0	0	0	0	0	0	0	0	0	0	0	0	0	0	0	0
plasmid	0	0.245568	0	0	3.22375	0	0.0900116	0	0.174765	0	0	0	0	0.199427	0	0	12.0095	2.93954	0	0	0.144276	8.28928	0	0	0	0	152.541	0	0.37485	0	0	0	0	0	25.5666	0.331306	0.226906	0	0	0.098719	0	0	0	0.812444	38.1186	38.1206	7.70458	0	0.406462
plasmid	5.65848	21.2907	99.3571	0.328238	53.1175	0	0	5.54654	11.1413	38.0625	132.771	18.1328	6.22736	935.711	0	0	75.0784	10.7083	2.26828	0.568194	0.735807	18.8285	174.301	9.25327	0	236.29	209.29	0	24.0879	1.07876	0.357293	2.46172	15.2029	2.33178	81.0441	32.9483	0	0.432918	76.3416	37.2566	0	0	0.433843	3.01343	71.9837	206.486	0	6.7429	4.92327
plasmid	0	30.8924	10.413	0	65.7645	0.392381	0.459059	3.52962	1.78261	60.1174	151.688	4.10554	0	3.39026	0	0	49.9582	21.4166	1.36097	0	0.367903	33.394	0	0	0	0	591.045	0	18.3527	0	4.28752	0	0	19.0429	5.22865	0	0.578611	0	350.668	45.8155	0	0	0	16.1972	168.941	145.811	0	0	11.6604
plasmid	0	29.2226	167.041	0	19.3921	0	0	6.05077	0.891303	89.6424	53.2486	1.36851	0	0.678051	0	0	36.4102	0	1.81462	0	1.10371	51.8672	0.611581	0	0	278.245	68.9863	0	6.4999	0	0	21.8038	0	1.94315	5.55544	0.422415	214.665	36.798	0	0	0	5.47656	0	0	259.533	0	0	0	3.10943
plasmid	0	12.524	60.7423	1.31295	23.1862	0	0	4.53808	3.11956	217.703	44.1402	47.898	0	1.01708	0	0	29.354	4.55104	1.36097	0	0.735807	17.0522	0.611581	1.60926	0	379.173	368.238	0	9.17633	11.8664	1.42917	10.5502	0	22.1519	96.0765	1.68966	192.388	32.4689	138.002	7.04854	0	4.38125	0	0	121.442	0.953015	73.1669	8.42863	12.4377
plasmid	0.998555	0	0.433874	0	3.37254	0	0	0	0.891303	0	0	0	0	0.339026	0	0	0	0	0	0	0	0.355255	0	0.402316	0	0.395796	66.1896	0	0.382347	0	0	0	0	0	0	0	0	0	0	0.503467	0	0	0	0	10.2834	0	18.0659	0	0
plasmid	0	0	0	0	0	0	0	0	0	0	0	0	0	0.339026	0	0	1.97575	0	0	0	0	0	0	0.804632	0	3.16637	0	0	0	0	0	0	0	0.777261	0	0	0	0	0	7.552	0	0	0	0	0	0	0	0	0
plasmid	0	0	0	0	0	0	0	0	0	0	0	0	0	0	0	0	0	0	0	0	0	0	0	0	0	0	0	0	0	0	0	0	0	0	0	0	0	0	0	0.719239	0	0	0	0	0	0	0	0	0
plasmid	0	0	0	0	0	0	0	0	0	0	0	0	0	0	0	0	0	0	0	0	0	0	0	0	0	0	0	0	0	0	0	0	0	0	0	0	0	0	0	3.69209	0	0	0	0	0	0	0	0	0
plasmid	0	0	0	0	0	0	0	0	0	0	0	0	0	0	0	0	0	0	0	0	0	0	0	0	0	0	0	0	0	0	0	0	0	0	0	0	0	0	0	0.599365	0	0	0	0	0	0	0	0	0
plasmid	0	0	0	0	0	0	0	0	0	0	0	0	0	0	0	0	0	0	0	0	0	0	0	0	0	0	0	0	0	0	0	0	0	0	0	0	0	0	0	0.419556	0	0	0	0	0	0	0	0	0
plasmid	0	0	0	0	0	0	0	0	0	0	0	0	0	0	0	0	0	0	0	0	0	0	0	0	0	0	0	0	0	0	0	0	0	0	0	0	0	0	0	3.52427	0	0	0	0	0	0	0	0	0
plasmid	0	0	0	0	0	0	0	0	0	0	0	0	0	0	0	0	0	0	0	0	0	0	0	0	0	0	0	0	0	0	0	0	0	0	0	0	0	0	0	3.87282	0	0	0	0	0	0	0	0	0
plasmid	0	0	0.433874	0.328238	0	0	0	0	0.445651	0.355724	0	0	0	1.01708	0	0	0	0	0	0	0	0	1.52895	0	0	0.395796	0	0	1.91174	0	0	0.351674	0	0	0	0	0	0	0	7.552	0	0	0	0	0	0	0	0	3.36855
plasmid	0	0	0.867748	1.96943	0	0	0.459059	0	0	0	0	0	0	2.37318	0	0	0	0	0	0	0	0	0.917371	0	0	1.58318	0	0	5.73521	0	0	0	0	0	0	0	0	0	0	8.05547	0	0	0	0	0	0	0	0	5.70063
plasmid	0	0	0	0	0	0	0	0	0	0	0	0	0	0	0	0	0	0	0	0	0	0	0	0	0	0	0	0	0	0	0	0	0	0	0	0	0	0	0	0.0883275	0	0	0	0	0	0	0	0	0
plasmid	0	0	0	0	0	0	0	0	0	0	0	0	0	0	0	0	0	0	0	0	0	0	0	0	0	0	0	0	0	0	0	0	0	0	0	0	0	0	0	5.53814	0	0	0	0	0	0	0	0	0
plasmid	0	0	0	0	0	0	0	0	0	0	0	0	0	0	0	0	0	0	0	0	0	0	0	0	0	0	0	0	0	0	0	0	0	0	0	0	0	0	0	6.0416	0	0	0	0	0	0	0	0	0
plasmid	0	0	0	0	0	0	0	0	0	0	0	0	0	0	0	0	0	0	0	0	0	0	0	0	0	0	0	0	0	0	0	0	0	0	0	0	0	0	0	0.419556	0	0	0	0	0	0	0	0	0
plasmid	0	0	2.16937	0.984715	0	0	0	0	0	0.355724	0	0	0	3.72928	0.283597	0	0	0	0	0	0	0	3.66949	0	0	2.77057	0	0	4.58816	0	0	0.351674	0	0	0	0	0	0	0	9.06241	0	0	0	0	0	0	0	0	3.88679
plasmid	0	0	2.16937	0.328238	0	0	0	0	0.445651	0	0	0	0	0.339026	0	0	0	0	0	0	0	0	0.917371	0	0	2.77057	0	0	3.82347	0	0	0	0	0	0	0	0	0	0	4.5312	0	0	0	0	0.489685	0	0	0	6.7371
plasmid	0	0	0	0	0	0	0	0	0	0	0	0	0	0	0	0	0	0	0	0	0	0	0	0	0	0.560845	0	0	0	0	0	0	0	0	0	0	0	0	0	0	0	0	0	0	0	0	0	0	0
plasmid	0	0	1.7355	0.328238	0	0	0	11.5973	0.445651	0	8.75799	0	0	3.39026	0	0	0.5645	0	0	0	0	1.06576	1.52895	8.04632	0	0	0	0	1.91174	0	0	0.703348	0	0	0	0	0	0	0	0	0	0	0	0	0.489685	0	0	6.7429	4.92327
plasmid	0	47.1736	176.587	3.93886	117.196	0	3.67248	25.7158	7.57607	106.717	146.784	11.6324	0	19.3245	0	0	95.1182	64.5176	10.8877	2.27278	3.31113	67.4984	425.355	17.7019	0	837.109	3299.69	0	17.9703	21.0358	0	4.57176	0	29.9246	111.436	115.742	239.834	0	0.419459	66.4576	0	3.28594	0.433843	19.5873	490.665	584.516	86.7163	14.3287	19.1748
plasmid	0	0	0	0	0	0	0	0	0	0.711448	1.7516	1.02639	0	3.39026	0	0	0.846749	0.535416	0	0	0	0	4.28107	0	0	2.77057	27.9674	0	0	0	0	0	0	0	0	0.844829	1.15722	0	0	0	0	0	0	0.376679	4.40717	0	0	0	0.777358
plasmid	0	0	0	0	0	0	0	0	0	0	0	0	0	0	0.218152	0	0.217115	0	0	0	0	0	0	0	0	0	0	0	0	0	0	0	0	0	0	0	0	0	0.322661	0	0	0	0	0	0	0	0	0	0
plasmid	1.66426	0.417465	0	0	13.0686	0	0	0	0	7.11448	0	0	3.51981	0.339026	0	0	0	0	0	0.284097	0	9.59188	0	0	0	0	0	0	0	0	0	0.351674	0	6.99535	0.326791	0	0	0	0	0	0	1.09531	0	1.13004	42.6026	0	0	0	0
plasmid	0	0	0	0	0	0	0	0	0	0	0	0	0	0	0	0	0	0	0	0	0	0	0	0	0	0	0	0	0	0	0	0	0	0	0	0	0	0	0	0	0	0	0	0	0	0	0	0	0
plasmid	0	0	0	0	0	0	0	0	5.34782	0.355724	0	0	0	2.37318	0	0	2.258	0	0	0	0.919758	0	55.3481	0	0	0	213.485	0	2.29408	0	0	0	0.490415	0	0	0.422415	0	0	0	0	0	0	0	0	0	0.317672	0	0	0
plasmid	0	0	0	0	0	0	0	0	0	0	0	0	0	0	0	0	0	0	0	0	0	0	0	0.0788855	0	0	0	0	0	0	0	0	0	0	0	0	0	0	0	0	0	0	0	0	0	0	0	0	0
plasmid	0	31.7274	104.564	0.328238	189.284	0.392381	2.75436	4.03385	27.1847	254.343	302.676	125.561	8.66415	1351.36	0	0	93.4247	11.5114	39.0144	0.852291	3.12718	33.7492	15.5953	9.65558	9.11138	295.66	229.333	0	58.8814	20.4965	0	13.0119	54.9264	24.8724	13.3984	36.7501	0	114.723	0.838919	18.1248	0	3.28594	6.0738	0.753357	61.2106	174.402	0	9.27149	14.2516
plasmid	4.99278	0	0	0	1.2647	0	0.459059	0	0	0	23.1211	5.81618	0	0	0	0	5.0805	4.81874	2.72194	0	0	2.84204	0	1.20695	0	0	1995.01	0	0	0	0	0	0	0.388631	76.7958	7.60346	0	0.432918	0	0	0	0	0	0	0	0	0	0	0
plasmid	33.0291	50.7381	194.909	2.27242	131.659	1.20733	0	42.6657	43.8795	13.6817	201.568	22.3699	11.2467	1413.48	9.59868	0	155.237	9.67867	20.938	0.437072	9.76359	104.39	299.439	29.7095	13.6281	659.457	4053.84	0	62.352	44.3951	0.824523	11.3618	177.304	22.1221	155.854	68.2362	256.147	37.9636	10.6478	13.5549	0	10.9531	3.67098	11.3004	482.905	515.605	67.7471	42.7915	33.4862
plasmid	0	0	0	0	0	0	0	0	0	0	0	0	0	0	0	0	0	0	0	0	0	0	0	0	0	0	0	0	0	0	0	0	0	0	0	0	0	0	0	0	0	0	0	0	0	0	0	0	0
plasmid	0	0.242009	0.125761	0	1.03864	0	0	0	0.129174	0.876421	13.4035	7.83424	0.196199	19.3589	0	0	0.368152	0.0775965	0.328736	0	0.0533193	0	1.7727	0	0.0366803	1.43404	7.09319	0	0.110825	1.56342	0	0	0.0710746	0.112647	0.047361	1.83659	0	0.250967	0	0.291865	0	0	0	0.272956	4.3291	0.506433	2.74916	0.061077	0.600857
plasmid	0	0.0632523	0.262954	0	0.894233	0	0	0	0.405138	0.0538976	2.12315	0.103675	1.06661	0.719145	0	0	0	0	0	0	0.139357	3.22959	11.7683	0.182871	0	16.3116	42.2336	0	0.347588	0	0	0.106568	0	0.235534	0	0.128004	0	0	0	0	0	0	0	0	0	0	0	0	0
plasmid	0	0	0	0	0	0	0	0	0	0	0	0	0	0	0	0	0	0	0	0	0	0	0	0	0	0	0	0	0	0	0	0	0	0	0	0	0	0	0	0	0	0	0	0	0	0	0	0	0
plasmid	0	1.2524	0.433874	0	0	0	0	0	0	0	0.700639	0.684257	1.08302	0	0	42.5961	0	0.267708	0	0	0	3.9078	3.97528	112.246	0	5.93694	0	1.05074	0	0	0	0	1089.21	0.388631	0.326791	0.844829	0	0	22.2314	5.53814	0	0	1.30153	0	0	0	0	0	0
plasmid	0	0	0	0	0	0	0	0	0	0	0	0	0	0	0	0.578227	0	0	0	0	0	0.546546	0.70567	0.928421	0	5.78471	0	3.83924	0	0	0	0	463.253	0	0	0.649869	0	0	0	3.48554	0	0	0	0	0	0	0	0	0
plasmid	0	0	0	0	0	0	0	0	0	0	0	0	0	0	0	0	0	0	0	0	0	0	0	0	0	0	0	0	0	0	0	0	0	0	0	0	0	0	0	0.0853334	0	0	0	0	0	0	0	0	0
plasmid	0	0	0	0	0	0	0	0	0.342809	0	0	0	0	0	0	0	0	0	0	0	0	0	0	0	0	0	0	0	0	0	0	0	107.137	0	0	0	0	0	0	0	0	0.842548	0	0	0	0	0	0	0
plasmid	0	0	0	0	0	0	0	0	0	0	0	0	0	0.678051	0	0	0	0	0	0	0	0	0	32.1853	0	0	0	0	0	0	0	0	224.61	0	0	0.422415	0	0	3.77514	0.503467	0	0	0	0	0	0	0	0	0
plasmid	0	0	0	0	0	0	0	0	0	0	0	0	0	0	0	0	0	0	0	0	0	0	0	0	0	0	0	0	0	0	0	0	0	0	0	0	0	0	0	0	0	0	0	0	0	0	0	0	0
plasmid	0	0	0	0	0	0	0	0	0	0	0	0	0	0.782367	0	0	0	0	0	0	0	0	0	0	0	0	0	0	0	0	0	0	0	0	0	0	0	0	0	0	0	0	0	0	0	0	0	0	0
plasmid	58.249	8.76677	1.30162	1.31295	84.735	0	1.37718	5.04231	16.9347	327.622	52.8982	0.342128	0	788.235	0.283597	0	52.7807	0	5.89753	1.70458	0.735807	62.5249	91.4313	20.9204	0	7.12433	590.579	0	12.9998	0	0	0	18.6358	0	256.858	7.60346	0	0.865836	0	17.1179	0	0	0	68.5555	0	0.317672	0	0	0
plasmid	0	0	0	0	0	0	0	0	0	0	0	0	0	0	0	0	0	0	0	0	0	0	0	0	0	0	0	0	0	0	0	0	0	0	0	0	0	0	0	0	0	0	0	0	0	0	0	0	0
plasmid	0	0	0	0	0	0	0	0	0	0	5.67184	1.03182	0	0	0	0	0	0	0	0	0	0	0	0.0638597	0	0	0	0	0	0	0	0.0558213	0	0.0616874	0	0	0	0	0	0.559408	0	0	0	0	0.0777278	0	0	0	0
plasmid	0	0	0	0	0	0	0	0	0	0	0	0	0	0	0	0	0	0	0	0	0	0	0	0	0	0	0	0	0	0	0	0	0	0	0	0	0	0	0	0	0	0	0	0	0	0	0	0	0
plasmid	0	0	0	0.328238	1.2647	0	0	12.1015	0	0	0	0	0	0.339026	0	0	0	0	0	0	0	0	0.611581	0	0	0.791592	0	0	36.323	0	0	0	0	0	0	0	0	0	0	0	0	0	0	0	0	0	0	2.52859	1.03648
plasmid	0	0	0	0	0	0	0	0	0	0	0	0	0	0	0	0	0	0	0	0	0	0	0	0	0	0	0	0	0	0	0	0	0	0	0	0	0	0	0	0	0	0	0	0	0	0	0	0	0
plasmid	0	0	0	0	0	0	0	0	0	0.355724	0	0.342128	0	0	0	0	0	0	0	0	0	15.9865	0	0.804632	0	0	0	0	0.382347	0	0	0	0	0	0	5.91381	0	0	0	3.52427	0	0	0	0	0	0	0	0	0
plasmid	0	0	0	0	0	0	0	0	0	0	0	0	0	0	0	0	0	0	0	0	0	0	0	0	0	0	0	0	0	0	0	0	0	0	0	0	0	0	0	0	0	0	0	0	0	0	0	0	0
plasmid	0	0	0	0	0	0	0	0	0	0	0	0	0	0	0	0	0	0	0	0	0	0	0	0	0	0	0	0	0	0	0	0	0	0	0	0	0	0	0	0.218899	0	0	0	0	0	0	0	0	0
plasmid	0	0	0	0	0.73607	0	0	0	0	0	5.17138	0	0	0	0	0	0	0	0	0	0	0	0.20386	0	0	0.314124	302.281	0	0	0	0	0	12.5056	0	0	0	0.0438342	0	0	0	0	2.80849	0	0	0	0	0	0	0
plasmid	0	0	0	0	0.324282	0	0	0	0	0	9.97063	0	0	0	0	0	0	0	0	0	0	0	0.235223	0	0	0.913376	909.659	0	0	0	0	0	49.4187	0	0	0	0	0	0	0	0	5.05529	0	0	0	0	0	0	0
plasmid	0	0	0	0	0	0	0	0	0	0	1.83501	0	0	0	0	0	0	0	0	0	0	0	0	0	0	0	0	0	0	0	0	0	0	0	0	0	0	0	0	0	0	0	0	0	0	0	0	0	0
plasmid	0	0	0	0	0	0	0	0	0	0	3.85351	0	0	0	0	0	0	0	0	0	0	0	0.30579	0	0	0	252.639	0	0	0	0	0	12.2604	0	0	0	0.289306	0	0	0	0	0	0	0	0	0	0	0	0
plasmid	0	0	0	0	0.147918	0	0	0	0	0	2.21254	0	0	0	0	0	0	0	0	0	0	0	0	0	0	0.277752	130.76	0	0	0	0	0	5.2483	0	0	0	0	0	0	0	0	0.768641	0	0	0	0	0	0	0
plasmid	0	0	0	0	0.6725	0	0.0364333	0	0	0	6.62271	0	0	0	0	0	0	0	0	0	0	0	0.599446	0	0	0.314124	239.684	0	0	0	0	0	9.47746	0	0	0	0.172206	0	0	0	0	1.61689	0	0	0	0	0	0	0
plasmid	0	0	0	0	0.421567	0	0	0	0	0	22.7708	0	0	0	0	0	0	0	0	0	0	0	1.22316	0	0	2.37478	1001.23	0	0	0	0	0	44.1373	0	0	0	0.289306	0	0	0	0	6.57188	0	0	0	0	0	0	0
plasmid	0	0	0.433874	0	0.421567	0	0	0	0	0	18.9172	0	0	0	0	0	0	0	0	0	0	0	0.917371	0	0	1.97898	1062.76	0	0	0	0	0	39.7236	0	0	0	0.289306	0	0	0	0	6.57188	0	0	0	0	0	0	0
plasmid	0	0	0	0	0	0	0	0	0	0	2.10192	0	0	0	0	0	0	0	0	0	0	0	0	0	0	1.18739	136.108	0	0	0	0	0	6.37539	0	0	0	0	0	0	0	0	0	0	0	0	0	0	0	0
plasmid	0	0	0	0	0	0	0	0	0	0	0	0	0	0	0	0	0	0	0	0	0	0	0	0	0	0	0	0	0	0	0	0	39.6104	0	0	0	0.222543	0	0	0	0	1.6851	0	0	0	0	0	0	0
plasmid	0	0	0	0	0	0	0	0	0	0	0	0	0	0	0	0	0	0	0	0	0	0	0	0	0	0	0	0	0	0	0	0	0	0	0	0	0	0	0	0	0	0	0	0	0	0	0	0	0
plasmid	0	0	0	0	0	0	0	0	0	0	0	0	0	0.678051	0	0	0	0	0	0	0	0	0	0	0	0	0	0	0	0	0	0	0	0	0	0	0	0	0	0	0	0	0	0	0	0	0	0	0
plasmid	0	0	0	0	0	0	0	0	0	0	0.350319	0	0	1.69513	0	0	0	0	0	0	0	0	0	18.5065	0	1.97898	0	0	0	0	0	0	333.482	0	0	0.422415	0	0	0	0	0	0	0	0	0	0	0	0	0
plasmid	0	0	0	0	0	0	0	0	0	0	0	0	0	0.0282521	0	0	0	0	0	0	0	0	0	0	0	0	0	0	0	0	0	0	0	0	0	0	0	0	0	0	0	0	0	0	0	0	0	0	0
plasmid	0	0	0	0	0	0	0.918119	0	0	0	0.350319	0.342128	0	2.71221	0	0	0	0	0	0	0	0.355255	0.611581	72.4169	0	1.18739	0	0	0	0	0	0	765.047	1.16589	0	7.60346	0	0	4.61405	0.503467	0	0	0	0	0	0	0	0	0
plasmid	0	0	0	0	0	0	0	0	0	0	0	0	0	0	0	0	0	0	0	0	0	0	0	0	0	0	0	0	0	0	0	0	26.6809	0.0925311	0	0	0	0	0	0	0	0	0	0	0	0	0	0	0
plasmid	0	0	0	0	0	0	0	0	0	0	0	0	0	0.226017	0	0	0	0	0	0	0	0	0	12.1589	0	0.263864	0	0	0	0	0	0	130.45	0	0	0.0938699	0	0	0	0.335645	0	0	0	0	0	0	0	0	0
plasmid	25.2967	0.417465	0	0.328238	0	0	1.83624	0	0	161.143	0.700639	0	3.51981	0.678051	0	4.76074	0	0	0.453656	15.9094	0	1.06576	0	17.2996	0	0.791592	0	0	0	0	0	0	821.445	0	0	0.844829	0	0	0	0	8.60642	0	0	0	0	0	0	0	2.85031
plasmid	0	0	0	0	0	0	0	0	0	0	0	0	0	0	0	0	0	0	0	0	0	0	0	0	0	0	0	0	0	0	0	0	0	0	0	0	0	0	0	0	0	0	0	0	0	0	0	0	0
plasmid	0	0	0	0	0	0	0	0	0	0	0	0	0	0	0	0	0	0	0	0	0	0	0	0	0	0	0	0	0	0	0	0	0	0	0	0	0	0	0	0	0	0	0	0	0	0	0	0	0
plasmid	0	0	0	0	0	0	0	0	0	0	0	0	0	0	0	0	0.28225	0	0	0	0	0	0	0	0	0	0	0	0	0	0	0	0	0	0	0	0	0	0	0	0	0	0	0	0	0	0	0	0
plasmid	0	0	0	0	0	0	0	0	0	0	0	0	0	0	0	0	0	0	0	0	0	0	0	0	0	0	0	0	0	0	0	0	0	0	0	0.0670499	0	0	0	0	0	0	0	0	0	0	0	0	0
plasmid	0	2.65057	12.7407	0.130253	5.38669	0	0.1093	1.00046	0.212215	25.9735	9.36965	5.53922	0	0.322882	0.0225077	0	3.67373	0.76488	0.396049	0	0.321185	3.60894	12.8869	0.287369	0	53.1184	123.264	0	1.27449	0.770543	0.17014	1.75837	0	2.83762	10.1668	7.91189	21.2387	3.64201	16.046	1.67822	0	0.695437	0	0.0298951	21.3751	15.9592	7.45577	1.03685	1.80972
plasmid	0	10.4366	49.4616	1.31295	16.4411	0	0	3.52962	0.445651	167.546	33.981	36.9499	0	1.01708	0	0	19.7575	3.4802	1.36097	0	1.28766	12.7892	0.611581	2.01158	0	253.705	252.173	0	4.58816	12.9451	0.714586	8.44018	0	16.3225	62.417	0.422415	146.099	23.3776	93.5395	2.01387	0	4.38125	0	0	80.3084	192.827	50.1329	6.7429	9.3283
plasmid	0	0	0	0	0	0	0	0	0	0	0	0	0	0	0	0	0	0	0	0	0	0	0.470447	0	0	0	0	0	0	0	0	0	0	0	0	0	0	0	0.322661	0	0	0	0	0	0	0	0	0	0
plasmid	0	0	0	0	0	0	0	0	0	0	0	0	0	0	0	0	0	0	0	0	0	0	0	0	0	0	0	0	0	0	0	0	0	0	0	0	0	0	0	0	0	0	0	0	0	0	0	0	0
plasmid	0	0	0	0	0	0	0	0	0	0	0	0	0	0	0	0	0	0	0	0	0	0	0	0	0	0	0	0	0	0	0	0	0	0	0	0	0	0	0	0	0	0	0	0	0	0	0	0	0
plasmid	2.58885	0.265057	0	0	2.20821	0	0.0728666	0.0800366	1.62698	0	5.89426	0	0	132.866	0.0900309	0	4.97297	2.80456	0.64808	0	0.116795	9.8118	13.9305	0	0	2.19887	0.0739879	0	0.48552	2.82533	0	0	0	0.0616874	1.0893	0	0	0	0.0665809	0.879069	0	0	3.78752	0.0597903	40.6516	0.151272	0	0	0
plasmid	0	0	0	0	0	0	0	0	0	0	0	0	0	0	0	0	0	0	0	0	0	0	0	0	0	0	0	0	0	0	0	0	0	0	0	0	0	0	0	0	0	0	0	0	0	0	0	0	0
plasmid	0	0	0	0	0	0	0	0	0	0	0	0	0	0	0	0	0	0	0	0	0	0	0	0	0	0	0	0	0	0	0	0	230.495	0	0	0	0	0	0	0	0	0	0	0	0	0	0	0	0
plasmid	0	0.0623082	0	0	0	0	0	0	0	0	0	0	0	0.759013	0	0	0	0	0	0	0	0	0	7.56594	0	0.354444	0	0	0	0	0	0	17.4939	0.174014	0	0.063047	0	0	0	0.150289	0	0	0	0	0	0	0	0	0
plasmid	0	0	0	0	0	0	0	0	0	0	0	0	0	0.231154	0	0	0	0	0	0	0	0	0	0.164584	0	0	0	0	0	0	0	0	65.5818	0	0	0	0	0	0	0.0228849	0	0	0	0	0	0	0	0	0
plasmid	0	0	0	0	0	0	0	0	0	0	0	0	0	0.199427	0	0	0	0	0	0	0	0	0	5.51938	0	0	0	0	0	0	0	0	53.9861	0	0	0	0	0	0	0	0	0	0	0	0	0	0	0	0
plasmid	0	0	0	0	0	0	0	0	0	0	0	0	0	0.927125	0	0	0	0	0	0	0	0	0	6.44058	0	0.089092	0	0	0	0	0	0	69.8019	0.105112	0	0.0864591	0	0	0	0.069926	0	0	0	0	0	0	0	0	0
plasmid	0	0	0	0.328238	0	0	0	0	0.445651	0	0	0	0	5.42441	0	0	0	0	0	0	0	0	0	0	0	0	0	0	0	0	0	8.0885	0	0	0	0	0	0	0	0	0	0	0	0	0	0	0	0	7.51446
plasmid	0	0	0	0	0	0	0	0	0	0	0	0	0	2.26017	0	0	0	0	0	0	0	0	0	0	0	4.08989	0	0	0	0	0	4.10286	5.06762	0	0	0	0	0	0.082247	0	0	0	0	0	0	0.302544	0	0	4.75052
plasmid	0	0.83493	0	0	0	0	1.37718	0	0	0	46.5925	0.684257	0	0	0	0	6.20949	0	1.36097	0	0	5.32882	0.30579	1.60926	0	3.56217	889.83	0	1.14704	0	0	0.351674	0	0.777261	0	0	0	0	0	2.01387	0	0	0	0	0	0	0	0	7.25534
plasmid	0	0	0	0	0	0	1.37718	0	0.445651	0	52.1976	0	0	0.678051	0.283597	0	0	0	0	0	0	0	0	2.4139	0	0	566.807	0	4.20582	0	0	0	0	0	0	0.422415	0	0	0	0	0	0	0	0	0	0	73.6186	0	9.06918
plasmid	0	0	0	0	1.2647	0	0	0	0	0	15.4141	2.05277	0	1.01708	0	0	12.419	0	0	0	0	1.06576	17.4301	2.01158	0	3.16637	709.907	0	0	0	0	0	0	0.388631	0	24.0776	0	0	0	0	0	0	0	0.376679	0	0	0	0	5.95975
plasmid	0	12.1065	1.30162	1.64119	16.0196	0	0	0	0.445651	0	25.5733	27.7124	0	1.3561	0	0	0	0	0	0	3.12718	0.71051	0	0.402316	0	149.215	3.72899	0	0	0	0	0.703348	0	0	67.9725	0.422415	0	0	0	0	0	0	0	0	7.34528	138.822	45.6164	0	0
plasmid	0	0	0	0	0	0	0	0	0	0.355724	0	0	0	0	0	0	11.0077	0	0	0	0	0	0	0	0	0	0	0	0	5.93318	0	0	0	0	0	0	0	0	1.25838	0	0	0	0	0	0	0	0	0	0
plasmid	0	0	0	0	0	0	0	0	0	0	0	0	0	0	0	0	0	0	0	0	0	0	0	0	0	0	0	0	0	0	0	0	0	0	0	0	0	0	0	0	0	0	0	0	0	0	0	0	0
plasmid	0	0	0	0	0	0	0	0	0	0	0	0	0	0	0	0	0	0	0	0	0	0	0	0	0	0	0	0	0	0	0	0	0	0	0	0	0	0	0	0	0	0	0	0	0	0	0	0	0
plasmid	0	0	0	0	2.5294	0	0	2.52115	0.445651	0	0	0.342128	0	6.10246	0	0	36.9747	0	0	0	0	0.355255	0	0	0	0	0.466124	0	0	0	1.07188	22.8588	0	0	2.28754	0	0	0	3.77514	5.53814	0	0	0	1.13004	0	0	0	0	1.81384
plasmid	0	0	0	0	0	0	0	0	0	0	0	0	0	0	0	0.0232005	0	0	0	0	0	0	0	0	0	0	0	0	0	0.0998852	0	0	0	0	0	0	0	0	0.0388388	0	0	0	0	0	0	0	0	0	0
plasmid	0	0	0	0	0	0	0	0	0	0	0	0	0	0	0	0.0417609	0	0	0	0	0	0	0	0	0	0.0286809	0.0337771	0	0	0	0	0	0	0	0	0.520366	0	0	0	0	0	0	0	0	0	0	0.0327281	0	0
plasmid	0	0	0	0	0.678795	0	0	0	0	0	0	0	0	0.028731	0	0	0	0	0	0	0	0	0	0	0	0	0	0	0	0	0	0	0	0	0	0	0	0	0	0	0	0	0	0	0	0	0	0	0
plasmid	0	0	0	0	0	0	0	0	0	0	0	0	0	0	0	0	0	0	0	0	0	0	0	0	0	0	0	0	0	0	0	0	0	0	0	0	0	0	0	0	0	0	0	0	0	0	0	0	0
plasmid	0	0	0	0	0	0	0	0	0	0	0	0	0	0	0	0	0	0	0	0	0	0	0	0	0	0	0	0	0	0	0	0	23.9226	0	0	0	0	0	0	0	0	0	0	0	0	0	0	0	0
plasmid	0	0	0	0	0	0	0	0	0	0	0	0	0	0.188348	0	0	0	0	0	0	0	0	0	0	0	0	0	0	0	0	0	0	120.123	0	0	0	0	0	0	0	0	0	0	0	0	0	0	0	0
plasmid	0	0	0	0	0	0	0	0	0	0	0	0	0	0	0	0	0	0	0	0	0	0	0	0	0	0	0	0	0	0	0	0	52.2054	0	0	0	0	0	0	0	0	0	0	0	0	0	0	0	0
plasmid	0	0	0	0	0	0	0	0	0	0	0	0	0	0	0	0	0	0	0	0	0	0	0	0	0	0	0	0	0	0	0	0	46.9708	0	0	0	0	0	0	0	0	0	0	0	0	0	0	0	0
plasmid	0	0	0	0	0	0	0	0	0	0	0	0	0	0	0	0	0	0	0	0	0	0	0	0	0	0	0	0	0	0	0	0	55.0465	0	0	0	0	0	0	0	0	0	0	0	0	0	0	0	0
plasmid	0	0	0	0	0	0	0	0	0	0	0	0	0	0	0	0	0	0	0	0	0	0	0	0	0	0	0	0	0	0	0	0	42.1479	0	0	0	0	0	0	0	0	0	0	0	0	0	0	0	0
plasmid	0	0	0	0	0	0	0	0	0	0	0	0	0	0.00839172	0	0	0	0	0	0	0	0	0	0	0	0	0	0	0	0	0	0	47.2124	0	0	0	0	0	0	0	0	0	0	0	0	0	0	0	0
plasmid	0	0	0	0	0	0	0	0	0	0	0	0	0	0	0	0	0	0	0	0	0	0	0	0	0	0	0	0	0	0	0	0	103.26	0	0	0	0	0	0	0	0	0	0	0	0	0	0	0	0
plasmid	0	0	0	0	0	0	0	0	0	0	0	0	0	0	0	0	0	0	0	0	0	0	0	0	0	0	0	0	0	0	0	0	49.4677	0	0	0	0	0	0	0	0	0	0	0	0	0	0	0	0
plasmid	0	0	0	0	0	0	0	0	0	0	0	0	0	0.260789	0	0	0	0	0	0	0	0	0	6.80842	0	0	0	0	0	0	0	0	103.364	0	0	0	0	0	0	0	0	0	0	0	0	0	0	0	0
plasmid	0	0	0	0	0	0	0	0	0	0	0	0	0	0	0	0	0	0	0	0	0	0	0	2.4139	0	0	0	0	0	0	0	0	0.490415	0	0	0	0	0	0	0	0	0	0	0	0	0	0	0	0
plasmid	0	0	0	0	0	0	0	0	0	0	0	0	0	0	0	0	0	0	0	0	0	0	0	0	0	0	0	0	0	0	0	0	0	0	0	0	0	0	0	0	0	0	0	0	0	0	0	0	0
plasmid	0	0	0	0	0	0	0	0	0	0	0	0	0	0	0	0	0	0	0	0	0	0	0	0	0	0	0	0	0	0	0	0	0	0	0	0	0	0	0	0	0	0	0	0	0	0	0	0	0
plasmid	0	0	0	0	0	0	0	0	0	0	0	0	0	0.0997134	0	0	0	0	0	0	0	0	0	0	0	0	0	0	0	0	0	0	74.1392	0	0	0	0	0	0	0	0	0	0	0	0	0	0	0	0
plasmid	0	0	0	0	0	0	0	0	0	0	0	0	0	0	0	0	0	0	0	0	0	0	0	0	0	0	0	0	0	0	0	0	0	0	0	0	0	0	0	0	0	0	0	0	0	0	0	0	0
plasmid	0	0	0	0	0	0	0	0	0	0	0	0	0	0	0	0.252974	0	0	0	0	0	0	0	0	0	0	0	0	0	0	0	0	0	0	0	0	0	0	0	0	0	0	0	0	0	0	0	0	0
plasmid	0	0	0	0	0	0	0.0347772	0	0	0	0	0.0518376	0.861492	0	0	0	0	0	0	0	0	0	0	0	0	0	0	0	0	0	0	0	0	0	0.247569	0	0	0	0	0	0	0	0.131468	0	0.816142	0	0	0	0.117782
plasmid	0	0	0	0	0	0	0	0	0	0	0	0	0	0	0	0	0	0	0	0	0	0	0	0	0	0	0	0	0	0	0	0	0	0	0	0	0	0	0	0	0	0	0	0	0	0	0	0	0
plasmid	0	0	0	0	0	0	0	0	0	0	0	0	0	0.339026	0	0	0	0	0	0	0	0	0	31.783	0	0.791592	0	0	0	0	0	0	596.835	0	0	0.422415	0	0	0	1.5104	0	0	0	0	0	0	0	0	0
plasmid	0	0	0	0	0	0	0	0	0	0	0	0	0	0	0	0	0	0	0	0	0	0	0	0.402316	0	0	0	0	0	0	0	0	0	0	0	0	0	0	0	0	0	0	0	0	0.489685	0	0	0	0
plasmid	0	0.417465	15.1856	0	45.1077	0	0	5.04231	0	0	0.350319	0.342128	0	0	0	0	0	0	9.98043	0.568194	0	0.71051	0	13.6787	0	1.18739	0	0	2.29408	0	1.07188	0	0	2.33178	0	0	0	0	0	0.503467	0	0	0	0.376679	0	0	0	4.21431	0
plasmid	0	0	0	0	0	0	0	0	0	0	0	0	0	0	0	0	0	0	0	0	0	0	0	0	0	0.791592	0	0	0	0	0	0	0	0	0	0	0	0	0	0	0	0	0	0	0	0	0	0	0
plasmid	0	0	0	0.273532	0	0	0	0	0	0	0	0	0	0	0	0	0	0.0557725	0	0	0	0	0	0	0	37.6446	0	0	0	0	0	0	0	0	0	0	0	0	0	0	0	0	0	0	0	0.132363	0	0	0
plasmid	0	0	0	1.24333	0	0	0	0	0	0	0	0	0.164094	0	0	0	0	0	0	0	0	0	0	0	0	0	0	0	0	0	0	0	0.0743053	0	0	0	0	0	0	0	0	0	0	0	0	1.6025	0	0	0
plasmid	0	0	0	0.711183	0	0	0	0	0	0	0	0	0.0451258	0	0.141799	0	0	0	0	0	0	0	0	0	0	40.701	0	0	0	0	0	0	0.0817358	0	0	0	0	0	0	0	0	0	0	0	0	2.2237	0	0	0
plasmid	0	0	0	0.575857	0	0	0	0	0	0	0	0	0	0	0	0	0	0	0	0	0	0	0	0	0	69.7157	0	0	0	0	0	0	0.172075	0	0	0	0	0	0	0	0	0	0	0	0	0	0	0	0
plasmid	0	0	0	0	0	0	0	0	0	0	0	0	0	0	0	0	0	0	0	0	0	0	0	0	0	0	0	0	0	0	0	0	0.0967526	0	0	0	0	0	0	0	0	0	0	0	0	0	0	0	0
plasmid	0	0	0	1.08573	0	0	0	0	0	0	0	0	0.058256	0	0.0629727	0	0	0.0605674	0	0	0	0	0	0	0	69.2188	0	0	0	0	0	0	0	0	0	0	0	0	0	0	0	0	0	0	0	2.23616	0	0	0
plasmid	0	0	0	0	0	0	0	0	0	0	0	0	0	0	0	0	0	0	0	0	0	0	0	0	0	3.6535	0	0.202065	0	0	0	0	0	0.298947	0	0	0	0	0	0	0	0	0	0	0	0	0	0	0
plasmid	0	0	0	0	0	0	0	0	0	0	0	0	0	0.130395	0.109076	0	0	0	8.20071	0	0	0	8.93849	0	0	0	0	0	6.61755	0	0	0	0	0	0	0	0	0	0	0	0	0	0	0	0.18834	0	0	0	0
plasmid	0	1.92676	0.667498	0	0	0	0.706245	0	0	0	0	0.263176	0	0	0	0	0	2.05929	0	0	0	1.63964	1.64656	35.899	0	0.913376	0	0	0	0	0	0	132.035	0.298947	0	0	0	0	13.8744	2.71098	0	0	0	0	0	0	0	0	0
plasmid	0	0	0	0	0	0	0	0	0	0	0	0	0	0	0	0	0	0	0	0	0	0	0	0	0	0	0	0	0	0	0	0	0.401979	0	0	0	0	0	0	0	0	0	0	0	0.0401381	0	0	0.103631	0
plasmid	0	0	0	0	0	0	0	0	0	0	0	0	0	0	0	0	0	0	0	0	0	0	0	0	0	0	0	0	0	0	0	0	0	0	0	0	0	0	13.5518	0	0	0	0	0	0	0	0	0	0
plasmid	0	0	0	9.15089	0	1.54574	0	0	0	4.5274	0	0	0	0	1.37502	0	0	3.32607	0	0	0	0.430612	0	0	0	0	0	0	0	0	0	0.106568	0	0	0	0	0	0	6.10123	0	0	0	0	0	0	0	37.7742	0	0
plasmid	0	0	0	0	0	0	0	0	0	0	0	0	0	0	0	0	0	0	0	0	0	0	0	0	0	0	0	0	0	0	0	0	0	0	0	0	0	0	0	0	0	0	0	0	0	0	0	0	0
plasmid	0	0	0	0	0	0	0	0	0	0	0	0	0	0	0	0	0	0	0	0	0	0	0	0	0	0	0	0	0	0	0	0	0	0	0	0	0	0	0	0	0	0	0	0	0	0	0	0	0
plasmid	0.332852	1.66986	6.94198	328.567	0	0	54.169	0	0	0	0	137.536	10.2887	1.3561	2.83597	61.1379	0	1.07083	9.52678	0	0.183952	10.3024	0.30579	298.116	0	276.661	0	21.5402	0	0	0	26.0239	105.439	6.21809	2.61433	0	0.289306	0	5.45297	2.01387	4.14383	17.525	0	0	0	0	0	0	0
plasmid	0	0	0	0	0	0	0	0	0	0	0	0	0	0	0	0	0	0	0	0	0	0	0	0	0	0	0	0	0	0	0	0	0	0	0	0	0	0	0	0	0	0	0	0	0	0	0	0	0
plasmid	65.5718	2.08733	1.30162	0.656477	0	0	5.04965	0	0	0	0.700639	4.10554	0	19.6635	2.55238	0	217.05	0	2.26828	0	5.15065	15.276	1.52895	73.6238	0	1.18739	0.932248	19.4387	3.82347	2.15752	0	0	42.6661	39.2517	0	0	0.289306	0	76.7611	0	0	0	0.867686	0	0	0	0	0	0.518239
plasmid	8.96139	0	0.333749	0	0	0	0.353123	0	0	0	0.269476	0	0	0	0.218152	0	0	0	0	0	0	0.546546	0	5.57053	0	0.304459	0	1.61652	0.588226	0	0	0	0	0.597893	0	0	0	0	9.03451	0	0	0	0	0	0	0	0	0	0
plasmid	0	0	0	0	0	0	0	0	0	0	0	0	0	0	0	0	0	0	0	0	0	0	0	0	0	0	0	0	0	0	0	0	0	0	0	0	0	0	0	0	0	0	0	0	0	0	0	0	0
plasmid	0	0	0	0	2.5294	0	0	0	0	0	9.1083	0	0	0	0	0	0	0	0	0	2.20742	0	0	0	0	0	0	0	0.764694	3.77566	0	0	0	0	0	0	0	0	0	4.02774	0	0	0	0.753357	331.027	0	0	0	0
plasmid	0	0	0	0	0	0	0	0	0	0	0	0	0	0	0.278037	0	0	0	0	0.0278526	0	0	0	0	0	0	0	0	0	0	0	0	0	0	0	0	0	0	0	0	0	0	0	0	0	0	0	0	0
plasmid	0	0	0	0	0	0	0	0	0	0	0	0	0	0	0	0	0	0	0	0	0	0	0	0	0	0	0	0	0	0	0	0	0	0	0	0	0	0	0	0	0	0	0	0	0	0	0	0	0
plasmid	0	0	0	0	0	0	0	0	0	0	0	0	0	0	0	0	0	0	0	0	0	0	0	0	0	0	0	0	0	0	0	0	0	0	0	0	0	0	0	0	0	0	0	0	0	0	0	0	0
plasmid	0	0	0	0	0	0	0	0	0	0	0	0	0	0.0941738	0	0	0	0	0	0	0	0	0	0	0	0	0	0	0	0	0	0	0	0	0	0	0	0	0	0	0	0	0	0	0	0	0	0	0
plasmid	164.429	129.832	196.979	5.25182	697.694	2.74667	1.37718	154.295	192.076	347.187	787.168	69.1099	11.9132	5229.81	37.7185	0	530.347	180.703	72.1313	6.25013	34.7669	147.431	924.099	59.5428	10.3768	3618.37	4483.65	0.52537	174.35	181.771	2.50105	42.9042	1162.77	41.1948	65.0314	118.699	332.991	48.9197	30.6205	100.19	0	24.0969	44.252	80.6092	690.456	533.37	93.4911	60.6861	189.934
plasmid	0	0	0	0	0	0	0	0	0	0	0	0	0	0	0	0	0	0	0	0	0	0	3.36369	0	0	0	0	0	0	0	0	0	0	0	12.0913	0	0	0	0	0	0	0	0	0	0	0	0	0	0
plasmid	0	0	0	0	0	0	0	0	0	0	0	0	0	0	0	0	0	0	0	0	0	0	0	0	0	0	0	0	0	0.0473141	0	0	0	0	0	0	0	0	0	0	0	0	0	0	0	0	0	0	0
plasmid	0	0	0	0	0	0	0	0	0	0	3.00274	0	0	0	0	0	0	0	0	0	0	0.620286	0	0	0	0	0	0	0	0	0	0	0	0	0	0	0	0	0	0	0	0	0	0	12.7474	0	0	0	0
plasmid	0	0	0	0	0	0	0	0	0	0	0	0	0.0475008	0	0	0	0	0	0	0	0	0	0	0	0	0	0.0817761	0	0	0	0	0	0	0	0	0	0	0	0	0	0	0	0	0	0	0	0	0	0
plasmid	0	0	0	0	0.421567	0.392381	0	1.51269	0	0	0	0	0	0.339026	0	0	2.258	0	0	0	0.367903	0	0	0.804632	0	0	51.2736	0	0	0	0	0.351674	0	19.4315	0	0	0	31.603	27.2649	3.0208	0	0	0	1.13004	0	0	4.06483	5.05718	5.44151
plasmid	0	1.7996	0	0	0	0	0	4.73901	0.092844	0	0.186574	0	0	0.379173	0	0	0	0	0	0	0	0	0	2.31407	0	0	193.605	0	2.11776	0	0	5.49546	0.0583827	7.93089	0	0.86018	0	0	0	0	0	0	0	0	73.2135	0	0	1.72692	4.06376
plasmid	0	8.76677	0	0	0	0	0	19.665	0.445651	0	0.350319	0	0	3.39026	0	0	0.846749	0	0	0	0	1.42102	0	7.24169	0	0	1059.5	0	14.5292	0	0	37.9808	0.490415	50.9106	0.326791	3.37932	0	0	0	0	0	0	0	0	446.593	0	0	9.27149	26.4302
plasmid	0	12.1065	0	0	0	0	0	20.6735	0.445651	0	0	0	0	4.06831	0	0	1.41125	0	0	0	0	0	0	8.85095	0	0	986.784	0	12.6175	0	0	31.299	0.490415	48.1902	0	6.33622	0	0	0	0	0	0	0	0	405.949	0	0	9.27149	21.5069
plasmid	0	0	0	0	0	0	0	0	0	0	0	0	0	0	0	0	0	0	0	0	0	0	0	0	0	0	0	0	0	0	0	0	0	0	0	0	0	0	0	0	0	0	0	0	0.376681	0	0	0	0
plasmid	0	9.27701	0	0	0	0	0	0	1.4855	0	0	0	0	3.39026	0	0	2.50889	0	0	0	0	0.394728	0	9.38737	0	0	1143.04	0	14.0194	0	0	37.1212	2.17962	52.2492	0	2.8161	0	0	0	0	0	0	0	0	407.527	0	0	9.36514	17.2746
plasmid	0	2.43521	0	0	0	0	0	5.4625	0.0781844	0	0.0729832	0	0	0.565043	0	0	0.352812	0	0	0	0	0	0	3.6879	0	0	275.304	0	4.69968	0	0	10.3304	0.613018	12.1447	0	0.528018	0	0	0	0	0	0	0	0	102.834	0	0	3.59973	5.99214
plasmid	0	38.8243	0	0.984715	5.05881	0	1.37718	28.2369	2.67391	78.9707	0.700639	0.342128	0	24.7489	0	0	28.225	0	3.17559	0	0	0	241.88	16.0926	0	3.16637	917.798	0	79.1458	0	0	33.409	2.45207	48.1902	8.16977	139.397	189.784	0	0	0	0	6.57188	0	0.376679	469.118	0	0	18.543	23.3207
plasmid	0	0.154617	1.12486	0	11.3979	0	0	0.373504	3.46618	0.13175	0	0	0	4.52034	0	0	15.4715	0	0	0	0.0681302	1.31576	0	0.149006	0	1.17273	0	0.875617	0	3.3961	0	0.260499	22.1595	0	0	3.129	0	0	0.310711	0	0	0.811343	0	0	0	28.9434	0.836385	3.58997	1.15164
plasmid	0	0	0	0	0.843134	0	0	0	1.78261	0	0	0	0	4.06831	0	0	0	0	0	0.284097	0	1.42102	0	0	0	3.16637	0	0	0	2.6969	0	0	0	0	0	13.9397	0	0	0	0	0	0	25.1629	0.376679	0	0	0	0	0.259119
plasmid	0	0	0	0	0	0	0	0	0	0	0	0	0	0	0	0	0	0	0	0	0	0.355255	0	0	0	0	0	0	0	0	0	0	0	0	0	0	0	0	0	0	0	0	0	0	0	0	0	0	0
plasmid	0	0	0	0	0	0	0	0	0	0.0624077	0	0	0	0	0	0	0	0	0	0	0	0	0	0	0	0	0	0	0	0.0946281	0	0	0	0	0	0	0	0	0	0	0.118058	0	0	0	0	0	0.0836385	0	0
plasmid	0	1.60564	0.667498	0	0	0	0.706245	0	0	0	0.269476	0	0.833091	27.3828	0	0	0.217115	0	0.348966	0	0	0.819819	0.940894	27.8526	0	0	0	0	0.294113	0	0	0	742.035	7.47367	0	0.324934	0	0	0.967983	37.5664	0	4.21274	0	0	0	0	0	0	0
plasmid	0	0.417465	1.7355	0.328238	0	0	0	0	0	0	1.7516	1.02639	1.62453	0	0	22.3003	0	0	0	0	0	5.32882	19.8764	132.362	0	2.77057	0	0	0	4.85442	0	0	553.678	1.94315	0	0	0	0	18.0368	3.0208	0	0	1.30153	0	0	0	0	0	0
plasmid	0	0	3.68793	0.0547064	8.29082	0	0	1.68077	0	0	0.20607	0.0570214	0	0	0.0472662	0	0	0	2.04145	0.142048	0	0.0592092	3.15983	5.76653	0	0.310428	17.402	0	0.318623	0	0.178647	0	1.63472	0.453402	0	0	0	0	0	0.197438	0	0	0	0	0.326457	0	0	0.98334	0
plasmid	0	0	0	0	0	0	0	0	0	0	0	0	0	0	0	0	0	0	0	0	0	0	0	0	0	0	0	0	0	0	0	0	2.64069	0	0	0	0	0	0	0	0	0	0	0	0	0	0	0	0
plasmid	0	0	0	0	0	0	0	0	0	0	0	0	0	0	0	0	0	0	0	0	0	0	0	0	0	0	0	0	0	0	0	0	0	0	0	0	0	0	0	0	0	0	0	0	0	0	0	0	0
plasmid	0	0	0	0	0	0	0	0.504231	0	0	0	0	0	0	0	0	0	0	0	0	0	0	7.33897	0	0	0	0.466124	0	0	0	0	0	0	0	0	0	0	0	0	0	0	0	0	0	0	0	0	0	0
plasmid	0	0	0	0	0	0	0	0	0	0	0	0	0	0	0	0	0	0	0	0	0	0	0	0	0	0	0	0	0	0.53938	0	0	0	0	0	0	0	0	0	0	0	0	0	0	0	0	0	0	0
plasmid	0	0	0	0	0	0	0	0	0	0	0	0	0	0	0	0	0	0	0	0	0	0	0	0	0	0	0	0	0	0	0	0	0	0	0	0	0	0	0	0	0	0	0	0	0	0	0	0	0
plasmid	0	0	0	0	0	0	0	0	0	0	0	0	0	0	0	0	0	0	0	0	0	0	0	0	0	0	0	0	0	0	0	0	0	0	0	0	0	0	0	0	0	0	0	0	0	0	0	0	0
plasmid	0	0	0	0	0	0	0	0	0	0	0	0	0	0	0	0	0	0	0	0	0	0	0	0	0	0	0	0	0	0	0	0	0	0	0	0	0	0	0	0	0	0	0	0	0	0	0	0	0
plasmid	0	0.596379	0	2.65717	0	0	0	0	0.42443	0	0	10.2639	0	5.81187	0	0	186.688	0	0	0	0	5.75175	0	1.91579	0	14.5125	0	0.125088	3.6414	0	0	0	0	0	0.155615	0	0	0	0	37.6402	0	0	0	21.5245	1.16592	0	0	0	0
plasmid	0	0	0	0	0	0	0	0	0.102675	0	0	0	0	0	0	0	0	0	0	0	0	0	0	0	0	0	0	0	0	0	0	0	0	0	0	0	0	0	0	0	0	0	0	0	3.83587	0	0	0	0
plasmid	0	2.70986	0	0.0575857	8.13551	0	0.24161	0	0.547291	0.124815	14.0128	11.9445	0	0.178435	0	0	1.17604	2.39528	0.159178	0	0.354994	1.12186	0	0.564654	0	0	200.515	0	14.0865	0.378512	0	0.246789	0	0.161929	0	0.444647	0.0507554	0.0759505	0	0.0883275	0	0	0	2.37902	25.5152	0	0	0	0.917714
plasmid	0	5.00958	88.5103	0	21.0784	0	0	0.504231	4.01086	77.9035	74.618	4.44767	0	514.98	0.283597	0	33.5877	0	2.26828	1.13639	2.20742	31.6177	68.4971	9.25327	0	201.856	609.224	0	8.02929	0	1.42917	17.5837	0.490415	26.0383	103.593	0	0	42.426	153.942	9.56587	0	0	5.63996	0.376679	226.724	2.54137	0	10.9572	4.40503
plasmid	0	0.221383	0	0	0.0319369	0	0	0.0381993	0	0	0	0	0	0	0	0	0.342121	0	0	0	0	0	0.0231659	0	0	0	0.0353124	0	0.0579314	0	0	0.106568	0	0.0294417	0.0247569	0	1.49036	0	0	0.0381414	0	0	0	0	0.70485	1.2033	0	0	0.0392605
plasmid	0	0	0	0	0	0	0	0	0	0	0	0	0	0	0	0	0	0	0	0	0	0	0	0	0	0	0	0	0	0	0	0	0	0	0	0	0	0	0	0	0	0	0	0	0	0	0	0	0
plasmid	0	0	0	0	0	0	0	0	0	0	0	0	0	0	0	0	0	0	0	0	0	0	0	0	0	0	0	0	0	0	0	0	0	0	0	0	0	0	0	0	0	0	0	0	0	0	0	0	0
plasmid	0	0	0	0	0	0	0	0	0	0	0	0	0	0	0	0	0	0	0	0	0	0	0	0	0	0	0	0	0	0	0	0	0	0	0	0	0	0	0	0	0	0	0	0	0	0	0	0	0
plasmid	0	0	0	0	0	0	0	0	0	0	0	0	0	0	0	0	0	0	0	0	0	0	0	0	0	0	0	0	0	0	0	0	0	0	0	0	0	0	0	0	0	0	0	0	0	0	0	0	0
plasmid	0	0	0	0	0	0	0	0	0	0	0	0	0	0	0	0	0	0	0	0	0	0	0	0	0	0	0	0	0	0	0	0	0	0	0	0	0	0	0	0	0	0	0	0	0	0	0	0	0
plasmid	0	0	0	0	0	0	0	0	0	0	0	0	0	0	0	0	0	0	0	0	0	0	0	0.402316	0	0	354.254	0	0	0	0	0	0	0	0	0	0	0	0	0	0	0	0	0	0	0	0	0	0
plasmid	0.332852	47.1736	188.301	1.31295	121.411	0	0.459059	12.6058	6.68477	298.808	229.109	54.0563	0	25.0879	0.567195	0	86.9329	8.56665	6.80484	1.98868	6.62226	74.2483	647.358	19.3112	0	655.834	1624.91	0.262685	18.735	22.1146	1.42917	32.0023	0.490415	32.2563	143.134	119.543	216.401	34.6334	195.049	23.6629	0	5.47656	0	1.13004	28.4017	281.457	82.1999	14.3287	25.6528
plasmid	0	0	0	0	0	0	0	0	0	0	0	0	0	0	0	0	0	0	0	0	0	0	0	0	0	0	0	0	0	0	0	0	0	0	0	0	0	0	0	0	0	0	0	0	0	0	0	0	0
plasmid	0	0.417465	0	0.656477	16.4411	0	0	4.53808	0	0.711448	3.15287	2.73703	0	15.5952	0	0	36.4102	0.267708	3.62925	1.13639	0	3.19729	376.428	9.25327	0	5.14535	861.863	0	0	11.8664	0	2.11004	0	0	0	2.9569	0.289306	0	0	2.01387	0	0	0	0	0	46.38	0	0.421431	8.55094
plasmid	0	0	0	0	0	0	0	0	0	0	0	0	0	0	0	0	0	0	0	0	0	0	0	0	0	0	0.0706248	0	0	0	0	0	0	0	0	0	0	0	0	0	0	0	0	0	0	0	0	0	0
plasmid	0	0	0	0	0	1191.81	0	0	18.7973	0	0	52.3281	0	0	0	0	542.155	0	0	0	0	0	0	0	0	0	0	0	0	0	0	0	0	0	0	0	0	0	0	0	0	0	0	0	0	0	0	0	0
plasmid	0	0	0	0	0	265.09	0	0	6.48412	0	0	9.46933	0	0	0	0	118.478	0	0	0	0	0	0	0	0	0	0	0	0	0	0	0	0	0	0	0	0	0	0	0	0	0	0	0	0	0	0	0	0
plasmid	0	0	0	0	0	527.229	0	0	8.80161	0	0	18.6175	0	0	0	0	249.862	0.0594907	0	0	0	0	0	0	0	0	0	0	0	0	0	0	0	0	0	0	0	0	0	0	0	0	0	0	0	0	0	0	0
plasmid	0	0	0	0	0	205.78	0	0	3.3077	0	0	7.84044	0	0	0	0	92.1075	0	0	0	0	0	0	0	0	0	0	0	0	0	0	0	0	0	0	0	0	0	0	0	0	0	0	0	0	0	0	0	0
plasmid	0	0	0	0	0	0	0	0	0	0	0	0	0	842.479	0	0	0	0	0	0	0	0	0	0	0	0	0	0	0	0	0	0	0	0	0	0	0	0	0	0	0	0	0	0	0	0	0	0	0
plasmid	0	0	0	0	0	0	0	0	0.0726368	0	0	0	0	333.467	0	0	0	0	0	0	0	0	0	0	0	0	0	0	0	0	0	0	0	0	0	0	0	0	0	0	0	0	0	0	0	0.0747462	0	0	0
plasmid	0	0	0	0	0	0	0	0	0	0	0	0	0	211.511	0	0	0	0	0	0	0	0	0	0	0	0	0	0	0	0	0	0	0	0	0	0.0726374	0	0	0	0	0	0	0	0	0	0.0917026	0	0	0
plasmid	0	0	0	0	0	0	0	0	0	0	0	0	0	252.393	0	0	0	0	0	0	0	0.126877	0	0	0	0	0	0	0	0	0	0	0	0	0	0.980605	0	0	0.22471	0	0	0	0	0	0	0.567271	0	0	0
plasmid	0	0	0	0	0	0	0	0	0.171404	0	0	0	0	648.061	0	0	0	0	0	0	0	0	0	0	0	0	0	0	0	0	0	0	0	0	0	0.162467	0	0	0	0	0	0	0	0	0	2.19926	0	0	0
plasmid	0	0	0	0	0.0468408	0	0	0	0	0	0	0	0	0	0	0	0	0	0	0	0	0	0	0	0	0	0	0	0	0	0	0	0	0	0	0	0	0	0	0	0	0	0	0	0	0	0	0	0
plasmid	0	0	0	0	13.0686	0	0	0	0	0	0	0	0	0	0	0	0	0	0	0	0	0	0	0	0	0	0	0	0	0	0	0	0	0	0	0	0	0	0	0	0	0	0	0	0	0	2.70989	0	0
plasmid	0	0	0	0	0	0	0	0	0	0	0	0	0	0	0	0	0	0	0	0	0	0	0	0	0	0	0	0	0.382347	0	0	0	0	0	0.326791	0	3.18236	0	0	0	0	0	0	0	0	0	0	0	0
plasmid	0	0	0	0	0	0	0	0	0	0	0	0	0	0	0	0	0	0	0	0	0	0	0	0	0	0	0	0	0	0	0	0	0	0	0	0	0	0	0	0	0	0	0	0	0	0	0	0	0
plasmid	0	0	0	0	0	0	0	0	0	0	0	0	0	0	0	0	0	0	0	0	0	0	0	0	0	0	0	0	0.212415	0	0	0	0	0	0	0	0.340359	0	0	0	0	0	0	0	0	0	0	0.0702385	0
plasmid	0	0	0	0	0	0	0	0	0	0	0	0	0	0	0	0	0	0	0	0	0	0	0	0	0	0	0	0	0	0	0	0	0	0	0	0	0	0	0	0	0	0	0	0	0	0	0	0	0
plasmid	0	0	0	0	0	0	0	0	0	0	0	0	0	0	0	0	0	0	0	0	0	0	0	0	0	0	0	0	0	0	0	0	0	0	0	0	0	0	0	0	0	0	0	0	0	0	0	0	0
plasmid	0	0	0	0	0	0	0	0	0	0	0	0	0	0	0	0	0	0	0	0	0	0	0	0	0	0	0	0	0	0	0	0	0	0	0	0	0	0	0	0	0	0	0	0	0	0	0	0	0
plasmid	0	0	0	0	0	0	0	0	0	0	0	0	0	0	0	0	0	0	0	0	0	0	0	0	0	0	0	0	0.254898	0	0	0	0	0	0	0	0	0	0	0	0	0	0	0	0	0	0	0	0
plasmid	0	0	0	0	0	0	0	0	0	0	0	0	0	0	0	0	0	0	0	0	0	0	0	0	0	0	0	0	0	0	0	0	0	0	0	0	0	0	0	0	0	0	0	0	19.2994	0	0	0	0
plasmid	0	0	0	0	0	0	0	0	1.02843	0	0	0	0	0	0	0	0	0	0	0	0	0	0	0	0	0	0	0	0	0	0	0	0	0	0	0	0	0	0	0	0	0	0	0	56.1255	0	0	0	0
plasmid	0	0	0	0	0	0	0	0	0.660224	0	0	0	0	0	0	0	0	0	0	0	0	0	0	0	0	0	0	0	0	0	0	0	0	0	0	0	0	0	0	0	0	0	0	0	37.1798	0	0	0	0
plasmid	9.98555	39.6592	137.104	0.328238	74.1958	0	0.459059	7.56346	6.23912	187.467	168.153	46.8716	0	9.15369	0	0	29.0717	50.8645	1.36097	0	6.43831	66.4327	311.906	2.4139	0	455.957	825.971	0	23.7055	11.327	1.07188	18.9904	0	28.37	96.7301	108.138	152.753	30.7372	124.999	39.7739	0	4.38125	13.0153	17.3272	214.972	206.804	52.8428	11.3786	12.6968
plasmid	0	0	0	0	0	0	0	0	0	0	0	0	0	0	0	0	0	0	0	0	0	0	0	0	0	0	0	0	0	0	0	0	0	0	0	0	0	0	0	0	0	0	0	0	0	0	0	0	0
plasmid	0	0	0	0	0	0	0	0	1.4855	0	0	0	0	0	0	0	0	0	0.0945117	0	0.0383233	0	0	0	0.0527279	0.0824575	0	0	0	0	0	0	0	0	0	0	0	0	0	0	0	0	0	0	0	0	0	0	0
plasmid	0	0	0	0	0	0	0	0	0.0360851	0	0	0	0	0	0	0	0	0	0	0	0	0	0	0	0	0	0	0	0	0	0	0	0	0	0	0	0	0	0	0	0	0	0	0	0	0	0	0	0
plasmid	0	0	0	0	0	0	0	0	0	0	0	0	0	1.01708	0	0	0	0	0	0	0	0.355255	0	0	0	2.77057	0	0	0	0	0	0	2.94249	0	0	0	0	0	0	0	0	0	0	0	0	0	0	0	0
plasmid	0	0	0	0	0	0	0	0	0	0	0	0	0	0	0	0	0	0	0	0	0	0	0	0	0	0.34719	0	0	0	0	0	0	0.0860377	0	0	0	0	0	0	0	0	0	0	0	0	0	0	0	0
plasmid	0	0	0	0	0	0	0	0	0	0	0	0	0	0	0	0	0	0	0	0	0	0	0	0	0	0	0	0	0	0	0	0	0	0	0	0	0	0	0	0	0	0	0	0	0	0	0	0	0
plasmid	0	0	0	0	0	0	0	0	0	0	0	0	0	0	0	0	0	0	0	0	0	0	0	0	0	0	0	0	0	0	0	0	0	0	0	0	0	0	0	0	0	0	0	0	0	0	0	0	0
plasmid	28.2924	23.3781	143.178	0.984715	58.5978	0	7.34495	3.52962	19.163	8.53738	122.612	22.2383	4.33207	378.692	3.40317	0	343.498	46.8489	7.2585	1.13639	3.49508	83.4849	521.067	17.7019	0.253094	165.443	2694.2	0	26.7643	42.0717	0	10.5502	18.6358	29.1473	298.687	95.4657	65.383	0	1.67784	59.4091	0	0	109.762	119.784	378.037	445.058	0	20.2287	20.9887
plasmid	1.53624	0	0.500624	0	91.2855	0	0	0.77574	1.19983	0.410451	0	0	0	0.521578	0	0	26.5966	3.39783	1.0469	0	0.0707506	15.3033	0.352835	0.464211	0	2.28344	434.212	0	0.294113	0	0	0	8.1107	0	56.6856	0.162467	0.333814	0	0.161331	0.193641	0	0	0	19.8481	45.7667	63.6565	0	0	1.39526
plasmid	0	0.83493	154.893	0	17.2843	0	0.459059	0	1.33695	0	54.6498	6.84257	0	1.3561	0	0	0	0	0.453656	0	3.67903	48.6699	0	0.402316	0	226	476.379	0	6.4999	0	0	0	0	26.8155	0	0	0	0	0	5.53814	0	0	0	0	318.785	0	0	9.27149	0
plasmid	6.65703	13.3589	73.3247	0.328238	89.7938	1.17714	0	7.05923	9.80433	2.13434	62.3569	15.7379	11.3717	260.372	2.26878	0	115.722	2.94479	13.156	0	1.10371	24.8678	73.6955	13.2764	7.33972	154.756	482.438	0	24.4702	13.4845	0	12.3086	83.8609	24.0951	63.7242	28.3018	148.414	22.9447	80.9557	10.5728	0	5.47656	3.47074	4.14347	186.57	144.541	59.1658	8.00719	21.2478
plasmid	0	0	0	0	0	0	0	0	0	0	0	0	0	0	0	0	0	0	0	0	0	0	0	0	0	0	0	0	0	0	0	0	0	0	0	0	0	0	0	0	0	0	0	0	0	0	0	0	0
plasmid	0	0	0	0	0	0	1.26016	0	0	0	0	0	0	0	0.0818663	0	0	0	2.07308	0	0	0	3.31106	0	0	0	0	0	0	0	0	0	0	0	9.47088	0	0	0	0	0	0	0	16.4109	0	0	0	0	0	0
plasmid	0	0	0	0	13.4901	0	5.96777	0	2.22826	0	0	0	0	505.826	0.567195	0	0	0	10.4341	0	0	2.84204	12.5374	0	0	1188.97	0	0	0	0	0	0	0	0	50.3258	0	0	0	0	0	0	0	87.2024	0.376679	0	0	0	0	0
plasmid	0	0	0	0	0	0	0	0	0	0	0	0	0	0	0	0	0	0	0	0	0	0	0	0	0	0.141356	0	0	0	0	0	0	0	0	0	0	0	0	0	0	0	0	0	0	0	0	0	0	0
plasmid	0	0	0	0	0	0	0	0	0	0	0	0	0	0	0	0	0	0	0	0	0	0	0	0	0	0	0	0	0	0	0	0	0	0	0	0	0	0	0	0	0	0	0	0	0	0	0	0	1.55472
plasmid	0	0	0	0	0	0	0	0	0	0	0	0	0	0	0	0	0	0	0	0	0	0	0	0	0	0	0	0	0	0	0	0	0	0	0	0	0	0	0	0	0	0	0	0	0	0	0	0	0
plasmid	0	0	0	0	0	0	0	0	0	0	0	0	0	0	0	0	0	0	0	0	0	0	0	0	0	0	0	0	0	0	0	0	0	0	0	0	0	0	0	0	0	0	0	0	0	0	0	0	0
plasmid	0	0	0	0	0	0	0	0	0	0	0	0	0	0	0	0	0	0	0	0	0	0	0	0	0	0	0	0	0	0	0	0	0	0	0	0	0	0	0	0	0	0	0	0	0	0	0	0	0
plasmid	0	0	0	0	0	0	0	0	0	0	0	0	0	0	0	0	0	0	0	0	0	0	0	0	0	0	0	0	0	0	0	0	0	0	0	0	0	0	0	0	0	0	0	0	0	0	0	0	0
plasmid	0	0	0	0	0	0	0	0	0	0	0	0	0	0	0	0	0	0	0	0	0	0	0	0	0	0	0	0	0	0	0	0	0	0	0	0	0	0	0	0	0	0	0	0	0	0	0	0	0
plasmid	0	0	0	0	0	0	0	0	0	0	0	0	0	0	0	0	0	0	0	0	0	0	0	0	0	0	0	0	0	0	0	0	0	0	0	0	0	0	0	0	0	0	0	0	0	0	0	0	0
plasmid	0	0	0	0.107619	0	0	0	0	0.29223	0	0	0	0	51.9098	0.511405	0	0	0	0.0743699	0	0	2.85369	0	0.0659534	0	0	0	0	0	0.265269	0	0	0	0.0637099	0	0.207745	0.189709	0	0	0	0	0	0.142244	0	18.9452	0	0	0	0
plasmid	0	0	0	0	0	0	0	0	0	0	0	0	0	0	0	0	0	0	0	0	0	0	0	0	0	0	0	0	0	0	0	0	0	0	0	0	0	0	0	0	0	0	0	0	0	0	0	0	0
plasmid	0	0	0	0	0	0	0	0	0	0	0	0	0	0	0	0	0	0	0	0	0	0	0	0	0	0	0	0	0	0	0	0	0	0	0	0	0	0	0	0	0	0	0	0	0	0	0	0	0
plasmid	0	0	0	0	0	0	0	0	0	0	0	0	0	0	0	0	0	0	0	0	0	0	0	0	0	0	0	0	0	0	0	0	0	0	0	0	0	0	0	0	0	0	0	0	0	0	0	0	0
plasmid	0	0	0	0	0	0	0	0	0	0	0	0	0	0	0	0	0	0	0	0	0	0	0	0	0	0	0	0	0	0	0	0	0	0	0	0	0	0	0	0	0	0	0	0	0	0	0	0	0
plasmid	0	0	0	0	0	0	0	0	0	0	0	0	0	0	0	0	0	0	0	0	0	0	0	0	0	0	0	0	0	0	0	0	0	0	0	0	0	0	0.0350719	0	0	0	0	0	0	0	0	0	0
plasmid	0	0	0	0	0	0	0	0	0	0	0.134738	0	0	0.130395	0	0	0	0	0	0	0	0	0	7.73685	0	0.304459	0	0	0	0	0	0	114.304	0.149473	0	0.324934	0	0	0.161331	0.193641	0	0	0	0	0	0	0	0	0
plasmid	0	0	0	0	0	0	0	0	0	0	0	0	0	0	0	0.0522011	0	0	0	0	0	0	0	0	0	0	0	0.0230425	0	0	0	0	0	0	0	0	0	0	0.0873874	0	0	0	0	0	0	0	0.0396182	0	0
plasmid	0	0	0	0	0	0	0	0	0	0	0	0	0	0	0	0	0	0	0	0	0	0	0	0	0	0	0	0	0	0	0	0	0	0	0	0	0	0	0	0	0	0	0	0	0	0	0	0	0
plasmid	0	0	0	0	0	0	0	0	0	0	0	0	0	0	0.280481	0	0	0	0	0	0	0	0	0	0	0	0	0	0	0	0	0	0	0	0	0	0	0	0	0	0	0	0	0	0	0	0	0	0
plasmid	0	0	0	0	0	0	0	0	0	0	0	0	0	0	0	0	0	0	0	0	0	0	0	0	0	0	0	0	0	0	0	0	0	0	0	0	0	0	0	0	0	0	0	0	0	0	0	0	0
plasmid	0	0	0	0	0	0	0	0	0	0	0	0	0	0	0	0	0	0	0	0	0	0	0	0	0	0	0	0	0	0	0	0	0	0	0	0	0	0	0	0	0	0	0	0	0	0	0	0	0
plasmid	0	0	0	0	0	0.0297258	0	0	0	0	0	0	0.0205117	0	0	0	0	0	0	0	0	0	0	0	0	0	0	0.0199004	0	0.0408621	0	0	0	0	0	0	0	0	0	0	0	0	0	0	0	0	0	0	0
plasmid	0	0	0	0.218826	0	0	0	0	0.14855	0	0	0	0	0	0	0	0	0	0	0	0	0	0	0	0	1.31932	0	0	0	0	0	0	0	0	0	0	0	0	0	0	0	0	0	0	0	0	0	0	0
plasmid	0	0	0	0	0	0.392381	0	0	0	0	0	0	0	0	0	0	0	0	0	0	0	0	0	0	0	0	0	0	0	0	0	0	0	0	0	0	0	0	0	0	0	0	0	0	0	0	0	0	0
plasmid	0	0	0	0	0	0	0	0	0	0	0	0	0	0	0	0	0	0	0	0	0	0	0	0	0	0	0	0	0	0	0	0	0	0	0	0	0	0	0	0	0	0	0	0	0	0	0	0	0
plasmid	0	0	0	0	0	0	0	0	0	0	0	0	0	0.0627825	0	0	0	0	0	0	0	0	0	0	0	0.219887	0	0	0	0	0	0	0	0	0	0	0	0	0	0	0	0	0	0	0	0	0	0	0
plasmid	0	0	0	0	0	0	0	0	0	0	0	0	0	0	0	0	0	0	0	0	0	0	0	0	0	0.029537	0	0	0	0	0	0	0	0	0	0	0	0	0	0	0	0	0	0	0	0	0	0	0
plasmid	0	0	0	0	0	0	0	0	0	0	0	0	0	0	0	0	0	0	0	0	0	0	0	0	0	0	0	0	0	0	0	0	0	0	0	0	0	0	0	0	0	0	0	0	0	0	0	0	0
plasmid	0	0	0	0	0	0	0	0	0	0	0	0	0	0	0	0	0	0	0	0	0	0	0	0	0	0	0	0	0	0	0	0	0	0	0	0	0	0	0	0	0	0	0	0	0	0	0	0	0
plasmid	0	0.173944	0.506186	0	0	0	0.0765099	0	0	0	0.60722	0.0285107	2.07579	0.0282521	0	14.0108	0	0.468489	0	0	0	1.9539	2.34439	30.2743	0	0.395796	0	0	0.0955868	0.224742	0	0	273.48	0.356245	0.0272326	0	0	0	2.44685	0.125867	0	0	0.397689	0.0941697	0.489685	0	0	0	0
plasmid	0	0	0	0	0	0	0	0	0	0	0	0	0	0	0	0	0	0	0	0	0	0	0	0	0	0	0	0	0	0	0	0	0	0	0	0	0	0	0	0	0	0	0	0	0	0	0	0	0
plasmid	0	0	0	0	0	0	0	0	0	0	0	0	0	0	0	0	0	0	0	0	0	0	0	0	0	0	0	0	0	0	0	0	0	0	0	0	0	0	0.233033	0	0	0	0	0	0	0	0	0	0
plasmid	0	11.689	0	0	0	0	0	18.6565	0.891303	0	0.700639	0	0	1.69513	0	0	1.6935	0	0	0	0	0	0	14.0811	0	0	1017.08	0	16.4409	0	0	27.0789	1.47124	41.9721	0	3.37932	0	0	0	0	0	0	0	0	395.176	0	0	7.58576	24.3572
plasmid	0	4.17465	0	0	0	0	0	9.58038	0.445651	0	0	0	0	1.69513	0	0	0.28225	0	0	0	0	0	0	5.23011	0	0	433.029	0	5.35286	0	0	13.0119	0	22.5406	0	1.26724	0	0	0	0	0	0	0	0	181.184	0	0	3.37145	10.3648
plasmid	0	0.875517	0	0	0	0	0	2.23402	0.0371376	0	0.0291933	0	0	0.282521	0	0	0.184246	0	0	0	0	0.0296046	0	0.821395	0	0	108.374	0	1.61966	0	0	3.27741	0	4.77692	0	0.140805	0	0.0360765	0	0	0	0	0	0	42.1129	0	0	0.971633	2.71715
plasmid	0	2.22648	0	0	0	0	0	5.60256	0.198067	0	0	0	0	0.807204	0	0	0.313611	0	0	0	0	0.0789455	0	2.95032	0	0	266.105	0	3.65354	0	0	9.06538	0.217962	11.8316	0	0.938699	0	0	0	0	0	0	0	0	118.613	0	0	2.33219	6.33403
plasmid	0	0	0	0	0	0	0	1.83357	0	0	0	0	0	0	0	0	0	0	0	0	0	0	0	0.121914	0	0	0	0	0.463451	0	0	2.9839	0	4.82844	0	0	0	0	0	0	0	0	0	0	0	0	0	0	3.10158
plasmid	0	5.00958	0	0	0	0	0	12.6058	0.445651	0	0	0	0	1.3561	0	0	0	0	0	0	0	0	0	8.85095	0	0	996.107	0	3.44112	0	0	19.6937	1.96166	40.029	0.326791	0.422415	0	0	0	0	0	0	0	0	214.482	0	0	6.7429	26.4302
plasmid	0	0	0	0	0	0	0	1.86752	0	0	0	0	0	0.132951	0	0	0	0	0	0	0	0	0	0	0	0	0	0	0.44982	0	0	2.55136	0	4.07137	0	0.248479	0	0	0	0	0	0	0	0	0	0	0	0	2.30328
plasmid	0	0	0	0	0	0	0	2.8363	0.092844	0	0	0	0	0	0	0	0	0	0	0	0	0	0	0	0	0	0	0	0.477934	0	0	3.00388	0	5.18174	0	0	0	0	0	0	0	0	0	0	0	0	0	0	3.88679
plasmid	0	7.09691	0	0	0	0	0	12.6058	0.445651	0	0.350319	0	0	0.678051	0	0	0	0	0	0	0	0	0	8.85095	0	0	966.275	0	9.17633	0	0	26.7272	0	41.1948	0.653582	0.422415	0	0	0	0	0	0	0	0	307.033	0	0	7.58576	18.1384
plasmid	0	1.81101	0	0	0	0	0	4.9458	0.106615	0	0.159236	0	0	0.235209	0	0	0	0	0	0	0	0.0538265	0	2.38374	0	0	241.842	0	2.11602	0	0	6.17533	0	11.1476	0.0781796	0.384013	0	0	0	0	0	0	0	0	73.773	0	0	2.18445	6.19283
plasmid	0	5.84451	0	0	0	0	0	12.1015	0	0	0.350319	0	0	1.69513	0	0	0	0	0	0	0	0.355255	0	8.85095	0	0	796.606	0	8.41164	0	0	20.3971	0.980829	30.7018	0.326791	0.844829	0	0	0	0	0	0	0	0	196.364	0	0	4.63574	17.6201
plasmid	0	0	0	0	0	0	0	0	0	0	0	0	0	0	0	0	0	0	0	0	0	0	0	0	0	0	0	0	0	0	0	0	0	0	0	0	0	0	0	0	0	0	0	0	0	0	0	0	0
plasmid	0	0	0	0	0	0	0	0	0	0	0	0	0	0	0	0	0	0	0	0	0	0	0	0	0	0	0	0	0	0	0	0	0	0	0	0	0	0	0	0	0	0	0	0	0	0	0	0	0
plasmid	0	0	0	0	0	0	0	0	0	0	0	0	0	0	0	0	0	0	0	0	0	0	0	0	0	0	0	0	0	0	0	0	0	0	0	0	0	0	0	0	0	0	0	0	0	0	0	0	3.38848
plasmid	0	0	0	0	0	0	0	0	0	0	0	0	0	0	0	0	0	0	0	0	0	0	0	0	0	0	0	0	0	0	0	0	0	0	0	0	0	0	0	0	0	0	0	0	0	0	0	0	1.70473
plasmid	0	0	0	0	0	0	0	0	0	0	0	0	0	0	0	0	0	0	0	0	0	0	0	0	0	0	0	0	0	0	0	0	0	0	0	0	0	0	0	0	0	0	0	0	0	0	0	0	0.95403
plasmid	0	0	0	0	0	0	0	0	0	0	0	0	0	0	0	0	0	0	0	0	0	0	0	0	0	0	0	0	0	0	0	0	0	0	0	0	0	0	0	0	0	0	0	0	0	0	0	0	3.78713
plasmid	0	0	0	0	0	0	0	0	0	0	0	0	0	0	0	0	0	0	0	0	0	0	0	0	0	0	0	0	0	0	0	0	0	0	0	0.234675	0	0	0	0	0	0	0	0	0	0	0	0	3.45492
plasmid	0	0	0	0	0	0	0	0	0	0	0	0	0	0	0	0	0	0	0	0	0	0	0	0	0	0	0	0	0	0	0	0	0	0	0	0	0	0	0	0	0	0	0	0	0	0	0	0	1.49036
plasmid	0	0	0	0	0	0	0	0	0	0	0	0	0	0	0	0	0	0	0	0	0	0	0	0	0	0	0	0	0	0	0	0	0	0	0	0.487402	0	0	0	0	0	0	0	0	0	0	0	0	4.08611
plasmid	173.749	108.541	206.524	4.92358	513.469	8.24	2.75436	192.616	182.717	298.808	774.206	61.5831	22.7434	5110.81	31.4793	0.250565	724.253	143.224	75.7606	9.0911	36.2385	111.195	1014	76.0377	9.61757	3752.54	5584.63	0.52537	175.88	179.074	1.42917	36.2224	1206.91	29.9246	65.3582	87.8622	378.99	27.7068	23.4897	105.225	0	43.8125	43.3843	74.9591	808.96	808.156	64.5856	59.4218	217.142
plasmid	0	0	0	0	0	0	0	0	0	0	0	0	0	0	0	0	0	0	0	0	0	0	0	0	0	0	0	0	0	0	0	0	0	0	0	0	0	0	0	0	0	0	0	0	0	0	0	0	3.58781
plasmid	0	0	0	0	0	0	0	0	0	0	0	0	0	0	0	0	0	0	0	0	0	0	0	0	0	0	0	0	0	0	0	0	0	0	0	0	0	0	0	0	0	0	0	0	0	0	0	0	1.5979
plasmid	0	0	0	0	0	0	0	0	0	0	0	0	0	0	0	0	0	0	0	0	0	0	0	0	0	0	0	0	0	0	0	0	0	0	0	0	0	0	0	0	0	0	0	0	0	0	0	0	1.56891
plasmid	0	0	0	0	0	0	0	0	0	0	0	0	0	0	0	0	0	0	0	0	0	0	0	0	0	0	0	0	0	0	0	0	0	0	0	0	0	0	0	0	0	0	0	0	0	0	0	0	1.3262
plasmid	0	0	0	0	0	0	0	0	0	0	0	0	0	0	0	0	0	0	0	0	0	0	0	0	0	0	0	0	0	0	0	0	0	0	0	0	0	0	0	0	0	0	0	0	0	0	0	0	2.22102
plasmid	0	0	0	0	0	0	0	0	0	0	36.1098	0	0	0	0	0	0.43423	0	0	0	0	0	0	0	0	0	643.251	0	0	0	0	0	0	0	0	20.1459	0	0	0	0.387282	0	0	0	0	79.103	187.182	0	0	0
plasmid	0	0.0386542	0	0	0	0	0	0	0	0	11.5151	0	0	0	0	0	0.287477	0	0	0	0	0.16447	0	0	0	0	150.757	0	0	0	0	0	0	0	0	6.17977	0	0	0	0.186469	0	0	0	0	0	43.0621	0	0	0
plasmid	0	0	0	0	0	0	0	0	0	0	22.5205	0	0	0	0	0	0.313611	0	0	0	0	0.225559	0	0	0	0	250.967	0	0	0	0	0	0	0	0	11.4655	0	0	0	0.0799154	0	0	0	0	0	68.4254	0	0	0
plasmid	26.961	164.899	275.51	4.59534	741.115	6.27809	3.67248	162.362	122.108	166.835	839.716	78.3474	17.8698	4138.49	30.0613	0.250565	681.069	166.247	83.9264	9.6593	43.7805	124.694	568.464	53.1057	18.4759	3731.57	6178.94	0.262685	122.351	124.057	1.78647	45.366	920.018	45.4698	86.9263	134.75	237.52	75.3277	14.2616	104.721	0	42.7172	43.8181	102.08	764.888	561.961	87.6196	57.3147	102.611
plasmid	0	0.417465	0	0	0.772873	0	0	0	0	0	0.992572	1.02639	0	0.0538136	0	0	0	0	0	0	0	0	1.78378	0	0	7.71802	25.3261	0	0.573521	0	0	0	0	0	0	0.422415	0	0	0	0	0	0	0	0.12556	2.04035	2.27665	0	0	0.0863731
plasmid	0	17.951	262.494	0	74.1958	0	0.918119	3.02538	7.57607	70.7891	157.644	37.9762	29.2415	589.227	0	0.250565	68.3044	3.4802	4.99022	1.13639	0.183952	55.0645	107.638	6.43706	0	558.864	501.083	0	35.9406	2.6969	0.714586	10.5502	24.5207	36.5313	84.312	241.621	0	1.29875	2.0973	43.2982	0	0	0.433843	7.53357	332.986	297.658	0	25.2859	8.0327
plasmid	0	5.84451	0	0.984715	46.3724	0	1.37718	0	0.445651	0	0	43.1082	0	3.39026	0	0	1.41125	35.0697	0.907312	0	1.65556	4.61831	0	1.60926	0	305.555	788.682	0.262685	0	0	0	1.05502	0	0	5.88223	4.22415	0	0.432918	0	19.6352	0	0	0	1.50671	24.9739	484.131	0	0	7.25534
plasmid	0	0	0	0	0	0	0	0	0	0	0	0	0	0	0	0	0	0	0	0	0	0	0	0	0	0	0	0	0	0	0	0	0	0	0	0	0	0	0	0	0	0	0	0	0	0	0	0	0
plasmid	0	0	0	0	0	0	0	0	0	0	0	0	0	0	0	0	0.23982	0	0	0	0	0.534043	0	0	0	0.866612	0	0	0.14994	0	0	0.0833215	0	0	0	0	0	0	0	0	0	0	0	0	0	0	0	0	0
plasmid	0	1.66986	0	0	0	0	0	0	0	0	0	0	0	0	0	0	0	0	0	0	0	0	0	0	0	0	0	0	4.97051	0	0	10.9019	0	24.0951	0	0	0	0	0	0	0	0	0	0	0	0	0	0	14.5107
plasmid	0	0	0	0	0	0	0	0	0	0	0	0	0	0	0	0	0	0	0	0	0	0	0	0	0	0	0	0	0	0	0	0	0	0	0	0	0	0	0	0	0	0	0	0	0	0	0	0	0
plasmid	0	0	0	0	0	0	0	0	0	0	0	0	0	0	0	0	0	0	0	0	0	0	0	0	0	0	0	0	2.75634	0	0	0	0	0	0	0	0	0	0	0	0	0	0	0	0	0	0	0	0
plasmid	0	0	0	0	0	0	0	0	0	0	0	0	0	0	0	0	0	0	0	0	0	0	0	0	0	0	0	0	4.4117	0	0	0	0	0	0	0	0	0	0	0	0	0	0	0	0	0	0	0	0
plasmid	0	0	0	0	0	0	0	0	0	0	0	0	0.312409	0	0	0	0	0	0	0	0	0	0	1.08316	0	0	0	0	0	0	0	0	5.84725	0	0	0	0	0	0.161331	0	0	0	0	0	0	0	0.173711	0	0
plasmid	0	0	0	0	0	0	0	0	0	0	0	0	0	0	0	0	0	0	0	0	0	0	0	0	0	0	0	0	0	0	0	0	0	0	0	0	0	0	0	0	0	0	0	0	0	0	0	0	0
plasmid	0	0	0	0	0	0	0	0.884615	0	0	0	0	0	0	0	0	0	0	0	0	0	0	0	0	0	0	0	0	0	0	0	0	0	0	0	0.0741078	0	0	0	0	0	0	0	0	0	0	0	0	0.0454595
plasmid	0	0	0	0	0	0	0	0	0	0	0	0	0	0	0	0	0	0	0	0	0	0	0	0	0	0	0	0	0	0	0	0	0	0	0	0.649869	0	0	0	0	0	0	0	0	0	0	0	0	0
plasmid	0	0	0	0	0	0	0	0	0	0	0	0	0	0	0	0	0	0	0	0	0	0	0	0.773685	0	0	0	0	0	0	0	0	8.1107	0	0	0	0	0	0	0	0	0	0	0	0	0	0	0	0
plasmid	0	0	0	0	0	0	0	0	0	0	0	0	0	0	0	0	0	0	0	0	0	0	0	0	0	0	0	0	0	0	0	0	0	0	0	0	0	0	0	0	0	0	0	0	0	0	0	0	0
plasmid	0	0	0	0	0	0	0	0	0	0	0	0	0	0	0	0	0	0	0	0	0	0	0	0	0	0	0	0	0	0	0	0	0	0	0	0	0	0	0	0	0	0	0	0	0	0	0	0	0
plasmid	0	0	0	0	0	0	0	0	0	0	0	0	0	0	0	0	0	0	0	0	0	0	0	0	0	0	0	0	0	0	0	0	0	0	0	0	0	0	0	0	0	0	0	0	0	0	0	0	0
plasmid	0	0	0	0	0	0	0	0	0	0	0.0920031	0	0	3.03068	0	0	0	0	0	0	0	0	0	0.469825	0	0.280396	0	0	0	0	0	0	175.444	0.824368	0	0.237622	0	0	0	0.0513742	0	0	0	0	0	0	0	0	0
plasmid	0	0	0	0	0	0	0.135017	0	0	0.0261562	0.0257588	0	0	0.947278	0	0	0	0	0	0	0	0	0	15.7081	0	0	0	0	0	0	0	0	30.4346	0	0	0.590138	0	0	0	0.814432	0	0	0	0	0	0	0	0	0
plasmid	0	0	0.433874	0	0	0	0	0	0	0	0	0	0	0	0	1.25283	0	0	0	0	0	0	0	41.4385	0	0	0	0	0	2.15752	0	0	12.7508	0	0	0	0	0	0.838919	0	0	0	1.73537	0	0	0	0	0	0
plasmid	0	0	0	0	0	0	0	0	0	0	0	0	0	185.063	0	0	0	0	0	0	0	0	0	0	0	0	0	0	0	0	0	0	0	0	0	0	0	0	0	0	0	0	0	0	0	0.30201	0	0	0
plasmid	0	0	0	0	0	0	0	0	0	0	0	0	0	451.007	0	0	0	0	0	0	0	0	0	0	0	0	0	0	0	0	0	0	0	0	0	0	0	0	0	0	0	0	0	0	0	0.529453	0	0	0
plasmid	0	0	0	0	0	0	0	0	0	0	0	0	0	0	0	0	0	0	0	0	0	0	0	0	0	0	0	0	0	0	0	0	0	0	0	0	0	0	0	0	0	0	0	0	0	0	0	0	0
plasmid	0	0	0	0	0	0	0	0	0	0	0	0	0	0	0	0	0	0	0	0	0	0	0	0	0	0	0	0	0	0	0	0	0	0	0	0	0	0	0	0	0	0	0	0	0	0	0	0	0
plasmid	0	0.417465	0.433874	0	99.4898	0	0	0	0.891303	46.9556	16.1147	0	0	0	0	0	0.846749	0	0	0	0.919758	0	0	2.4139	0	100.136	0	0.52537	8.41164	0	0	0	0	0	0	0.422415	0	0	11.7449	0	0	0	1.30153	0	0	1.90603	0.903295	0	0.259119
plasmid	0	0	0	0	34.9901	0	0	0	0	0.355724	0	0	0	0	0	0	0	0	0	0	0	0	0	0	0	0	0	0	0	0	0	0	0	0	0	0	0	0	0	0	0	0	0	0	0	0	0	0	0
plasmid	0	0	0	0	2.10784	0	0	0	0.445651	44.1098	6.65607	0	0	0	0	0	0.28225	0	0	0	0	0	0	6.03474	0	87.8667	0	0	0	0	0	0	0	0	0	0	0	0	11.3254	0	0	0	0	0	0	3.17672	0	0	0
plasmid	0	0	0	0	0	0	0	0	0	0	0	0	0	0	0	0	0	0	0	0	0	0	0	0	0	0	0	0	0	0	0	0	0	0	0	0	0	0	0	0	0	0	0	0	0	0	0	0	0
plasmid	0	0	0	0	0	0	0	0	0.342809	0	0	0	0	0	0	0	0	0	0	0	0	0	0	0	0	0	0	0	0	0	0	0	0	0	0	0	0	0	0	0	0	0	0	0	0	0	0	0	0
plasmid	0	0	0	0	0	0	0	0	0	0.0846962	0	0	0	0	0	0	0	0	0	0	0	0	0	0	0	0.282712	0	0	0	0	0	0	0	0	0	0	0	0	0	0	0	0	0	0	0.116592	0	0	0	0
plasmid	0	0	0	0	0	0	0	0	0	0	0	0	0	0	0	0	0	0	0	0	0	0	0	0	0	0	0	0	0	0	0	0	0	0	0	0.422415	0	0	0	0	0	0	0	0	0	0.317672	0	0	0
plasmid	0	0	0	0	0	0	0	0	0	0	0	0	0	0.924616	0	0	0	0	0	0	0	0	0	15.1539	0	0.188474	0	0	0	0	0	0	23.8668	0	0	0	0	0	0	0	0	0	0	0	0	0	0	0	0
plasmid	0	0	0	0.656477	0	0	0	0	0	0	0	0	0.270755	0	0	3.00678	0	0.267708	0.453656	0.568194	0	0	0	0.804632	0.253094	0	0	0.262685	0	0	0	0	0.490415	0	0	0	0.289306	0	0	0	0	1.09531	0	0	0	0	0	0	0.518239
plasmid	0	0	0	0	2.49108	0	0.038255	0.240431	0.101284	0.0697498	0.212315	0	0	0.0770513	0	0	0.698078	0	0	0	0	0	0	0	0	0.179907	72.3157	0	0	0	0	0	0	0.0323859	0	0	0	0	0.0953317	0	0	0	0.325382	0	0	0	0	0.351193	0.0588908
plasmid	0	0	0	0	0	0	0	0.265385	0	0	0	0	0	0	0	0	0	0	0	0	0	0	0	0	0	0	0	0	0	0	0	0	0	0	0	0	0	0	0	0	0	0	0	0	0	0	0	0	0
plasmid	0	0	0	0	0	0	0	0	0	0	0	0	0	0	0	0	0	0	0	0	0	0	0	0	0	0	0	0	0	0	0	0	0	0	0	0	0	0	0	0	0	0	0	0	0	0	0	0	1.06003
plasmid	0	0.83493	0	0	19.8137	0	0	0	0.445651	0	0	0	0	0	0.283597	0	0	0.267708	0	0	0	0	0	0	0	0	579.392	0	1.91174	0	0	0	0	0	0	0	0	0	0	0	0	0	0	0	0	0	0	0	0
plasmid	0	25.4654	0	0	9.27448	0	0	0	3.11956	98.5355	26.274	0.342128	0	370.555	0	0	40.0795	0	0.453656	0	1.28766	2.13153	120.481	12.0695	0	227.187	657.235	0	0.382347	0	1.07188	0.703348	0	0	6.20902	1.68966	0	0	178.27	14.0971	0	0	0	12.0537	0	1.90603	0	0	0
plasmid	0.665703	0.417465	0.867748	0	32.8822	0	0.459059	0.504231	1.78261	6.04731	8.75799	2.3949	0.541509	13.561	0.283597	0	10.7255	0.803124	1.36097	0.284097	0.183952	1.77627	5.19844	2.4139	0	15.436	111.404	0	0	1.07876	0	7.73683	7.35622	5.0522	10.4573	3.80173	0	6.06085	26.0065	0	0	3.28594	2.16921	0	32.3192	28.9081	0	0	3.36855
plasmid	0	0	0	0	0	0	0	0	0	0	0	0	0	0	0	0	0	0	0	0	0	0	0	0	0	0	0	0	0	0	0	0	0	0	0	0	0	0	0	0	0	0	0	0	0	0	0	0	0
plasmid	0	0	0.0688689	0	0	0	0	0	0	0	0.333638	0	0	0.107627	0	0	0	0.38244	0	0	0	0	0	0	0	0.188474	0	0	16.5077	0	0	0	1.55687	0	0	0	0	0	0	0.479492	0	0	0	0	20.7533	0.100848	0	0.668939	0
plasmid	0	0	0	0	0	0	0	0	0	0	0	0	0	0	0	0.049301	0	0.0278862	0	0.0488527	0	0	0	0	0	0	0	0	0	0	0	0	0	0	0	0	0	0	0	0	0	0	0	0	0	0	0	0	0
plasmid	0	18.7859	39.0486	0.328238	84.735	0	2.2953	20.1692	1.78261	103.16	98.7901	82.1108	0	9.83175	0	0	48.2647	27.5739	2.72194	0	3.49508	30.9072	118.035	14.8857	0	602.402	5104.99	0	29.4407	15.642	0	42.2009	0	65.2899	150.651	206.138	237.52	0	0	65.9542	0	7.66719	0	28.2509	692.905	313.224	101.621	3.37145	33.1673
plasmid	0	0	0	0	0	0	0	0	0	0	0	0	0	0	0	0	0	0	0	0	0	0	0	0	0	0	0	0	0	0	0	0	0	0	0	0	0	0	0	0	0	0	0	0	0	0	0.00556902	0	0
plasmid	0	16.0564	0	0	0	0	0	0	0	3.55724	0	63.1622	0	0.260789	0	0	474.614	0	0	0	0.283003	0	0.940894	0	0	0	0	0	0	0	0	0	0	3.58736	0	60.1129	0	5.66124	0	0	0	0	0	2.31802	0	1013.37	0	0	10.9627
plasmid	6.32418	41.3291	3.47099	0	0.421567	0.392381	0.918119	10.0846	16.0434	0	117.357	4.10554	18.9528	14.2391	0	0	40.644	25.1645	14.0633	0	0.551855	4.26306	1.83474	9.25327	0	3.95796	91.8264	0	2.67643	13.4845	4.64481	1.4067	0	1.94315	0.653582	2.53449	168.087	0	0	2.01387	0	0	0	0	181.184	2.2237	1.35494	4.21431	3.10943
plasmid	0	0	0	0	0	0	0	0	0	0	0	0	0	0	0	0	0	0	0	0	0	0	0	0	0	0	0	0	0	0	0	0	0	0	0	0	0	0	0	0	0	0	0	0	0	0	0	0	0
plasmid	0	0	0	0	0	0	0	0	0	0	0	0	0	0	0	0	4.83372	0	0	0	0	0	0	1.64225	0	0	0	0	0	0	0	0	0	0	0	0	0	0	0	0	0	0	0	0	0	0	0	0	0
plasmid	0	0	0	0	0	0	0	0	0.891303	0	0	0	0	0	0	0	37.257	0	0	0	0	0	0	10.4602	0	0	0	0	0	0	0	0	0	0	0	0	0	0	0	0	0	0	0	0	0	0	0	0	0
plasmid	0	0	0	0	0	0	0	0	0	0	0	0	0	0	0	0	29.9619	0	0	0	0	0	0	11.1411	0	0	0	0	0	0	0	0	0	0	0	0	0	0	0	0	0	0	0	0	0	0	0	0	0
plasmid	0	0	0	0	0	0	0	0	0	0	0	0	0	0	0	0	14.4034	0	0	0	0	0	0	4.36283	0	0	0	0	0	0	0	0	0	0	0	0	0	0	0	0	0	0	0	0	0	0	0	0	0
plasmid	0	0	0	0	0	0	0	0	0.124658	0	0	0	0	0	0	0	0	0	0	0	0	0	0	0	0	0	0	0	0	0	0	0	0	0	0	0	0	0	0	0	0	0	0.0657338	0	0	0	0	0	0
plasmid	0	0	0	0	0	0	0	0	0	0	0	0	0	0	0	0	0	0	0	0	0	0	0	0	0	0	0	0	0	0	0	0	0	0	0	0	0	0	0	0	0	0	0	0	0	0	0	0	0
plasmid	0	0	0	0	0	0	0	0	0	0	0	0	0	0	0	0	6.18969	0	0	0	0	0	0	0.871685	0	0	0	0	0	0	0	0	0	0	0	0.0741078	0	0	0	0	0	0	0	0	0	0	0	0.210716	0
plasmid	0	22.9606	6.50811	0	35.8332	0	0	24.2031	0	0.711448	0.700639	4.7898	0	0	16.1651	0	105.279	0	5.44387	0	0	0.355255	0.917371	4.82779	0	0.791592	0.466124	0	16.0586	8.0907	0	0	6.37539	0.777261	0.326791	0	0	0	0.419459	0	0	0	0	0.376679	0	43.8387	0	19.8073	0
plasmid	0	0	0	0	0	0	0	0	0	0	0	0	0	0.00836068	0	0	0	0	0	0	0	0	0	0	0	0	0	0	0	0	0	0	0	0	0	0	0.00713454	0	0	0	0	0	0	0	0	0	0.00556902	0	0
plasmid	0	0	0	0	0	0	0	0	0	0	0	0	0	0	0	0	0	0	0	0	0.707506	0	0	0	0	0	0	0	0	0	0	0	0	0	0	0	0	0	0	0	0	0	0	0	0	0	0	0	0
plasmid	0	0	0	0	0	0	0	0	0	0	0	0	0	0.0594782	0	0	0	0	0	0	0.241033	0	0	0	0	0	0	0	0	0	0	0	0	0	0	0	0	0	0	0	0	0	0	0	0	0	0	0	0
plasmid	0	0	0	0	0	0	0	0	0	0	0	0	0	0	0	0	0	0	0	0	0	0	0	0	0	0	0	0	0	0	0	0	0	0	0	0.0670499	0	0	0	0	0	0	0	0	0	0	0	0	0
plasmid	0	0	0	0	0	0	0	0	0	0	0	0	0	0	0	0	0	0	0	0	0	0	0	0	0	0	0	0	0	0	0	0	0	0	0	0	0	0	0	0	0	0	0	0	0	0	0	0	0
plasmid	0	0	0	0	0	0	0	0	0	0	0	0	0	0	0	0	0	0	0	0	0	0	0	0	0	0	0	0	0	0	0	0	0	0	0	0	0	0	0	0	0	0	0	0	0	0	0	0	0
plasmid	0	0	0	0	0	0	0	0	0	0	0	0	0	0	0	0	2.06983	0	0	0	0	0	0	0.469369	0	0	0	0	0	0	0	0	0	0	0	0	0	0	0	0	0	0	0	0	0	0	0	0	0
plasmid	0	0	0	0	0	0	0	0	0	0	0.700639	0	0	1.3561	0	0	0.28225	0	0	0	0	0	14.9837	0	0	0	0	0	0	0	0	0	0	0	0	0	0	0	0	0	0	0	0	0	0	3.49439	0	0	4.66415
plasmid	0	0	0	0	0	0	0	0	0	0	0	0	0	0	0	0	0	0	0	0	0	0	0	0	0	0	0	0	0	0	0	0	0	0	0	0	0	0	0	0	0	0	0	0	0	0	0	0	0
plasmid	0	0	0	0	0	0	0	0	0	0	0	0	0	0	0	0	0	0	0	0	0	0	0	0	0	0	0	0	0	0	0	0	0	0	0	0	0	0	0	0	0	0	0	0	0	0	0	0	0
plasmid	0.924588	0.430718	1.51511	1.69329	1.80672	1.05881	0	1.04048	5.58833	4.15011	5.25479	1.05897	1.24633	2.60996	0.382631	1.78975	1.27684	0.361193	2.62832	0.541137	0.832162	0.902235	0.728073	0.191579	3.77632	5.99977	8.13867	3.6484	1.2138	2.01197	0.340279	0.669855	1.12873	1.63472	0.18155	0	2.43384	4.36354	0.532647	0.559408	2.80809	4.86806	0	0.837064	5.67413	6.5047	4.12218	0.568598	1.15164
plasmid	0	0	0	0	0	0	0.459059	0	0	0	0	0	0	2.37318	0	0	0	0	0	0	0	0	0.30579	22.1274	0	0.791592	0	0	0	0	0	0	511.993	0.777261	0	0	0	0	0	2.01387	0	0	0	0	0	0	0	0	0
plasmid	0	0	0	0	0	0	0	0	0	0	0	0	0	0.238574	0	0	0	0	0	0	0	0	0	2.57035	0	0	0	0	0	0	0	0	94.927	0	0	0	0	0	0	0	0	0	0	0	0	0	0	0	0
plasmid	0	0	0	0	0	0	0	0	0	0	0	0	0	0	0	0	0	0	0	0	0	0	0	0	0	0	0	0	0	0	0	0	3.39518	0	0	0	0	0	0	0	0	0	0	0	0	0	0	0	0
plasmid	0	0	0	0	0	0	0	0	0	0	0	0	0	0.260789	0	0	0	0	0	0	0	0	0	0	0	0	0	0	0	0	0	0	0	0	0	0	0	0	0	0	0	0	0	0	0	0	0	0	0
plasmid	0	0	0	0	0	0	0	0	0	0	0	0	0	0	0	0	0.217115	0	0	0	0	0	0	0	0	0	0	0	0	0	0	0	0	0	0	0	0	0	0	0	0	0	0	0	0	0	0	0	0
plasmid	0	0	0	0	0	0	0	0	0	0	0	0	0	0	0	0	0	0	0	0	0	0	0	0	0	0	0	0	0	0	0	0	0	0	0	0	0	0	0	0	0	0	0	0	0	0	0	0	0
plasmid	0	0	0	0	0	0	0	0	0	0	0	0	0	0	0	0	0	0	0	0	0	0	0	0	0	0	0	0	0	0	0	0	0	0	0	0	0	0	0	0	0	0	0	0	0	0	0	0	0
plasmid	0	0	0	0	0	0	0	0	0	0	0	0	0	0	0	0	0	0	0	0	0	0	0	0	0	0	0	0	0	0	0	0	0	0	0	0	0	0	0	0	0	0	0	0	0	0	0	0	0
plasmid	0	0	0	0	0	0	0	0	0	0	0	0	0	0	0	0	0	0	0	0	0	0	0	0	0	0	0	0	0	0	0	0	0	0	0	0	0	0	0	0	0	0	0	0	0	0	0	0	0
plasmid	0	0	0	0	0	0	0	0	0	0	0	0	0	0	0	0	0	0	0	0	0	0	0	0	0	0	0	0	0	0	0	0	0	0	0	0	0	0	0	0	0	0	0	0	0	0	0	0	0
plasmid	0	0	0	0	0	0	0	0	0	0	0	0	0	0	0	0	0	0	0	0	0	0	0	0	0	0	0	0	0	0	0	0	0	0	0	0	0	0	0	0	0	0	0	0	0	0	0	0	0
plasmid	0	0	0	0	0	0	0	0	0	0	0	0	0	0	0	0	0	0	0	0	0	0	0	0	0	0	0	0	0	0	0	0	0	0	0	0	0	0	0	0	0	0	0	0	0	0	0	0	0
plasmid	0	0	0	0	0	0	0	0	0	0.273634	0.134738	0	0	0.651973	0	0	0	0	0	0.109268	0	0	0	0.309474	0	0.152229	0	0	0	0	0	0	0.754484	0	0	0	0	0	0	0	0	0	0	0	0	0	0	0	0
plasmid	0	0	0	0	0	0	0	0	0	0	3.15287	0	0	0	0	0	0	0	0.453656	0	0	0.71051	0.30579	0	0	0	0	0	0.764694	0	0	0	0	0	0	0	0	0	0	0	0	0	0	0	0	0	0	0	0
plasmid	0	0	0	0	0	0	0	0	0	0.0196533	0	0	0	241.944	0	0	0	0	0	0	0	0	0	0	0	0	0	0	0	0	0	0	0	0	0	0	0	0	0	0	0	0	0	0	0	0.438773	0	0	0
plasmid	0	0	0	0	0	0	0	0	0	0	0	0	0	0	0	0	0	0	0	0	0	0	0	0	0	0	0	0	0	0	0	0	0	0	0	0	0	0	0	0	0	0	0	0	0	0	0	0	0
plasmid	0	0	0	0	0	0	0	0	0	0	0	0	0	0	0	0	0	0	0	0	0	0	0	0.309474	0	0	0	0	0	0	0	0	0	0	0	0	0	0	0	0	0	0	0	0	0	0	0	0	0
plasmid	0	0	1.30162	0	0	0	0	0	0	0	0	0	0	0	0	0	0	0	0	0.284097	0	0	0	0	0	0	0	3.41491	0	0	0	0	0	0	0	0.844829	0	0	0.419459	0	0	0	0	0	0	0	0	0	0
plasmid	0	0	0	0	0	0	0	0	0.0283854	0	0	0	0	0	0	0	0	0	0	0	0	0	0	0	0	0	0	0.317899	0	0	0	0.0671989	0	0	0	0	0	0	0	0	0	0	0	0	0	0	0	0	0
plasmid	0	0	0	0	0	0	0	0	0	0	0	0	0	0	0	0	0	0	0	0	0	0	0	0	0	0	0	1.05074	0	0	0	0.351674	0	0	0	0	0	0	0	0	0	0	0	0	0	0	3.16153	0	0
plasmid	0	0	1.01237	0	0.140522	0	0	0.168077	0.891303	0	0	0	0	0.565043	0	0	0.28225	0	0	0	0	1.18418	0	0	0	0.263864	0	0.175123	0	0	0	0	8.99094	0	0	1.12644	0	0	0.13982	0	0	0	0.723072	0	0.163228	10.9067	0.451648	0	0.431866
plasmid	0	0	0.867748	0	2.10784	0	0	3.02538	3.11956	0	0	0	0	0.678051	0	0	1.6935	0	0	0	0	2.13153	0	0	0	0.791592	0	0.52537	0	0	0	0	26.4824	0	0	1.26724	0	0	0	0	0	0	0.433843	0	0	32.7202	0.451648	0	0.259119
plasmid	0	0	0	0	0	0	0	0	2.67391	0.355724	0	0	0	0.678051	0	0	1.129	0	0	0	0	0	0	0	0	0	0	0	0	0	0	0	0	0	0	0	0	0	0.838919	0	0	0	0	0	0	2.2237	0	0	0
plasmid	0	0	4.33874	0	0.421567	0	0	0	1.78261	0.355724	0	0	0	1.3561	0	0	7.33849	0	0	0.284097	0	0	0	0	0	0	0	1.57611	0	0	0	0.351674	0	0	0	2.53449	0	0	0.838919	0	0	0	0	0	0	38.1206	3.61318	0	0.518239
plasmid	0	0	0.867748	0	0	0	0	0.0840385	1.03985	0.0592873	0	0	0	0.339026	0	0	0.846749	0	0	0	0.0306586	0	0	0	0	0	0	0.394028	0	0	0	0.234449	0	0	0	0.211207	0	0	0	0	0	0.182552	0	0	0	4.76507	0.526922	0	0.0863731
plasmid	0	0	3.03712	0	0	0	0	0	5.79347	0.355724	0	0	0	0.678051	0	0	5.36275	0	0	0.284097	0.183952	0	0	0	0	0	0	1.8388	0	0	0	1.05502	0	0	0	3.80173	0	0	0	0	0	2.19063	0	0	0	71.4761	4.06483	0	0
plasmid	0	0	3.47099	0	0.421567	0	0	0.504231	4.90216	0.355724	0	0	0	2.03415	0	0	3.9515	0	0	0	0.367903	0	0	0	0	0	0	1.31343	0	0	0	0.351674	0	0	0	3.37932	0	0	0	0	0	0	0	0	0	63.5343	6.32307	0	0.259119
plasmid	0	0	0	0	0	0	0	0	0	0	0	0	0	0	0	0	0	0	0	0	0	0	0	0	0	39.9754	0	0	0	0	0	0	0	0	0	0	0	0	0	0	0	0	0	0	0	0	0	0	0
plasmid	0.151296	0	0	0.149199	0.133302	0.0930548	0	0	0.405138	0.538976	0.159236	0.103675	0.0642106	0.0938016	0.0429693	0.227787	0.0427651	0.0740694	0.143449	0.0224583	0.0218124	0.0561668	0.0120866	0.127215	0.536866	0.359815	0.644835	0.290719	0	0.408621	0	0.106568	0.148611	0.0921654	0	0	0.482176	0.196781	0.132635	0.0198999	0.302377	0.165956	0	0.0148885	0.406458	0.866377	0.249924	0	0.133144
plasmid	0.44807	0.225657	0.820842	0.709705	1.36724	0.636293	0.12407	0.408836	3.49294	1.71021	1.01054	0.554803	0.57275	0.847564	0.490842	1.15125	0.376333	0.257411	0.980878	0.378796	0.212252	0.546546	0.0826461	0.978606	1.7785	2.46035	4.15732	1.98789	0.220585	0.719174	0	0.676296	0.377242	0.840282	0.251378	0.228332	1.25105	1.40406	1.12931	0.335645	2.84296	1.89573	0	0.0724382	2.2499	4.12114	2.08453	0.455601	0.700323
plasmid	1.14776	0.519128	0.972476	1.59867	2.56358	0.365951	0.279158	0.511045	3.3725	3.0525	2.35966	0.785971	0.980318	1.52825	0.498212	1.10353	0.497228	0.461565	1.36332	0.189398	0.497167	0.97557	0.263612	0.670527	2.41123	3.34287	5.82655	2.43161	0.254898	1.36941	0.092563	0.710637	0.894675	1.10287	0.397448	0.29132	1.75106	1.74962	1.23882	0.808678	2.82142	2.07221	0.0674367	0.534477	2.86707	4.64163	2.77702	0.655075	1.25092
plasmid	0.184918	0.115963	0.197215	0.610676	0.588233	0.0871958	0	0.140064	0.829119	0.744539	0.908236	0.159129	0.282036	0.470869	0.0659529	0.278406	0.104537	0.198302	0.189023	0.105221	0.0681302	0.236837	0.254825	0.149006	0.706308	0.913376	1.48312	0.510776	0	0.561854	0	0.0817847	0.108981	0.17665	0	0	0.470962	0.72153	0.174775	0.209778	0.579557	0	0	0.279021	1.22421	1.05891	0.630206	0.175596	0.143955
plasmid	0.0756481	0	0.0287334	0.156857	0.315192	0.0705742	0	0	0.588422	0.353502	0.401028	0.0113288	0.0798492	0.262475	0	0.168389	0.018692	0.0392859	0.211117	0	0.0929049	0.221901	0.102316	0.112326	0.400078	0.494596	0.91327	0.48611	0	0.176167	0	0.101495	0.143936	0.130587	0	0.1839	0.272476	0.266338	0.271948	0.0500133	0.365102	0.181343	0	0.0498912	0.604736	0.720188	0.436081	0.023945	0.114878
plasmid	0	0	0.433874	0.984715	0.421567	0	0	0	1.33695	1.4229	1.40128	0	0.812264	1.3561	0	0.250565	0.28225	0.535416	0	0	0.183952	0.71051	0.611581	0.402316	0.759282	1.18739	2.33062	1.8388	0	0	0	0.351674	0.490415	0.388631	0	1.26724	0.867917	0.432918	0.838919	1.00693	0.318756	2.19063	0	0.753357	2.93811	1.90603	0.903295	0.421431	0.259119
plasmid	0.0846052	0	0.17876	0.210331	0.299209	0.0511801	0	0.0219231	0.484404	0.201061	0.238623	0.0556047	0.143809	0.235844	0.036991	0.137992	0.0581446	0.0931158	0.0986209	0.0461731	0.0933088	0.139013	0.146248	0.0828788	0.329804	0.344171	0.668786	0.159895	0.0831189	0.187611	0	0.0305804	0.0852895	0.13075	0.0852498	0.0870192	0.33248	0.423507	0.111396	0	0.325686	0.333356	0	0.110352	0.541473	0.552472	0.510558	0.0916155	0.110783
plasmid	0.277376	0	0.180781	0.341915	0.0878265	0	0	0.105048	1.20697	0.444655	0.729832	0.0712767	0.0564072	0.282521	0.118166	0.104402	0.176406	0.167317	0.378047	0	0.0766465	0.222034	0.318532	0.167632	0.527279	0.577203	0.873982	0.54726	0.0796556	0.337113	0	0.146531	0.10217	0	0.0680814	0	0.421904	0.360765	0.34955	0.629334	0.730483	0.22819	0.0903839	0.156949	0.408071	1.65454	0.658653	0.0877982	0.323899
plasmid	0.302592	0	0	0.298399	0.383243	0	0.139109	0.152797	0.540183	0.754566	0.318472	0.207351	0.0820469	0.20547	0.257816	0.531502	0.0855302	0	0.412415	0.17218	0.0557429	0	0.0926638	0.365742	0.0766951	0.599691	2.40124	0.477609	0.115863	0.163449	0	0	0.594442	0.235534	0	0	0.263005	0.655936	0.635545	0.305132	0.289778	0.663826	0	0.114145	0.445168	1.3477	1.0949	0	0.314084
plasmid	0.332852	0	0	0.984715	1.2647	0	0	0	0.891303	1.77862	0.700639	0	0.541509	0.678051	0	0.751696	0.846749	0	0	0.284097	0.735807	0	0	1.60926	2.27784	1.58318	1.39837	1.31343	0.382347	1.61814	0	0.351674	0.490415	0.388631	0.980372	0.844829	0.867917	1.73167	0.419459	1.5104	1.27502	1.09531	0	0	0.97937	4.76507	1.35494	0.842863	0.518239
plasmid	0	0	0	0	0	0	0	0	0	0	0	0	0	0	0	0	0	0	0	0	0	0	0	0	0	0	0	0	0	0	0	0	0	0	0	0	0	0	0	0	0	0	0	0	0	0	0	0	0
plasmid	0	0	0	0	2.26998	0	0	0	0	0.273634	0	0	0	0	0	0	2.38827	0	0	0	0	0	0	0.309474	0	0	0	0	0	0	0	0	0	0	0	1.29974	0	0	0	0	0	1.6851	0	0	0	22.237	4.51648	0	0
plasmid	0	0	1.7355	0	0	0	0	0	0.891303	0	0	0	0	0	0	0	0.28225	0	0	0.284097	0.183952	0	0	0	0	0	0	0	0	0.53938	0	0	25.0111	0	0	0	0	0	0	0	0	0	0	0	0	0	0	0	0.518239
plasmid	0	0	0	0	0	0	0	0	0	0	0	0	0	0	0	0	0	0	0	0	0	0	0	0	0	0	0	0	0	0	0	0	0	0	0	0	0	0	0	0	0	0	0	0	0	0	0	0	0
plasmid	12.3155	1.66986	3.90486	0.656477	69.9801	0	0.459059	0	10.25	93.5554	8.05735	7.52682	0	574.988	0	0	78.7477	0.267708	1.36097	0.852291	0.367903	3.55255	91.7371	21.7251	0	11.8739	788.682	0.788055	1.52939	18.8783	0	3.16507	49.0415	0	8.82335	5.06898	0	0	0.419459	2.51733	0	1.09531	0.433843	12.4304	78.8393	66.3933	109.299	7.16433	1.2956
plasmid	0	0	0	0	0	0	0	0	0	0	0	0	0	0	0	0	0	0	0	0	0	0	0	0	0	0	0	0	0	0	0	0	0	0	0	0	0	0	0	0	0	0	0	0	0	0	0	0	0
plasmid	0	0	0	0	0	0	0	0	0.445651	0	0	0	0	0	0	0	0	0	0	0	0	0	0	0	0	0	0	0	0	0	0	0	0	0	0	0	0	0	0	0	0	0	0	0	0	0	0	0	0
plasmid	0	0	0	0	0	0	0	0	0	0	0	0	0	0	0	0	0	0	0	0	0	0.186976	0	0	0	0	0	0	0	0	0	0	0	0	0	0	0	0	0	0	0	0	0	0	0	0	0	0	0
plasmid	0	0	0	0	0	0	0	0	0	0.0912113	0	0	0	0	0	0	0	0	0	0	0	0.091091	0	0	0	0	0	0	0	0	0	0	0	0	0	0	0	0	0	0	0	0	0	0	0	0	0	0	0
plasmid	0	0	0	0	0	0	0	0	0	0	0	0	0	0	0	0	0	0	0	0	0	0	0	0	0	0	0	0	0	0	0	0	0	0	0	0	0	0	0	0	0	0	0	0	0.0680118	0	0	0	0
plasmid	0	0	0	0	0	0	0	0	0	0	0	0	0	0	0	0	0	0	0	0	0	0	0	0	0	0	0	0	0	0	0	0	0	0	0	0	0	0	0	0	0	0	0	0	0	0	0	0	0
plasmid	0	0	0	0	0	0	0	0	0.041264	0.0538976	0	0	0	0	0	0	0	0	0	0	0	0	0	0	0	0	0	0	0	0	0	0	0	0	0	0	0	0	0	0	0	0	0	0	0	0	0	0	0
plasmid	0	0	0	0	0	0	0	0	0	0	0	0	0	0	0	0	0	0	0	0	0	0	0	0	0	0	0	0	0	0	0	0	0	0	0	0	0	0	0	0	0	0	0	0	0	0	0	0	0
plasmid	0	0	0	0	0	0	0	0	0	0	0	0	0	0	0	0	0	0	0	0	0	0	0	0	0	0	0	0	0	0	0	0	0	0	0	0	0	0	0	0	0	0	0	0	0	0	0	0	0
plasmid	0	0	1.7355	0	0	0	0	0	4.90216	0	0	0	0	0	0	0	2.54025	0	0	0	0	0	0	0	0	0	0	1.31343	0	0	0.357293	0	0	0	0	2.11207	0	0	0.419459	0	0	0	0	0	0	10.8008	2.25824	0	0.259119
plasmid	0	0	0	0	0	0	0	0	0	0	0	0	0	0	0	0	0	0	0	0	0	0	0	0	0	0	0	0	0	0	0	0	0	0	0	0	0	0	0	0	0	0	0	0	0	0	0	0	0
plasmid	0	4.69648	0	0	5.09394	0	0.139109	1.99591	1.85688	20.0095	0	1.28298	0	6.00358	0	0	4.70416	0	0.274943	0.118374	0	0.215306	7.19882	0	0	0	62.247	0	0.347588	3.26897	0	0.426272	27.9945	0.0809647	1.18833	0.512018	0	0	4.44881	0	0	0	0.361536	0.114145	19.6894	46.7242	0	0.893945	2.37526
plasmid	0	18.7859	0	0	24.0293	0	0.459059	7.05923	9.35868	55.8487	0	3.76341	0	17.2903	0	0	15.5237	0	0	0	0.919758	0.355255	0.611581	0	0	0	216.281	0	0.382347	10.7876	0	4.57176	79.4472	1.16589	4.24828	6.75863	0	0	12.5838	0	0	0	0.867686	0	66.1075	146.764	0	0.842863	8.81006
plasmid	0	0	0	0	0	0	0	0	1.37123	101.518	47.9668	1.31588	0	1.56473	0	0	37.9952	0	1.39586	0	3.11303	0.273273	1.64656	0	0	273.708	0	0	7.64694	0	0	0	0	0	0	0.649869	218.092	0	0	33.3063	0	0	0	0	0	0	0	0	4.58442
plasmid	0	1.66986	0	0	0	0	0	0	0	0	0	0	0	0	0	0	0	0	0	0	0	0	0	0	0	0	0	0	0	0	0	0	0	0	0	0	0	0.432918	0	0	0	0	0	0	0	5.71809	0	0	0
plasmid	0	0	0	0	0.421567	0	0	0	0.445651	0	0	0	0	0	0	0	0	2.94479	0	0	0	0.355255	0	0	0	0	0	0	0	0	0	0	0	0	0	0	0	0	0	0	0	0	0	0	0	0	53.7461	1.68573	0
plasmid	0	0	0	0	0	0.208081	0	0	0	0	0	0	0	0.0513675	0	0	0	0	0	0	0	0	0	0	0	0	0	0	0	0	0	0	0	0	0	0	0	0	0	0	0	0	0	0	0	0.938575	0.102647	0	0
plasmid	0	0	0	0	11.3499	0	0	0	0	0	0	0	0	0	0	0	0	0	0	0	0	0	0	0	0	0	0	0	0	0	0	0	0	0	0	0	0	0	0	0	0	0	0	0	0	0	0	0	0
plasmid	0	0	8.17129	0	21.2891	0.0653968	0	1.0925	0.594202	7.23305	0.0583866	0.114043	0	0.79106	0	0	6.02133	4.77413	1.20975	0	0.0306586	0.355255	0.509651	0	0	0.065966	11.8085	0	0.318623	0	0.297744	0.703348	0	0.259087	0	0.56322	17.7923	0	0	2.34951	0	0	0	0.251119	12.2421	0.317672	0	0	1.07966
plasmid	0	0	0	0	0	0	0	0	0	0	0	0	0	0	0	0	1.97575	0	0	0	0	0	0	0	0	1.58318	0	0	0	0	0	0	0	0	0	0	0	0	1.67784	0	0	0	0	0	0	0	0	0	0
plasmid	3.17002	0	0	0	0	0	0	0	0	0	0	0	0	0	0	0	0	0	0	0	0	0	0	0	0	1.06802	0	0	0	0	0	0	0	0	0	0	0	0	0.0665809	0	0	0	0	0	0	0.100848	0	0	0
plasmid	0	0	0	0	0	0	0	0	0	0	0	0	0	0	0	0	0	0	0	0	0	0	0	0	0	0	0	0	0	0	0	0	0	0	0	0	0	0	0	0	0	0	0	0	0	0	0	0	0
plasmid	9.31985	61.3674	168.343	0.328238	42.5783	1.17714	2.2953	7.56346	73.9781	1.06717	216.848	32.5022	21.6604	2274.18	4.53756	0	395.15	4.81874	27.673	2.27278	4.96669	55.775	262.368	32.5876	8.099	263.6	1290.23	0.262685	41.2935	31.2841	0.357293	22.1555	320.241	8.54987	20.9146	281.751	573.114	27.7068	2.0973	75.52	0	16.4297	26.8983	0.753357	110.179	335.143	0	54.7861	48.9736
plasmid	0	0	0	0	0	0	0	0	0	0	0	0	0	0	0	0	0	0	0	0	0	2.47602	0	0	0	0	0	0	0	0	0	0	0	0	0	0	0	0	0	0	0	0	0	0	0	0	0	0	0
plasmid	0	0	0	0	0.0826602	0	0	0	0.34953	0	0	0	0	0	0	0	0	0	0	0	0	0	0	0	0	0	47.6177	0	0	0	0	0	0	0	0	0	0	0	0	0	0	0	0	0	0	0	0	0	1.37181
plasmid	0	0	0	0	0	0	0	1.41538	0.938213	30.2053	0.0614595	0.300113	0	6.60208	0	0	1.78263	0	0	0	0	0.0623254	206.704	0	0	0	89.3813	0	1.14033	0	0	0.246789	0	0	2.86659	0.0741078	0	0	0	1.41324	0	0	0	0.396504	0.0859097	0	0.0792364	0	1.22741
plasmid	0	0	0	0	0	0	0	0	0.082528	0	0	0	0	0	0	0	0	0	0	0	0	0	0	0	0	0	0	0	0	0	0	0	0	0	0	0	0	0	0	0	0	0	0	0	0	0	0	0	0
plasmid	0	0	0	0.0820596	0	0	0	0.252115	0.111413	0	0	0	0	0	0	0	0.141125	0	0	0	0.0459879	0	0.535133	0	0	1.18739	7.10839	0	0	7.82101	0	0.0879185	0	2.13747	0.0816977	0.105604	0	4.11272	0	0.125867	0	0	0	0.0941697	0	0.0794179	0	0.526789	0
plasmid	0	0	0	0	0	0	0	0	0	0	0	0	0	0	0	0	0	0	0	0	0	0	0	0	0	0	0	0	0	0	0	0	0	0	0	0	0	0	0	0	0	0	0	0	0	0	0	0	0
plasmid	0	0	0	0	0.82257	0	0	0	0	0	0	0	0	0	0	0	0	0	0	0	0	0	0	0	0	0	0	0	0	0	0	0	0	0.0189576	0	0	0	0	0	0	0	0	0	0	0	0	0	0	1.2008
plasmid	0	0	0	0	0	0	0	0	0.575034	0	0.339019	0	0	0.0297391	0	0	0	0	0	0	0	0	0	0	0	0	179.319	0	0	0	0	0	0	0.0967728	0	0	0	0	0	0	0	0	0	0	0	0	0	0	0
plasmid	0	0	0	0	0	0	0	0	0	0	0	0	0	0	0	0	0	0	0	0	0	0	0	0	0	0	0	0	0	0	0	0	0	0	0	0	0	0	0	0	0	0	0	0	0	0	0	0	0
plasmid	0	0	0	0	0	0	0	0	0	0	0	0	0	0	0	0	0	0	0	0	0	0	0	0	0	0	0	0	0	0	0	0	0	0	0	0	0	0	0	0	0	0	0	0	0	0	0	0	0
plasmid	15.644	0.83493	0.433874	102.082	0	0.392381	0	0	0	1.4229	0.350319	0.342128	0.812264	0	7.65713	10.0226	12.9835	1.07083	0	0	1.65556	20.96	2.44632	41.8409	0	565.197	0	2.62685	1.91174	0	0	1.05502	460.99	0	0.326791	0	0	0	44.4627	0.503467	34.4257	0	2.60306	0.753357	0.97937	18.7426	75.4252	0	0
plasmid	0	0	0	0	0	0	0	0	0	0	0	0	0	0	0	0	0	0	0	0	0	0	0	0	0	0	0	0	0	0	0	0	0	0	0	0	0	0	0	0	0	0	0	0	0	0	0	0	0
plasmid	0	0	3.03712	0	0	0	0	0	0.445651	0.355724	0	0	0	1.3561	0	0	0	0	0	0	0	0	0	0.402316	0	0	0	0	0	0	0	0	40.7044	0	0	0.422415	0	0	0	0	0	0	0	0	0	0.317672	0	0	0.777358
plasmid	0	0	0	0	1.2647	0	0	0	0	0	0	0	0	0	0	0	0	0	0	0	0	0	0	0	0	0	0	0	0	0	0	0	0	0	0	0	0	0	0	0	0	0	0	0	0	0	0	0	0
plasmid	0	0	0	0	0	0	0	0	0	0	0	0	0	0	0	0	0	0	0	0	0	0	0	0	0	0	0	0	0	0	0	0	0	0	0	0	0	0	0	0	0	0	0	0	0	0	0	0	0
plasmid	0	0	0	0	0	0.854748	0	0	0	0	0	0	0	0.106565	0	0	0.0247588	0	0	0	0	0	0	0	0	0	0	0	0	0	0	0	0	0	0	0	0	0	0	0	0	0	0	0	0	2.99094	0.495228	0	0
plasmid	0	0	0	0	0	0	0	0	0.445651	0	72.1658	0	0	0.339026	0	0	0.846749	0	0	0	0	0.355255	0	0	0	0	687.999	0	0	0	0	0	0	0	0	43.5087	0	0	0	0	0	0	0	0	0	192.509	0	0	0
plasmid	0	0	0	0	0.421567	0	0	0	0	0	0	0	0	0	0	0	0	0	0	0	0	0	0	0	0	0	0	0	0	0	0	0	0	0	0	0	0	0	0	0	0	0	0	0	0	0	0	0	0
plasmid	0	0	0	0	0	0	0	0	0	0	0	0	0	0	0	0	0	0	0	0.284097	0	0	0	0	0	0	0	0.262685	0	0	0	0	0	0	0	0	0	0	0	0	0	0	0	0	0	0.635343	0	0	0
plasmid	0	0	0	0	0	0	0	0	0	0	0	0	0	0	0	0	0	0	0	0	0	0	0	0	0	0	0	0	0	0	0	0	0	0	0	0	0	0	0	0	0	0	0	0	0	0	0	0	0
plasmid	0	0	0	0	0	0	0	0	0	0	0	0	0	0	0	0	0	0	0	0	0	0	0	0	0	0	0	0	0	0	0	0	0	0	0	0	0	0	0.838919	0	0	0	0	0	0	0.953015	0	0	0
plasmid	0	0	0	0	0.526959	0	0	0	0	0	4.49577	0	0	0	0	0	0	0	0	0	0	0	0.407721	0	0	0.131932	130.163	0	0	0	0	0	4.37286	0	0	0	0	0	0	0	0	1.09531	0	0	0	0	0	0	0
plasmid	0	0	0	0	0	0	0	0	0.342809	0	0	0	0	0	0	0	0.217115	0	0	0	0	0	0	0	0	0	0	0	0	0	0	0	0	0	0	0.324934	0	0	0	0	0	0	0	0	0	0	0	0	0
plasmid	0	0	0	0	0	0	0	0	0	0	0	0	0	0	0	0	0	0	0	0	0	0	0	0	0	0	0	0	0	0	0	0	0	0	0	0	0	0	0	0	0	0	0	0	0	0	0	0	0
plasmid	0	46.0951	35.2522	0.68383	36.0089	0	0	6.30288	2.41394	3.70546	1.02176	19.9575	0	0.141261	2.71781	0	15.9942	0	22.3048	0.236747	0	0.592092	12.9961	28.8326	0	1.64915	16.7028	0	55.5996	0	1.33985	6.44736	0.408679	18.1361	9.12291	0.528018	0	0.72153	0	1.67822	0	0	0	0.784747	0	151.026	0	3.51193	0
plasmid	0	0	0	0	62.3919	0	0	10.5888	0	0	0	9.57959	0	0	90.7512	0	0	0	24.0438	0	0	0	4.28107	0	0	0	0.932248	0	128.469	0	32.871	0	0	0	0	0	0	0	0	0	0	0	0	0	0	0	0	0	0
plasmid	0	0	0	0	0	0	0	0	0	0	0	0	0	0	0	0	0	0	0	0	0	0	0	0	0	0	0	0	0	0	0	0	0	0	0	0	0	0	0	0	0	0	0	0	0	0	0	0	0
plasmid	0.195629	0.135377	0.10687	0.168327	0.324282	0.10061	0	0	0.533928	0.463749	0.386533	0.118873	0.210315	0.30673	0.0921849	0.102943	0.0361859	0.031619	0.165324	0	0.0471671	0.0767882	0.048156	0.0633568	0.574094	0.614419	1.08899	0.374415	0.023033	0.215369	0	0.0901728	0.146552	0.126327	0.0676278	0.0166305	0.307822	0.140388	0.148828	0.124012	0.326929	0.404356	0	0.0965843	0.65435	0.507005	0.411817	0.0165918	0.140467
plasmid	0	0	0	0	0	0	0	0	0	0	0	0	0	572.171	0	0	0	0	0	0	0	0	0	0	0	0	0	0	0	0	0	0	0	0	0	0	0	0	0	0	0	0	0	0	0	0.488725	0	0	0
plasmid	0	0.417465	0	0	0	0	0.459059	0	0	0	0	0	0	0	0	0	0	0.267708	0	0	0	0	0	0	0	0	0	0	0	0	0	0	14.7124	0	0	0	0	0	3.35568	1.00693	0	0	0	0	0	0	0	0	0
plasmid	0	0	0	0	0	0	0	0	0	0	0.350319	0	0	0	0	0.250565	0	0	0	0	0	0	0	14.0811	0	0	0	0	0	0	0	0	113.776	0	0	0	0	0	1.25838	0	0	0	0	0	0	0	0	0	0
plasmid	0	0	0	0	0	0	0	0	0	0	0	0	0	0	0	0	0	0	0	0	0	0	0	0	0	0	0	0	0	0	0	0	0	0	0	0	0	0	0	0	0	0	0	0	0	0	0	0	0
plasmid	0	0.417465	0	0	0	0	0	0	0	0	0	0	0	0	0	0	0	0	0	0	0	0	0	0	0	0	0	0	0	0	0	0	0	0	0	0	0	0	0	0	0	0	0	0	0	0	0	0	0
plasmid	0	0	0	0	0	0	0	0	0	0	0	0	0	0	0	0	0.651346	0	0	0	0	0	0	0	0	0	0	0	0	0	0	0	0	0	0	0	0	0	0	0	0	0	0	0	0	0	0	0	0
plasmid	0	0	0	0	0	0	0	0	0	0	0	0	0	0	0	0	0	0	0	0	0	0	0	0	0	0	0	0	0	0	0	0	0	0	0	0	0	0	0	0	0	0	0	0	0	0	0	0	0
plasmid	0	2.08733	177.888	0	89.7938	0	0.459059	8.06769	1.78261	111.697	0	5.13193	0	2.37318	0	0	74.7962	0	0.907312	2.27278	0.367903	54.354	6.72739	13.6787	0	287.744	373.365	0	12.6175	18.3389	2.85835	18.6387	0	38.8631	7.84298	2.9569	220.162	36.3651	163.17	22.656	0	3.28594	0	0	281.569	1.58836	0	19.3858	6.7371
plasmid	0	0	0	0	0	0	0	0	0	0	0	0	0	0	0	0	0	0	0	0	0	0	0	0	0	0	0	0	0	0	0	0	0	0	0	0	0	0	0	0	0	0	0	0	0	0	0	0	0
plasmid	0	0	0	0	0	0	0	0	1.02843	0	0	0	0	0	0	0	0	0	0	0	0	0	0	0	0	0	0	0	0	0	0	0	0	0	0	0	0	0	0	0	0	0	0	0	0	0	0	0	0
plasmid	0	0	0	0	0	0	0	0	0	0	0	0	0	0	0	0	0	0	0	0	0	0	0	0	0	0	0	0	0	0	0	0	0	0	0	0	0	0	0	0	0	0	0	0	0	0	0	0	0
plasmid	0	0	0	0	0	0	0	0	0	0	0	0	0	0	0	0	0	0	0	0	0	0	0	0	0	0	0	0	0	0	0	0	0	0	0	0	0	0	0	0	0	0	0	0	0	0	0	0	0
plasmid	0	0	0	0	0	0	0	0	0	0	0	0	0	0	0	0	0	0	0	0	0	0	0	0	0	0	0	0	0	0	0	0	0	0	0	0	0	0	0	0	0	0	0	0	0	0	0	0	0
plasmid	0	0	0	0	0	0	0	0	0.445651	0	0	0	0	0	0	0	0	0	0	0	0	0	0	0	0	0	0	0	0	0	0	0	0	0	0	0	0	0	0	0	0	0	0	0	0	0	0	0	0
plasmid	0	0	0	0	0	0	0	0	0	0	0	0	0	0	0	0	0	0	0	0	0	0	0	0	0	0	0	0	0	0	0	0	0	0	0	0	0	0	0	0	0	0	0	0	0	0	0	0	0
plasmid	0	0	0	0	0	0	0	0	0	0	0	0	0	0	0	0	0	0	0	0	0	0	0	0	0	0	0	0	0	0	0	0	0	0	0	0	0	0	0	0	0	0	0	0	0	0	0	0	0
plasmid	0	0	0	0	0	0	0	0	0	0	0	0	0	0.260789	0	0	0	0	0	0	0	0	0	0	0	0	0	1.81859	0	0	0	0	0	0	0	0	0	0	0	0	0	0	0	0	0	0	0	0	0
plasmid	0	0	0	0	0	0	0	0	0	0	0	0	0	1591.73	0	0	0	0	0	0	0	0	0	0	0	0	0	0	0	0	0	0	0	0	0	0	0	0	0	0	0	0	0	0	0	4.76507	0	0	0
plasmid	8.19327	16.0564	96.7872	1.26246	182.895	0	0	11.2482	14.0552	69.7766	104.018	22.1068	14.1625	466.03	3.05413	0.192742	94.6622	6.79566	12.9118	0.437072	1.41501	38.8048	98.0882	7.1179	6.03531	174.455	884.918	0	31.4701	12.0323	0.274841	11.9028	65.6401	14.3494	64.604	33.7932	123.734	27.9732	86.4732	18.5896	0	4.21274	5.33961	8.98234	211.695	168.855	50.7235	14.9122	16.1451
plasmid	0	7.09691	95.0184	0	13.4901	0	0	1.51269	1.33695	0	44.4906	0	0	0.339026	0	0	22.0155	5.88957	0	0	0.551855	25.5784	3.97528	2.01158	0	8.31172	1233.83	0	1.52939	12.9451	0	14.4186	11.2795	23.3178	7.1894	41.3966	119.772	0.865836	1.67784	2.51733	0.318756	5.47656	0	0.753357	131.236	196.003	0	15.593	9.06918
plasmid	0	16.6986	160.533	0	90.2154	0.392381	1.37718	15.6312	3.56521	7.4702	72.8664	58.1618	0	5.08539	0	0	45.7245	18.2041	0	0	0.919758	49.0252	2.14053	5.23011	0	463.477	2848.95	0	88.7045	0.53938	0.357293	15.4737	0.490415	32.645	11.1109	68.0088	232.312	1.29875	0.419459	3.52427	0	8.7625	13.4491	23.7308	237.008	331.967	0	22.3359	19.1748
plasmid	0	0	0	0	0	0	0	0	0	0	0	6.50044	0	0	0	0	0	0	0	0	0	1.42102	0	1.60926	0	0	206.959	0	0	0	0	0	0	0	0	0	0	0	0	0	0	0	0	0	0	0	0	0	4.14591
plasmid	0	0	0	0	0	0	0	0	0	0	0	0	0	0	0	0	0	0	0	0	0	0	0	0	0	0	0	0	0	0	0	0	0	0	0	0	0	0	0	0	0	0	0	0	0	0	0	0	0
plasmid	0	0	0	0	0	0	0	0	0	0	0	0	0	0	0	0	0	0	0	0	0	0	0	0	0	0	0	0	0	0	0	0	0	0	0	0	0	0	0	0	0	0	0	0	0	0	0	0	0
plasmid	0	0	0	0	0.175653	0	0	0	0	0	0	0	0	0.141261	0	0	0	0	0	0	0	0	0	0	0	0	0	0	0	0	0	0	0	0	0	0	0	0	0	0	0.132815	0	0	0	0	0	0	0	0
plasmid	0	0	0	0	0	0	0	0	0	0	0	0	0	0.067267	0	0	0	0	0	0	0	0	0	0	0	0	0	0	0	0	0	0	0	0	0	0	0	0	0	0	0	0	0	0	8.47233	0	0	0	0
plasmid	0	0	0	0	0	0	0	0	0	0	0	0	0	0.260789	0	0	0	0	0	0	0	0	0	0	0	0	0	0	0	0	0	0	0	0	0	0	0	0	0	0	0	0	0	0	16.9506	0	0	0	0
plasmid	0	0	0	0	0	0	0	0	0	0	0	0	0	0	0	0	0	0	0	0	0	0	0	0	0	0	0	0	0	0	0	0	0	0	0	0	0	0	0	0	0	0	0	0	0	0	0	0	0
plasmid	0	0.269332	0.0257492	0	0	0	0	0	0	0	0.226013	0.027591	0	0	0	0	0	0	0	0	0	0	0.30579	13.4105	0	0.304459	0	0	0	0	0	0	65.9335	0.219388	0	0	0	0	1.81766	0	0	0	0	0	0	0	0	0	0
plasmid	0	0	0	0	0	0	0	0	0	0	0.155698	0	0	0	0	1.76324	0	0	0	0	0	0	0.0679534	0.536421	0	0	0	0	0	0	0	0	51.875	0	0	0	0	0	0.932132	0	0	0	0	0	0	0	0	0	0
plasmid	0	0	0	0	0	0	0	0	0	0	0	0	0	0	0	0	0	0	0	0	0.0278715	0	0	0.731484	0	0	0	0	0	0	0	0	0	0	0	0	0	0	0.826208	0	0	0	0	0	0	0	0	0	0
plasmid	0	0	0	0	0	0	0	0	0	0	0	0	0	0	0	0	13.548	0	0	0	0	0	0	7.644	0	0	0	0	0	0	0	0	0	0	0	0	0	0	0	0	0	0	0	0	0	0	0	0	0
plasmid	0	0.0782747	0	0	0	0	0	0	0	0	0	0	0	0	0	0	0	0	0	0	0	0.0539371	0	0.155691	0	0	0	0.0113226	0.266434	0	0	0	8.16238	0	0	0	0	0	0.761967	0	0	0	0	0	0	0	0	0	0
plasmid	0	0	0	0	0	0	0	0	0	0	0	0	6.09198	0	0	0	0	0	0	0	0	0	0	5.69948	0	0	0	0	0	0	0	0	0	0	0	0	0	0	0	0	0	0	0	0	0	0	0	0	0
plasmid	0	0	0	0	0	0	0.459059	0	0	0	0	0	0	0	0	2.00452	0	0	0	0	0	0	0	57.5312	0	0	0	0	0	0	0	0	376.148	0	0	0	0	0	2.0973	1.00693	0	0	0	0	0	0	0	0	0
plasmid	0	0	0	0	0	0	0	0	0	0	0	0	0	0	0	0	0	0	0	0	0	0	0	0	0	0	0	0	0	0	0	0	0	0	0	0	0	0	0	0	0	0	0	0	0	0	0	0	0
plasmid	0	0	0	0	0	0	0	0	0	0	0	0	0	0	0	0	0	0	0	0	0	0	0	0.635236	0	0	0	0.0571054	0.819315	0	0	0	14.7985	0.0681808	0	0	0	0	1.28652	0	0	0	0	0	0	0	0	0	0
plasmid	0	0	0	0	0	0	0	0	0	0	0	0	0	0	0	0	0	0	0	0	0	0.114598	0.0986421	0	0	0	0	0	0	0	0	0	0	0	0	0	0	0	0.270619	0.162409	0	0	0	0	0	0	0	0	0
plasmid	9.31985	0	0	0	0	0	0	0	0	0	0	0	0	0	0	0	0	0	0	0	0	0.355255	0	2.4139	0	0	0	1.05074	0	0	0	0	24.0303	0	0	0	0	0	13.0032	0	0	0	0	0	0	0	0	0	0
plasmid	8.44931	0.321127	0	1.51495	0	0	0	0	0	0	0	0.526351	0	0.260789	0.654456	0.77097	14.7638	0	0	0	4.66954	2.73273	0.235223	9.59369	0	0.304459	0	5.05163	1.17645	0	0	0	3.77242	0.597893	0	0	0	0	9.67983	0	0	0	0	0.289753	0	0	0	0	0
plasmid	0	0	0	0	0	0	0	0	0	0	0	0	0	0	0	0	0	0	0	0	0	0.118418	0	0	0	0	0	0	0	0	0	0	0	0	0	0	0	0	0	0	0	0	0	0	0	0	0	0	0
plasmid	0	0	0	0	0	0	0	0	0	0	0	0	0	0	0	0	0	0	0	0	0	0	0	0	0	0	0	0	0	0	0	0	0	0	0	0	0	0	0	0	0	0	0	0	0	0	0	0	0
plasmid	0	0	0	0	0	0	0	0	0	0.273634	0	0	0	0	0	0	0	0	0	0	0	0	0	0	0	0	0	0	0	0	0	0	0	0	0	0	0	0	0	0	0	0	0	0	0	0	0	0	0
plasmid	0	0	0	0	0	0	0	0	0	0	0	0	0	0	0	0	0	0	0	0	0	0	0	0	0	0	0	0	0	0	0	0	0	0	0	0	0	0	0	0	0	0	0	0	0	0	0	0	0
plasmid	0	0	0	0	0	0	0	0	0	0.0555819	0	0	0	0	0	0	0	0	0	0	0	0	0	0.125724	0	0	0	0.205223	0	0	0	0.0549491	0	0	0	0	0	0	0	0	0	0	0	0	0	0	0.0705699	0	0
plasmid	0	0	0	0	0	0	0	0	0	0	0	0	0	0	0	0	0	0	0	0.284097	0	0	0	0	0	0	0	0	0	0	0	0	0	0	0	0	0	0	0	0	0	0	0	0	0	0	0	0	0
plasmid	0	0	0	0	0	0	0	0	0	0	0	0	0	0	0	0	0	0	0	0	0	0.458393	0	0	0	0	0	0	0	0	0	0	0	0	0.105416	0	0	0	0	0	0	0	0	0	0	0	0	0	0
plasmid	0	0	0	0	0	0	0	0	0	0	0	0	0	0	0	0	0	0	0	0	0	0	0	0	0	0	0	0	0	0	0	0	0	0	0	0	0	0	0	0	0	0	0	0	0	0	0	0	0
plasmid	0	0	0.433874	0	0	0	0	0	0.891303	0	0	0	0	0	0.283597	0	0	0	0	0	0	0	0	1.20695	0	0	0	2.36417	0	0	0	1.05502	0	0	0	0.844829	0	0	0	0	0	0	0	0	0	1.27069	0	0.421431	1.03648
plasmid	0	0	0	0	0	0	0	0	0	0	0	0	0	0	0	0	0	0	0	0	0	0	0	0	0	0	0	0	0	0	0	0	0	0	0	0	0	0	0	0	0	0	0	0	0	0	0	0	0
plasmid	0	0	0	0	0	0	0	0	0	0	0	0	0	0.0529728	0	0	0	0	0	0	0	0.0555086	0	0	0	0.123686	0	0	0	0	0	0	0	0	0	0.0660023	0	0	0	0	0	0	0	0	0	0	0	0	0
plasmid	0	0	0	0	0	0	0	0	0	0	0	0	0	0.152699	0	0	0	0	0	0	0	0	0	0	0	1.30129	0	0	0	0	0	0	0	0	0	0	0	0	0	0	0	0	0	0	0	0	0	0	0
plasmid	0	0	0	0	0	0	0	1.24758	0	0	0	0	0	0	0	0	0	0	0	0	0	0	0	0	0	0	0	0	0	0	0	0	0	0	0	0	0	0	0	0	0	0	0	0	0	0	0	0	0
plasmid	0	0	0	0	0	0	0	0.350521	0	0	0	0	0	0	0	0	0	0	0	0	0	0	0	0	0	0	0	0	0	0	0	0	0	0	0	0	0	0	0	0	0	0	0	0	0	0	0	0	0
plasmid	0	0	0	0	0	0	0	0	0	0	0	0	0	0	0	0	0	0	0	0	0	0	0	0	0	0	0	0	0	0	0	0	0	0	0	0	0	0	0	0	0	0	0	0	0	0	0	0	0
plasmid	0	0	0	0	0	0	0	0	0	0	0	0	0	0	0	0	0	0	0	0	0	0	0	0	0	0	0	0	0	0	0	0	0	0	0	0	0	0	0	0	0	0	0	0	0	0	0	2.49737	0
plasmid	0	0	0.166875	0	0	0	0	2.32722	0.171404	0.136817	0	0	0	0.260789	0	0	0.325673	0	0	0	0	0	0	0	0	0	0	0	0	0	0	0	0	0	0	0.324934	0	0	0.161331	0	0	0	0	0	0	15.6392	0.521132	0	0
plasmid	0.277376	0	0	0	0	0	0	0	0	0	0	0	0	0	0	0	0	0	0	0	0	0	0	0	0	0	0	0	0	0	0	0	0	0	0	0	0	0	0	0	0	0	0	0	0	0	0	0	0
plasmid	0	0	0	0	0	0	0	0	0	0	0	0	0	1.56473	0	0	0	0.205929	0	0	0	0	3.0579	0	0	3.34904	0	0	0	0	0	0	0	0	0	1.29974	0	0	0	0	0	0	0	0	0	0.733088	0	0	0
plasmid	0	0	0	0	0	0	0	0	0	0	0	0	0	0	0	0	0	0	0	0	0	0	0	0	0	0	0	0	0	0	0	0	0	0	0	0	0	0	0	0	0	0	0	0	0	0	0	0	0
plasmid	0	0	0	0	0	0	0	0	0	0	0.0253855	0	0	0	0	0	0	0	0	0	0	0	0	0	0	0	0	0	0	0	0	0	0.213224	0	0	0	0	0	0	0	0	0	0	0.0272956	0	0	0	0	0
plasmid	0	0	0	0	0	0	0	0	0	0	0	0	0	0	0	0	0	0	0	0	0	0	0	0	0	0	0	0	1.52939	0	0	0	0	0	0	0	0	0	0	0	0	0	0	0	0	0	0	0	0
plasmid	0	0	0	0	2.10784	0.784762	0	5.54654	0	0.355724	0	0	0	1.69513	0	0	0	0	0.453656	0	0	0	0	0	0	0	908.475	0	0.764694	0	0	0	6.37539	0	0	0.844829	0	0	2.0973	0	0	0	0	0	0	4.12973	0	0	3.88679
plasmid	0	0	0	0	0	0	0	0	0	0	0	0	0	0	0	0	0	0	0	0	0	0	0	0	0	1.58318	0	0	0	0	0	1.05502	0	0	0	0	0	0	0	0	0	0	0	0	0	0	1.35494	0	0
plasmid	0	0	12.015	1.00996	38.9139	0.301831	0	4.65444	0	0	0.538953	0.263176	0	0	0	0	0	0	10.469	0.874145	0	0.546546	0	15.4737	0	0.913376	0	0	3.23524	0	1.92389	0	0	2.98947	0	0	0	0	0	0.387282	0	0	0	0	0	0	0	2.59342	0
plasmid	0	0	14.0175	0	69.0722	0	0	3.8787	0	0	0.538953	0.263176	0	0	0	0	0	0	11.8649	0.437072	0	0.546546	0	10.5221	0	0.304459	0	0	2.3529	0	1.92389	0	0	1.49473	0	0	0	0	0	0.774565	0	0	0	1.44876	0	0	0	4.86267	0
plasmid	0	0	0	0	0	0	0	0	0	0	0	0	0	0	0	0	0	0	0	0	0	0	0	0	0	0	0	0	0	0	0	0	0	0	0	0	0	0	0	0	0	0	0	0	0	0	0	0	0
plasmid	0	0	0	0	0	0	0	0	0	0	0	0	0	0	0	0.167043	0	0	0	0	0	0	0	0	0	0	0	0	0	0.119862	0	0	0	0	0	0	0	0	0	0	0	0	0	0	0	0	0	0	0
plasmid	0	0	0	0	0	0	0	0	0	0	0	0	0	0	0	0	0	0	0	0	0	0	0	0	0	0	0	0	0	0	0	0	0	0	0	0	0	0	0	0	0	0	0	0	0	0	0	0.842863	0
plasmid	0	0.321127	1.335	0	1.62141	0	0	0	0	0	5.38953	0	0	3.39026	0	0	0.651346	0	0	0	0.707506	0	0.70567	0	0.389375	0.304459	3.94412	0	0.588226	0	0	0	1.13173	0	0.754133	0.974803	0.890171	0	0	0.774565	0	0	0	0	11.3004	1.46618	0	0	0.199323
plasmid	0	0	0	0	0.421567	0	0	0	0	0	13.6625	0	0	2.37318	0.567195	0	16.935	0	0	0.284097	0	0	46.7859	3.21853	0	0	0	0	0	0	0	0	0	0	0	0	0	0	0	0	0	0	0	0	0	0	0	0	0
plasmid	0	0	0	0	0	0	0.176561	0	0	0	51.6047	0	0	0	0	0	0.325673	0	0.348966	0	0	0.273273	0	0	0	0.304459	0	0	0	0	0	0	0	0	0	0	0	0.166507	0.806653	1.16185	0	0	0	10.2862	61.7757	0	0	0	0
plasmid	0	0	0	0	0	0	0	0	0	0	42.739	0	0	0	0	0	0	0	0	0	0	0.71051	0.30579	0	0	0	0	0	0	0	0	0	0	0	94.7693	0.844829	0	0	0	0	0	0	0	0	0.489685	0	0	0	0
plasmid	0	0	0	0	0	0	0	0	0	0	0	0	0	0	0	0	0	0	0	0	0	0	0	0	0	0	0	0	0	0	0	0	0	0	0	0.579785	0	0	0	0	0	0	0	0	0	0	0	0	0
plasmid	0	0	0	0	0	0	0	0	0	0.948597	0	0	0	0	0	0	0	0	0	0	0	0	0	0	0	0	0	0	0	0	0	0.117225	0	0	0	0.211207	0	0	0	0.167822	0	0	0	0	0	0	0.0752746	0	0
plasmid	0	0	0	0	0	0	0	0	0	0	0	0	0	0.260789	0	0	0	0	0	0	0	0	0	0	0	0	0	0	0	0	0	0	0	0	2.01102	0	0	0	0	0	0	0	0	0	0	0	0	0	1.2956
plasmid	0	0	0	0.328238	6.74507	0	0	0	0.445651	0	0	0	0	4.06831	0	0	15.2415	0	0	0	0	0	0	0	0	1.18739	0.466124	0	0	0	0	0	33.3482	0	2.28754	0	0	0	0	0	0	0	0	0	0	0	0	0	0
plasmid	0	0	0	0	0.646816	0	0	0.345	0.15246	0	0	0	0	0.231965	0	0	8.09116	0	0	0	0	0	0	0	0	0	0	0	0	0	0.164082	2.19796	0	0	0.789744	0	0	0	0.314595	1.22619	0	0	0	0	0	0	0	0	1.87862
plasmid	0	0	0	0	0.894233	0	0	0.442308	0.202569	0	0	0	0	0.713738	0	0	15.8456	0	0	0	0	0	0	0	0	0	0	0	0	0	0.250732	4.75069	0	0	0.745312	0	0	0	0.190663	1.76655	0	0	0	0.066084	0	0	0	0	3.09125
plasmid	0	0	0	0	0.206651	0	0	0.395475	0.0436913	0	0	0	0	0.232665	0	0	8.79955	0	0	0	0	0.0348289	0	0	0	0	0	0	0	0	0.0700575	1.93076	0	0	0.544651	0	0	0	0.205617	0.493595	0	0	0	0	0	0	0	0	2.05771
plasmid	0	0	0	0	0	0	0	0	0.445651	0	0	0	0	0	0	0	0	0	0	0	0	0	0	0	0	0	0	0	0	0	0	0	0	0	2.28754	0	0	0	0	0	0	0	0	0	0	0	0	0	0
plasmid	0	0	0	0	0	0	0	0	0	0	0	0	0	0	0	0	0	0	0	0	0	0	0	0	0	10.2907	0	0	0	0	0	0	0	0	0	0	0	0	0	0	0	0	0	0	0	0	0	0	0
plasmid	0	0	0	0	0	0	0	0	0	0	0	0	0	0	0	0	0	0	0	0	0	0	0	0	0	0	0	0	0	0	0	0	0	0	0	0.251247	0	0	0	0	0	0	0	0	0	0	0	0	0
plasmid	0	0	0	0	2.95097	0	0	1.00846	0.445651	0	1.05096	0	0	2.03415	0	0	19.193	0	0	0	0	0	0	0	0	0	0.466124	0	0	0	1.42917	9.4952	0	0	0.653582	0	0	0	0.419459	2.01387	0	0	0	0	0	0	0	0	5.44151
plasmid	0	0	0	0	3.37254	0	0	2.52115	0.445651	0	0	0	0	4.74636	0	0	61.8127	0	0	0	0	0	0	0	0	0	0	0	0	0	1.07188	15.122	0	0	5.55544	0	0	0	0.419459	8.55894	0	0	0	0	0	0	0	0	13.7333
plasmid	0	0	0	0	5.90194	0	0	3.52962	0.445651	0	0	0.342128	0	1.01708	0	0	39.2327	0	0	0	0	0	0	0	0	0	0	0	0	0	0.357293	15.122	0	0	4.90186	0	0	0	2.0973	4.5312	0	0	0	0.376679	0	0	0	0	11.9195
plasmid	0	0	0	0	0	0	0	0	0	0	0	0	0	0	0	0	0	0	0	0	0	0	0	0	0	0	0	0	0	0	0	0	0	0	0	1.94961	0	0	0	0	0	0	0	0	0	0	0	0	0
plasmid	0	0	0	0	0	0	0	0	0	0	0	0	0	0	0	0	0	0	0	0	0	0	0	0	0	0	0	0	0	0	0	0	0	0	0	0.974803	0	0	0	0	0	0	0	0	0	0	0	0	0
plasmid	0.332852	24.213	101.526	0.328238	17.2843	0	2.2953	1.00846	18.7174	0.355724	77.7709	1.71064	10.0179	196.296	0.283597	0	60.4015	0	6.80484	0.284097	1.83952	50.4462	94.4892	1.60926	0	5.93694	46.1463	0	28.676	16.1814	0	4.92344	59.3402	5.82946	8.49656	43.0863	190.363	2.16459	0.838919	68.975	0	9.85782	17.7876	3.76679	0	8.25946	80.8449	6.7429	13.2151
plasmid	0	12.524	0	0.328238	7.58821	0.392381	0	0	2.22826	4.98014	112.803	0	0	9.15369	0	0	5.36275	0	0.453656	0	0.735807	1.42102	96.6298	0.804632	0	3.16637	495.956	0	0.382347	0	0.357293	0.703348	0	0	8.16977	53.6467	1.73583	0	128.355	8.55894	0	0	0	0	0	0.953015	0	0	5.70063
plasmid	0	2.87007	0.338964	0.153862	19.761	0	0.215184	0	0.348165	1.33396	22.716	17.641	0	0.529728	0	0	1.23484	0	0	0	0.919758	0	0	0.377171	0	116.389	80.6977	0	1.61303	0	0	0.714338	0	0	4.44231	22.1768	0.587652	0	0	0.0786667	0	0	0	5.06162	5.2029	0	0	0	0.0809748
plasmid	0	0.618467	14.6232	0	7.18225	0	0	0.747009	0.82528	42.2916	11.4178	5.95557	0	0.125565	0	0	0.627222	0	0	0	0.545042	4.99988	0	0.298012	0	56.291	65.43	0	1.55771	0	0	0.390749	0	3.45449	0.847235	0.782249	0	0	0	0.372939	0	0	0	2.09266	1.63228	26.355	9.20023	1.40477	1.43955
plasmid	0	0	0	0	0	0	0	0	0	0	0	0	0	0.339026	0	0	0	0	0	0	0	0	0	0	0	0	0	0	0	0	0	0	0	0	0	0	0	0	0	0	0	0	0	0	0	0	0	0	0
plasmid	0	0	0	0	0	0	0	0	0	0	0	0.342128	0	0	0	0	0	0	0	0	0	25.5784	0	0	0	0	0	0	0	0	0	8.44018	0	0	0	0	0	0	0	0	0	0	0	0	0	0	0	0	0
plasmid	0	40.4941	179.624	0.328238	88.1075	0	2.2953	0	1.78261	84.3066	178.663	73.5576	0	2.71221	0.283597	0	45.16	70.6749	3.17559	0	2.39137	70.6957	418.933	18.5065	0.253094	654.647	4316.31	0	37.47	0	0	32.0023	0	75.0057	17.3199	247.113	215.243	0.432918	0.419459	31.7184	0	5.47656	0.867686	13.9371	983.778	513.993	0	13.4858	21.766
plasmid	0	0	0	0	0	0	0	0	0	0	0	0	0	0	0	0	0.627222	0	0	0	0	0.0563897	0	0	0	0	0	0	0	0	0	0	0	0	0	0	0	0	0.266323	0	0	0	0	0	0	0	0	0	0
plasmid	0	10.4366	0	2.62591	46.794	0	0	15.6312	0.445651	0	0	0	0	2.03415	0	0	1.97575	0	0	0	0	1.06576	0	10.4602	0	0	715.966	0	13.3821	0	0	12.6603	0.980829	36.1426	0	88.2847	0	0	0	0	0	0	0.433843	0	232.111	226.182	0	8.42863	20.2113
plasmid	0	0	0	0	4.05353	0	0	0	0.514213	19.0176	0.404215	0.131588	0	88.4075	0	0	7.27336	0	0.174483	0.218536	0	0	11.8788	2.16632	0	0	0	0	0.147057	0	0	0.541037	0	0	1.1312	0.812336	0	0	0	0	0	0	0	0	14.3139	0	0	0	0
plasmid	0	17.1161	0	0	7.58821	0	4.59059	0	2.67391	0	212.294	0	0	3.05123	0.850792	0	3.9515	0	0.453656	0	0	2.48678	14.6779	1.60926	0	0	1783.39	0	9.94102	0	0	0	0	0	7.51619	0.422415	0	0	1.25838	0	0	0	135.359	0	0	0.317672	0	0	0.259119
plasmid	0	0	0.605405	0.381673	0	0	0	0	0.20728	0.24818	0	0	0	0.788432	0	0	0	0	0	0	0	0	0.711141	0	0	0	0.108401	0	1.42269	0	0	0	0	0	0	0	0	0	0	0.468341	0	0	0	0	0	0	0	0	2.28989
plasmid	0	0	0	0	0	0	0	0	0	0	0	0	0	0	0	0	0	0	0	0	0	0	0	0	0	0	0	0	0	0	0	0	0	0	0	0	0	0	0	0	0	0	0	0	0	0	0	0	0
plasmid	0	0	0	0	0	0	0	0	0	0	0	0	0	0	0	0	0	0	0	0	0	0	0	0	0	0	0	0	0	0	0	0	0	0	0	0	0	0	0	0	0	0	0	0	0	0	0	0	0
plasmid	0	2.72958	0	0.126246	40.8596	0	0	0.969675	1.02843	0	59.0153	3.02652	33.3236	842.74	0.436304	0	21.1687	1.02965	0.697932	0	1.48576	8.47146	4.70447	0.309474	0	100.471	536.222	0.404131	0.882339	0	0	1.75837	19.9938	1.49473	3.51929	1.29974	0	0	0.806653	0.387282	0	2.10637	0	0	98.5021	124.258	18.4133	0	2.89018
plasmid	0	0	0	0	0	0	0	0	0	0	0	0	0	0.260789	0	0	0	0	0	0	0	0	0.235223	0	0	0.304459	0.358557	0	0	0	0	0	0	0	0	0	0	0	0	0	0	0	0	0	0.376681	0	0	0	0
plasmid	4.50737	0.869719	2.16937	24.5495	0	0	9.65938	0	0	0	0	23.0224	0	0.565043	1.41799	11.6408	0	0	0.283535	0	0.153293	4.73673	0	94.1252	0	42.2183	0	3.88555	0	0	0.0744361	9.30471	1.32821	0.809647	0.0680814	0	0.120544	0	1.22342	0.419556	0.26563	1.36914	0	0	0	0	0	0	0
plasmid	0.058395	0.0732395	0.380591	0	0	0	0.885904	0	0	0	0	4.20158	0	0	0	2.54961	0	0	0.159178	0	0	0.872556	0	18.8453	0	3.19414	0	0.368681	0	0	0	0.616972	0.172075	0.340904	0.0573317	0	0	0	0.294358	0.0883275	0	0	0	0	0	0	0	0	0
plasmid	11.0298	0	0	0	0	0	0	0	0	0	0	0	0	0	0	9.13826	0	0	0	0	0	0	0	0	0	2.25061	0	0	0.07497	0	0	0	0	0	0	0	0	0	0.328988	0	0	0	0	0	0	20.8044	0	0	8.5357
plasmid	0	0	0	0	0	0	0	0	0	0	0	0	0	0	0	0	0	0	0	0	0	0	0	0	0	0	0	0	0	0	0	0	0	0	0	0	0	0	0	0	0	0	0	0	0	0	0	0	0
plasmid	0	0	0	0	0	0	0	0	0	0	0	0	0	0	0	0	0	0	0	0	0	0	0	0	0	0	0	0	0	0.53938	0	0	0	0	0	0	0	0	0	0	0	0	0	0	0	0	0	0	0
plasmid	0	0	0	0	0	0	0	0	0	0	0	0	0	0.237913	0	0	0	0	0	0	0	0	0	0	0	0	0	0	0	0	0	0	0	0	0	0	0	0	0	0	0	0	0	0	0	0.0557318	0	0	0
plasmid	0	0	0	0	32.8822	0	0	0	3.11956	0	1.05096	0	0	4.06831	0	0	0	0	0	0	0	0	0	0	0	4.35376	693.126	0	0	0	0	0	0	0.388631	0	0	0	0	0	0	0	0	4.77227	0	0	0	0	0	0
plasmid	0	0	0	0	0	0	0	0	0	0	0.269476	0	0	0	0	0.77097	0	0	0	0	0	0	0	0	0.194688	0.304459	0	0	0	0.829816	0	0	0	0	0	0	0	0	0	0	0	0	0	0	0	0	0	0.648356	0
plasmid	0	0	0	0	0	0	0	0	0	0	0	0	0	0	0	0	0	0	0	0	0	0.273273	0	0	0	0	0	0	0	0	0	0	0	0	0	2.92441	0	0	0	0	0	0	0	0	0	0	0	0	0
plasmid	0	0	0	0	0	0	0	0	0	0	0	0	0	0	0	0	0	0	0	0	0	0	0	0	0	0	0	0	0	0	0	0	0	0	0	0	0	0	0	0	0	0	0	0	0	0	0	0	0
plasmid	0	0	0.867748	0	0	0	0	0	0	0	0	0	0	0	0	0	0.28225	0.267708	0	0	0	0	0	0.402316	0	0	0	0	0	0	0	0	0	0	0	0	0	0	0	0	0	0	0	0	0	2.54137	0.451648	0	0
plasmid	0	0	0	0	0	0	0	0	0	0	0	0	0	0	0	0	0	0	0	0	0	0	0	0	0	0	0	0	0	0	0	0	0	0	0	0	0	0	0	0	0	0	0	0	0	0	0	0	0
plasmid	0	0	0	0	0	0	0	0	0	0	0	0	0	0	0	0	0	0	0	0	0	0	0	0.111754	0	0	0	0	0	0	0	0	0	0	0	0	0	0	0	0	0	0	0	0	0	8.64772	0	0	0
plasmid	0	0	0	0	0	0	0	0	0	0	0	0	0	0	0	0	0	0	0	0	0	0	0	0	0	0	0	0	0	0	0	0	0	0	0	0	0	0	0	0	0	0	0	0	0	23.4588	0	0	0
plasmid	0	0	0	0	0	0	0	0	0	0	0	0	0	0	0	0	0	0	0	0	0	0	0	0	0	0	0	0	0	0	0	0	0	0	0	0.789126	0	0	0	0	0	0	0	0	0	28.0668	0	0	0
plasmid	0	0	0	0	0	0	0	0	0	0	0	0	0	0	0	0	0	0	0	0	0	0	0	0	0	0	0	0	0	0	0	0	0	0	0	0	0	0	0	0	0	0	0	0	0	24.8843	0	0	0
plasmid	0	0	1.157	0	0	0	0	0.168077	0.445651	0	0	0	0	0.452034	0	0	2.44616	0	0	0	0	0.236837	0	0.134105	0	0	0	0.700493	0	0	0	0.117225	0	0	0	1.12644	0	0	0	0	0	0	0	0	0	23.8254	1.65604	0	0.0863731
plasmid	0	0	0	0	0	0	0	0	0	0	0	0	0	0	0	0	0	0	0	0	0	0	0	0	0	0	0	0	0	0	0	0	0	0	0	0.844829	0	0	0	0	0	0	0	0	0	35.2615	0	0	0
plasmid	0	0	0	0	0	0	0	0	0	0	0	0	0	0	0	0	0	0	0	0	0	0	0	0	0	0	0	0	0	0	0	0	0	0	0	0	0	0	0	0	0	0	0	0	0	20.5265	0	0	0
plasmid	0	0	0	0	0	0	0	0	0	0	0	0	0	0	0	0	0	0	0	0	0	0	0	0	0	0	0	0	0	0	0	0	0	0	0	0.0741078	0	0	0	0	0	0	0	0	0	8.52697	0	0	0
plasmid	0	0	0	0	0	0	0	0	0	0	0	0	0	0	0	0	0	0	0	0	0	0	0	0	0	0	0	0	0	0	0	0	0	0	0	0	0	0	0	0	0	0	0	0	0	18.3272	0	0	0
plasmid	0	0	0	0	0	0	0	0	0	0	0	0	0	0	0	0	0	0	0	0	0.0104518	0	0	0	0	0	0	0	0	0	0	0	0	0	0	0	0	0	0	0	0	0	0	0	0	0	0	0.0718349	0
plasmid	0.105667	0	0	0.234456	0	0	0	0	0	5.44879	0.278031	0	0.107442	0	0.0236331	0.139203	0	0	0	0.0225474	0	0	0	0	0	2.07322	0	0.271024	0.030345	0	0	0	0	0.0616874	0	0	0	0.0360765	0	0	0	0	0	0	0	0	0.394296	0	0
plasmid	0	0	0	0	0	0	0	0	0	0	0	0	0	0	0	0	0	0	0	0	0	0	0	0	0	0	0	0	0	0	0	0	0	0	0	0	0	0	0	0	0	0	0	0	0	0	0	0	0
plasmid	0	0	0	0	0	0	0	0	0	0	0	0	0	0	0	0	0	0	0	0	0	0	0	0	0	0	0	0	0	0	0	0	0	0	0	0	0	0	0	0	0	0	0	0	0	0	0	0	0
plasmid	0	0	0	0	0	0	0	0	0.0972652	0	0	0	0	0.0739937	0	0	0	0	0	0	0	0	0	0	0	0	0	0	0	0	0	0	0	0	0	0	0	0	0	0	0	0	0	0	0	0	0	0	0
plasmid	0	0	0	0	0	0	0	0	0	0	0	0	0	0	0	0	0	0	0	0	0	0	0	0	0	0	0	0	0	0	0	0	0	0	0	0	0	0	0	0	0	0	0	0	0	0	0	0	0
plasmid	0	0	0	0	0	0	0	0	0	0	0	0	0	0	0	0	0	0	0	0	0	0	0	0	0	0	0	0	0	0	0	0	0	0	0	0	0	0	0	0	0	0	0	0	0	0	0	0	0
plasmid	0	0	0	0	0	0	0	0	0	0	0	0	0	0	0	0	0	0	0	0	0	0	0	0	0	0	0	0	0	0	0	0	0	0	0	0	0	0	0	0	0	0	0	0	0	0	0	0	0
plasmid	0	0	0	0	0	0	0	0	0	0	0	0	0	0	0	0	0	0	0	0	0	0	0	0	0	0.00924757	0	0	0	0	0	0	0	0	0	0	0	0	0	0	0	0	0	0	0	0	0	0	0
plasmid	0	0	0	0	0	0	0	0	0.445651	0	0	0	0	0	0	0	0	0	0	0	0	0	0	0	0	0	0	0	0	0	0	0	0	0	0	0	0	0	0	0	0	0	0	0	0	0	0	0	0
plasmid	0	0	0	0	0.324282	0	0	0	0	0	0	0	0	0	0	0	0	0	0	0	0	0	0	0	0	0	0	0	0	0	0	0	0	0	0	0	0	0	0	0	0	0	0	0	0	0	0	0	0
plasmid	0	0	2.16937	0.656477	2.5294	0	0	0	0	0	0.350319	0	0	0	0	0	0.28225	0	0.907312	0	0	0.355255	0	7.644	0	0	0	0	0.764694	0	0.357293	0	1.96166	0.388631	0	0	0	0	0	0	0	0	0	0.376679	0	0	0	2.52859	0
plasmid	0	0	0	0	0	0	0.085011	0	0	0	0	0	0	0	0	0	0	0	0	0.0526106	0	0	0	0	0	0	0	0	0	0	0	0	0	0	0	0	0	0	0	0	0	0	0	0	0	0	0	0	0
plasmid	0	0	0	0	0	0	0	0	0	0	0	0	0	0	0	0	0	0	0	0	0	0	0	0	0	0	0	0	0	0	0	0	0	0	0	0	0	0	0	0	0	0	0	0	0	0	0	0	0
plasmid	0	0	0	0	0	0	0	0	0	0	0	0	0	0.339026	0	0	0	0	0	0	0	0	0	27.7598	0	0	0	0	0	0	0	0	16.1837	0	0	0	0	0	0	0	0	0	0	0	0	0	0	0	0
plasmid	0	0	0	0	0	0	0	0	0	0	0	0	0	0	0	0	0	0	0	0	0	0	0	0	0	0	0	0	0	0	0	0	0	0.0348548	0	0	0	0	0	0	0	0	0	0	0	0	0	0	0
plasmid	0	0	0	0	0	0	0	0	0	0	0	0	0	0	0	0	0	0	0	0	0	0	0	0	0	0	0	0	0	0	0	0	0	0	0	0	0	0	0	0	0	0	0	0	0	0	0	0	0
plasmid	0	0	0	0	0	0	0	0	0	0	0	0	0	0.401478	0	0	0	0	0	0	0	0	0	15.828	0	0.0520784	0	0	0	0	0	0	162.159	0	0	0.0555809	0	0	0	0.132491	0	0	0	0	0	0	0	0	0
plasmid	0	0.417465	0	0	0	0	0	0	0	0	0	0	0	2.71221	0	0	0	0	0	0	0	0	0	76.0377	0	1.97898	0	0	0	0	0	0	519.84	0.777261	0	0	0	0	0	0.503467	0	0	0	0	0	0	0	0	0
plasmid	0	0	0	0	0	0	0	0	0	0	0.0973109	0	0	0	0	0	0	0	0	0	0	0	0	0	0	0	0	0	0	0	0	0	0	0	0	0	0	0	0	0	0	0	0	0	0	0	0	0	0
plasmid	0	0	0	0	0	0	0	0	0	0	0	0	1.66618	0	0	0	0	0	0	0	0	0	0	0	0	0	0	0	0	0	0	0	0.377242	0	0	0	0	0	0	0	0	0	0	0	0	0	0	0	0
plasmid	0	0	3.03712	0	0	0	0	0.504231	3.11956	0	0	0	0	0.339026	0	0	1.97575	0	0	0.284097	0	0	0	0.402316	0	0	0	0.262685	0	0	0	0.351674	0	0	0	0.422415	0	0	0	0	0	1.09531	0	0	0	41.2973	2.25824	0	0
plasmid	0	0	0	0	0	0	0	0	0	0	0	0	0	0	0	0	0	0	0	0	0	0	0	0	0	0	0	0	0	0	0	0	0	0	0	0	0	0	0	0	0	0	0	0	0	0	0.547452	0	0
plasmid	0	0	0	0	0	0	0	0	0.297101	0	0	0	0	0.301356	0	0	2.19528	0	0	0	0	0	0	0	0	0	0	0	0	0	0	0	0	0	0	0.37548	0	0	0.0932132	0	0	0	0	0	0	3.52968	1.20439	0	0.172746
plasmid	0	0	0	0	0	0	0	0	0	0	0	0	0	0	0	0	0	0	0	0	0	0	0	0	0	0	0	0	0	0	0	0	0	0	0	0	0	0	0	0	0	0	0	0	0	0	0	0	0
plasmid	0	0	0	0	0	0	0	0	0	0	0	0	0	0	0	0	0	0	0	0	0	0	0	0	0	0	0	0	0	0	0	0	0	0	0	0	0	0	0	0	0	0	0	0	0	0	0	0	0
plasmid	0	0	1.7355	0	0	0	0	0	0	0	0	0	0	0	0	0	0.5645	0	0	0	0	0.355255	0	0	0	0	0	0.52537	0	0	0	0	0	0	0	0	0	0	0	0	0	0	0	0	0	2.85904	0	0	0
plasmid	0	0	0.380591	0	0	0	0	0	0	0	0	0	0	0	0	0	0.39614	0	0	0	0	0	0	0	0	0	0	0.230425	0	0	0	0	0	0	0	0.222324	0	0	0	0	0	0	0	0	0	1.83915	0	0	0
plasmid	0	0	0	0	0	0	0	0	0	0	0	0	0	0	0	0	0	0	0	0	0	0	0	0	0	0	0	0	0	0	0	0	0	0	0	0	0	0	0	0	0	0	0	0	0	0	0	0	0
plasmid	0	0.83493	1.30162	0	8.85291	0	0	0	1.33695	30.948	0.700639	0.342128	0	202.059	1.13439	0	15.806	0	0.907312	0.568194	0	7.81561	30.2733	2.81621	0	0	77.3766	0	0	0	0	0.351674	0.490415	4.27494	0.326791	2.11207	0	4.32918	23.9092	1.5104	0	0	0	0	29.8708	12.3892	0.451648	0.842863	0
plasmid	0	0	0	0	0	0	0	0	0	0	0	0	0	0	0	0	0.423375	0	0	0	0	0	0	0	0	0	0	0	0	0	0	0	0	0	0	0	0	0	0	0	0	0	0	0	0	9.13306	0.225824	0	0.0647798
plasmid	0	0	0	0	0	0	0	0	0	0	0	0	0	0	0	0	0	0	0	0	0	0	0	0	0	0	0	0	0	0	0	0	0	0	0	0	0	0	0	0	0	0	0	0	0	0.244363	0	0	0
plasmid	0	0	0	0	0	0	0	0	0	0	0	0	0	0	0	0	0	0	0	0	0	0	0	0	0	0	0	0.583744	0	0	0	0	0	0	0	0	0	0	0	0	0	0	0	0	0	0	0	0	0
plasmid	0	0	2.16937	0	0	0	0	0.315144	0.278532	0	0	0	0	0.211891	0	0	0.529218	0	0	0	0	0	0	0	0	0	0	0.492534	0	0	0	0.219796	0	0	0	0	0	0	0	0	0	0	0	0	0	2.38254	0	0	0
plasmid	0.00717353	0	0	0	0	0	0	0	0	0	0	0	0	0	0	0	0	0	0	0	0	0	0	0	0	0	0	0	0	0	0	0	0	0	0	0	0	0	0	0	0	0	0	0	0	0	0	0	3.91266
plasmid	0	0	0.895295	0	0.0669154	0	0.0728666	0	0	0.112928	0	0	0	0.107627	0	0	0.0896031	0	0	0	0	0.0563897	0	0	0	0	0	0.125088	0	0	0	0.111643	0	0	0.0518716	0.20115	0	0	0	0	0	0.173859	0	0	0	6.20216	0.931971	0	0.0822601
plasmid	0	0	4.67249	0	0	0	0	0	0	0.273634	0	0	0	0.782367	0	0	0	0	0	0	0	0.546546	0	0	0	0	0	0.808262	0	0	0	0	0	0	0	0.649869	0	0	0	0	0	2.52764	0	0	0	7.81961	2.08453	0	0
plasmid	0	0	0	0	0	0	0	0	0	0	0	0.0475178	0	0	0	0	0	0	0	0	0	0	0	0	0	0	0	0	0	0	0	0	0	0	0	0	0	0	0	0	0	0	0	0	0	0	0	0	0
plasmid	0	0	0	0	0	0	0	0	0	0	0	0	0	0	0	0	0	0	0	0	0	0	0	0	0	0	0	0	0	0	0	0	0	0	0	0	0	0	0	0	0	0	0	0	0	0	0	0	0
plasmid	0	0	0	0	0	0	0	0	0	0	0	0	0	0	0	0	0	0	0	0	0	0	0	0	0	0	0	0	0	0	0	0	0	0	0	0	0	0	0	0	0	0	0	0	0	0	0	0	0
plasmid	0	0	0	0	0	0	0	0	0	0	0	0	0	0	0	0	0	0	0	0	0	0	0	0	0	0	0	0	0	0	0	0	0	0	0	0	0	0	0	0	0	0	0	0	0	0	0	0	0
plasmid	0	0	0	0	0	0	0	2.71509	0	0	0	0	0	0	0	0	0	0	0	0	0	0	0	0	0	0	0	0	0	0	0	0	0	0	0	0.974803	0	0	0	0	0	0	0	0	0	0	0	0	0
plasmid	0	0	0	0	0	0	0	0	0	0	0	0	0	0	0	0	0.28225	0	0	0	0	0	0	0.402316	0	0	0	0	0	0	0	0	0	0	0	0	0	0	0	0	0	0	0	0	0	0	0	0	0
plasmid	0	0	0	0	0	0	0	0	0	0	0	0	0	0	0	0	0	0	0	0	0	0	0	3.24088	0	0	0	0	0	0	0	0	0	0	0	0.141158	0	0	0	0	0	0	0	0	0	0	0	0	0
plasmid	0	0	0	0	0	0	0	0	0	0	0	0	0	0	0	0	0	0	0	0	0	0	0	3.21853	0	0	0	0	0	0	0	0	0	0	0	0	0	0	0	0	0	0	0	0	0	0	0	0.842863	0
plasmid	0	0	0	0	0	0	0	0	0	0	0	0	0	0	0	0	0	0	0	0	0	0	0	0	0	0	0	0	0	0	0	0	0	0	0	0	0	0	0	0	0	0	0	0	0	0	0	0	0
plasmid	0	0	0	0	0	0	0	0	0	0	0	0	0	0	0	0	0	0	0	0	0	0	0	0	0	0	0	0	0	0	0	0	0	0	0	0	0	0	0	0	0	0	0	0	0	0.317672	0	0	0
plasmid	0	0	0	0	0	0	0	0	0	0	0	0	0	0	0	1.25283	0	0	0	0	0	0	0	0	0.253094	0	0	0	0	0	0	0	0	0	0	0	0	0	0	0	0	0	0	0	0	0	0	0	0
plasmid	0	0	0	0	0	0	0	0	0	0	0	0	0	0	0	0	0	0	0	0	0	0	0	0	0	0	0	0	0	0	0	0	0	0	0	0	0	0	0	0	0	0	0	0	0	0	0	0	0
plasmid	0	0	0	0	0	0	0	0	0	0	0	0	0	0	0	0	0	0	0	0	0	0	0	0	0	0	0	0	0	0	0	0	0	0	0	0	0	0	0	0	0	0	0	0	0	0	0	0	0
plasmid	0.118876	0.0717863	0.229563	0.260507	0.401493	0.0363316	0.188239	0.0867063	0.560012	0.668159	0.449484	0.267005	0.171908	0.192832	0.0450155	0.324807	0.104537	0.0672811	0.198024	0.0488527	0.0583973	0.192665	0.0283139	0.106433	0.371606	0.92143	1.2208	0.489928	0.0354025	0.19977	0	0.190723	0.220557	0.241609	0.0605168	0.0782249	0.50131	0.607002	0.327356	0.299683	0.53126	0.376695	0.0746026	0.0697553	0.99103	1.0379	0.75872	0.11149	0.2742
plasmid	0	0	0	0	0	0	0	0	0	0	0	0	0	0	0	0	0	0	0	0	0	0	0	0	0	0	0	0	0	0	0	0	0	0	0	0	0	0	0	0	0	0	0	0	0	0	0	0	0
plasmid	0	0	0.667498	0	0	0	0	0	1.71404	0.273634	0	0	0	0.521578	0	0	4.77653	0	0	0	0.141501	0	0	0	0	0	0	0.606196	0	0	0	0	0	0	0.251378	0.649869	0	0	0	0	0	0	0	0	0	25.9024	1.73711	0	0
plasmid	0	2.50479	2.16937	0.328238	159.352	0.392381	0.918119	15.1269	8.02172	12.0946	81.9747	1.36851	71.2085	1170.66	1.13439	0	62.9417	6.42499	22.2291	0.852291	1.47161	359.163	123.234	9.65558	0.253094	169.401	1149.93	1.05074	3.44112	16.1814	1.42917	10.1985	40.7044	15.5452	9.15014	6.75863	119.772	15.5851	132.969	28.1942	0	3.28594	1.30153	1.50671	298.708	272.88	33.4219	5.47861	13.2151
plasmid	0	0	0	0	0.421567	0	0	0	0	0	16.465	0	0	0	0	0	0	0	0	0	0	0	1.22316	0	0	0.791592	456.801	0	0	0	0	0	12.7508	0	0	0	0	0	0	0	0	0	0	0	0	0	0	0	0
plasmid	0.332852	12.524	0	0	0	0.392381	0	0	1.78261	99.6027	23.4714	28.0545	0	16.9513	0	0	0	0.267708	0	0	0	7.46035	74.9187	1.20695	7.08663	274.287	570.069	0	3.82347	0.53938	0	0	3.4329	15.5452	0	0.844829	0	0	2.0973	0	0.637512	0	0	0	40.1542	8.57713	0	0.421431	8.55094
plasmid	0	0	0	0	0	0	0	0	0	0	0	0	0	0	0	0	0	0	0	0	0	0	0	0	0	0	0	0	0	0	0	0	0	0	0	0	0	0	0	0	0	0	0	0	0	0	0	0	0
plasmid	0	0	0	0	0	0	0	0	0	0	0	0	0	0	0	0	0	0	0	0	0	0	0	0	0	0	0	0	0	0	0	0	0	0	0	0	0	0	0	0	0	0	0	0	0	0	0	0	0
plasmid	0	0	0	0	0	0	0	0	0.272848	0	0.0357469	0	0	0	0	0	0	0	0	0	0	0	0	0	0	0	0	0	0	0	0	0	0	0	0	0	0	0	0	0	0	0	0	0	10.6432	0	0	0	0
plasmid	0	0	0	0	0	0	0	0	0.247584	0	0	0	0	0	0	0	0	0	0	0	0	0	0	0	0	0	0	0	0	0	0	0	0	0	0	0	0	0	0	0	0	0	0	0	13.2623	0	0	0	0
plasmid	0	0	0	0	0	0	0	0	0.92844	0	0	0	0	0	0	0	0	0	0	0	0	0	0	0	0	0	0	0	0	0	0	0	0	0	0	0	0	0	0	0	0	0	0	0	28.2589	0	0	0	0
plasmid	0	0	0	0	0	0	0	0	0.495168	0	0	0	0	0	0	0	0	0	0	0	0	0	0	0	0	0	0	0	0	0	0	0	0	0	0	1.09515	0	0	0	1.49175	0	0	0	1.67413	48.2431	0	48.343	0	0
plasmid	0	1.66986	0	0.328238	60.2841	0	0.918119	0	0.445651	1.06717	109.65	47.898	0	1.3561	0	0	1.129	27.5739	1.81462	0	1.28766	5.32882	0	0.804632	0	322.574	1082.34	0	0	0	0	1.4067	0	0	0	0.422415	0	0.432918	0	1.00693	0	0	0	0	215.461	270.338	0	0	8.55094
plasmid	0	9.18423	53.3665	0.984715	17.7058	0	1.37718	6.05077	1.78261	1.4229	44.4906	10.2639	0	3.72928	0	0	0.846749	13.6531	1.36097	0	0.183952	18.8285	119.87	2.81621	0	164.255	658.167	0	2.67643	6.47256	0	3.51674	0	15.5452	39.2149	81.9484	0	0	0	24.6699	0	0	0	2.63675	177.266	234.442	12.6461	7.58576	3.36855
plasmid	0	0	0	0	0	0	0	0	0	0	0	0	0	0	0	0	0	0	0	0	0	0	0	0	0	0	0	0	0	0	0	0	0	0	0	0	0	0	0	0	0	0	0	0	0	0	0	0	0
plasmid	0	0	0	0	0	0	0	0	0	0	0	0	0	0	0	0	0	0	0	0	0	0	0	0	0	0	0	0	0	0	0	0	0	0	0	0	0	0	0	0	0	0	0	0	0	0	0	0	0
plasmid	0	0	0	0	0	0	0	0	0	0	0	0	0	0	0	0	0	0	0	0	0	0	0	0	0	0	0	0	0	0	0	0	0	0	0	0	0	0	0	0	0	0	0	0	0	0	0	0	0
plasmid	0	0	0	0	0	0	0	0	0	0	0.700639	0	0	0	0	0	0	0	0.907312	0	0	0	0	0	0	0	0	0	0	0	0	0	0	0	0	0	0	0	0	0	0	0	0	0.753357	0	0	0	0	2.85031
plasmid	0	0	0	0	0	0	0	0	0	0	0	0	0	0	0	0	0	0	0	0	0	0	0	0	0	0	0	0	0	0	0	0	0	0	0	0	0	0	0	0	0	0	0	0	0	0	0	0	0
plasmid	0	0	0	0	0	0	0	0	0	0	0	0	0	0.521578	0	0	34.0871	0	0	0	0	0	0.235223	0	0	0	0.358557	0	0	4.14908	0	0	0	0	0	0	0	0	0	0	0	0	0	0	0	0	0	0	0
plasmid	0	0	0	0	0	0	0	0	0	0	0	0	0	0	0	0.250565	0	0	0	0	0	0	0	0	0	0	0	0	0	0	0	0	0	0	0	0	0	0	0	0	0	0	0	0	0	0	0	0	0
plasmid	0	0	0	0	0	0	0	0	0	0	0	0	0	0	0	0	0	0	0	0	0	0	0	0	0	0	0	0	0	0	0	0	0.0908175	0	0	0	0	0	0	0	0	0	0	0	0	0	0	0	0
plasmid	0	0	0	0	0	0	0	0	0	0	0	0	0	0	0	0	0	0	0	0	0	0	0	0	0	0	0	0	0	0	0	0	0	0	0	0	0	0	0	0	0	0	0	0	0	0	0	0	0
plasmid	0	0	0	0	0	0	0	0	0	0	0	0	0	0	0	0	0	0	0	0	0	0	0	0	0	0	0	0	0	0	0	0	0	0	0	0	0	0	0	0	0	0	0	0	0	0	0	0	0
plasmid	0	0	0	0	0	0	0	0	2.22826	0	0	0	0.270755	0	0	0	0	0	0.453656	0	0	0	0	0	1.77166	0	0	0	0	0	0	0	0	0	0	0	0	0	0	0	0	0	0	0	0	0	0	0	0
plasmid	0	0	0	0	0	0	0	0	0	0	0	0	0	0	0	0	0	0	0	0	0	0	0	0	0	0	0	0	0	0	0	0	0	0	0	0	0	0	0	0	0	0	0	0	0	0	0	0	0
plasmid	0	0	0	0	0	0	0	0	1.33695	0	0	0	0.270755	0	0	0	0	0	0	0	0	0	0	0	4.0495	0	0.466124	0	0	0	0	0.703348	0	0	0	0	0	0	0	0	0	0	0	0	0	0	0	0	0
plasmid	4.2531	0	0	0	0	0	0	0	0	0	0	0.380143	0	0	0.236331	0.0696014	0	0	0	0	11.4459	0	0.339767	9.72264	0	0.109943	0	0.0729681	0.318623	0	0	0	2.99698	0	0	0	0	0	4.89369	0	0	0	0	0	0	0	0	0	0
plasmid	8.41077	0.0579813	0.26048	0	0	0	0.217498	0	0	0	0.0486555	0	0	0	0.452333	0	0	0	0	0	23.022	1.29719	1.27139	14.6092	0	0.0549717	0	0.953292	0.137806	0	0	0	19.8473	0	0	0	0	0	2.83022	0.069926	0	0	0	0	0	0	0	0	0
plasmid	0	0	0	0	0	0	0	0	0	0	0	0.0543061	0	0.161441	0	0.119317	0	0	0	0	0	0	0	0.766316	0	0.0628248	0	0.0833921	0	0	0	0	0	0	0	0	0	0	0	0	0	0.173859	0	0	0	0	0	0	0
plasmid	0	0	0	0	0	0	0	0	0	0	0	0	0	0	0	0	0	0	0	0	0	0	0	0	0	0	0	0	0	0	0	0.351674	0	0	0	0	0	0	0	0	0	0	0	0	0	0	2.25824	0	0
plasmid	0	0	0	0	0	0	0	0	0	0	0	0	0	0	0	0	0	0	0	0	0	0	0	0.0179605	0	0.300381	0	0	0	0	0	0	0.197042	0	0	0	0	0	0.0187259	0	0	0	0	0	0	0	0	0	0
plasmid	0	0	0	0	0	0	0	0	0	0	0	0	0	0	0	0	0	0	0	0	0	0	0	0	0	0	0	0	0	0	0	0	0	0	0	0	0	0	0	0	0	0	0	0	0	0	0	0	0
plasmid	14.3126	0	0.433874	0.656477	0	0	0	0	0	0	0	0	0	0	0	5.0113	0	0	0	0	11.0371	0.71051	0.611581	25.3459	0	0.791592	0	2.36417	0	0.53938	0	0	72.5814	1.16589	0	0	0.578611	0	13.8422	0.503467	0	0	0	0	0	0	0	0	0
plasmid	0	0	0	0	0	0	0	0	0	0	0	0	0	0	0	0	0	0	0	0	0	0	0	0	0	0	0	0	0	0	0	0.351674	0	0	0	0	0	0	0	0	0	0	0.144614	0.376679	0	0	0	0	0
plasmid	0	0	0	0	0	0	0	0	0	0	0	0	0	0	0	0	0	0	0	0	0	0	0	0	0	0	0	0	0	0	0	0	0	0	0	0	0	0	0	0	0	0	0	0	0	0	0	0	0
plasmid	0	0	0	0	0	0	0	0	0	0	0	0	0	0	0	0	0	0	0	0	0	0	0.0536474	0	0	0	0	0	0	0	0	0	0	0	0	0	0	0	0	0	0	0	0	0	0	0	0	0	0
plasmid	0	1.92676	0.333749	0	0	0	1.76561	0	0	0	0	0.263176	0	0	0	0	0	0	0	0	0	0	0.940894	33.1137	0	0	0	0	19.9997	0	0	0	0	0.89684	0	0	0	0	0	0.387282	0	0	0	0	0	0	0	0	0
plasmid	0	0.0818559	0	0	0	0	0.0900116	0	0	0	0	0	0	0	0	0	0	0	0	0	0	0.0696578	0	0.86774	0	0	0	0	0	0	0	0	0	0	0	0	0	0	0	0	0	0	0	0	0	0	0	0	0
plasmid	0	0	0	0	0	0	0	0	0	0	0	0.0263176	0	0.0521578	0	0	0	0	0	0	0	0.0273273	0	0.0309474	0	1.30917	0	0.0606196	0	0	0	0	0.0377242	0	0	0	0	0	0.0645322	0	0	0	0	0	0	0	0	0	0
plasmid	0	0	0	0	0	0	0	0	0	0	0	0	0	0	0	0	0.0448016	0	0	0	0	0	0	0	0	0	0	0	0	0	0	0	0	0	0	0	0	0	0	0	0	0	0	0	0	0	0	0	0
plasmid	0	0	0	0	0	0	0	0	0	0	0	0	0	0	0	0	0	0	0	0	0	0	0	0	0	3.56217	0	0.262685	0	0	0	0	0.490415	0	0	0	0	0	0	0	0	0	0	0	0	0	0	0	0
plasmid	0	0	0	0	0	0	0	0	0	0	0	0	0	0	0	0	0	0	0	0	0	0	0	0	0	0	0	0	0	0	0	0	0	0	0	0	0	0	0	0	0	0	0	0	0	0	0	0	0
plasmid	0	0	0	0	0	0	0	0	0	0	0	0	0	0	0	0	0	0	0	0	0	0	0	0	0	0	0	0	0	0	0	0	0	0	0	0	0	0	0	0	0	0	0	0	0	0	0	0	0
plasmid	0	0	0	0	0	0	0	0	0	0	0	0	0	0	0	0	0	0	0	0	0	0	0	0	0	0	0	0	0	0	0	0	0	0	0	0	0	0	0	0	0	0	0	0	0	0	0	0	0
plasmid	0	0	0	0	0	0	0	0	0	0	0	0	0	0.173859	0	0	0	0	0	0	0	0.091091	0	0	0	0.811889	0	0	0	0	0	0	0	0	0	0	0	0	0	0	0	0	0	0	0	0	0	0	0
plasmid	0	0	0	0	0	0	0	0	0	0	0	0	0	0.282521	0	0	0	0	0	0	0	0.148023	0	0	0	2.47373	0	0	0	0	0	0	0	0	0	0	0	0	0	0	0	0	0	0	0	0	0	0	0
plasmid	0	0	0	0	0	0	0	0	0	0	0	0	0	0	0	0	0	0	0	0	0	0	0	0	0	0	0	0	0	0	0	0	0	0	0	0	0	0	0	0	0	0	0	0	0	0	0	0	0
plasmid	0	0	0	0	0	0	0	0	0	0	0	0	0	0.521578	0	0	0	0	0	0	0	0	0	0	0	0	0	0	0	0	0	0	0	0	0	0	0	0	0	0	0	0	0	0	0	0	0	0	0
plasmid	0	0	0	0	0	0	0	0	0	0	0	0	0.270755	0	0	0	0	0	0	0	0	0	0	0	0	0	0	0.52537	0	0	0	0	0	0	0	0	0	0	0	0	0	0	0	0	0	0	0	0	0
plasmid	0	0	0	0	0	0	0	0	0	48.3785	0	0	0	0	0	0	0	0	0	0	0	0	0	0	0	0	0	0	0	0	0	0.586124	0	0	0	0	0	0	0	0	0	0	0	0	0	0	0	0	0
plasmid	0	0	0	0	4.21567	0	0	0	0	0	0	0	0	0	0	0	68.9496	0	0	0	0	0	0.436844	0	0	0	0	0	0	0	0	0	0	0	0	0	0	0	0	0	0	0	0	0	0	0	0	0	0
plasmid	0	0	0.0711269	0	0	0	0	0	0.0730576	0	0	0	0	0	0	0	0	0	0	0	0	0	0	0	0	0	0	0.387568	0	0	0	0	0	0	0	0	0	0	0	0	0	0	0	0	0	0.104155	0.222122	0	0
plasmid	0	0	0.197215	0	0	0	0.0347772	0.57299	0.0337615	0.377283	0.079618	0.0777564	0.0410234	0.0770513	0	0.892164	10.9265	0.0202809	0	0	0.0696787	0.0269133	0.185328	9.26546	0	0.0899537	0	0.199004	0.318623	0.531208	0	0.053284	34.0318	0.441626	0.0247569	0.0640022	0	0	1.08043	0.114424	0	0.165956	0.0328669	0	0.148389	6.3775	0	0.28734	0
plasmid	0	3.85353	0	0.504982	0	0	0	5.04231	0.514213	0	0	0	0	1.04316	0	0	0.977018	0	0	0	0	0	0	4.64211	0	0	290.61	0	0.588226	0	0	0	0	0	0.125689	0	0	0	0	0	0	0	0	0	96.9953	0	0	2.10716	0.199323
plasmid	0	0	1.30162	1.64119	0	0	0	0	0	0.355724	0	0	0	3.05123	0.283597	0	0	0	0	0	0	0	1.22316	0	0	0	0	0	4.20582	0	0	0	0	0	0	0	0	0	0	3.0208	0	0	0	0	0.489685	0.317672	0	0	5.18239
plasmid	0	0	0.197215	0.128721	0	0	0	0	0.135046	0.0538976	0	0	0	0.256838	0	0	0	0	0	0	0	0	0.277991	0	0	0.419784	0.0706248	0	0.40552	0	0	0	0	0	0	0	0	0	0	0.762829	0	0	0	0	0	0	0	0	0.706689
plasmid	0	0	0	0	0	0	0	0	0	0	0	0	0	0	0	0	0	0	0	0	0	0	0	0	0	0	0	0	0	0	0	0	0	0	0	0	0	0	0	0	0	0	0	0	0	0	0	0	0
plasmid	0	0	0	0	0	0	0	0	0	0	0	0	0	0	0	0	0	0	0	0	0	0	0	0	0	0	0	0	0	0	0	0	0	0	0	0	0	0	0	0	0	0	0	0	0	0	0	0	0
plasmid	0	0	0	0	0	0	0	0	0	0	0	0	0	0	0	0	0	0	0	0	0	0	0	0	0	0	0	0	0	0	0	0	0	0	0	0	0	0	0	0	0	0	0	0	0	0	0	0	0
plasmid	34.0248	39.8911	47.244	1.09413	108.202	0.435979	0.510066	2.24103	14.855	0.790498	159.979	20.5277	0	381.216	0	0	26.3433	17.2523	2.52031	0	7.35807	183.943	176.679	6.25825	0	363.693	571.261	0	16.1435	1.79793	0	0.390749	17.9819	13.818	16.3395	12.6724	1.60725	39.9247	0.466066	61.5349	0	0	1.92819	9.2077	1047.38	570.75	37.1355	10.3017	12.6681
plasmid	0	0	0	0	0	0	0	0	0	0	0	0	0	0	0	0	0	0	0	0	0	0	0	0	0	0	0	0	0	0	0	0	0	0	0	0	0	0	0	0	0	0	0	0	0	0	0	0	0
plasmid	0	0	0	0	0.247981	0	0	0	0	0	0	0	0	0.0997134	0	0	0	0	0	0	0	0.0538265	0	0	0	0.232821	0	0	0	0	0	0	0	0	0	0.741078	0	0	0	0	0	0	0.0761128	0	0	0	0	0	0.0454595
plasmid	0	0	0	0	0.648565	0	0	0	0.685617	0	0	0	0	0	0	0	0	0	0	0	0	0	0	0	0	0	0	0	0	0	0	0	0	0	0	0	0	0	0	0	0	0	0	0	0	0	0	0	0
plasmid	22.908	21.61	43.3874	0.289622	95.4726	0.115406	0.270035	8.60158	6.42262	75.6437	90.0527	27.5715	7.00777	39.9851	0.333644	0.147391	18.5123	3.54319	4.13628	1.0027	10.7666	105.427	78.2464	2.95821	0.0744394	656.323	1256.89	0.309041	7.87185	1.11049	0.735604	5.48198	15.2894	7.88692	190.788	30.1902	62.456	16.2981	73.4054	17.6213	0	0	6.38004	10.0817	302.885	345.421	26.3018	2.72691	14.4802
plasmid	0	0	0	0	0	0	0	0	0	0	0	0	0	0	0	0	0	0	0	0	0	0	0	0	0	0	0	0	0	0	0	0	0	0	0	0	0	0	0	0	0	0	0	0	0	0	0	0	0
plasmid	0	0	0	0	0	0	0	0	0.557064	0	0	0	0	0	0	0	0	0	0	0	0	0	0	0	0	0	0	0	0	0	0	0	0	0	0	0	0	0	0	0	0	0	0	0	0	0	0	0	0
plasmid	0	0	0	0	0	0	0	0	0	0	0	0	0	0	0	0	0	0	0	0	0	0	0	0	0	0	0	0	0	0	0	0	0	0	0	0	0	0	0	0	0	0	0	0	0	0	0	0	0
plasmid	0	0	0	0	0	0	0	0	0	0	0	0	0	0	0	0	0	0	0	0	0	0	0	0	0	0	0	0	0	0	0	0	0	0	0	0	0	0	0	0	0	0	0	0	0	0	0	0	0
plasmid	0	0	0	0	0	0	0	0	0	0	0	0	0	0	0	0	0	0	0	0	0	0	0	0	0	0	0	0	0	0	0	0	0	0	0	0	0	0	0	0	0	0	0	0	0	0	0	0	0
plasmid	0	0	0	0	0	0	0	0	0	0	0	0	0	0	0	0	0	0	0	0	0	0	0	0	0	0	0	0	0	0	0	0	0	0	0	0	0	0	0	0	0	0	0	0	0	0	0	0	0
plasmid	0	0	1.30162	0	18.9705	0	0	0	0	0.355724	0	0	0	2.71221	0	0	1.129	0	0	0	0	0.355255	0	0	0	0	0	0	0	0	0	0	0	0	0	0	0	0	7.96973	0	0	1.09531	0	0	0	14.9306	0	0	0
plasmid	0	0	0	0	0.371358	0.264772	0	0	0.0610481	0.0877579	0	0	0	1.53194	0	0	1.62909	0	0	0	0.104645	0.209305	0.115195	0.0551118	0	0	0	0	0.171678	0	0	0.0120436	0	0	0	2.10002	0	0	2.93313	0.0724803	0	0.0750214	0	0.0129	0	22.3252	0.6376	0	0.0727993
plasmid	0	0.83493	18.2227	0.328238	145.019	0	0	6.555	21.3913	1.77862	0	0	0.270755	64.0759	0	0	173.301	0	2.26828	0	0	89.8795	136.994	27.7598	0	37.6006	0	1.57611	2.67643	11.327	0	1.4067	59.8306	1.94315	0	30.4139	0	0	9.22811	0	0	8.7625	0.867686	7.1569	1574.34	582.292	4.06483	9.27149	10.1057
plasmid	0	0	0	0	0	0	0	0	0	0	0	0	0	1.56473	0	0	0	0	0	0	0	0	0	0	0	0	0	0	0	0	0	0	0	0	0	0	0	0	0	0	0	0	0	0	0	0	0	0	0
plasmid	0	0	0	0	0	0	0	0	0	0	0	0	0	0	0	0	0	0	0	0	0	0	0	0	0	0	0	0	0	0	0	0	0	0	0	0	0	0	0	0	0	0	0	0	0	0	0	0	0
plasmid	0	0	0	0	0	0	0	0	0	0	0	0	0	0.260789	0	0	0.217115	0	0	0	0	0	0	0	0	0	0	0	0	0	0	0	0	0	0	0	0	0	0.645322	0	0	0	0	0	0	6.84216	0	0	0
plasmid	0	0	0	0	10.7968	0	0	0.980449	0.668477	0	0	0	0	0.678051	0	0	1.47397	0	0	0	0	0.256573	0	0	0	0	0	0.291872	0	0	0	0	0	0	0	1.54885	0	0	0.582583	0	0	1.15616	0	0	0	16.0954	0.376373	0	0
plasmid	0	0	0	0	0	0	0	0	0	0	0	0	0	0.148841	0	0	0.0688414	0	0	0	0	0	0	0	0	0	0	0	0	0	0	0	0	0	0	0	0	0	0	0	0	0	0	0	0	2.04549	0.0881264	0	0
plasmid	0	0	0	0	0	0	0	0	0	0	0	0	0	0	0	0	0	0	0	0	0	0	0	0	0	0	0	0	0	0	0	0	0	0	0	0	0	0	0	0	0	0	0	0	0	0	0	0	0
plasmid	0	0	0	0	0.270235	0	0	0.064645	0.0571348	0.0456056	0	0	0	0.304254	0	0	0.0723717	0	0	0	0	0	0	0	0	0	0	0	0	0.276605	0	0	0	0	0	0.0541557	0	0	0	0	0	0	0	0	0	10.8334	0.521132	0	0
plasmid	0	164.899	1944.19	2.29767	1127.69	4.70857	2.75436	42.8596	57.0434	146.914	114.905	160.116	57.4	4251.72	4.82116	0.250565	459.503	24.8968	77.5752	3.69326	8.64573	474.976	1611.21	120.695	0	1152.95	2451.35	9.45666	55.058	48.5442	46.0908	71.3898	263.353	85.1101	38.5613	157.561	874.281	120.784	887.576	440.534	0	13.1438	29.0675	32.0177	3855.78	893.292	156.27	21.493	71.7761
plasmid	0	0	0	0	0	0	0	0	0	0	0	0	0	0	0	0	0	0	0	0	0	0.40991	0	0	0	0	0	0	0	0	0	0	0	0	0	0	0	0	0	0	0	0	0	0	0	0	0	0	0
plasmid	0	10.4366	149.686	0.328238	21.0784	0	0	12.6058	1.33695	0	2.80256	0	0	1.69513	0	0	36.4102	8.03124	0	0	0.183952	49.3804	0.917371	3.21853	0	0.395796	447.013	0	7.26459	0	0	17.5837	18.6358	25.261	1.63395	13.9397	219.004	1.29875	1.25838	4.5312	0	1.09531	0	1.88339	227.214	50.1921	0	14.7501	13.4742
plasmid	0	0	0	0	2.26998	0	0	0	0.342809	0	0	0	0	0.260789	0	0	0	0	0	0	0	0.273273	0	0	0	1.21783	0	0	0	0	0	0	0	0	0	4.22415	0	0	0	0	0	0	1.3349	0	0	0	0	0	0.398645
plasmid	0	0	0	0	0	0	0	0	0	0	0	0	0	0	0	0	0	0	0	0	0	0	0	0	0	0	0	0	0	0	0	0	0	0	0	0.774427	0	0	0	0	0	0	0	0	0	0.741234	0	0	0
plasmid	0	0	0	0	0	0	0	0	0	0	0	0	0	0.339026	0	0	0	0	0	0	0	0.355255	0	0	0	0	0	0	0	0	0	0	0	0	0	1.68966	0	0	0	0	0	0	0	0	0	0	0.903295	0	0
plasmid	0	0	0	0	0	0	0	0	1.78261	0	0	0	0	0	0	0	0.28225	0	0	0	0	0	0	0	0	0	0	0	0	0	0	0	0	0	0	0	0	0	0.419459	0	0	0	0	0	0	75.9235	0	0	0
plasmid	0	0	0	0	0	0	0	0	0.990336	0	0	0	0	0	0	0	0	0	0	0	0	0	0	0	0	0	0	0	0	0	0	0	0	0	0	0	0	0	0	0	0	0	0	0	0	0	0	0	0.0411301
plasmid	0	0	0	0	0	0	0	0	0	0	0	0	0	0.211891	0	0	0	0	0	0	0	0	0	0	0	0	0	0	0	0	0	0	0	0	0	0	0	0	0	0	0	0	0	0	0	0.264726	0	0	0
plasmid	0	0	0	0	0	0	0	0	0	0	0	0	0	0.339026	0	0	0.28225	0	0	0	0	0	0	0	0	0	0	0	0	0	0	0	0	0	0	0.422415	0	0	2.93622	0	0	0	0	0	0	11.1185	0.451648	0	0
plasmid	0	0	0	0	0	0	0	0	0.0204427	0	0	0	0	0	0	0	0	0	0	0	0	0.0755052	0	0	0	0	0	0	0	0	0	0	0	0	0	0	0	0	0	0	0	0	0	0	0	0	0	0	0
plasmid	0	0	0	0	0	0	0	0	0	0	0	0	0	0	0	0	0	0	0	0	0	0	0	0	0	0	0	0	0	0	0	0	0	0	0	0	0	0	0	0	0	0	0	0	0	0	0	0	0
plasmid	0	0	0	0	0	0	0	0	0	0	0	0	0	933.677	0	0	0	0	0	0	0	0	0	0	0	0	0	0	0	0	0	0	0	0	0	0	0	0	0	0	0	0	0	0	0	0.635343	0	0	0
plasmid	0	0	0	0	0.18329	0	0	0.548077	0	0	0	2.67753	0	0	0	0	0.613586	0	0	0	0.079979	0	0	0.26238	0	0.0860426	17.125	0	0	0	0	0	0	6.50534	0	0.0918293	0	6.96433	0.0911868	0.437797	0	0	0	0.163773	0	7.32026	0	2.01554	0
plasmid	0	0	0	0	0	0	0	0	0.0238955	0	0	0	0	0	0.0337616	0.00335878	0	0	0	0	0	0	0	0	0	0.0212223	0	0	0	0	0	0	0	0	0	0.123224	0	0	0	0	0	0	0	0	0	0	0	0.0501704	0
plasmid	0	4.17465	35.7112	0	43.7781	0	0	1.55148	1.88545	45.1496	40.6909	1.57905	8.33091	189.463	0	0	35.0641	5.04527	4.18759	0.327804	0.141501	24.3213	38.1062	1.54737	0	80.2248	123.344	0	12.2057	1.03727	0	4.86933	15.6555	9.41682	22.2469	1.62467	0	0	0.483992	14.1358	0	0	0	2.17315	177.04	94.2018	0	6.80774	2.89018
plasmid	0	1.62348	0	0	0	0	0	0.0933761	0	0	0	0	0	0	0	0	0	1.48727	0	0	0	0	0	0.149006	0	0	0	0	0	0	0	0	0	0	2.84429	0	0	0	0	0	0	0	0	0	0	94.0661	0	0	0
plasmid	0	0	0	0	0	0	0	0	0	0	0	0	0	0	0	0	0	0	0	0	0	0	0	0	0	0	0	0	0	0	0	0	0	0	0	0	0	0	0	0	0	0	0	0	0	0	0	0	0
plasmid	0	0	0	0	0	0	0	0	0	0	0	0	0	0	0	0	0	0	0	0	0	0	0	0	0	0	0	0	0	0	0	0	0	0	0	0	0	0	0	0	0	0	0	0	0	0	0	0	0
plasmid	2.67587	0.654847	0.340293	0.514884	19.0945	0	0.0900116	2.17511	2.88363	12.7642	52.3418	23.949	0.0530891	3.39026	0.111215	0	5.645	19.9469	0.622665	0	1.22634	3.34358	95.8143	0.631084	0	123.861	537.87	0.0515069	0.89964	0	0	0.827468	0	0.914425	36.3314	47.708	27.1153	0	0	1.48079	0	0.859069	0	4.35766	65.0993	0.0622885	0	0.661069	0.914539
plasmid	0	0	0	0	0	0	0	12.7997	0.342809	0	0	0	0	0.260789	0	0	0	0	0	0	0	0	0	0	0	0	0	0	4.70581	0	0	11.3618	0	26.6063	0	0	0	0	0	0	0	0	0	0	0	0	0	0	17.5404
plasmid	0	0	0	0	0	0	0	0	0	0	0	0	0	0.339026	0	0	0	0	0	0	0	0	0	0	0	0	75.9782	0	0	0	0	0.351674	0	5.0522	0	0	0	0	0	0	0	0	0	0	3.4278	0	0	0	0
plasmid	0	7.51437	0.867748	0.656477	0	0	0	16.1354	0.891303	1.06717	7.35671	0	0	3.72928	0	0	1.129	0	0	0	0	1.77627	0	11.2648	0	2.37478	1658	0	7.64694	0	0	19.6937	1.96166	31.0905	0	0.844829	0	0	0.419459	2.01387	0	0	0	0	270.796	0	0	5.47861	23.0616
plasmid	0	0	0	0	12.2254	0	0	0.504231	0	93.5554	3.15287	0.342128	0	14.5781	0	0	1.129	0.267708	0	0	0	0.355255	134.242	0	0	0	0	0	0	0	0	2.81339	0.490415	0	0.326791	0	0	0	0	0	0	0	0	0	0	7.62412	0	0	0
plasmid	0	0	0	0	0	0	0	0	0	0	0	0	0	0	0	0	0	0	0	0	0	0	0	0	0	0	0	0	0	0	0	0	0	0	0	0	0	0	0	0.098719	0	0	0	0	0	0	0	0	0
plasmid	0	0	0	0	4.37781	0	0	0	0.285674	0	0.179651	0	0	0.217324	0	0	0	0	0	0	0	0	0	0	0	0.558174	131.292	0	0	0	0	0	0	0.0996489	0	0	0	0	0	0	0	0	0.444967	0	0	0	0	0.702385	0.0332204
plasmid	0	0	0	0	1.2647	0	0	0	0	0	0.700639	0	0	0.339026	0	0	0	0	0	0	0	0	0	0	0	0	0	0	0	0	0	0	0	1.16589	0	0	0	0	0	0	0	0	0	0	0	0	0	0	0
plasmid	0	0	0	0.328238	21.4999	0	0	0	0.891303	0	1.05096	0	0	0	0	0	0	0	0	0	0	0	0	0	0	1.58318	752.79	0	0	0	0	0	0	1.94315	0	0	0	0	0	0	0	0	5.63996	0	0	0	0	4.63574	0
plasmid	0	0	0	0	3.2542	0	0	0	0.156369	0.0624077	0	0	0	0.535304	0	0	0.0495175	0	0	0	0	0	0	0	0	0	0	0	0	0	0	0	0	0	0	0.28161	0	0	0	0	0	0	0	0	0	7.13368	0.14338	0	0
plasmid	0	0	0	0	0	0	0	0	0	0	0	0	0	0	0	0	0.0204529	0	0	0	0	0	0	0	0	0	0	0	0	0	0	0	0	0	0	0	0	0	0	0	0	0	0	0	0	1.03589	0.196369	0	0
plasmid	0	0	0	0	0	0	0	0	0	0	0	0	0	0.102735	0	0	0	0	0	0	0	0	0	0	0	0	0	0	0	0	0	0	0	0	0	0	0	0	0	0	0	0	0	0	0	0	0.0684315	0	0
plasmid	0	0	0	0	0	0.0912514	0	0	0	0	0	0	0	0.0788432	0	0	0	0	0	0	0	0	0	0	0	0	0	0	0	0	0	0	0	0	0	0.098236	0	0	0	0	0	0	0	0	0	0	0.105034	0	0
plasmid	0	0	0	0	0	0	0	0	0	0	0	0	0	0	0	0	0	0	0	0	0	0	0	0	0	0	0	0	0	0	0	0	0	0	0	0	0	0	0	0	0	0	0	0	0	8.30833	0	0	0
plasmid	0	0	0	0	0	0	0	0	0	0	0	0	0	0	0	0	0	0	0	0	0	0	0	0	0	0	0	0	0	0	0	0	0	0	0	0	0	0	0	0	0	0	0	0	0	0	0	0	0
plasmid	0	0	0	0	0	0	0	0	0	0	0	0	0	0	0	0	0	0	0	0	0	0	0	0	0	0	0	0	0	0	0	0	0	0	0	0	0	0	0	0	0	0	0	0	0	0	0	0	0
plasmid	0	0	0	0	1.68627	0	0	0.504231	0	0	0	0	0	2.03415	0	0	0	0	0	0	0	0	0	0	0	0	0	0	0	0	0	1.4067	0.490415	0	0	0	0	0	1.67784	0	0	0	3.0369	0	0	0	0	0	3.62767
plasmid	0	0.321127	0	0	0	0	0.176561	0	0	1.91544	33.954	0	0	0.521578	0	0	0.325673	0	0	0	0	0.683183	0	0.309474	0	1.21783	0	0	0	0	0	0	2.82932	0	0	4.06168	0	0	0	0.193641	0	0	0	0	0	0	0	0	0.199323
plasmid	0	10.6896	9.53208	0.149199	8.43134	0.71342	0	1.45157	1.68807	0.269488	2.86625	1.55513	1.47684	40.7345	0.472662	0	18.0041	0.283933	0.618622	0	0.752529	3.06811	15.8455	3.5355	2.99111	21.409	54.593	0	6.72004	1.79793	0.0541353	1.54523	8.84232	0.647718	31.3422	4.73616	0.0876683	0.131187	0.762654	4.65326	0	0.165956	0.197201	2.11168	24.8552	19.4935	0	0.893945	3.14084
plasmid	0	7.51437	3.90486	2.29767	0	0.392381	0.459059	18.1523	2.67391	0	8.40767	0	0	8.47564	0	0	1.129	0.267708	0.453656	0	0	0	348.601	12.0695	0	7.52013	1185.35	0	1.14704	18.3389	0	38.6842	0	39.6403	11.1109	2.53449	0	0.865836	0	30.208	0	0	0	0.753357	419.66	267.797	0	8.42863	27.2075
plasmid	0	23.7433	102.232	1.43604	48.4802	0	0.286912	6.30288	3.06385	169.858	97.6515	33.1437	0.169222	10.5946	0.177248	0	62.0949	3.8483	3.11889	0.887803	0.919758	32.195	249.793	6.78908	0	302.289	1036.25	0	10.5145	8.76493	1.56316	16.4847	0	19.6744	71.6897	50.6898	148.631	17.8579	113.516	10.6987	0	4.79199	0	0	146.293	175.712	42.342	7.37505	15.8711
plasmid	0	0	0	0	0	0	0	0	0	0	0	0	0	0.107627	0	0	0	0	0	0	0	0	0	0	0	0	0	0	0	0	0	0	1.94609	0	0	0	0	0	0.332904	0	0	0	0	0	0	0	0	0	0.12339
plasmid	0	0	0	0	1.3174	0	0	0	0	0	0	0	0	0.635673	0	0	0	0	0	0	0.11497	0.222034	143.913	0	0	0	0	0	0	8.0907	0	0	0	0.485788	0	0	0	0	0	0	0	0	0	0	0	0	0	0	1.6195
plasmid	0	0	0	0	0	0	0	0	0	0	0	0	0	0	0	0	0	0	0	0	0	0	0	0.402316	0	0	0	0	0	0	0	0	22.5591	0	0	0.422415	0	0	0	0	0	0	0	0	0	0	0	0	0
plasmid	0	0	0	0	0	0	0	0	0	0	0	0	0	0	0	0	0	0	0	0	0	0	0	0	0	0	0	0	0	0	0	0	0	0	0	0	0	0	0	0	0	0	0	0	0	0	0	0	0
plasmid	0.332852	1.2524	1.7355	0	0	0	1.83624	0	0	0	1.40128	4.7898	0	0	0	26.3093	0	0.267708	0	0	0	4.97357	4.28107	280.817	0	10.2907	0	3.94028	1.52939	2.15752	0	4.22009	1387.87	5.82946	0	0	0	0	74.6638	2.51733	0	1.09531	0	0	0	0	0	0	0
plasmid	0	0	0	0	0	0	0	0	0	0	0	0	0	0	0	0	0	0	0	0	0	0	0	0	0	0	0	0	0	0	0	0	0.408679	0	0	0	0	0	0	0	0	0	0	0	0	0	0	0	0
plasmid	0	0.139155	3.39868	0	1.82679	0	0	0.336154	0.0742752	0.296437	0.0583866	0.285107	0	5.48092	0	0	0.799708	0	0.151219	0.0473495	0	0.828928	3.15983	0.201158	0	2.50671	6.44805	0	0	0.0898967	0.0595489	0.0586124	0.326943	0.259087	0.0544651	0.704024	0.578611	0	1.32829	0.251733	0	0	0.144614	0	6.44752	1.00596	0.225824	0.0702385	0.12956
plasmid	0	0	0	0	0	0	0	0	4.45651	0	0	0	0	0	0	0	0	0	0	0	0	0	0	0	0	0	0	0	0	0	0	0	0	0	0	0	0	0	0	0	0	0	0	0	0	0	0	0	0
plasmid	0	0	0	0	0	0	0	0	1.30866	0	0	0	0	0	0	0	0.192647	0	0	0	0	0.0394728	0	0	0	0	0	0	0	0	0	0	0	0	0	0.301725	0	0	0.079897	0	0	0	0	0	0	16.7408	0	0	0.0411301
plasmid	0	0	0	0	0	0	0	0	0	0	0	0	0	0	0	0	0	0	0	0	0	0	0	0	0	0	0	0	0	0	0	0	0	0	0	0	0	0	0	0	0	0	0	0	0	0	0	0	0.172746
plasmid	0	0	0	0	0	0	0	0.504231	0	0	0	0	0	0	0	0	0	0	0	0	0	0	0	0	0	0	0	0	0	0	0	0	0	0	0	0.422415	0	0	0	0	0	0	0	0	0	0	0	0	0
plasmid	0	0	0	0	0	0	0	0	0.149258	0.0203271	0	0	0	923.75	0	0	0	0	0	0	0	0	0	0	0	0	0	0	0	0	0	0	0	0	0	0.165613	0	0	0	0	0	0	0	0	0	0.736948	0	0	0
plasmid	0	0	0	0	0	0	0	0	0.891303	0	0	0	0	0	0	0	0	0	0	0	0	0	0	0	0	0	0	0	0	0	0	0	0	0	0	0.422415	0	0	0	0	0	0	0	0	0	0	0	0	0
plasmid	0	0	0	0	0	0	0	0	0	0	0	0	0	0	0	0	0.114337	0	0	0	0	0.032894	0	0	0	0	0	0	0	0.149828	0	0	0	0	0	0	0	0	0	0	0	0	0	0	0	0.911835	0	0	0
plasmid	0	0	0	0	0	0	0	0	0.445651	0	0	0	0	0.339026	0	0	2.54025	0	0	0	0	0	0	0	0	0	0	0	0	0	0	0	0	0	0	0.422415	0	0	0.419459	0	0	1.09531	0	0	0	13.9775	0	0	0
plasmid	0	0	0	0	0	0	0	0	0	0	0	0	0	0	0	0	1.20964	0	0	0	0	0	0	0	0	0	0	0	0	0	0	0	0	0	0	0	0	0	0.499357	0	0	0	0	0	0	0	0	0	0
plasmid	0	0	0	0	0	0.019619	0	0	0	0	0	0	0	0	0	0	0	0	0	0	0	0	0	0	0	0	0	0	0	0	0	0	0	0	0	0	0	0	0	0	0	0	0	0	0	0	0.248406	0	0
plasmid	0	0	0	0	0	0	0	0	0	0	0	0	0	0	0	0	0	0	0	0	0	0	0	0	0	0	0	0	0	0	0	0	0	0	0	0	0	0	0	0	0	0	0	0	0	0	0	0	0
plasmid	4.09664	2.24789	61.5767	0	89.3398	0	0	0.38787	3.9423	43.9182	21.5581	9.07956	4.26959	412.568	0	0	41.1433	1.64743	4.18759	0.54634	0.990509	11.3408	76.9181	1.08316	5.15922	36.6873	706.715	0	7.94105	1.24472	0	5.68089	9.80829	13.4526	43.8654	1.62467	37.6097	7.49281	0.322661	1.54913	0.122599	3.37019	0.166863	1.44876	73.4528	5.98689	0	2.9176	2.59119
plasmid	0	0	0	0	0	0	0	0	0	0	0	0	0	0	0	0	0	0	0	0	0	0	0	0	0	0	0	0	0	0	0	0	0	0	0	0	0	0	0	0	0	0	0	0	0	0	0	0	0
plasmid	0	0	0	0	0	0	0	0	0	0	0	0	0	0	0	0	0	0	0	0	0	0	0	0	0	0	0	0	0	0	0	0	0	0	0	0	0	0	0	0	0	0	0	0	0	0	0	0	0
plasmid	0	0	0	0	16.8627	0	0	0	0	0	24.172	0	0	0	0	0	0	0	0	0	0	0	0.30579	0	0	0.791592	879.11	0	1.14704	0	0	0	46.099	0	0	0	0	0	0	0	0	9.85782	0	0	19.5874	0	0	0	0
plasmid	0	0	0	0	0.843134	0	0	0	0	0	0	0	0	0	0	0	0.5645	0	0	0	0	0	0	1.60926	0	0	2.33062	0	0	0	0	0	0	0	0	0.422415	0	0	1.25838	0	0	0	0	0	0	1.58836	0	0	0
plasmid	0	0	0	0	0	0	0	0	0	0	0	0	0	0	0	0	0	0	0	0	0	0	0	0	0	0	0	0	0	0	0	0	0	0	0	0	0	0	0	0	0	0	0	0	0	0	0	0	0
plasmid	0	0	0	0	0	0	0	0	0	0	0	0	0	0	0	0	0	0	0	0	0	0	0	0	0	0	0	0	0	0	0	0	0	0	0	0	0	0	0	0	0	0	0	0	0	0	0	0	0
plasmid	0	0	0	0	0	0	0	0	0	0	0	0	0	0	0	0	0	0	0	0	0	0	0	0	0	0	0	0	0	0	0	0	0	0	0	0	0	0	0	0	0	0	0	0	0	0	0	0	0
plasmid	0	0	0	0	0	0	0	0.12929	0	0	0	0	0	0	0	0	0	0	0	0	0	0.091091	0	0	0	0	0	0	0	0	0	0	0	0	0	0	0	0	0	0	0	0	0	0	0	0	0	0	0
plasmid	0	0	0	0	0	0	0	0	0	0.00734967	0	0	0	0	0	0	0.0116632	0	0	0	0	0	0	0	0	0	0.269658	0	0	0	0	0	0	0	0	0	0	0	0	0	0	0	0	0	0	0	0	0	0
plasmid	0	0	0	0	0	0	0	0	0	0	0	0	0	0	0	0	0	0	0	0	0	0	0	0	0	0	0	0	0	0	0	0	0	0	0	0	0	0	0	0	0	0	0	0	0	0	0	0	0
plasmid	0	0	0	0	0	0	0	0	0	0	0	0	0	0	0	0	0	0	0	0	0	0	0	0	0	0	0	0	0	0	0	0	0	0	0	0	0	0	0	0	0	0	0	0	0	0	0	0	0
plasmid	0	0	0	0	0	0	0.191275	0	0	0	0	0.712767	0	0	0	0.104402	0	0	0	0	0	0.148023	0	4.19079	0	1.48424	0	0	0	0	0	0.732654	5.10849	0.161929	0	0	0	0	0	0	0	0	0	0	0	0	0	0	0
plasmid	0	0	0	0	0	0	0	0	0	0	0	0	0	0	0	0	0	0	0	0	0	0	0	0	0	0	0	0	0	0	0	0	0	0	0	0	0	0	0	0	0	0	0	0	0	0	0	0	0
plasmid	0	0	0	0	0	0	0	0	0	0	0	0	0	0.166734	0	0	0	0	0	0	0	0	0	0	0	0	0	0	0	0	0	0	0	0	0	0	0	0	0	0	0	0	0	0	0	0	0	0	0
plasmid	0	0	0	0	0	0	0	0	0	0	0	0	0	0	0	0	0	0	0	0.0557053	0	0	0	0	0	0	0	0	0	0	0	0	0	0	0	0	0	0	0	0	0	0	0	0	0	0	0	0	0
plasmid	0	0	0	0	0	0	0	0	0	0	0	0	0	0.150678	0	0	0	0	0	0.0631327	0	0	0	0	0	0	0	0	0	0	0	0	0	0	0	0	0	0	0.0932132	0	0	0	0	0	0	0	0	0	0
plasmid	5.12079	19.5888	7.67623	0.631228	195.38	0.603663	0.529684	3.29689	19.7115	98.645	54.2995	1.84223	0.208273	538.008	1.52706	0	68.717	4.63341	6.63036	0.218536	8.84383	49.3258	94.6774	24.2937	1.75219	146.14	228.759	1.31343	144.41	9.95779	0	4.19304	534.363	3.73683	4.90186	38.6672	0	0	2.0973	11.0375	0.245197	2.10637	6.50764	21.0071	0.18834	84.0608	26.5777	3.07969	10.6638
plasmid	0	0	0	0	0	0	0	0	0	0	0	0	0	0	0	0	0	0	0	0	0	0	0	0	0	0	1.90687	0	0	0	0	0	0	0	0	0	0	0	0	0	0	0	0	0	0	0	0	0	0
plasmid	0	8.5481	0	0	3.01119	0	0	0	0.636645	21.0047	26.9134	3.31267	0	144.005	0	0	9.27392	1.31729	0.720089	0.225474	0.379583	0.225559	33.2001	3.12912	0	54.7204	432.311	0	0	0	0.453706	0.223285	0	0.0616874	1.29679	14.9521	0.459215	0.0687172	40.0151	7.2723	0	0	0	2.92972	40.4962	0.403392	0	0	0
plasmid	0	0	0	0	0	0	0	0	0.742752	0.0296437	0	0	0	0.169513	0	0	0.823228	0	0	0.0236747	0.0306586	0.0888137	0	0	0	0	0	0.109452	0	0.134845	0	0.0586124	0	0	0	0.140805	0	0	0.104865	0	0	0.182552	0	0	0	6.53874	0.0752746	0	0
plasmid	0	0	0	0	0	0	0	0	0	0	0	0	0	0.0152029	0	0	0	0	0	0	0	0	0	0	0	0	0	0	0	0	0	0	0	0	0	0.0378847	0	0	0	0	0	0	0	0	0	0	0	0	0
plasmid	0	0	1.00125	0	0.324282	0	0	0.77574	2.39966	0	0	0	0	0.782367	0	0	0.868461	0	0	0	0	1.09309	0	0	0	1.52229	0	0.404131	0	0	0	0	11.6945	0	0	0.649869	0	0	0	0	0	0	0.333725	0	0	10.9963	0.347421	0	0.398645
plasmid	0	0	0	0	0.421567	0	0	0	0	0	0	0	0	1.69513	0	0	0	0.803124	0	0	0	0	0.917371	0	0	1.18739	2.79674	0	0	0	0	0	0	0	0	0	0.289306	0	0	0	0	0	0	0	0.489685	0.635343	0	0	0
plasmid	0	0	1.7355	0	18.9705	0	0	0	1.78261	0.355724	0.350319	0	0	1.3561	0	0	3.9515	0.267708	0	0.284097	0	0	0	0.402316	0	0	0	0	0	0	0	0	0	0	0	2.53449	0	0	0.419459	0	0	4.38125	0	0	0	97.2075	0	0	0
plasmid	0	0	0	0	0	0	0	0	0	0	0	0	0	0.339026	0	0	0	0	0	0	0	0	0	0	0	1.18739	0	0	0	0	0	0	0	0	0	0	0.289306	0	0	0	0	0	0	0	0	0	0	0	0
plasmid	6.32418	11.689	0	0	9.27448	0	0.459059	8.06769	6.23912	46.5998	15.4141	18.1328	0	259.016	0	0	64.3529	0.803124	1.81462	0	0.919758	15.6312	0.30579	6.03474	2.78403	123.488	253.105	0	16.4409	0	0.714586	2.11004	38.2523	0.777261	6.20902	3.80173	0.289306	0.865836	0	8.05547	0	0	4.33843	7.53357	88.1433	136.916	0	4.21431	15.5472
plasmid	0	0	0	0	0	0	0	0	0	0	0	0	0	0	0	0	0	0	0	0	0	0	0	0	0	0	0	0	0	0	0	0	0	0	0	0.20115	0	0	0	0	0	0	0	0	0	0	0	0	0
plasmid	0	0	0	0	0	0	0	0	0	0	0	0	0	0	0	0	0	0	0	0	0	0	0	0	0	0	0	0	0	0	0	0	0	0	0	0	0	0	0	0	0	0	0	0	0	0	0	0	0.515276
plasmid	0	0	0	0	0	0	0	0	0	0	0	0	0	0	0	0	0	0	0	0	0	0	0	0	0	0	0	0	0	0	0	0	0	0	0	0	0	0	0	0	0	0	0	0	0	0	0	0	0
plasmid	0	0	0	0	0.324282	0	0	0	0	0	0	0	0	0	0	0	0	0	0	0	0	0	0	0	0	0	0	0	0	0	0	0	0	0	0	0	0	0	0	0	0	0	0	0	0	0	0	0	0
plasmid	0	0	0	0	0	0	0	0	0	0.222327	0	0	0	0.211891	0	0	0	0	0	0	0	0	0	0	0	0	0.291327	0	0	0	0	0	0	0	0	0	0	0	0	0	0	0	0	0	0	0	0	0	0
plasmid	0	0	0	0	0.0702612	0	0	0	0	0	0	0	0	0	0	0	0	0	0	0	0	0	0	0	0	0.131932	0	0	0	0	0	0	0	0	0	0.0704024	0	0	0.13982	0	0	0	0	0	0.244843	0	0	0	0
plasmid	0	0	0	0	0	0	0	0	0	0	0	0	0	0	0	0	0	0	0	0	0	0	0	0	0	0	0	0	0	0	0	0	0	0	0	0	0	0	0	0	0	0	0	0	0	0	0	0	0
plasmid	0	0	0	0	0	0	0	0	0.445651	0	0	0	0	2.03415	0	0	13.548	0	0	0	0	0	0	0	0	0	0	0	0	0	0	8.44018	0	0	2.28754	0	0	0	0.419459	2.51733	0	0	0	0	0	24.4607	0	0	3.10943
plasmid	0	0	0	0	2.10784	0	0	2.01692	0.445651	0	0	0	0	1.01708	0	0	60.9659	0	0	0	0	0	0	0	0	0	0	0	0	0	0	8.79185	0	0	5.22865	0	0	0	0.838919	4.5312	0	0	0	0.376679	0	0	0	0	12.1786
plasmid	0	0	0	0	8.43134	0	0	3.52962	0.445651	0	0	0	0	0	0	0	125.883	0	0	0	0	0	0	0	0	0	0	0	0	0	0.714586	31.299	0	0	3.92149	0	0	0	0	11.0763	0	0	0	0.376679	0	0	0	0	23.3207
plasmid	0	0	0	0	0.204928	0	0	0.046688	0	0	0	0	0	0.141261	0	0	0.490017	0	0	0	0	0	0	0	0	0	0	0	0	0	0.103759	1.40425	0	0	0.622017	0	0	0	0.0825325	0.192296	0	0	0	0	0	0	0	0	0.179944
plasmid	0	0	0	0	0	0	0	0	0	0	0	0	0	1.82552	0	0	0	0	0	0	0	0	0	0	0	0	0.358557	0	0	0	0	0	0	0	0	0	0	0	0	0	0	0	0	0	0	0	0	0	0
plasmid	0	0	0	0	0.624544	0	0	0.46688	0.082528	0	0	0	0	0.376695	0	0	12.2831	0	0	0	0	0	0	0	0	0	0	0	0	0	0.125366	4.16799	0	0	1.4524	0	0	0	0.381327	1.11882	0	0	0	0.066084	0	0	0	0	3.07104
plasmid	0	0	0	0	0	0	0	0	0	0	0	0	0	0	0	0	0	0	0	0	0	0	0	0	0	0	0	0	0	0	0	0	0	0	0	0	0	0	0	0	0	0	0	0	0	0	0	0	0
plasmid	0	0	0	0	0	0	0	0	0	0	0	0	0	0	0	0	0	0	0	0	0	0	0	0	0	0	0	0	0	0	0	0	0	0	0	0	0	0	0	0	0	0	0	0	0	0	0	0	0
plasmid	0	0	0	0	0	0	0	0	0.557064	0	0	0	0	3.17837	0	0	6.17421	0	0	0.0887803	0	1.33221	0	0	0	0	0	0	0	0.505669	0	0	0	0	0	1.05604	0	0	0	0	0	0	0.813455	0	0	0	0	0	0
plasmid	0	0	0	0	0	0	0	0	0	0	0	0	0	0	0	0	0	0	0	0	0	0	0	0	0	0	0	0	0	0	0	0	0	0	0	0	0	0	0	0	0	0	0	0	0	0	0	0	0
plasmid	0	0	0	0	0	0	0	0	0	0	0	0	0	0	0	0	0	0	0	0	0	0	0	0	0	0	0	0	0	0	0	0	0	0	0	0.0670499	0	0	0	0	0	0	0	0	0	1.41187	0	0	0
plasmid	0	0	0	0	0	0	0	0	0	0	0	0	0	0	0	0	0	0	0	0	0	0	0	0	0	0	0	0	0	0	0	0	0	0	0	0	0	0	0	0	0	0	0	0	0	3.97089	0	0	0
plasmid	0	0	0	0	0	0	0	0	0	0	0	0	0	0	0	0	0	0	0	0	0	0	0	0	0	0	0	0	0	0	0	0	0	0	0	0	0	0	0	0	0	0	0	0	0	11.9849	0	0	0
plasmid	0	0	0	0	0	0	0	0	0	0	0	0	0	0	0	0	0	0	0	0	0	0	0	0	0	0	0	0	0	0	0	0	0	0	0	0	0	0	0	0	0	0	0	0	0	0.244363	0	0	0
plasmid	0	0	0	0	0	0	0	0.319133	0.169235	0	0	0	0	0	0	0	0.535917	0	0	0	0	0.044969	0	0	0	0	15.4588	0	0.145195	0	0	0	0	0	0	0.320821	0	0	0	0	0	0	0	0	0	0	0	0	0
plasmid	0	0	0	0	0	0	0	0	0	0	0	0	0	0	0	0	0	0	0	0	0	0	0	0	0	0	0	0	0	0	0	0.270519	0	0	0	0	0	0	0	0	0	0	0	0	10.1704	0	0	0	0.597968
plasmid	0	1.66986	3.47099	0	14.7548	0	0.459059	0	2.22826	0	79.5225	0.684257	11.9132	7.45857	0	0	0	0	0	0	1.47161	21.6705	117.118	1.60926	0	102.511	246.58	0	3.82347	0	0	0.703348	0.980829	0.388631	0	106.871	0	0	0	1.00693	0	0	0	0	0	0.635343	0	0	0.259119
plasmid	0	0	0	0	0	0	0	0	0	0	0	0	0	0	0	0	0	0	0	0	0	0	0	0	0	0	0	0	0	0	0	0	0	0	0	0	0	0	0	0	0	0	0	0	0	0	0	0	0
plasmid	0	0	0	0	0	0	0	0	0	0	0	0	0	0	0	0	0	0	0	0	0	0	0	0	0	0	0	0	0	0	0	0	0	0	0	0	0	0	0	0	0	0	0	0	0	0	0	0	0
plasmid	0.332852	0	0.867748	0	0.421567	0	0	0	0	0	0.350319	0.342128	0	2.03415	0	0	0.28225	0	0	0	0	0	0.611581	0	0	2.77057	27.0352	0	0	0	0	0	0	0	0	0	0.289306	0.432918	0	0	0	0	0.433843	0	0.489685	0.317672	0	0	0
plasmid	0	0	0	0	0	0	0	0	0	0.273634	0	0	0	0	0	0	0	0	0	0	0	0	0	0	0	0	0	0	0	0	0	0	0	0	0	0	0	0	0	0	0	0	0	0	0	0	0	0	0
plasmid	0	0	0	0	0	0	0	0	0.139266	0	0	0	0	0	0	0	0	0	0	0	0	0	0	0	0	0	0	0	0	0	0	0	0	0	0	0	0	0	0	0	0	0	0	0	11.0179	0	0	0	0
plasmid	70.2317	12.9414	3.90486	2.62591	84.3134	0	0.918119	0.504231	17.3804	332.246	71.1148	0	0	796.371	0.283597	0	34.1522	0	6.80484	0.852291	0	65.0116	0.30579	8.04632	0	4.35376	645.582	0	14.9115	0	0	0.351674	11.77	0	254.57	248.38	0	1.29875	0	17.6213	0	0	0	132.214	0	1.27069	0	1.26429	3.36855
plasmid	0	0	0	0	0	0	0	0	0	0	0	0	0	0	1.19984	0	0	0	0	0	0	0	0	0	0	0	0	0	0	0	0	0	0	0	0	0	0	0	0	0	0	0	0	0	0	0	0	0	0
plasmid	0	0	1.335	0	0.486424	0	0	1.74541	2.74247	0	0	0	0	0.260789	0	0	0	0	0	0	0.141501	0	0	0	0	0	0	0.505163	0	0	0	0	0	0	0	0.324934	0	0	0.161331	0	0	0	0	0	0	8.67488	0	0	0
plasmid	0	0	0	0	0.0638738	0	0	0	0	0	0	0	0	0	0	0	0.0427651	0	0	0	0	0	0.0463319	0	0	0	0	0	0	0	0	0	0	0	0	0	0	0	0	0	0	0	0	0	0.148389	0.0962641	0	0	0
plasmid	0	0	0	0	0	0	0	0	0	0	14.7913	0	0	0	0	0	0	0	0	0	0	0.197364	0	0	0	0	0	0	0	0	0	0	0	0	0	0	0	0	0	0.279704	0	8.5191	0	0	0	0	0	0	0.0959701
plasmid	0	0	0	0	1.53297	0	0	0	0.14855	0	0	0	0	0.513675	0	0	0	0	0	0	0	0.107653	0	0	0	0.527728	0	0	0	0	0	0	0	0	0	1.15204	0	0	0	0	0	0	8.01952	0	0	0	0	0	0.0863731
plasmid	0	0	0	0	0.0739591	0	0	0	0	0	0	0	0	0.0594782	0	0	0	0	0	0	0	0	0	0	0	0.0694379	0	0	0	0	0	0	0	0	0	0.296431	0	0	0	0	0	0	0.380564	0	0	0	0	0	0
[truncated: 20,997 more rows]
[truncated: 198 more columns]
