# Supplementary material for: Metabolic reprogramming of the infant gut by bifidobacteria-based probiotics drives exclusion of antibiotic-resistant pathobionts
Source: Cell Rep Med. 2026 Apr 20;7(5):102752. doi: 10.1016/j.xcrm.2026.102752 (PMC13198307; doi:10.1016/j.xcrm.2026.102752)
Supplement: Table S14. Functional profiling using HUMAnN3 [file mmc13.xlsx]

## Sheet: Table_S14_HUMAnN
community-level													species-level
pathway	pathway	median_low	diff_high_minus_low	p_value	q_value								pathway	median_high	median_low	diff_high_minus_low	p_value	q_value
PWY-7238: sucrose biosynthesis II	0.00125113	0.000449706	0.000801424	1.98587e-13	5.39742e-12		If diff_high_minus_low> 0						UNINTEGRATED|g__Bifidobacterium.s__Bifidobacterium_longum	0.650316	9.87518e-05	0.650217	1.03571e-11	2.09458e-08
PWY-5941: glycogen degradation II	0.00114942	0.000433831	0.000715589	2.41744e-13	5.39742e-12								UNINTEGRATED|g__Bifidobacterium.s__Bifidobacterium_bifidum	0.0311032	0	0.0311032	1.90808e-05	0.000441132
PWY-2942: L-lysine biosynthesis III	0.000998361	0.000373161	0.0006252	9.44173e-14	5.39742e-12		The pathway is more abundant in the HIGH Bif cluster						UNINTEGRATED|g__Bifidobacterium.s__Bifidobacterium_breve	0.00515975	0	0.00515975	0.00216341	0.0212921
VALSYN-PWY: L-valine biosynthesis	0.00112461	0.000522366	0.000602239	1.33739e-13	5.39742e-12								PWY-7111: pyruvate fermentation to isobutanol (engineered)|g__Bifidobacterium.s__Bifidobacterium_longum	0.00074108	9.76575e-08	0.000740982	1.78847e-11	2.09458e-08
PWY-5097: L-lysine biosynthesis VI	0.000956672	0.000362115	0.000594557	6.99399e-14	5.39742e-12								VALSYN-PWY: L-valine biosynthesis|g__Bifidobacterium.s__Bifidobacterium_longum	0.000733043	1.291e-07	0.000732914	1.24341e-11	2.09458e-08
DAPLYSINESYN-PWY: L-lysine biosynthesis I	0.000856428	0.000266467	0.000589961	2.20956e-11	1.1791e-10								PWY-2942: L-lysine biosynthesis III|g__Bifidobacterium.s__Bifidobacterium_longum	0.000722226	7.55863e-08	0.00072215	3.38479e-11	2.09458e-08
PWY-7111: pyruvate fermentation to isobutanol (engineered)	0.00108133	0.000517686	0.000563649	9.3949e-13	1.31305e-11								PWY-5097: L-lysine biosynthesis VI|g__Bifidobacterium.s__Bifidobacterium_longum	0.000687373	6.91501e-08	0.000687304	6.96372e-11	2.73021e-08
ILEUSYN-PWY: L-isoleucine biosynthesis I (from threonine)	0.00103589	0.000484057	0.000551833	6.99399e-14	5.39742e-12								DAPLYSINESYN-PWY: L-lysine biosynthesis I|g__Bifidobacterium.s__Bifidobacterium_longum	0.000672507	6.50382e-08	0.000672442	6.96372e-11	2.73021e-08
PWY-5384: sucrose degradation IV (sucrose phosphorylase)	0.000763497	0.000221119	0.000542378	2.92869e-12	2.81497e-11								COA-PWY: coenzyme A biosynthesis I (prokaryotic)|g__Bifidobacterium.s__Bifidobacterium_longum	0.000653044	7.24215e-08	0.000652972	4.27669e-10	1.25755e-07
PWY-6151: S-adenosyl-L-methionine salvage I	0.000869309	0.000344312	0.000524997	1.58683e-12	1.86294e-11								PWY-7851: coenzyme A biosynthesis II (eukaryotic)|g__Bifidobacterium.s__Bifidobacterium_longum	0.000650491	6.90987e-08	0.000650422	5.52293e-10	1.45057e-07
BRANCHED-CHAIN-AA-SYN-PWY: superpathway of branched chain amino acid biosynthesis	0.000987756	0.000464665	0.000523092	4.67649e-14	5.39742e-12								ILEUSYN-PWY: L-isoleucine biosynthesis I (from threonine)|g__Bifidobacterium.s__Bifidobacterium_longum	0.00064481	1.21841e-07	0.000644688	1.87125e-11	2.09458e-08
PWY-724: superpathway of L-lysine, L-threonine and L-methionine biosynthesis II	0.000863972	0.000345251	0.000518721	8.12777e-14	5.39742e-12								SER-GLYSYN-PWY: superpathway of L-serine and glycine biosynthesis I|g__Bifidobacterium.s__Bifidobacterium_longum	0.00064153	4.91339e-08	0.000641481	5.12876e-11	2.3541e-08
PWY-3001: superpathway of L-isoleucine biosynthesis I	0.000929837	0.000412667	0.00051717	2.41744e-13	5.39742e-12								COA-PWY-1: superpathway of coenzyme A biosynthesis III (mammals)|g__Bifidobacterium.s__Bifidobacterium_longum	0.000641475	6.87177e-08	0.000641406	4.86785e-10	1.36627e-07
PWY-5103: L-isoleucine biosynthesis III	0.000971202	0.000454216	0.000516986	4.91853e-14	5.39742e-12								THRESYN-PWY: superpathway of L-threonine biosynthesis|g__Bifidobacterium.s__Bifidobacterium_longum	0.000622849	8.12475e-08	0.000622768	2.95965e-11	2.09458e-08
THRESYN-PWY: superpathway of L-threonine biosynthesis	0.000921719	0.000411626	0.000510093	1.33739e-13	5.39742e-12								BRANCHED-CHAIN-AA-SYN-PWY: superpathway of branched chain amino acid biosynthesis|g__Bifidobacterium.s__Bifidobacterium_longum	0.000613429	1.04866e-07	0.000613324	1.87125e-11	2.09458e-08
PWY-I9: L-cysteine biosynthesis VI (from L-methionine)	0.000743946	0.000236358	0.000507588	3.04463e-10	9.81978e-10								PWY-6151: S-adenosyl-L-methionine salvage I|g__Bifidobacterium.s__Bifidobacterium_longum	0.000610466	6.2118e-08	0.000610404	2.72389e-11	2.09458e-08
P41-PWY: pyruvate fermentation to acetate and (S)-lactate I	0.000757326	0.000255237	0.000502089	2.10743e-12	2.17028e-11								PWY-3841: folate transformations II (plants)|g__Bifidobacterium.s__Bifidobacterium_longum	0.000610202	4.6449e-08	0.000610156	3.0622e-11	2.09458e-08
PWY-5100: pyruvate fermentation to acetate and lactate II	0.000757326	0.000255237	0.000502089	2.92869e-12	2.81497e-11								PWY-3001: superpathway of L-isoleucine biosynthesis I|g__Bifidobacterium.s__Bifidobacterium_longum	0.000609339	8.62771e-08	0.000609252	2.58692e-11	2.09458e-08
GLUCOSE1PMETAB-PWY: glucose and glucose-1-phosphate degradation	0.000814653	0.000324348	0.000490305	4.66907e-12	3.77795e-11								PWY-6386: UDP-N-acetylmuramoyl-pentapeptide biosynthesis II (lysine-containing)|g__Bifidobacterium.s__Bifidobacterium_longum	0.000604824	5.8601e-08	0.000604765	6.66372e-11	2.72618e-08
SER-GLYSYN-PWY: superpathway of L-serine and glycine biosynthesis I	0.00079423	0.000306118	0.000488112	3.31411e-10	1.05727e-09								PWY-I9: L-cysteine biosynthesis VI (from L-methionine)|g__Bifidobacterium.s__Bifidobacterium_longum	0.000596393	4.01235e-08	0.000596352	4.29965e-11	2.09458e-08
PWY-7851: coenzyme A biosynthesis II (eukaryotic)	0.000774973	0.000290451	0.000484522	5.72774e-10	1.74269e-09								PWY-6387: UDP-N-acetylmuramoyl-pentapeptide biosynthesis I (meso-diaminopimelate containing)|g__Bifidobacterium.s__Bifidobacterium_longum	0.000591263	5.74701e-08	0.000591206	6.66372e-11	2.72618e-08
PWY-702: L-methionine biosynthesis II	0.000734852	0.000253773	0.000481079	2.16506e-10	7.30396e-10								PWY-5103: L-isoleucine biosynthesis III|g__Bifidobacterium.s__Bifidobacterium_longum	0.000588224	9.3667e-08	0.000588131	1.87125e-11	2.09458e-08
PWY-6386: UDP-N-acetylmuramoyl-pentapeptide biosynthesis II (lysine-containing)	0.000867876	0.000387717	0.000480159	1.193e-12	1.5562e-11								PEPTIDOGLYCANSYN-PWY: peptidoglycan biosynthesis I (meso-diaminopimelate containing)|g__Bifidobacterium.s__Bifidobacterium_longum	0.000584153	6.04044e-08	0.000584093	6.66372e-11	2.72618e-08
HISTSYN-PWY: L-histidine biosynthesis	0.000780543	0.000302034	0.000478509	3.57498e-13	6.55786e-12								PWY-724: superpathway of L-lysine, L-threonine and L-methionine biosynthesis II|g__Bifidobacterium.s__Bifidobacterium_longum	0.000577613	6.94527e-08	0.000577544	6.66372e-11	2.72618e-08
COA-PWY-1: superpathway of coenzyme A biosynthesis III (mammals)	0.00078119	0.000305343	0.000475847	2.68008e-10	8.78888e-10								NONMEVIPP-PWY: methylerythritol phosphate pathway I|g__Bifidobacterium.s__Bifidobacterium_longum	0.00057501	4.93675e-08	0.000574961	4.07317e-11	2.09458e-08
COA-PWY: coenzyme A biosynthesis I (prokaryotic)	0.000782127	0.000308245	0.000473883	7.66731e-10	2.23916e-09								ARGSYN-PWY: L-arginine biosynthesis I (via L-ornithine)|g__Bifidobacterium.s__Bifidobacterium_longum	0.000571471	6.39424e-08	0.000571407	2.38017e-11	2.09458e-08
PWY-4041: &gamma;-glutamyl cycle	0.000736791	0.000273555	0.000463237	1.47129e-11	8.30427e-11								ARGSYNBSUB-PWY: L-arginine biosynthesis II (acetyl cycle)|g__Bifidobacterium.s__Bifidobacterium_longum	0.000566055	6.27525e-08	0.000565992	2.27533e-11	2.09458e-08
PWY-5686: UMP biosynthesis I	0.000805679	0.000349296	0.000456384	1.74453e-12	2.00792e-11								PWY-6317: D-galactose degradation I (Leloir pathway)|g__Bifidobacterium.s__Bifidobacterium_longum	0.000565996	4.06803e-08	0.000565955	2.56831e-10	8.95056e-08
PWY-6387: UDP-N-acetylmuramoyl-pentapeptide biosynthesis I (meso-diaminopimelate containing)	0.000843791	0.000392381	0.00045141	1.37616e-12	1.68293e-11								HISTSYN-PWY: L-histidine biosynthesis|g__Bifidobacterium.s__Bifidobacterium_longum	0.000553433	5.4985e-08	0.000553378	4.11234e-11	2.09458e-08
NONMEVIPP-PWY: methylerythritol phosphate pathway I	0.000755242	0.000305023	0.000450219	6.09508e-13	1.02223e-11								UDPNAGSYN-PWY: UDP-N-acetyl-D-glucosamine biosynthesis I|g__Bifidobacterium.s__Bifidobacterium_longum	0.000550116	6.75447e-08	0.000550048	1.95778e-11	2.09458e-08
UDPNAGSYN-PWY: UDP-N-acetyl-D-glucosamine biosynthesis I	0.000784629	0.00034633	0.000438299	1.25122e-12	1.59667e-11								GLYCOGENSYNTH-PWY: glycogen biosynthesis I (from ADP-D-Glucose)|g__Bifidobacterium.s__Bifidobacterium_longum	0.000536857	6.66382e-08	0.00053679	2.56544e-11	2.09458e-08
PWY-6317: D-galactose degradation I (Leloir pathway)	0.0007308	0.000293053	0.000437747	2.89211e-11	1.451e-10								PWY-5686: UMP biosynthesis I|g__Bifidobacterium.s__Bifidobacterium_longum	0.00053414	5.55446e-08	0.000534084	4.07317e-11	2.09458e-08
PEPTIDOGLYCANSYN-PWY: peptidoglycan biosynthesis I (meso-diaminopimelate containing)	0.000823259	0.000386085	0.000437174	2.10743e-12	2.17028e-11								GLUTORN-PWY: L-ornithine biosynthesis I|g__Bifidobacterium.s__Bifidobacterium_longum	0.000529448	4.63923e-08	0.000529402	1.53869e-11	2.09458e-08
ARGSYN-PWY: L-arginine biosynthesis I (via L-ornithine)	0.000790412	0.000355185	0.000435227	1.4767e-13	5.39742e-12								PWY-6163: chorismate biosynthesis from 3-dehydroquinate|g__Bifidobacterium.s__Bifidobacterium_longum	0.000523452	5.36519e-08	0.000523398	2.70575e-11	2.09458e-08
PWY-3841: folate transformations II (plants)	0.000787503	0.000359988	0.000427515	3.30689e-11	1.57817e-10								ARO-PWY: chorismate biosynthesis I|g__Bifidobacterium.s__Bifidobacterium_longum	0.000514748	5.27178e-08	0.000514695	4.07317e-11	2.09458e-08
ARGSYNBSUB-PWY: L-arginine biosynthesis II (acetyl cycle)	0.000778787	0.00036083	0.000417957	1.79945e-13	5.39742e-12								COMPLETE-ARO-PWY: superpathway of aromatic amino acid biosynthesis|g__Bifidobacterium.s__Bifidobacterium_longum	0.000505112	4.08016e-08	0.000505071	3.28522e-11	2.09458e-08
PYRIDNUCSYN-PWY: NAD de novo biosynthesis I (from aspartate)	0.000680643	0.000265457	0.000415186	1.63024e-13	5.39742e-12								PWY-5100: pyruvate fermentation to acetate and lactate II|g__Bifidobacterium.s__Bifidobacterium_longum	0.000477498	6.31305e-08	0.000477435	4.45205e-11	2.09458e-08
PWY-6628: superpathway of L-phenylalanine biosynthesis	0.000635123	0.000220842	0.000414281	3.6715e-07	8.01179e-07								P41-PWY: pyruvate fermentation to acetate and (S)-lactate I|g__Bifidobacterium.s__Bifidobacterium_longum	0.000477498	6.31305e-08	0.000477435	4.45205e-11	2.09458e-08
GLYCOGENSYNTH-PWY: glycogen biosynthesis I (from ADP-D-Glucose)	0.000753197	0.000342644	0.000410553	8.13619e-13	1.2908e-11								PWY-7221: guanosine ribonucleotides de novo biosynthesis|g__Bifidobacterium.s__Bifidobacterium_longum	0.000454492	5.05407e-08	0.000454442	3.662e-11	2.09458e-08
PWY-7221: guanosine ribonucleotides de novo biosynthesis	0.000761304	0.000390137	0.000371167	3.06913e-12	2.81497e-11								PWY-6628: superpathway of L-phenylalanine biosynthesis|g__Bifidobacterium.s__Bifidobacterium_longum	0.000383613	0	0.000383613	1.53668e-09	1.90365e-07
ARO-PWY: chorismate biosynthesis I	0.000748119	0.000378842	0.000369277	3.06913e-12	2.81497e-11								PWY-5384: sucrose degradation IV (sucrose phosphorylase)|g__Bifidobacterium.s__Bifidobacterium_longum	0.000381047	6.56696e-08	0.000380981	2.95965e-11	2.09458e-08
COMPLETE-ARO-PWY: superpathway of aromatic amino acid biosynthesis	0.000742257	0.00037642	0.000365836	7.76249e-12	5.06287e-11								PWY-702: L-methionine biosynthesis II|g__Bifidobacterium.s__Bifidobacterium_longum	0.000373063	3.73599e-08	0.000373025	3.34898e-11	2.09458e-08
PWY0-1061: superpathway of L-alanine biosynthesis	0.000494082	0.000128499	0.000365583	9.3949e-13	1.31305e-11								PWY-6277: superpathway of 5-aminoimidazole ribonucleotide biosynthesis|g__Bifidobacterium.s__Bifidobacterium_longum	0.000362481	5.80021e-08	0.000362423	2.95965e-11	2.09458e-08
PWY-621: sucrose degradation III (sucrose invertase)	0.000528664	0.000175194	0.00035347	1.22666e-11	7.27323e-11								PWY-6122: 5-aminoimidazole ribonucleotide biosynthesis II|g__Bifidobacterium.s__Bifidobacterium_longum	0.000362481	5.80021e-08	0.000362423	2.95965e-11	2.09458e-08
GLUTORN-PWY: L-ornithine biosynthesis I	0.00070101	0.000352757	0.000348253	1.8904e-13	5.39742e-12								PWY-7238: sucrose biosynthesis II|g__Bifidobacterium.s__Bifidobacterium_longum	0.000350571	9.19565e-08	0.00035048	4.22974e-11	2.09458e-08
PWY-6163: chorismate biosynthesis from 3-dehydroquinate	0.000717106	0.000371706	0.0003454	5.12356e-12	3.85581e-11								PWY-5941: glycogen degradation II|g__Bifidobacterium.s__Bifidobacterium_longum	0.000335009	8.68621e-08	0.000334922	5.76808e-11	2.58451e-08
PWY-6122: 5-aminoimidazole ribonucleotide biosynthesis II	0.000764145	0.000424534	0.000339611	8.95544e-13	1.31305e-11								PWY-621: sucrose degradation III (sucrose invertase)|g__Bifidobacterium.s__Bifidobacterium_longum	0.000302028	4.25184e-08	0.000301985	3.50207e-11	2.09458e-08
PWY-6277: superpathway of 5-aminoimidazole ribonucleotide biosynthesis	0.000764145	0.000424534	0.000339611	8.95544e-13	1.31305e-11								PWY-6121: 5-aminoimidazole ribonucleotide biosynthesis I|g__Bifidobacterium.s__Bifidobacterium_longum	0.000293507	3.21858e-08	0.000293475	2.87189e-11	2.09458e-08
PWY-6121: 5-aminoimidazole ribonucleotide biosynthesis I	0.000649653	0.000397805	0.000251848	1.61091e-11	8.92082e-11								PWY-6527: stachyose degradation|g__Bifidobacterium.s__Bifidobacterium_longum	0.000292966	1.34266e-08	0.000292952	2.41008e-10	8.89319e-08
PWY-622: starch biosynthesis	0.000225494	7.3386e-06	0.000218155	1.04666e-05	2.04797e-05								PWY0-1061: superpathway of L-alanine biosynthesis|g__Bifidobacterium.s__Bifidobacterium_longum	0.000272032	1.37409e-08	0.000272018	4.10947e-11	2.09458e-08
PWY-6385: peptidoglycan biosynthesis III (mycobacteria)	0.000617871	0.000412062	0.000205808	2.13622e-09	5.72584e-09								PYRIDNUCSYN-PWY: NAD de novo biosynthesis I (from aspartate)|g__Bifidobacterium.s__Bifidobacterium_longum	0.000219913	0	0.000219913	2.07707e-11	2.09458e-08
HSERMETANA-PWY: L-methionine biosynthesis III	0.000449972	0.000250309	0.000199664	3.801e-07	8.26366e-07								PWY-7663: gondoate biosynthesis (anaerobic)|g__Bifidobacterium.s__Bifidobacterium_longum	0.00010355	0	0.00010355	6.10666e-12	2.09458e-08
OANTIGEN-PWY: O-antigen building blocks biosynthesis (E. coli)	0.00042407	0.000249579	0.00017449	0.0225511	0.035874								FASYN-ELONG-PWY: fatty acid elongation -- saturated|g__Bifidobacterium.s__Bifidobacterium_longum	0.00010355	0	0.00010355	6.10666e-12	2.09458e-08
PWY-5994: palmitate biosynthesis (type I fatty acid synthase)	0.000139029	2.30433e-07	0.000138799	2.63466e-09	6.96642e-09								PWY-4041: &gamma;-glutamyl cycle|g__Bifidobacterium.s__Bifidobacterium_longum	0.000103364	1.79697e-08	0.000103346	3.77722e-10	1.1653e-07
PWY-6527: stachyose degradation	0.000437818	0.000320606	0.000117213	0.00035536	0.000634032								P124-PWY: Bifidobacterium shunt|g__Bifidobacterium.s__Bifidobacterium_longum	0.000102136	0	0.000102136	1.59413e-10	6e-08
P124-PWY: Bifidobacterium shunt	0.000142852	2.96073e-05	0.000113245	0.000364399	0.000648188								PWY-6282: palmitoleate biosynthesis I (from (5Z)-dodec-5-enoate)|g__Bifidobacterium.s__Bifidobacterium_longum	9.50062e-05	0	9.50062e-05	5.82926e-12	2.09458e-08
PWY-7356: thiamine diphosphate salvage IV (yeast)	0.000119519	6.61224e-05	5.33971e-05	0.00575361	0.00967727								PWY-7664: oleate biosynthesis IV (anaerobic)|g__Bifidobacterium.s__Bifidobacterium_longum	9.28181e-05	0	9.28181e-05	5.82926e-12	2.09458e-08
FASYN-INITIAL-PWY: superpathway of fatty acid biosynthesis initiation (E. coli)	5.23812e-05	7.80637e-08	5.23031e-05	5.77753e-11	2.44988e-10								PWY-5384: sucrose degradation IV (sucrose phosphorylase)|g__Bifidobacterium.s__Bifidobacterium_bifidum	8.50717e-05	0	8.50717e-05	1.15033e-05	0.000285595
THISYNARA-PWY: superpathway of thiamine diphosphate biosynthesis III (eukaryotes)	0.000186265	0.000136846	4.9419e-05	0.0237465	0.0376735								PWY0-862: (5Z)-dodecenoate biosynthesis I|g__Bifidobacterium.s__Bifidobacterium_longum	8.15493e-05	0	8.15493e-05	6.10666e-12	2.09458e-08
PWY-7196: superpathway of pyrimidine ribonucleosides salvage	1.08457e-06	1.45075e-07	9.395e-07	0.0116571	0.0189548								DTDPRHAMSYN-PWY: dTDP-&beta;-L-rhamnose biosynthesis|g__Bifidobacterium.s__Bifidobacterium_longum	6.42177e-05	2.52644e-08	6.41924e-05	1.53508e-05	0.00036754
UDPNACETYLGALSYN-PWY: UDP-N-acetyl-D-glucosamine biosynthesis II	4.67719e-07	8.70817e-08	3.80637e-07	0.00325467	0.00556995								PWY-6122: 5-aminoimidazole ribonucleotide biosynthesis II|g__Bifidobacterium.s__Bifidobacterium_bifidum	5.52562e-05	0	5.52562e-05	1.65252e-05	0.00039118
PWY0-881: superpathway of fatty acid biosynthesis I (E. coli)	3.22311e-07	0	3.22311e-07	0.0309217	0.0485322								PWY-6277: superpathway of 5-aminoimidazole ribonucleotide biosynthesis|g__Bifidobacterium.s__Bifidobacterium_bifidum	5.52562e-05	0	5.52562e-05	1.65252e-05	0.00039118
PWY-7527: L-methionine salvage cycle III	0	0	0	2.04832e-05	3.9165e-05								PWY-7221: guanosine ribonucleotides de novo biosynthesis|unclassified	5.44129e-05	1.93532e-05	3.50598e-05	4.40003e-06	0.000119143
PWY-4361: S-methyl-5-thio-&alpha;-D-ribose 1-phosphate degradation I	0	0	0	6.61289e-05	0.000123623								HSERMETANA-PWY: L-methionine biosynthesis III|g__Bifidobacterium.s__Bifidobacterium_bifidum	3.41063e-05	0	3.41063e-05	1.04978e-05	0.00026341
PWY-7528: L-methionine salvage cycle I (bacteria and plants)	0	0	0	0.0001097	0.000203136								PWY-7238: sucrose biosynthesis II|g__Bifidobacterium.s__Bifidobacterium_bifidum	3.26012e-05	0	3.26012e-05	1.19437e-05	0.000292668
PWY-5654: 2-amino-3-carboxymuconate semialdehyde degradation to 2-hydroxypentadienoate	0	0	0	0.00232315	0.00401085								PWY-5941: glycogen degradation II|g__Bifidobacterium.s__Bifidobacterium_bifidum	3.18076e-05	0	3.18076e-05	1.4474e-05	0.000347876
DHGLUCONATE-PYR-CAT-PWY: glucose degradation (oxidative)	0	0	0	0.0112005	0.0182631								PWY-6121: 5-aminoimidazole ribonucleotide biosynthesis I|g__Bifidobacterium.s__Bifidobacterium_bifidum	2.60995e-05	0	2.60995e-05	1.04978e-05	0.00026341
PWY-7905: Escherichia coli serotype O9a O-antigen biosynthesis	0	0	0	0.0129048	0.0209257								PWY-7221: guanosine ribonucleotides de novo biosynthesis|g__Bifidobacterium.s__Bifidobacterium_bifidum	2.26914e-05	0	2.26914e-05	1.59235e-05	0.000379102
4-HYDROXYMANDELATE-DEGRADATION-PWY: 4-hydroxymandelate degradation	0	0	0	0.0133256	0.0215485								VALSYN-PWY: L-valine biosynthesis|unclassified	4.31457e-05	2.232e-05	2.08257e-05	0.000626703	0.00664758
PWY-7316: dTDP-N-acetylviosamine biosynthesis	0	0	0	0.015251	0.0245944								THRESYN-PWY: superpathway of L-threonine biosynthesis|g__Bifidobacterium.s__Bifidobacterium_bifidum	1.86745e-05	0	1.86745e-05	1.36617e-05	0.00033174
PWY-181: photorespiration	0	0	0	0.020176	0.0322706								PWY-6151: S-adenosyl-L-methionine salvage I|g__Bifidobacterium.s__Bifidobacterium_bifidum	1.75484e-05	0	1.75484e-05	1.59235e-05	0.000379102
PWY-6797: 6-hydroxymethyl-dihydropterin diphosphate biosynthesis II (Methanocaldococcus)	0	0	0	0.0282815	0.044627								PWY-3001: superpathway of L-isoleucine biosynthesis I|g__Bifidobacterium.s__Bifidobacterium_bifidum	1.72633e-05	0	1.72633e-05	1.86513e-05	0.000432798
PWY-6210: 2-aminophenol degradation	0	2.80532e-08	-2.80532e-08	0.000398979	0.000705423								UDPNAGSYN-PWY: UDP-N-acetyl-D-glucosamine biosynthesis I|g__Bifidobacterium.s__Bifidobacterium_bifidum	1.71307e-05	0	1.71307e-05	1.16432e-05	0.000288308
PWY-7268: cytosolic NADPH production (yeast)	0	5.90845e-08	-5.90845e-08	0.0107999	0.0176589								PENTOSE-P-PWY: pentose phosphate pathway|g__Bifidobacterium.s__Bifidobacterium_bifidum	1.66489e-05	0	1.66489e-05	1.3151e-05	0.000320996
PWY-7245: superpathway of NAD/NADP - NADH/NADPH interconversion (yeast)	0	7.86986e-08	-7.86986e-08	0.00901786	0.0148693								VALSYN-PWY: L-valine biosynthesis|g__Bifidobacterium.s__Bifidobacterium_bifidum	1.66177e-05	0	1.66177e-05	3.07857e-05	0.000662121
PWY-7688: dTDP-&alpha;-D-ravidosamine and dTDP-4-acetyl-&alpha;-D-ravidosamine biosynthesis	0	9.14975e-08	-9.14975e-08	0.000321638	0.000577375								PWY-5686: UMP biosynthesis I|g__Bifidobacterium.s__Bifidobacterium_bifidum	1.59876e-05	0	1.59876e-05	1.75107e-05	0.000410378
TYRFUMCAT-PWY: L-tyrosine degradation I	0	9.91672e-08	-9.91672e-08	0.00823207	0.0136504								PWY-6386: UDP-N-acetylmuramoyl-pentapeptide biosynthesis II (lysine-containing)|g__Bifidobacterium.s__Bifidobacterium_bifidum	1.56404e-05	0	1.56404e-05	1.80724e-05	0.000420402
PWY-5104: L-isoleucine biosynthesis IV	0	2.27432e-07	-2.27432e-07	0.0244065	0.0386162								ILEUSYN-PWY: L-isoleucine biosynthesis I (from threonine)|g__Bifidobacterium.s__Bifidobacterium_bifidum	1.54755e-05	0	1.54755e-05	3.27283e-05	0.000699901
PWY-5392: reductive TCA cycle II	0	3.97713e-07	-3.97713e-07	0.0225388	0.035874								PWY0-1061: superpathway of L-alanine biosynthesis|unclassified	1.61489e-05	7.80331e-07	1.53686e-05	1.53411e-10	5.89192e-08
PWY-7039: phosphatidate metabolism, as a signaling molecule	2.33465e-07	7.84698e-07	-5.51233e-07	2.86761e-05	5.4556e-05								PWY-621: sucrose degradation III (sucrose invertase)|g__Bifidobacterium.s__Bifidobacterium_bifidum	1.47369e-05	0	1.47369e-05	2.9856e-05	0.000642861
PWY-5028: L-histidine degradation II	4.71663e-08	6.60897e-07	-6.1373e-07	0.00639172	0.0107198								PWY-6387: UDP-N-acetylmuramoyl-pentapeptide biosynthesis I (meso-diaminopimelate containing)|g__Bifidobacterium.s__Bifidobacterium_bifidum	1.46561e-05	0	1.46561e-05	1.80724e-05	0.000420402
PWY-5088: L-glutamate degradation VIII (to propanoate)	0	6.90022e-07	-6.90022e-07	0.00383746	0.00652925								PYRIDNUCSYN-PWY: NAD de novo biosynthesis I (from aspartate)|g__Bifidobacterium.s__Bifidobacterium_bifidum	1.43874e-05	0	1.43874e-05	1.69656e-05	0.000399593
PWY-6562: norspermidine biosynthesis	4.95415e-07	1.27486e-06	-7.79444e-07	0.00019716	0.000356102								PEPTIDOGLYCANSYN-PWY: peptidoglycan biosynthesis I (meso-diaminopimelate containing)|g__Bifidobacterium.s__Bifidobacterium_bifidum	1.4318e-05	0	1.4318e-05	1.80724e-05	0.000420402
URSIN-PWY: ureide biosynthesis	0	8.96857e-07	-8.96857e-07	1.55073e-06	3.1717e-06								BRANCHED-CHAIN-AA-SYN-PWY: superpathway of branched chain amino acid biosynthesis|g__Bifidobacterium.s__Bifidobacterium_bifidum	1.42944e-05	0	1.42944e-05	3.17429e-05	0.000681151
ALLANTOINDEG-PWY: superpathway of allantoin degradation in yeast	0	9.83523e-07	-9.83523e-07	1.34914e-05	2.59655e-05								BRANCHED-CHAIN-AA-SYN-PWY: superpathway of branched chain amino acid biosynthesis|unclassified	2.96038e-05	1.61737e-05	1.34302e-05	0.000479063	0.00535362
P621-PWY: nylon-6 oligomer degradation	9.9659e-08	1.08916e-06	-9.89506e-07	0.00210335	0.00364208								PWY-724: superpathway of L-lysine, L-threonine and L-methionine biosynthesis II|g__Bifidobacterium.s__Bifidobacterium_bifidum	1.33342e-05	0	1.33342e-05	2.61371e-05	0.000566675
PWY-7396: butanol and isobutanol biosynthesis (engineered)	1.75701e-07	1.55477e-06	-1.37907e-06	0.000110072	0.000203184								NONOXIPENT-PWY: pentose phosphate pathway (non-oxidative branch) I|g__Bifidobacterium.s__Bifidobacterium_bifidum	1.31223e-05	0	1.31223e-05	1.11985e-05	0.000279132
CATECHOL-ORTHO-CLEAVAGE-PWY: catechol degradation to &beta;-ketoadipate	1.0335e-08	1.43729e-06	-1.42696e-06	9.03792e-07	1.86805e-06								NONMEVIPP-PWY: methylerythritol phosphate pathway I|g__Bifidobacterium.s__Bifidobacterium_bifidum	1.3108e-05	0	1.3108e-05	1.44119e-05	0.000346827
PWY-6182: superpathway of salicylate degradation	0	1.48328e-06	-1.48328e-06	5.45578e-07	1.16034e-06								ARGSYNBSUB-PWY: L-arginine biosynthesis II (acetyl cycle)|g__Bifidobacterium.s__Bifidobacterium_bifidum	1.30358e-05	0	1.30358e-05	1.64367e-05	0.000390065
PWY-3801: sucrose degradation II (sucrose synthase)	2.08304e-07	1.87983e-06	-1.67152e-06	0.000157286	0.000287622								PWY-5103: L-isoleucine biosynthesis III|g__Bifidobacterium.s__Bifidobacterium_bifidum	1.282e-05	0	1.282e-05	3.27283e-05	0.000699901
PWY-6185: 4-methylcatechol degradation (ortho cleavage)	0	1.84326e-06	-1.84326e-06	3.25731e-07	7.18811e-07								THISYNARA-PWY: superpathway of thiamine diphosphate biosynthesis III (eukaryotes)|g__Bifidobacterium.s__Bifidobacterium_bifidum	1.27371e-05	0	1.27371e-05	1.0736e-05	0.000268315
PWY-5431: aromatic compounds degradation via &beta;-ketoadipate	0	1.86874e-06	-1.86874e-06	8.25612e-07	1.72468e-06								PWY-7791: UMP biosynthesis III|g__Bifidobacterium.s__Bifidobacterium_bifidum	1.27077e-05	0	1.27077e-05	9.42586e-06	0.000239386
PWY-5417: catechol degradation III (ortho-cleavage pathway)	0	1.86874e-06	-1.86874e-06	8.25612e-07	1.72468e-06								PWY-7790: UMP biosynthesis II|g__Bifidobacterium.s__Bifidobacterium_bifidum	1.27077e-05	0	1.27077e-05	9.42586e-06	0.000239386
PROTOCATECHUATE-ORTHO-CLEAVAGE-PWY: protocatechuate degradation II (ortho-cleavage pathway)	4.1073e-07	3.15812e-06	-2.74738e-06	2.09331e-06	4.2518e-06								PWY-5097: L-lysine biosynthesis VI|g__Bifidobacterium.s__Bifidobacterium_bifidum	1.24667e-05	0	1.24667e-05	2.69624e-05	0.000583896
PWY-6318: L-phenylalanine degradation IV (mammalian, via side chain)	2.88117e-07	3.3571e-06	-3.06898e-06	4.0561e-07	8.78572e-07								PWY-2942: L-lysine biosynthesis III|g__Bifidobacterium.s__Bifidobacterium_bifidum	1.23924e-05	0	1.23924e-05	2.8688e-05	0.000618419
PWY-6215: 4-chlorobenzoate degradation	5.75614e-08	3.17079e-06	-3.11323e-06	6.7141e-08	1.53952e-07								ARO-PWY: chorismate biosynthesis I|g__Bifidobacterium.s__Bifidobacterium_bifidum	1.22534e-05	0	1.22534e-05	2.30698e-05	0.000522219
PWY-5022: 4-aminobutanoate degradation V	0	3.27845e-06	-3.27845e-06	0.00573212	0.00967727								PWY-7357: thiamine phosphate formation from pyrithiamine and oxythiamine (yeast)|g__Bifidobacterium.s__Bifidobacterium_bifidum	1.21774e-05	0	1.21774e-05	1.10898e-05	0.000276788
PWY-6922: L-N&delta;-acetylornithine biosynthesis	1.98592e-06	5.64929e-06	-3.66336e-06	4.41426e-05	8.33174e-05								ARGSYN-PWY: L-arginine biosynthesis I (via L-ornithine)|g__Bifidobacterium.s__Bifidobacterium_bifidum	1.20245e-05	0	1.20245e-05	1.69656e-05	0.000399593
PWY-8086: (S)-lactate fermentation to propanoate, acetate and hydrogen	1.68463e-07	4.13979e-06	-3.97133e-06	0.000105939	0.000196793								HISTSYN-PWY: L-histidine biosynthesis|g__Bifidobacterium.s__Bifidobacterium_bifidum	1.19082e-05	0	1.19082e-05	2.53358e-05	0.000562195
AEROBACTINSYN-PWY: aerobactin biosynthesis	1.04433e-07	4.09776e-06	-3.99333e-06	0.00275473	0.00472814								PWY-8178: pentose phosphate pathway (non-oxidative branch) II|g__Bifidobacterium.s__Bifidobacterium_bifidum	1.14134e-05	0	1.14134e-05	6.56419e-06	0.000172771
3-HYDROXYPHENYLACETATE-DEGRADATION-PWY: 4-hydroxyphenylacetate degradation	1.50429e-07	4.44482e-06	-4.29439e-06	4.70654e-07	1.0083e-06								ILEUSYN-PWY: L-isoleucine biosynthesis I (from threonine)|unclassified	2.79882e-05	1.6782e-05	1.12061e-05	0.000796644	0.00813017
PWY-7165: L-ascorbate biosynthesis VIII (engineered pathway)	0	4.44511e-06	-4.44511e-06	3.0296e-06	6.06954e-06								PWY-6385: peptidoglycan biosynthesis III (mycobacteria)|g__Bifidobacterium.s__Bifidobacterium_bifidum	1.11805e-05	0	1.11805e-05	2.53358e-05	0.000562195
PWY-7616: methanol oxidation to carbon dioxide	1.88287e-06	6.36452e-06	-4.48165e-06	9.85118e-06	1.93399e-05								PWY-6163: chorismate biosynthesis from 3-dehydroquinate|g__Bifidobacterium.s__Bifidobacterium_bifidum	1.10137e-05	0	1.10137e-05	2.30698e-05	0.000522219
PWY-7384: anaerobic energy metabolism (invertebrates, mitochondrial)	3.79343e-07	5.00504e-06	-4.6257e-06	0.000126714	0.000232442								PWY-6123: inosine-5'-phosphate biosynthesis I|g__Bifidobacterium.s__Bifidobacterium_bifidum	9.8593e-06	0	9.8593e-06	1.39559e-05	0.000337145
LIPA-CORESYN-PWY: lipid A-core biosynthesis (E. coli K-12)	3.77007e-07	5.19694e-06	-4.81993e-06	0.0010064	0.001753								PWY-5103: L-isoleucine biosynthesis III|unclassified	2.37615e-05	1.4029e-05	9.73255e-06	0.000985224	0.00997897
PWY-7389: superpathway of anaerobic energy metabolism (invertebrates)	4.49409e-07	5.56978e-06	-5.12037e-06	0.000520115	0.00091684								PWY0-1061: superpathway of L-alanine biosynthesis|g__Bifidobacterium.s__Bifidobacterium_bifidum	9.66856e-06	0	9.66856e-06	1.75107e-05	0.000410378
PWY-6328: L-lysine degradation X	9.02548e-08	6.8352e-06	-6.74495e-06	6.92511e-10	2.04273e-09								GLYCOGENSYNTH-PWY: glycogen biosynthesis I (from ADP-D-Glucose)|g__Bifidobacterium.s__Bifidobacterium_bifidum	9.63296e-06	0	9.63296e-06	1.12753e-05	0.000280674
PWY-6708: ubiquinol-8 biosynthesis (early decarboxylation)	3.04551e-07	8.47073e-06	-8.16618e-06	4.76634e-08	1.11025e-07								PWY-7111: pyruvate fermentation to isobutanol (engineered)|g__Bifidobacterium.s__Bifidobacterium_bifidum	9.47332e-06	0	9.47332e-06	3.17429e-05	0.000681151
PWY0-1533: methylphosphonate degradation I	1.26652e-06	9.62828e-06	-8.36176e-06	7.22517e-09	1.81247e-08								PWY-6277: superpathway of 5-aminoimidazole ribonucleotide biosynthesis|g__Bifidobacterium.s__Bifidobacterium_breve	9.11925e-06	0	9.11925e-06	0.000825869	0.00841475
PWY0-321: phenylacetate degradation I (aerobic)	2.10393e-07	9.17473e-06	-8.96433e-06	1.36472e-08	3.31029e-08								PWY-6122: 5-aminoimidazole ribonucleotide biosynthesis II|g__Bifidobacterium.s__Bifidobacterium_breve	9.11925e-06	0	9.11925e-06	0.000825869	0.00841475
UBISYN-PWY: superpathway of ubiquinol-8 biosynthesis (early decarboxylation)	3.36385e-07	9.41493e-06	-9.07854e-06	4.58727e-08	1.0728e-07								GLUTORN-PWY: L-ornithine biosynthesis I|g__Bifidobacterium.s__Bifidobacterium_bifidum	8.81417e-06	0	8.81417e-06	1.80724e-05	0.000420402
CARNMET-PWY: L-carnitine degradation I	1.0201e-06	1.04461e-05	-9.42605e-06	6.26716e-10	1.87695e-09								PWY-6317: D-galactose degradation I (Leloir pathway)|unclassified	2.28705e-05	1.40756e-05	8.7949e-06	0.00479118	0.0410402
PWY-6071: superpathway of phenylethylamine degradation	2.37679e-07	1.05354e-05	-1.02977e-05	1.3125e-08	3.22359e-08								PWY-7953: UDP-N-acetylmuramoyl-pentapeptide biosynthesis III (meso-diaminopimelate containing)|g__Bifidobacterium.s__Bifidobacterium_bifidum	8.69125e-06	0	8.69125e-06	2.05205e-05	0.000472675
PWY-7209: superpathway of pyrimidine ribonucleosides degradation	5.47147e-06	1.64446e-05	-1.09732e-05	0.000382245	0.000677879								UDPNAGSYN-PWY: UDP-N-acetyl-D-glucosamine biosynthesis I|unclassified	1.58021e-05	7.39637e-06	8.40573e-06	0.00509446	0.0435191
PWY-6470: peptidoglycan biosynthesis V (&beta;-lactam resistance)	2.04576e-06	1.32455e-05	-1.11997e-05	0.0099166	0.0163054								PWY-5384: sucrose degradation IV (sucrose phosphorylase)|unclassified	1.37394e-05	5.34403e-06	8.39537e-06	0.00115961	0.0116326
LPSSYN-PWY: superpathway of lipopolysaccharide biosynthesis	1.23583e-06	1.27714e-05	-1.15356e-05	4.87031e-05	9.16305e-05								DAPLYSINESYN-PWY: L-lysine biosynthesis I|unclassified	1.06122e-05	3.06207e-06	7.55012e-06	0.000642039	0.00679176
PWY0-1221: putrescine degradation II	1.02348e-06	1.33437e-05	-1.23202e-05	2.13554e-08	5.11657e-08								PWY-621: sucrose degradation III (sucrose invertase)|unclassified	9.72206e-06	2.67304e-06	7.04901e-06	0.000107062	0.00158438
PWY-5692: allantoin degradation to glyoxylate II	1.36362e-06	1.40435e-05	-1.26799e-05	1.33213e-08	3.24465e-08								PYRIDNUCSYN-PWY: NAD de novo biosynthesis I (from aspartate)|unclassified	1.09617e-05	4.19994e-06	6.76171e-06	0.00115961	0.0116326
URDEGR-PWY: superpathway of allantoin degradation in plants	1.36362e-06	1.40435e-05	-1.26799e-05	1.33213e-08	3.24465e-08								PWY3O-4107: NAD salvage pathway V (PNC V cycle)|g__Bifidobacterium.s__Bifidobacterium_bifidum	6.64301e-06	0	6.64301e-06	1.87492e-05	0.000434524
PWY-5747: 2-methylcitrate cycle II	2.43282e-06	1.52202e-05	-1.27874e-05	1.35667e-09	3.79853e-09								PWY-5384: sucrose degradation IV (sucrose phosphorylase)|g__Bifidobacterium.s__Bifidobacterium_breve	6.28135e-06	0	6.28135e-06	0.00109948	0.0111064
P185-PWY: formaldehyde assimilation III (dihydroxyacetone cycle)	3.04698e-06	1.59233e-05	-1.28763e-05	5.08382e-05	9.5342e-05								PWY-622: starch biosynthesis|unclassified	6.08625e-06	1.10002e-07	5.97625e-06	1.74126e-06	5.48892e-05
PWY-6588: pyruvate fermentation to acetone	1.74587e-06	1.49504e-05	-1.32045e-05	4.96837e-06	9.78668e-06								PWY-6121: 5-aminoimidazole ribonucleotide biosynthesis I|g__Bifidobacterium.s__Bifidobacterium_breve	5.0153e-06	0	5.0153e-06	0.00131495	0.0131418
PWY-7456: &beta;-(1,4)-mannan degradation	0	1.33038e-05	-1.33038e-05	0.000935328	0.00163404								P124-PWY: Bifidobacterium shunt|unclassified	4.537e-06	1.06461e-06	3.47239e-06	0.00349806	0.0303784
PWY-7805: (aminomethyl)phosphonate degradation	1.78233e-06	1.56625e-05	-1.38801e-05	4.09885e-09	1.05527e-08								PWY3O-4107: NAD salvage pathway V (PNC V cycle)|unclassified	4.37207e-06	1.45654e-06	2.91552e-06	0.00018231	0.00228118
PWY-801: homocysteine and cysteine interconversion	4.75445e-06	1.89037e-05	-1.41493e-05	3.52457e-06	7.01329e-06								PYRIDNUCSAL-PWY: NAD salvage pathway I (PNC VI cycle)|unclassified	3.192e-06	7.32127e-07	2.45987e-06	0.000325032	0.00395908
PWY-7807: glyphosate degradation III	2.17279e-06	1.6349e-05	-1.41763e-05	5.27388e-09	1.34599e-08								FOLSYN-PWY: superpathway of tetrahydrofolate biosynthesis and salvage|unclassified	3.24354e-06	8.73054e-07	2.37049e-06	0.00302004	0.0274121
PWY-5030: L-histidine degradation III	8.91559e-07	1.52751e-05	-1.43836e-05	0.000160933	0.000293378								PWY-5265: peptidoglycan biosynthesis II (staphylococci)|unclassified	3.71249e-06	1.39766e-06	2.31483e-06	0.00439906	0.0378191
PWY0-461: L-lysine degradation I	1.86739e-06	1.72202e-05	-1.53528e-05	7.98142e-08	1.80892e-07								PWY-7115: C4 photosynthetic carbon assimilation cycle, NAD-ME type|unclassified	3.05129e-06	8.35918e-07	2.21537e-06	0.000433294	0.00485655
PWY-8131: 5'-deoxyadenosine degradation II	3.26221e-07	1.62709e-05	-1.59447e-05	4.02987e-06	7.99166e-06								POLYISOPRENSYN-PWY: polyisoprenoid biosynthesis (E. coli)|unclassified	3.31061e-06	1.25139e-06	2.05923e-06	0.00315309	0.0279896
PWY-4984: urea cycle	3.17989e-06	1.93216e-05	-1.61417e-05	0.00397683	0.00674682								PWY-6612: superpathway of tetrahydrofolate biosynthesis|unclassified	2.45418e-06	6.67332e-07	1.78685e-06	0.00283171	0.0262124
PWY-6293: superpathway of L-cysteine biosynthesis (fungi)	7.82086e-06	2.42059e-05	-1.6385e-05	0.000329487	0.000589661								BRANCHED-CHAIN-AA-SYN-PWY: superpathway of branched chain amino acid biosynthesis|g__Bifidobacterium.s__Bifidobacterium_breve	1.63622e-06	0	1.63622e-06	0.00250224	0.0232771
PWY-7388: octanoyl-[acyl-carrier protein] biosynthesis (mitochondria, yeast)	1.82908e-05	3.53071e-05	-1.70163e-05	7.93304e-05	0.000147832								PWY-5913: partial TCA cycle (obligate autotrophs)|unclassified	5.52767e-06	3.93403e-06	1.59363e-06	0.00489041	0.041833
PWY-7874: L-threonate degradation	9.05675e-07	1.82287e-05	-1.7323e-05	8.90525e-08	2.00283e-07								VALSYN-PWY: L-valine biosynthesis|g__Bifidobacterium.s__Bifidobacterium_breve	1.32775e-06	0	1.32775e-06	0.00256321	0.0238208
PWY-7873: D-erythronate degradation II	7.68082e-07	1.82287e-05	-1.74606e-05	7.96828e-08	1.80892e-07								ILEUSYN-PWY: L-isoleucine biosynthesis I (from threonine)|g__Bifidobacterium.s__Bifidobacterium_breve	1.31519e-06	0	1.31519e-06	0.00275438	0.0255344
PWY-5005: biotin biosynthesis II	1.99038e-06	1.97988e-05	-1.78084e-05	0.00709939	0.011839								PWY0-781: aspartate superpathway|unclassified	2.15165e-06	9.05693e-07	1.24595e-06	7.71681e-05	0.00127612
PWY-5855: ubiquinol-7 biosynthesis (early decarboxylation)	3.0722e-06	2.09951e-05	-1.79229e-05	2.06826e-10	7.07867e-10								PWY-5103: L-isoleucine biosynthesis III|g__Bifidobacterium.s__Bifidobacterium_breve	1.09489e-06	0	1.09489e-06	0.00302954	0.0274121
PWY-7446: sulfoquinovose degradation I	9.98959e-07	1.9537e-05	-1.8538e-05	1.71324e-08	4.1216e-08								P4-PWY: superpathway of L-lysine, L-threonine and L-methionine biosynthesis I|unclassified	2.04641e-06	1.03526e-06	1.01115e-06	0.000724023	0.00748647
PWY0-41: allantoin degradation IV (anaerobic)	1.62057e-06	2.06431e-05	-1.90226e-05	1.78661e-09	4.85528e-09								PWY-7111: pyruvate fermentation to isobutanol (engineered)|g__Bifidobacterium.s__Bifidobacterium_breve	1.00784e-06	0	1.00784e-06	0.0029585	0.0272254
PWY-5505: L-glutamate and L-glutamine biosynthesis	1.74438e-06	2.20048e-05	-2.02604e-05	0.00244694	0.00421218								NAD-BIOSYNTHESIS-II: NAD salvage pathway III (to nicotinamide riboside)|unclassified	1.21964e-06	2.43729e-07	9.75911e-07	0.00279783	0.0259116
THREOCAT-PWY: superpathway of L-threonine metabolism	7.63421e-07	2.12103e-05	-2.04469e-05	4.25219e-07	9.1766e-07								PWY-7663: gondoate biosynthesis (anaerobic)|g__Bifidobacterium.s__Bifidobacterium_breve	9.55385e-07	0	9.55385e-07	0.00115745	0.0116233
PWY66-430: myristate biosynthesis (mitochondria)	1.57617e-05	3.62322e-05	-2.04706e-05	1.18104e-05	2.28049e-05								FASYN-ELONG-PWY: fatty acid elongation -- saturated|g__Bifidobacterium.s__Bifidobacterium_breve	9.55385e-07	0	9.55385e-07	0.00115745	0.0116233
P108-PWY: pyruvate fermentation to propanoate I	1.37066e-06	2.22671e-05	-2.08965e-05	1.22776e-07	2.75075e-07								PWY0-862: (5Z)-dodecenoate biosynthesis I|g__Bifidobacterium.s__Bifidobacterium_breve	9.55385e-07	0	9.55385e-07	0.00115745	0.0116233
PWY-7094: fatty acid salvage	4.1898e-06	2.52907e-05	-2.11009e-05	4.93735e-09	1.2656e-08								PWY-6282: palmitoleate biosynthesis I (from (5Z)-dodec-5-enoate)|g__Bifidobacterium.s__Bifidobacterium_breve	9.55385e-07	0	9.55385e-07	0.00115745	0.0116233
GOLPDLCAT-PWY: superpathway of glycerol degradation to 1,3-propanediol	2.56413e-06	2.3695e-05	-2.11309e-05	7.91378e-07	1.671e-06								PWY-7664: oleate biosynthesis IV (anaerobic)|g__Bifidobacterium.s__Bifidobacterium_breve	9.55385e-07	0	9.55385e-07	0.00115745	0.0116233
PWY-7392: taxadiene biosynthesis (engineered)	1.96009e-05	4.09361e-05	-2.13352e-05	0.00575361	0.00967727								PWY-6151: S-adenosyl-L-methionine salvage I|g__Bifidobacterium.s__Bifidobacterium_breve	9.4548e-07	0	9.4548e-07	0.00348949	0.030318
P221-PWY: octane oxidation	2.779e-06	2.41711e-05	-2.13921e-05	3.04463e-10	9.81978e-10								PWY-6859: all-trans-farnesol biosynthesis|unclassified	1.63753e-06	7.71311e-07	8.66214e-07	0.00479118	0.0410402
REDCITCYC: TCA cycle VI (Helicobacter)	2.49553e-06	2.40872e-05	-2.15917e-05	3.41471e-07	7.50725e-07								PWY-621: sucrose degradation III (sucrose invertase)|g__Bifidobacterium.s__Bifidobacterium_breve	7.27555e-07	0	7.27555e-07	0.0029585	0.0272254
PWY-5676: acetyl-CoA fermentation to butanoate II	1.47914e-05	3.64321e-05	-2.16407e-05	0.000172967	0.000314339								PWY-6630: superpathway of L-tyrosine biosynthesis|g__Bifidobacterium.s__Bifidobacterium_longum	6.67893e-07	0	6.67893e-07	8.1924e-06	0.000211485
DARABCATK12-PWY: D-arabinose degradation I	2.26898e-06	2.40518e-05	-2.17828e-05	1.59826e-11	8.92082e-11								THRESYN-PWY: superpathway of L-threonine biosynthesis|g__Bifidobacterium.s__Bifidobacterium_breve	3.89325e-07	0	3.89325e-07	0.00365639	0.0316803
PWY-7409: phospholipid remodeling (phosphatidylethanolamine, yeast)	1.03169e-06	2.30007e-05	-2.1969e-05	9.30306e-10	2.6901e-09								PWY-5941: glycogen degradation II|g__Bifidobacterium.s__Bifidobacterium_breve	3.70413e-07	0	3.70413e-07	0.00392038	0.0337655
GLYCOL-GLYOXDEG-PWY: superpathway of glycol metabolism and degradation	2.60594e-06	2.47132e-05	-2.21073e-05	2.19813e-11	1.1791e-10								PWY-7196: superpathway of pyrimidine ribonucleosides salvage|unclassified	3.31302e-07	0	3.31302e-07	4.43177e-05	0.000939205
PWY0-1337: oleate &beta;-oxidation	4.48021e-06	2.76234e-05	-2.31431e-05	3.05673e-09	8.04314e-09								UDPNAGSYN-PWY: UDP-N-acetyl-D-glucosamine biosynthesis I|g__Bifidobacterium.s__Bifidobacterium_breve	3.22553e-07	0	3.22553e-07	0.00450092	0.0386418
PWY-5705: allantoin degradation to glyoxylate III	2.79862e-06	2.60435e-05	-2.32449e-05	1.19221e-09	3.38082e-09								PWY-5705: allantoin degradation to glyoxylate III|unclassified	2.56289e-07	0	2.56289e-07	0.0017124	0.0169877
PWY-6549: L-glutamine biosynthesis III	1.14945e-05	3.48399e-05	-2.33453e-05	0.00837101	0.0138416								GLYCOCAT-PWY: glycogen degradation I|g__Bifidobacterium.s__Bifidobacterium_breve	2.52291e-07	0	2.52291e-07	0.00551849	0.0469921
KDO-NAGLIPASYN-PWY: superpathway of (Kdo)2-lipid A biosynthesis	2.03207e-06	2.68665e-05	-2.48344e-05	1.67075e-10	5.87264e-10								PWY-7238: sucrose biosynthesis II|g__Bifidobacterium.s__Bifidobacterium_breve	2.4825e-07	0	2.4825e-07	0.00357206	0.0309639
PWY-7269: mitochondrial NADPH production (yeast)	5.59717e-06	3.22383e-05	-2.66411e-05	1.15572e-09	3.30212e-09								GLYCOGENSYNTH-PWY: glycogen biosynthesis I (from ADP-D-Glucose)|g__Bifidobacterium.s__Bifidobacterium_breve	2.21702e-07	0	2.21702e-07	0.00420156	0.0361707
P42-PWY: incomplete reductive TCA cycle	7.07192e-06	3.3976e-05	-2.69041e-05	4.54096e-06	8.97489e-06								PWY-6902: chitin degradation II (Vibrio)|g__Bifidobacterium.s__Bifidobacterium_breve	1.38964e-07	0	1.38964e-07	0.00270875	0.0251237
METHGLYUT-PWY: superpathway of methylglyoxal degradation	5.51738e-06	3.34204e-05	-2.79031e-05	2.79659e-10	9.11999e-10								PWY-4041: &gamma;-glutamyl cycle|g__Bifidobacterium.s__Bifidobacterium_breve	1.35291e-07	0	1.35291e-07	0.00481948	0.041245
PWY-5130: 2-oxobutanoate degradation I	2.73531e-06	3.16957e-05	-2.89604e-05	0.000780076	0.00136688								PWY-5686: UMP biosynthesis I|g__Bifidobacterium.s__Bifidobacterium_breve	1.34107e-07	0	1.34107e-07	0.00481948	0.041245
PWY-7883: anhydromuropeptides recycling II	4.20968e-06	3.4653e-05	-3.04433e-05	1.60304e-10	5.66859e-10								P41-PWY: pyruvate fermentation to acetate and (S)-lactate I|g__Bifidobacterium.s__Bifidobacterium_breve	1.24916e-07	0	1.24916e-07	0.00450092	0.0386418
PWY-5656: mannosylglycerate biosynthesis I	5.82333e-06	3.78693e-05	-3.2046e-05	8.46603e-07	1.76226e-06								PWY-5100: pyruvate fermentation to acetate and lactate II|g__Bifidobacterium.s__Bifidobacterium_breve	1.24916e-07	0	1.24916e-07	0.00450092	0.0386418
PWY-6992: 1,5-anhydrofructose degradation	2.02485e-06	3.44326e-05	-3.24077e-05	5.02398e-08	1.16564e-07								PWY-7221: guanosine ribonucleotides de novo biosynthesis|g__Bifidobacterium.s__Bifidobacterium_breve	1.02734e-07	0	1.02734e-07	0.00471109	0.0403909
PWY-7013: (S)-propane-1,2-diol degradation	2.35913e-06	3.6633e-05	-3.42738e-05	2.0703e-06	4.21968e-06								PYRIDNUCSYN-PWY: NAD de novo biosynthesis I (from aspartate)|g__Bifidobacterium.s__Bifidobacterium_breve	9.7661e-08	0	9.7661e-08	0.00460492	0.0395167
PWY-7187: pyrimidine deoxyribonucleotides de novo biosynthesis II	4.88872e-06	4.14315e-05	-3.65428e-05	6.38906e-10	1.90375e-09								PWY0-1061: superpathway of L-alanine biosynthesis|g__Bifidobacterium.s__Bifidobacterium_breve	8.52105e-08	0	8.52105e-08	0.00251951	0.0234262
ECASYN-PWY: enterobacterial common antigen biosynthesis	3.51602e-06	4.09659e-05	-3.74499e-05	4.83602e-11	2.1344e-10								ARGSYNBSUB-PWY: L-arginine biosynthesis II (acetyl cycle)|g__Bifidobacterium.s__Bifidobacterium_breve	7.2578e-08	0	7.2578e-08	0.00551849	0.0469921
PWY-6859: all-trans-farnesol biosynthesis	1.28013e-05	5.03204e-05	-3.75192e-05	3.52507e-08	8.3436e-08								PWY-6386: UDP-N-acetylmuramoyl-pentapeptide biosynthesis II (lysine-containing)|g__Bifidobacterium.s__Bifidobacterium_breve	6.6592e-08	0	6.6592e-08	0.00320185	0.028369
NAD-BIOSYNTHESIS-II: NAD salvage pathway III (to nicotinamide riboside)	1.53522e-05	5.30924e-05	-3.77401e-05	1.1468e-05	2.22168e-05								GLUTORN-PWY: L-ornithine biosynthesis I|g__Bifidobacterium.s__Bifidobacterium_breve	6.3824e-08	0	6.3824e-08	0.00539598	0.0460113
P122-PWY: heterolactic fermentation	1.04185e-05	4.82214e-05	-3.78028e-05	8.84715e-08	1.99742e-07								PWY-6385: peptidoglycan biosynthesis III (mycobacteria)|g__Bifidobacterium.s__Bifidobacterium_breve	5.9879e-08	0	5.9879e-08	0.00327862	0.0289537
PWY0-42: 2-methylcitrate cycle I	6.33476e-06	4.79801e-05	-4.16453e-05	1.42024e-09	3.93245e-09								PWY-6387: UDP-N-acetylmuramoyl-pentapeptide biosynthesis I (meso-diaminopimelate containing)|g__Bifidobacterium.s__Bifidobacterium_breve	5.8913e-08	0	5.8913e-08	0.00335705	0.029577
PWY-6270: isoprene biosynthesis I	0.00023024	0.000272129	-4.1889e-05	0.0290939	0.0457858								PEPTIDOGLYCANSYN-PWY: peptidoglycan biosynthesis I (meso-diaminopimelate containing)|g__Bifidobacterium.s__Bifidobacterium_breve	5.86855e-08	0	5.86855e-08	0.0034372	0.0302292
GLYCOLYSIS-TCA-GLYOX-BYPASS: superpathway of glycolysis, pyruvate dehydrogenase, TCA, and glyoxylate bypass	7.54195e-06	5.19186e-05	-4.43767e-05	1.07474e-10	4.04405e-10								FASYN-INITIAL-PWY: superpathway of fatty acid biosynthesis initiation (E. coli)|unclassified	5.14168e-08	0	5.14168e-08	0.00420389	0.0361742
GLUDEG-I-PWY: GABA shunt	1.71818e-06	4.64699e-05	-4.47517e-05	9.60992e-12	6.00109e-11								ARGSYN-PWY: L-arginine biosynthesis I (via L-ornithine)|g__Bifidobacterium.s__Bifidobacterium_breve	2.89156e-08	0	2.89156e-08	0.00564351	0.0479915
PWY-7942: 5-oxo-L-proline metabolism	1.35101e-05	6.04875e-05	-4.69773e-05	3.39121e-08	8.05928e-08								PWY-6317: D-galactose degradation I (Leloir pathway)|g__Bifidobacterium.s__Bifidobacterium_bifidum	2.17937e-08	0	2.17937e-08	0.000322417	0.00392977
PWY-7761: NAD salvage pathway II (PNC IV cycle)	9.19776e-05	0.000139061	-4.70835e-05	0.0176388	0.0282895								PWY-5097: L-lysine biosynthesis VI|g__Bifidobacterium.s__Bifidobacterium_breve	2.15425e-08	0	2.15425e-08	0.00320185	0.028369
LACTOSECAT-PWY: lactose and galactose degradation I	2.29106e-05	7.01623e-05	-4.72517e-05	0.00336076	0.00573478								PWY-2942: L-lysine biosynthesis III|g__Bifidobacterium.s__Bifidobacterium_breve	1.8634e-08	0	1.8634e-08	0.00312673	0.0277687
ORNARGDEG-PWY: superpathway of L-arginine and L-ornithine degradation	2.97887e-06	5.0383e-05	-4.74041e-05	5.75949e-10	1.74269e-09								PWY-6902: chitin degradation II (Vibrio)|g__Bifidobacterium.s__Bifidobacterium_longum	1.61836e-08	0	1.61836e-08	0.0011984	0.0120088
ARGDEG-PWY: superpathway of L-arginine, putrescine, and 4-aminobutanoate degradation	2.97887e-06	5.0383e-05	-4.74041e-05	5.75949e-10	1.74269e-09								PWY-4041: &gamma;-glutamyl cycle|g__Bifidobacterium.s__Bifidobacterium_bifidum	1.04434e-08	0	1.04434e-08	0.000576136	0.00630366
PPGPPMET-PWY: ppGpp metabolism	9.00815e-06	5.70092e-05	-4.80011e-05	7.35536e-10	2.1588e-09								PWY-6277: superpathway of 5-aminoimidazole ribonucleotide biosynthesis|g__Klebsiella.s__Klebsiella_quasipneumoniae	0	0	0	2.58607e-09	2.11597e-07
DENOVOPURINE2-PWY: superpathway of purine nucleotides de novo biosynthesis II	6.77336e-06	5.49514e-05	-4.8178e-05	6.7542e-09	1.70159e-08								PWY-6122: 5-aminoimidazole ribonucleotide biosynthesis II|g__Klebsiella.s__Klebsiella_quasipneumoniae	0	0	0	2.58607e-09	2.11597e-07
PWY66-389: phytol degradation	1.13603e-05	6.05109e-05	-4.91506e-05	4.84397e-10	1.4887e-09								PWY-5675: nitrate reduction V (assimilatory)|g__Klebsiella.s__Klebsiella_quasipneumoniae	0	0	0	2.95627e-09	2.24969e-07
PWY-7385: 1,3-propanediol biosynthesis (engineered)	2.89267e-06	5.2598e-05	-4.97053e-05	4.61298e-07	9.91876e-07								PWY-7221: guanosine ribonucleotides de novo biosynthesis|g__Klebsiella.s__Klebsiella_quasipneumoniae	0	0	0	1.11957e-08	6.54323e-07
PWY-7115: C4 photosynthetic carbon assimilation cycle, NAD-ME type	6.47617e-05	0.000114681	-4.99188e-05	0.00661913	0.0110696								PWY66-389: phytol degradation|g__Klebsiella.s__Klebsiella_quasipneumoniae	0	0	0	8.22999e-08	4.26667e-06
PRPP-PWY: superpathway of histidine, purine, and pyrimidine biosynthesis	8.67454e-06	6.0914e-05	-5.22394e-05	5.76694e-09	1.46545e-08								PWY-6124: inosine-5'-phosphate biosynthesis II|g__Klebsiella.s__Klebsiella_quasipneumoniae	0	0	0	9.41718e-08	4.84213e-06
PWY-5497: purine nucleobases degradation II (anaerobic)	7.00933e-06	6.14704e-05	-5.4461e-05	5.85555e-11	2.44988e-10								PWY-5913: partial TCA cycle (obligate autotrophs)|g__Klebsiella.s__Klebsiella_quasipneumoniae	0	0	0	9.41718e-08	4.84213e-06
GLYCOCAT-PWY: glycogen degradation I	5.46366e-05	0.000109358	-5.47214e-05	0.00996093	0.0163326								PWY-7663: gondoate biosynthesis (anaerobic)|g__Klebsiella.s__Klebsiella_quasipneumoniae	0	0	0	2.03467e-07	9.84331e-06
GALACTITOLCAT-PWY: galactitol degradation	8.92387e-06	6.44193e-05	-5.54954e-05	7.8431e-08	1.7914e-07								PWY-7977: L-methionine biosynthesis IV|g__Klebsiella.s__Klebsiella_quasipneumoniae	0	0	0	2.15124e-07	1.03013e-05
PWY0-1338: polymyxin resistance	5.16454e-06	6.32127e-05	-5.80482e-05	4.11024e-11	1.83706e-10								PWY-7883: anhydromuropeptides recycling II|g__Klebsiella.s__Klebsiella_quasipneumoniae	0	0	0	5.06891e-07	2.06202e-05
AST-PWY: L-arginine degradation II (AST pathway)	5.85751e-06	6.76962e-05	-6.18387e-05	9.93711e-11	3.78772e-10								PWY0-1261: anhydromuropeptides recycling I|g__Klebsiella.s__Klebsiella_quasipneumoniae	0	0	0	5.06891e-07	2.06202e-05
PWY-6612: superpathway of tetrahydrofolate biosynthesis	3.25773e-05	9.46846e-05	-6.21074e-05	1.09032e-06	2.24568e-06								PWY-6123: inosine-5'-phosphate biosynthesis I|g__Klebsiella.s__Klebsiella_quasipneumoniae	0	0	0	5.23326e-07	2.10437e-05
PWY-5367: petroselinate biosynthesis	1.01355e-05	7.54455e-05	-6.53101e-05	1.96706e-09	5.29663e-09								GLYCOGENSYNTH-PWY: glycogen biosynthesis I (from ADP-D-Glucose)|g__Klebsiella.s__Klebsiella_quasipneumoniae	0	0	0	6.14477e-07	2.33142e-05
PWY-7560: methylerythritol phosphate pathway II	0.000224512	0.000291503	-6.6991e-05	0.00199723	0.00346855								SO4ASSIM-PWY: assimilatory sulfate reduction I|g__Klebsiella.s__Klebsiella_quasipneumoniae	0	0	0	7.92614e-07	2.89635e-05
PWY-5920: superpathway of heme b biosynthesis from glycine	8.65664e-06	7.65055e-05	-6.78489e-05	4.45349e-10	1.37589e-09								P221-PWY: octane oxidation|g__Klebsiella.s__Klebsiella_quasipneumoniae	0	0	0	1.01998e-06	3.59458e-05
PWY-6282: palmitoleate biosynthesis I (from (5Z)-dodec-5-enoate)	0.000183519	0.00025195	-6.84315e-05	4.29064e-05	8.12453e-05								PWY-6588: pyruvate fermentation to acetone|g__Klebsiella.s__Klebsiella_pneumoniae	0	0	0	1.02933e-06	3.614e-05
PWY-7315: dTDP-N-acetylthomosamine biosynthesis	8.18768e-06	7.90761e-05	-7.08885e-05	1.8208e-10	6.33499e-10								PWY-7616: methanol oxidation to carbon dioxide|g__Klebsiella.s__Klebsiella_pneumoniae	0	0	0	1.32284e-06	4.39831e-05
KETOGLUCONMET-PWY: ketogluconate metabolism	1.34755e-05	8.47753e-05	-7.12999e-05	3.65846e-08	8.62457e-08								GLUCOSE1PMETAB-PWY: glucose and glucose-1-phosphate degradation|g__Klebsiella.s__Klebsiella_quasipneumoniae	0	0	0	3.27476e-06	9.38326e-05
PWY0-1241: ADP-L-glycero-&beta;-D-manno-heptose biosynthesis	1.26891e-05	8.40155e-05	-7.13265e-05	3.70002e-12	3.24166e-11								FUCCAT-PWY: fucose degradation|g__Klebsiella.s__Klebsiella_quasipneumoniae	0	0	0	3.27476e-06	9.38326e-05
PWY-7198: pyrimidine deoxyribonucleotides de novo biosynthesis IV	8.79757e-05	0.000159521	-7.15458e-05	1.1468e-05	2.22168e-05								PWY-7357: thiamine phosphate formation from pyrithiamine and oxythiamine (yeast)|g__Klebsiella.s__Klebsiella_quasipneumoniae	0	0	0	3.5059e-06	9.92143e-05
PWY-5180: toluene degradation I (aerobic) (via o-cresol)	1.03861e-05	8.25763e-05	-7.21902e-05	3.44757e-10	1.09391e-09								FUC-RHAMCAT-PWY: superpathway of fucose and rhamnose degradation|g__Klebsiella.s__Klebsiella_variicola	0	0	0	3.87802e-06	0.00010828
HCAMHPDEG-PWY: 3-phenylpropanoate and 3-(3-hydroxyphenyl)propanoate degradation to 2-hydroxypentadienoate	6.19905e-06	7.84174e-05	-7.22184e-05	3.72558e-09	9.63399e-09								FAO-PWY: fatty acid &beta;-oxidation I (generic)|g__Klebsiella.s__Klebsiella_quasipneumoniae	0	0	0	4.01596e-06	0.000110979
PWY-6690: cinnamate and 3-hydroxycinnamate degradation to 2-hydroxypentadienoate	6.19905e-06	7.84174e-05	-7.22184e-05	3.72558e-09	9.63399e-09								FERMENTATION-PWY: mixed acid fermentation|g__Klebsiella.s__Klebsiella_quasipneumoniae	0	0	0	4.01596e-06	0.000110979
FASYN-ELONG-PWY: fatty acid elongation -- saturated	0.000201391	0.000273809	-7.2418e-05	1.5032e-05	2.88359e-05								PWY-5138: fatty acid &beta;-oxidation IV (unsaturated, even number)|g__Klebsiella.s__Klebsiella_quasipneumoniae	0	0	0	4.01596e-06	0.000110979
PWY-5121: superpathway of geranylgeranyl diphosphate biosynthesis II (via MEP)	3.59764e-05	0.000110764	-7.47871e-05	5.11396e-08	1.18185e-07								PWY0-1241: ADP-L-glycero-&beta;-D-manno-heptose biosynthesis|g__Klebsiella.s__Klebsiella_quasipneumoniae	0	0	0	4.01596e-06	0.000110979
PWY-241: C4 photosynthetic carbon assimilation cycle, NADP-ME type	2.49679e-05	0.000101483	-7.65151e-05	0.000112963	0.000207866								PWY-6121: 5-aminoimidazole ribonucleotide biosynthesis I|g__Klebsiella.s__Klebsiella_quasipneumoniae	0	0	0	4.01596e-06	0.000110979
GALACT-GLUCUROCAT-PWY: superpathway of hexuronide and hexuronate degradation	9.62965e-06	8.62793e-05	-7.66496e-05	1.0576e-11	6.46679e-11								P161-PWY: acetylene degradation (anaerobic)|g__Klebsiella.s__Klebsiella_quasipneumoniae	0	0	0	4.09385e-06	0.0001128
LIPASYN-PWY: phospholipases	5.89937e-06	8.30893e-05	-7.71899e-05	8.31931e-11	3.32207e-10								HISDEG-PWY: L-histidine degradation I|g__Klebsiella.s__Klebsiella_quasipneumoniae	0	0	0	4.35434e-06	0.000118246
PWY-7204: pyridoxal 5'-phosphate salvage II (plants)	8.98843e-06	8.63913e-05	-7.74029e-05	1.40601e-10	5.12627e-10								PWY-5028: L-histidine degradation II|g__Escherichia.s__Escherichia_coli	0	0	0	7.26779e-06	0.000189698
PWY-5981: CDP-diacylglycerol biosynthesis III	3.07232e-05	0.000108824	-7.81008e-05	2.87709e-07	6.37302e-07								PWY-5028: L-histidine degradation II|g__Klebsiella.s__Klebsiella_variicola	0	0	0	8.70152e-06	0.000223098
PWY0-1277: 3-phenylpropanoate and 3-(3-hydroxyphenyl)propanoate degradation	8.25727e-06	8.67292e-05	-7.84719e-05	1.95239e-09	5.28134e-09								HISTSYN-PWY: L-histidine biosynthesis|g__Klebsiella.s__Klebsiella_quasipneumoniae	0	0	0	1.00333e-05	0.000253445
PWY-5138: fatty acid &beta;-oxidation IV (unsaturated, even number)	7.50488e-06	8.61526e-05	-7.86477e-05	9.12325e-11	3.52325e-10								THRESYN-PWY: superpathway of L-threonine biosynthesis|g__Klebsiella.s__Klebsiella_quasipneumoniae	0	0	0	1.05829e-05	0.000265049
PWY-7664: oleate biosynthesis IV (anaerobic)	0.000184532	0.000265377	-8.0845e-05	2.39811e-06	4.82085e-06								PWY-5028: L-histidine degradation II|g__Klebsiella.s__Klebsiella_pneumoniae	0	0	0	1.17694e-05	0.000290504
HISDEG-PWY: L-histidine degradation I	3.60429e-06	8.5371e-05	-8.17667e-05	1.15884e-09	3.30212e-09								PWY66-409: superpathway of purine nucleotide salvage|g__Klebsiella.s__Klebsiella_oxytoca	0	0	0	1.184e-05	0.000290504
PWY0-1415: superpathway of heme b biosynthesis from uroporphyrinogen-III	1.05682e-05	9.27364e-05	-8.21682e-05	3.77288e-11	1.74384e-10								PWY-6823: molybdopterin biosynthesis|g__Klebsiella.s__Klebsiella_oxytoca	0	0	0	1.184e-05	0.000290504
PWY-821: superpathway of sulfur amino acid biosynthesis (Saccharomyces cerevisiae)	2.79486e-05	0.000111302	-8.33539e-05	8.06283e-07	1.69637e-06								PWY-7942: 5-oxo-L-proline metabolism|g__Klebsiella.s__Klebsiella_oxytoca	0	0	0	1.184e-05	0.000290504
FOLSYN-PWY: superpathway of tetrahydrofolate biosynthesis and salvage	4.26396e-05	0.000127004	-8.43649e-05	2.87709e-07	6.37302e-07								PWY-7234: inosine-5'-phosphate biosynthesis III|g__Klebsiella.s__Klebsiella_oxytoca	0	0	0	1.184e-05	0.000290504
PWY-6531: mannitol cycle	1.16138e-05	9.88243e-05	-8.72105e-05	2.56619e-10	8.51048e-10								PWY-7883: anhydromuropeptides recycling II|g__Klebsiella.s__Klebsiella_oxytoca	0	0	0	1.184e-05	0.000290504
PWY-5189: tetrapyrrole biosynthesis II (from glycine)	1.14578e-05	9.88469e-05	-8.73891e-05	8.73353e-11	3.44066e-10								DENOVOPURINE2-PWY: superpathway of purine nucleotides de novo biosynthesis II|g__Klebsiella.s__Klebsiella_oxytoca	0	0	0	1.184e-05	0.000290504
PWY-7790: UMP biosynthesis II	0.000254216	0.000342906	-8.86895e-05	0.0158387	0.0254721								PWY-2941: L-lysine biosynthesis II|g__Klebsiella.s__Klebsiella_pneumoniae	0	0	0	1.38828e-05	0.000336243
PWY-5837: 2-carboxy-1,4-naphthoquinol biosynthesis	1.72094e-05	0.000108411	-9.1202e-05	6.45647e-12	4.5662e-11								URSIN-PWY: ureide biosynthesis|g__Klebsiella.s__Klebsiella_pneumoniae	0	0	0	1.39455e-05	0.000337145
PWY0-862: (5Z)-dodecenoate biosynthesis I	0.000164803	0.000256312	-9.1508e-05	5.00815e-07	1.06901e-06								HCAMHPDEG-PWY: 3-phenylpropanoate and 3-(3-hydroxyphenyl)propanoate degradation to 2-hydroxypentadienoate|g__Klebsiella.s__Klebsiella_variicola	0	0	0	1.59546e-05	0.000379102
HEME-BIOSYNTHESIS-II-1: heme b biosynthesis V (aerobic)	1.31977e-05	0.000106469	-9.32718e-05	3.95156e-11	1.81216e-10								PWY-6690: cinnamate and 3-hydroxycinnamate degradation to 2-hydroxypentadienoate|g__Klebsiella.s__Klebsiella_variicola	0	0	0	1.59546e-05	0.000379102
PWY-7210: pyrimidine deoxyribonucleotides biosynthesis from CTP	4.90037e-05	0.00014457	-9.55668e-05	2.15956e-08	5.15309e-08								PWY-5384: sucrose degradation IV (sucrose phosphorylase)|g__Klebsiella.s__Klebsiella_variicola	0	0	0	1.77748e-05	0.000415533
P105-PWY: TCA cycle IV (2-oxoglutarate decarboxylase)	1.56958e-05	0.000111818	-9.61221e-05	1.53541e-10	5.49566e-10								PWY-5973: cis-vaccenate biosynthesis|g__Klebsiella.s__Klebsiella_quasipneumoniae	0	0	0	2.04832e-05	0.000472394
PWY-7242: D-fructuronate degradation	1.40818e-05	0.000111178	-9.70957e-05	7.99952e-11	3.21737e-10								PWY-5028: L-histidine degradation II|g__Klebsiella.s__Klebsiella_quasipneumoniae	0	0	0	2.04832e-05	0.000472394
PWY-6545: pyrimidine deoxyribonucleotides de novo biosynthesis III	1.70238e-05	0.000115333	-9.83097e-05	6.45584e-12	4.5662e-11								P461-PWY: hexitol fermentation to lactate, formate, ethanol and acetate|g__Klebsiella.s__Klebsiella_quasipneumoniae	0	0	0	2.12438e-05	0.000487544
PWY1ZNC-1: assimilatory sulfate reduction IV	1.26606e-05	0.000112239	-9.95784e-05	5.38791e-11	2.30854e-10								PWY-6703: preQ0 biosynthesis|g__Klebsiella.s__Klebsiella_quasipneumoniae	0	0	0	2.12438e-05	0.000487544
PWY-6803: phosphatidylcholine acyl editing	1.08534e-05	0.000111559	-0.000100706	6.42058e-11	2.63791e-10								PWY-7315: dTDP-N-acetylthomosamine biosynthesis|g__Klebsiella.s__Klebsiella_quasipneumoniae	0	0	0	2.17483e-05	0.000498516
PWY-7791: UMP biosynthesis III	0.000240561	0.000342906	-0.000102345	0.00745232	0.0123924								PWY-4041: &gamma;-glutamyl cycle|g__Klebsiella.s__Klebsiella_quasipneumoniae	0	0	0	2.26995e-05	0.000516544
PWY-5989: stearate biosynthesis II (bacteria and plants)	0.000122975	0.00022534	-0.000102365	3.31411e-10	1.05727e-09								PWY0-1338: polymyxin resistance|g__Klebsiella.s__Klebsiella_quasipneumoniae	0	0	0	2.26995e-05	0.000516544
PWY-7323: superpathway of GDP-mannose-derived O-antigen building blocks biosynthesis	1.30476e-05	0.000115899	-0.000102851	1.64072e-08	3.96337e-08								PWY0-1479: tRNA processing|g__Klebsiella.s__Klebsiella_quasipneumoniae	0	0	0	2.26995e-05	0.000516544
PWY-6823: molybdopterin biosynthesis	2.48679e-05	0.000128455	-0.000103587	1.34353e-11	7.80844e-11								PWY0-1298: superpathway of pyrimidine deoxyribonucleosides degradation|g__Klebsiella.s__Klebsiella_quasipneumoniae	0	0	0	2.26995e-05	0.000516544
GLUCUROCAT-PWY: superpathway of &beta;-D-glucuronosides degradation	1.27886e-05	0.00011681	-0.000104022	2.52606e-11	1.33585e-10								PWY-6902: chitin degradation II (Vibrio)|g__Klebsiella.s__Klebsiella_quasipneumoniae	0	0	0	2.26995e-05	0.000516544
PWY-6507: 4-deoxy-L-threo-hex-4-enopyranuronate degradation	1.1676e-05	0.000116047	-0.00010437	7.07934e-12	4.88891e-11								PWY-6126: superpathway of adenosine nucleotides de novo biosynthesis II|g__Klebsiella.s__Klebsiella_quasipneumoniae	0	0	0	2.30876e-05	0.000522219
HEME-BIOSYNTHESIS-II: heme b biosynthesis I (aerobic)	1.81587e-05	0.000123252	-0.000105094	2.66653e-13	5.39742e-12								PWY-7229: superpathway of adenosine nucleotides de novo biosynthesis I|g__Klebsiella.s__Klebsiella_quasipneumoniae	0	0	0	2.30876e-05	0.000522219
PWY-5860: superpathway of demethylmenaquinol-6 biosynthesis I	1.46436e-05	0.000119913	-0.00010527	9.02846e-11	3.52325e-10								PWY-1269: CMP-3-deoxy-D-manno-octulosonate biosynthesis|g__Klebsiella.s__Klebsiella_michiganensis	0	0	0	2.59006e-05	0.000562195
TCA: TCA cycle I (prokaryotic)	2.19258e-05	0.000127452	-0.000105526	8.68192e-10	2.52291e-09								PWY4FS-7: phosphatidylglycerol biosynthesis I (plastidic)|g__Klebsiella.s__Klebsiella_michiganensis	0	0	0	2.59006e-05	0.000562195
PWY-7858: (5Z)-dodecenoate biosynthesis II	1.46757e-05	0.000123547	-0.000108871	2.68008e-10	8.78888e-10								PWY-7356: thiamine diphosphate salvage IV (yeast)|g__Klebsiella.s__Klebsiella_michiganensis	0	0	0	2.59006e-05	0.000562195
PWY-2941: L-lysine biosynthesis II	0.000115776	0.000224831	-0.000109055	0.000657724	0.00115594								PWY-6690: cinnamate and 3-hydroxycinnamate degradation to 2-hydroxypentadienoate|g__Klebsiella.s__Klebsiella_michiganensis	0	0	0	2.59006e-05	0.000562195
PWY-7234: inosine-5'-phosphate biosynthesis III	0.000111161	0.000220467	-0.000109306	1.3308e-06	2.7314e-06								PWY4FS-8: phosphatidylglycerol biosynthesis II (non-plastidic)|g__Klebsiella.s__Klebsiella_michiganensis	0	0	0	2.59006e-05	0.000562195
COBALSYN-PWY: superpathway of adenosylcobalamin salvage from cobinamide I	1.89519e-05	0.00012872	-0.000109768	3.57498e-13	6.55786e-12								PWY-7197: pyrimidine deoxyribonucleotide phosphorylation|g__Klebsiella.s__Klebsiella_michiganensis	0	0	0	2.59006e-05	0.000562195
PWY-5862: superpathway of demethylmenaquinol-9 biosynthesis	1.93335e-05	0.000129483	-0.00011015	3.76061e-11	1.74384e-10								PWY-7187: pyrimidine deoxyribonucleotides de novo biosynthesis II|g__Klebsiella.s__Klebsiella_michiganensis	0	0	0	2.59006e-05	0.000562195
PWY-5659: GDP-mannose biosynthesis	4.20423e-05	0.000152814	-0.000110772	2.64435e-11	1.38592e-10								PWY-6147: 6-hydroxymethyl-dihydropterin diphosphate biosynthesis I|g__Klebsiella.s__Klebsiella_michiganensis	0	0	0	2.59006e-05	0.000562195
PWY-5861: superpathway of demethylmenaquinol-8 biosynthesis I	3.43502e-05	0.00014583	-0.00011148	3.16226e-11	1.56001e-10								PWY0-1261: anhydromuropeptides recycling I|g__Klebsiella.s__Klebsiella_michiganensis	0	0	0	2.59006e-05	0.000562195
POLYISOPRENSYN-PWY: polyisoprenoid biosynthesis (E. coli)	3.19175e-05	0.000143512	-0.000111594	1.40599e-11	8.09132e-11								PWY-6630: superpathway of L-tyrosine biosynthesis|g__Klebsiella.s__Klebsiella_michiganensis	0	0	0	2.59006e-05	0.000562195
PWY-6969: TCA cycle V (2-oxoglutarate synthase)	2.19387e-05	0.0001336	-0.000111661	2.25965e-10	7.57952e-10								GOLPDLCAT-PWY: superpathway of glycerol degradation to 1,3-propanediol|g__Klebsiella.s__Klebsiella_michiganensis	0	0	0	2.59006e-05	0.000562195
FUCCAT-PWY: fucose degradation	9.37123e-06	0.000121034	-0.000111663	5.88107e-12	4.26196e-11								PWY-6628: superpathway of L-phenylalanine biosynthesis|g__Klebsiella.s__Klebsiella_michiganensis	0	0	0	2.59006e-05	0.000562195
PWY-7663: gondoate biosynthesis (anaerobic)	0.000237513	0.000351313	-0.0001138	4.57585e-08	1.0728e-07								PWY-5918: superpathway of heme b biosynthesis from glutamate|g__Klebsiella.s__Klebsiella_michiganensis	0	0	0	2.59006e-05	0.000562195
PWY-6168: flavin biosynthesis III (fungi)	2.93431e-05	0.00014392	-0.000114576	1.97784e-10	6.82937e-10								PWY-7184: pyrimidine deoxyribonucleotides de novo biosynthesis I|g__Klebsiella.s__Klebsiella_michiganensis	0	0	0	2.59006e-05	0.000562195
RIBOSYN2-PWY: flavin biosynthesis I (bacteria and plants)	6.92237e-05	0.00018513	-0.000115906	1.54346e-09	4.23368e-09								PWY-5686: UMP biosynthesis I|g__Klebsiella.s__Klebsiella_michiganensis	0	0	0	2.59006e-05	0.000562195
PWY-5840: superpathway of menaquinol-7 biosynthesis	2.74275e-05	0.000143385	-0.000115958	1.28379e-11	7.53587e-11								PWY-7315: dTDP-N-acetylthomosamine biosynthesis|g__Klebsiella.s__Klebsiella_michiganensis	0	0	0	2.59006e-05	0.000562195
TCA-GLYOX-BYPASS: superpathway of glyoxylate bypass and TCA	1.72793e-05	0.00013329	-0.000116011	3.92442e-10	1.23189e-09								HCAMHPDEG-PWY: 3-phenylpropanoate and 3-(3-hydroxyphenyl)propanoate degradation to 2-hydroxypentadienoate|g__Klebsiella.s__Klebsiella_michiganensis	0	0	0	2.59006e-05	0.000562195
PWY-6731: starch degradation III	6.24773e-06	0.000122333	-0.000116085	3.59688e-11	1.69769e-10								PWY0-1296: purine ribonucleosides degradation|g__Klebsiella.s__Klebsiella_michiganensis	0	0	0	2.59006e-05	0.000562195
PWY-5918: superpathway of heme b biosynthesis from glutamate	1.80691e-05	0.000135323	-0.000117254	5.62078e-12	4.17645e-11								COMPLETE-ARO-PWY: superpathway of aromatic amino acid biosynthesis|g__Klebsiella.s__Klebsiella_michiganensis	0	0	0	2.59006e-05	0.000562195
PWY-6961: L-ascorbate degradation II (bacterial, aerobic)	1.01838e-05	0.000127679	-0.000117495	9.34949e-11	3.58703e-10								PWY0-1277: 3-phenylpropanoate and 3-(3-hydroxyphenyl)propanoate degradation|g__Klebsiella.s__Klebsiella_michiganensis	0	0	0	2.59006e-05	0.000562195
GLUCARDEG-PWY: D-glucarate degradation I	1.11268e-05	0.000128738	-0.000117611	5.86647e-11	2.44988e-10								PWY0-166: superpathway of pyrimidine deoxyribonucleotides de novo biosynthesis (E. coli)|g__Klebsiella.s__Klebsiella_michiganensis	0	0	0	2.59006e-05	0.000562195
PWY-8187: L-arginine degradation XIII (reductive Stickland reaction)	3.98862e-05	0.000157678	-0.000117792	7.93368e-09	1.97333e-08								PWY0-1297: superpathway of purine deoxyribonucleosides degradation|g__Klebsiella.s__Klebsiella_michiganensis	0	0	0	2.59006e-05	0.000562195
HEXITOLDEGSUPER-PWY: superpathway of hexitol degradation (bacteria)	2.06298e-05	0.000139737	-0.000119107	1.15272e-08	2.84304e-08								PANTOSYN-PWY: superpathway of coenzyme A biosynthesis I (bacteria)|g__Klebsiella.s__Klebsiella_michiganensis	0	0	0	2.59006e-05	0.000562195
PWY-5971: palmitate biosynthesis (type II fatty acid synthase)	0.000149604	0.000269372	-0.000119769	1.36332e-09	3.79853e-09								PWY-5189: tetrapyrrole biosynthesis II (from glycine)|g__Klebsiella.s__Klebsiella_michiganensis	0	0	0	2.59006e-05	0.000562195
PWY-6123: inosine-5'-phosphate biosynthesis I	0.000212603	0.000332383	-0.00011978	0.000192104	0.00034804								PWY-7791: UMP biosynthesis III|g__Klebsiella.s__Klebsiella_michiganensis	0	0	0	2.59006e-05	0.000562195
TRNA-CHARGING-PWY: tRNA charging	0.000274338	0.000395875	-0.000121537	2.87186e-05	5.4556e-05								PWY-7790: UMP biosynthesis II|g__Klebsiella.s__Klebsiella_michiganensis	0	0	0	2.59006e-05	0.000562195
FUC-RHAMCAT-PWY: superpathway of fucose and rhamnose degradation	1.37015e-05	0.000135772	-0.000122071	1.22433e-11	7.27323e-11								PWY-7883: anhydromuropeptides recycling II|g__Klebsiella.s__Klebsiella_michiganensis	0	0	0	2.59006e-05	0.000562195
GALACTUROCAT-PWY: D-galacturonate degradation I	1.43307e-05	0.000136652	-0.000122321	7.41285e-12	4.94519e-11								PWY-6902: chitin degradation II (Vibrio)|g__Klebsiella.s__Klebsiella_michiganensis	0	0	0	2.59006e-05	0.000562195
PWY-5845: superpathway of menaquinol-9 biosynthesis	2.0322e-05	0.000143385	-0.000123063	5.85464e-12	4.26196e-11								ANAEROFRUCAT-PWY: homolactic fermentation|g__Klebsiella.s__Klebsiella_michiganensis	0	0	0	2.59006e-05	0.000562195
PWY-5896: superpathway of menaquinol-10 biosynthesis	1.72785e-05	0.00014168	-0.000124402	3.27095e-11	1.57817e-10								P108-PWY: pyruvate fermentation to propanoate I|g__Klebsiella.s__Klebsiella_variicola	0	0	0	4.48624e-05	0.000949681
PWY-5850: superpathway of menaquinol-6 biosynthesis	1.72785e-05	0.00014168	-0.000124402	3.27095e-11	1.57817e-10								PWY-7094: fatty acid salvage|g__Klebsiella.s__Klebsiella_variicola	0	0	0	4.68282e-05	0.000989069
PWY-6901: superpathway of glucose and xylose degradation	0.00019743	0.000322968	-0.000125538	6.38018e-08	1.46869e-07								PWY0-1277: 3-phenylpropanoate and 3-(3-hydroxyphenyl)propanoate degradation|g__Klebsiella.s__Klebsiella_variicola	0	0	0	5.22006e-05	0.00109853
PWY-7211: superpathway of pyrimidine deoxyribonucleotides de novo biosynthesis	3.00524e-05	0.000155841	-0.000125789	4.13105e-11	1.83706e-10								GLYCOL-GLYOXDEG-PWY: superpathway of glycol metabolism and degradation|g__Citrobacter.s__Citrobacter_freundii	0	0	0	6.90557e-05	0.001146
PWY-561: superpathway of glyoxylate cycle and fatty acid degradation	1.62087e-05	0.00014235	-0.000126142	1.03963e-10	3.93719e-10								PWY-7221: guanosine ribonucleotides de novo biosynthesis|g__Citrobacter.s__Citrobacter_freundii	0	0	0	6.90557e-05	0.001146
PWY-7184: pyrimidine deoxyribonucleotides de novo biosynthesis I	5.73569e-05	0.000183943	-0.000126586	1.34882e-10	4.9485e-10								GLYCOGENSYNTH-PWY: glycogen biosynthesis I (from ADP-D-Glucose)|g__Citrobacter.s__Citrobacter_freundii	0	0	0	6.90557e-05	0.001146
P4-PWY: superpathway of L-lysine, L-threonine and L-methionine biosynthesis I	7.57776e-05	0.000202527	-0.000126749	1.07937e-05	2.10495e-05								GLYCOLYSIS-E-D: superpathway of glycolysis and the Entner-Doudoroff pathway|g__Citrobacter.s__Citrobacter_freundii	0	0	0	6.90557e-05	0.001146
PWY-6703: preQ0 biosynthesis	5.86438e-05	0.000186055	-0.000127411	1.2917e-10	4.76873e-10								PWY-6270: isoprene biosynthesis I|g__Citrobacter.s__Citrobacter_freundii	0	0	0	6.90557e-05	0.001146
PWY0-1261: anhydromuropeptides recycling I	1.91357e-05	0.000147206	-0.00012807	3.30689e-11	1.57817e-10								PWY0-42: 2-methylcitrate cycle I|g__Citrobacter.s__Citrobacter_freundii	0	0	0	6.90557e-05	0.001146
HEMESYN2-PWY: heme b biosynthesis II (oxygen-independent)	2.16151e-05	0.000150248	-0.000128633	3.94066e-13	7.0096e-12								PWY-6125: superpathway of guanosine nucleotides de novo biosynthesis II|g__Citrobacter.s__Citrobacter_freundii	0	0	0	6.90557e-05	0.001146
PWY0-162: superpathway of pyrimidine ribonucleotides de novo biosynthesis	0.000122785	0.000251486	-0.000128702	6.02936e-09	1.52553e-08								PWY-6277: superpathway of 5-aminoimidazole ribonucleotide biosynthesis|g__Citrobacter.s__Citrobacter_freundii	0	0	0	6.90557e-05	0.001146
PWY-6606: guanosine nucleotides degradation II	4.66468e-05	0.00017586	-0.000129213	6.80826e-07	1.44276e-06								PWY0-845: superpathway of pyridoxal 5'-phosphate biosynthesis and salvage|g__Citrobacter.s__Citrobacter_freundii	0	0	0	6.90557e-05	0.001146
GLYOXYLATE-BYPASS: glyoxylate cycle	1.23703e-05	0.000141893	-0.000129523	5.15513e-11	2.22505e-10								PWY-6121: 5-aminoimidazole ribonucleotide biosynthesis I|g__Citrobacter.s__Citrobacter_freundii	0	0	0	6.90557e-05	0.001146
NAGLIPASYN-PWY: lipid IVA biosynthesis (E. coli)	1.30901e-05	0.000142946	-0.000129856	1.91758e-12	2.08448e-11								PWY0-845: superpathway of pyridoxal 5'-phosphate biosynthesis and salvage|g__Klebsiella.s__Klebsiella_variicola	0	0	0	5.47119e-05	0.001146
PWY-8073: lipid IVA biosynthesis (P. putida)	1.30901e-05	0.000142946	-0.000129856	1.91758e-12	2.08448e-11								GLUTORN-PWY: L-ornithine biosynthesis I|g__Citrobacter.s__Citrobacter_freundii	0	0	0	6.90557e-05	0.001146
PWY0-781: aspartate superpathway	7.07101e-05	0.000201209	-0.000130499	2.39811e-06	4.82085e-06								PWY0-862: (5Z)-dodecenoate biosynthesis I|g__Citrobacter.s__Citrobacter_freundii	0	0	0	6.90557e-05	0.001146
PWY-5899: superpathway of menaquinol-13 biosynthesis	3.45047e-05	0.00016533	-0.000130825	4.89139e-12	3.77795e-11								PWY-6282: palmitoleate biosynthesis I (from (5Z)-dodec-5-enoate)|g__Citrobacter.s__Citrobacter_freundii	0	0	0	6.90557e-05	0.001146
PWY-5897: superpathway of menaquinol-11 biosynthesis	3.45047e-05	0.00016533	-0.000130825	4.89139e-12	3.77795e-11								PWY0-1337: oleate &beta;-oxidation|g__Klebsiella.s__Klebsiella_oxytoca	0	0	0	6.90557e-05	0.001146
PWY-5898: superpathway of menaquinol-12 biosynthesis	3.45047e-05	0.00016533	-0.000130825	4.89139e-12	3.77795e-11								PWY-7220: adenosine deoxyribonucleotides de novo biosynthesis II|g__Citrobacter.s__Citrobacter_freundii	0	0	0	6.90557e-05	0.001146
HOMOSER-METSYN-PWY: L-methionine biosynthesis I	2.24401e-05	0.000153588	-0.000131147	1.54346e-09	4.23368e-09								GLUCUROCAT-PWY: superpathway of &beta;-D-glucuronosides degradation|g__Citrobacter.s__Citrobacter_freundii	0	0	0	6.90557e-05	0.001146
PWY-7118: chitin deacetylation	1.45426e-05	0.000146781	-0.000132239	2.89211e-11	1.451e-10								PWY-6284: superpathway of unsaturated fatty acids biosynthesis (E. coli)|g__Citrobacter.s__Citrobacter_freundii	0	0	0	6.90557e-05	0.001146
PWY0-166: superpathway of pyrimidine deoxyribonucleotides de novo biosynthesis (E. coli)	2.14492e-05	0.000154134	-0.000132685	1.17191e-11	7.09186e-11								PWY0-1586: peptidoglycan maturation (meso-diaminopimelate containing)|g__Citrobacter.s__Citrobacter_freundii	0	0	0	6.90557e-05	0.001146
PWY-6284: superpathway of unsaturated fatty acids biosynthesis (E. coli)	3.01647e-05	0.000163111	-0.000132947	4.26305e-10	1.33107e-09								PWY-6285: superpathway of fatty acids biosynthesis (E. coli)|g__Citrobacter.s__Citrobacter_freundii	0	0	0	6.90557e-05	0.001146
PWY-5838: superpathway of menaquinol-8 biosynthesis I	3.35276e-05	0.000168765	-0.000135237	4.8909e-12	3.77795e-11								PWY1ZNC-1: assimilatory sulfate reduction IV|g__Citrobacter.s__Citrobacter_freundii	0	0	0	6.90557e-05	0.001146
PWY-6147: 6-hydroxymethyl-dihydropterin diphosphate biosynthesis I	4.51534e-05	0.000181176	-0.000136023	5.88472e-11	2.44988e-10								GLYCOCAT-PWY: glycogen degradation I|g__Citrobacter.s__Citrobacter_freundii	0	0	0	6.90557e-05	0.001146
PWY-5675: nitrate reduction V (assimilatory)	1.99876e-05	0.000161454	-0.000141466	2.22437e-09	5.93502e-09								NAGLIPASYN-PWY: lipid IVA biosynthesis (E. coli)|g__Citrobacter.s__Citrobacter_freundii	0	0	0	6.90557e-05	0.001146
PWY0-301: L-ascorbate degradation I (bacterial, anaerobic)	1.78579e-05	0.000159363	-0.000141506	2.56407e-10	8.51048e-10								GOLPDLCAT-PWY: superpathway of glycerol degradation to 1,3-propanediol|g__Citrobacter.s__Citrobacter_freundii	0	0	0	6.90557e-05	0.001146
PWY-5345: superpathway of L-methionine biosynthesis (by sulfhydrylation)	5.24683e-05	0.000196659	-0.000144191	2.41418e-07	5.3883e-07								GLYOXYLATE-BYPASS: glyoxylate cycle|g__Citrobacter.s__Citrobacter_freundii	0	0	0	6.90557e-05	0.001146
PWY66-409: superpathway of purine nucleotide salvage	7.33815e-05	0.000217706	-0.000144324	1.53541e-10	5.49566e-10								HISDEG-PWY: L-histidine degradation I|g__Citrobacter.s__Citrobacter_freundii	0	0	0	6.90557e-05	0.001146
PWY-6124: inosine-5'-phosphate biosynthesis II	0.000171097	0.000315562	-0.000144465	3.30685e-06	6.60245e-06								PWY0-1479: tRNA processing|g__Citrobacter.s__Citrobacter_freundii	0	0	0	6.90557e-05	0.001146
FERMENTATION-PWY: mixed acid fermentation	4.30552e-05	0.000188191	-0.000145136	1.3654e-09	3.79853e-09								PWY0-166: superpathway of pyrimidine deoxyribonucleotides de novo biosynthesis (E. coli)|g__Citrobacter.s__Citrobacter_freundii	0	0	0	6.90557e-05	0.001146
PWY-6895: superpathway of thiamine diphosphate biosynthesis II	3.0704e-05	0.000177435	-0.00014673	1.68551e-11	9.2467e-11								PWY-7229: superpathway of adenosine nucleotides de novo biosynthesis I|g__Citrobacter.s__Citrobacter_freundii	0	0	0	6.90557e-05	0.001146
PWY-7197: pyrimidine deoxyribonucleotide phosphorylation	4.93653e-05	0.000197933	-0.000148567	6.76121e-12	4.7248e-11								PWY-7210: pyrimidine deoxyribonucleotides biosynthesis from CTP|g__Klebsiella.s__Klebsiella_oxytoca	0	0	0	6.90557e-05	0.001146
CITRULBIO-PWY: L-citrulline biosynthesis	2.79545e-05	0.00017696	-0.000149005	3.76251e-10	1.18742e-09								PWY-6124: inosine-5'-phosphate biosynthesis II|g__Citrobacter.s__Citrobacter_freundii	0	0	0	6.90557e-05	0.001146
ARGININE-SYN4-PWY: L-ornithine biosynthesis II	1.90668e-05	0.000168473	-0.000149407	2.66643e-12	2.65288e-11								PWY-6151: S-adenosyl-L-methionine salvage I|g__Citrobacter.s__Citrobacter_freundii	0	0	0	6.90557e-05	0.001146
PWY-7953: UDP-N-acetylmuramoyl-pentapeptide biosynthesis III (meso-diaminopimelate containing)	0.000227178	0.000376995	-0.000149817	8.91949e-07	1.85009e-06								HEMESYN2-PWY: heme b biosynthesis II (oxygen-independent)|g__Citrobacter.s__Citrobacter_freundii	0	0	0	6.90557e-05	0.001146
GLCMANNANAUT-PWY: superpathway of N-acetylglucosamine, N-acetylmannosamine and N-acetylneuraminate degradation	6.94203e-05	0.000219269	-0.000149848	1.60304e-10	5.66859e-10								ILEUSYN-PWY: L-isoleucine biosynthesis I (from threonine)|g__Citrobacter.s__Citrobacter_freundii	0	0	0	6.90557e-05	0.001146
COLANSYN-PWY: colanic acid building blocks biosynthesis	3.15335e-05	0.000184447	-0.000152913	2.07416e-10	7.07867e-10								PWY0-301: L-ascorbate degradation I (bacterial, anaerobic)|g__Citrobacter.s__Citrobacter_freundii	0	0	0	6.90557e-05	0.001146
PWY-6897: thiamine diphosphate salvage II	5.64305e-05	0.000211474	-0.000155044	2.89211e-11	1.451e-10								KDO-NAGLIPASYN-PWY: superpathway of (Kdo)2-lipid A biosynthesis|g__Citrobacter.s__Citrobacter_freundii	0	0	0	6.90557e-05	0.001146
PWY-6936: seleno-amino acid biosynthesis (plants)	0.000196002	0.00035131	-0.000155308	0.000282941	0.000509468								PWY-7238: sucrose biosynthesis II|g__Citrobacter.s__Citrobacter_freundii	0	0	0	6.90557e-05	0.001146
PWY-6285: superpathway of fatty acids biosynthesis (E. coli)	4.23339e-05	0.000199298	-0.000156965	7.00409e-11	2.85514e-10								PWY-6163: chorismate biosynthesis from 3-dehydroquinate|g__Citrobacter.s__Citrobacter_freundii	0	0	0	6.90557e-05	0.001146
PWY4LZ-257: superpathway of fermentation (Chlamydomonas reinhardtii)	3.03214e-05	0.000189675	-0.000159354	5.15513e-11	2.22505e-10								GLYCOLYSIS: glycolysis I (from glucose 6-phosphate)|g__Citrobacter.s__Citrobacter_freundii	0	0	0	6.90557e-05	0.001146
FAO-PWY: fatty acid &beta;-oxidation I (generic)	1.70167e-05	0.000177111	-0.000160094	8.73353e-11	3.44066e-10								HEME-BIOSYNTHESIS-II: heme b biosynthesis I (aerobic)|g__Citrobacter.s__Citrobacter_freundii	0	0	0	6.90557e-05	0.001146
PWY-5913: partial TCA cycle (obligate autotrophs)	8.30459e-05	0.000244024	-0.000160978	2.17596e-06	4.40445e-06								PWY-6123: inosine-5'-phosphate biosynthesis I|g__Citrobacter.s__Citrobacter_freundii	0	0	0	6.90557e-05	0.001146
PWY-8004: Entner-Doudoroff pathway I	6.32917e-05	0.000224595	-0.000161303	6.22678e-10	1.87442e-09								KETOGLUCONMET-PWY: ketogluconate metabolism|g__Citrobacter.s__Citrobacter_freundii	0	0	0	6.90557e-05	0.001146
PYRIDOXSYN-PWY: pyridoxal 5'-phosphate biosynthesis I	1.42696e-05	0.000176323	-0.000162053	6.32608e-14	5.39742e-12								HEME-BIOSYNTHESIS-II-1: heme b biosynthesis V (aerobic)|g__Citrobacter.s__Citrobacter_freundii	0	0	0	6.90557e-05	0.001146
PWY-7282: 4-amino-2-methyl-5-diphosphomethylpyrimidine biosynthesis II	7.30394e-05	0.000237048	-0.000164008	1.82387e-10	6.33499e-10								PWY0-1477: ethanolamine utilization|g__Citrobacter.s__Citrobacter_freundii	0	0	0	6.90557e-05	0.001146
PWY0-1298: superpathway of pyrimidine deoxyribonucleosides degradation	3.42951e-05	0.000201479	-0.000167184	4.25501e-12	3.56813e-11								PWY0-1415: superpathway of heme b biosynthesis from uroporphyrinogen-III|g__Citrobacter.s__Citrobacter_freundii	0	0	0	6.90557e-05	0.001146
PWY-5973: cis-vaccenate biosynthesis	0.000108328	0.000276755	-0.000168427	1.31223e-12	1.6389e-11								PWY-6122: 5-aminoimidazole ribonucleotide biosynthesis II|g__Citrobacter.s__Citrobacter_freundii	0	0	0	6.90557e-05	0.001146
PWY-5188: tetrapyrrole biosynthesis I (from glutamate)	2.96818e-05	0.000199556	-0.000169875	1.8904e-13	5.39742e-12								PWY-7234: inosine-5'-phosphate biosynthesis III|g__Citrobacter.s__Citrobacter_freundii	0	0	0	6.90557e-05	0.001146
GALACTARDEG-PWY: D-galactarate degradation I	1.57992e-05	0.0001859	-0.0001701	4.11803e-11	1.83706e-10								HCAMHPDEG-PWY: 3-phenylpropanoate and 3-(3-hydroxyphenyl)propanoate degradation to 2-hydroxypentadienoate|g__Citrobacter.s__Citrobacter_freundii	0	0	0	6.90557e-05	0.001146
GLUCARGALACTSUPER-PWY: superpathway of D-glucarate and D-galactarate degradation	1.57992e-05	0.0001859	-0.0001701	4.11803e-11	1.83706e-10								PWY-7242: D-fructuronate degradation|g__Citrobacter.s__Citrobacter_freundii	0	0	0	6.90557e-05	0.001146
SO4ASSIM-PWY: assimilatory sulfate reduction I	2.02957e-05	0.000190555	-0.000170259	3.87663e-12	3.34645e-11								PWY-6182: superpathway of salicylate degradation|g__Klebsiella.s__Klebsiella_oxytoca	0	0	0	6.90557e-05	0.001146
P161-PWY: acetylene degradation (anaerobic)	5.50474e-05	0.000226468	-0.00017142	3.6715e-07	8.01179e-07								PWY0-1338: polymyxin resistance|g__Citrobacter.s__Citrobacter_freundii	0	0	0	6.90557e-05	0.001146
POLYAMSYN-PWY: superpathway of polyamine biosynthesis I	1.97282e-05	0.000191358	-0.00017163	2.66643e-12	2.65288e-11								PWY-7222: guanosine deoxyribonucleotides de novo biosynthesis II|g__Citrobacter.s__Citrobacter_freundii	0	0	0	6.90557e-05	0.001146
PWY-1269: CMP-3-deoxy-D-manno-octulosonate biosynthesis	1.8566e-05	0.000191407	-0.000172841	2.53898e-13	5.39742e-12								PWY-6185: 4-methylcatechol degradation (ortho cleavage)|g__Klebsiella.s__Klebsiella_oxytoca	0	0	0	6.90557e-05	0.001146
PWY-6305: superpathway of putrescine biosynthesis	1.60868e-05	0.000189876	-0.000173789	9.32636e-12	5.88664e-11								PWY-6126: superpathway of adenosine nucleotides de novo biosynthesis II|g__Citrobacter.s__Citrobacter_freundii	0	0	0	6.90557e-05	0.001146
BIOTIN-BIOSYNTHESIS-PWY: biotin biosynthesis I	3.26532e-05	0.000207666	-0.000175013	2.66653e-13	5.39742e-12								PWY-7228: superpathway of guanosine nucleotides de novo biosynthesis I|g__Citrobacter.s__Citrobacter_freundii	0	0	0	6.90557e-05	0.001146
METSYN-PWY: superpathway of L-homoserine and L-methionine biosynthesis	3.86765e-05	0.000216261	-0.000177584	2.51062e-09	6.66847e-09								NAD-BIOSYNTHESIS-II: NAD salvage pathway III (to nicotinamide riboside)|g__Citrobacter.s__Citrobacter_freundii	0	0	0	6.90557e-05	0.001146
ORNDEG-PWY: superpathway of ornithine degradation	2.02887e-05	0.000198685	-0.000178397	1.18242e-10	4.4209e-10								PWY-6386: UDP-N-acetylmuramoyl-pentapeptide biosynthesis II (lysine-containing)|g__Citrobacter.s__Citrobacter_freundii	0	0	0	6.90557e-05	0.001146
PWY-6519: 8-amino-7-oxononanoate biosynthesis I	3.76342e-05	0.000217888	-0.000180254	1.193e-12	1.5562e-11								GLUCONEO-PWY: gluconeogenesis I|g__Citrobacter.s__Citrobacter_freundii	0	0	0	6.90557e-05	0.001146
P441-PWY: superpathway of N-acetylneuraminate degradation	7.22555e-05	0.000255681	-0.000183426	3.16254e-11	1.56001e-10								THRESYN-PWY: superpathway of L-threonine biosynthesis|g__Citrobacter.s__Citrobacter_freundii	0	0	0	6.90557e-05	0.001146
PWY-7345: superpathway of anaerobic sucrose degradation	9.75825e-05	0.000282097	-0.000184514	6.42626e-11	2.63791e-10								PWY-6703: preQ0 biosynthesis|g__Citrobacter.s__Citrobacter_freundii	0	0	0	6.90557e-05	0.001146
PWY-5347: superpathway of L-methionine biosynthesis (transsulfuration)	4.39052e-05	0.000229568	-0.000185663	3.19471e-09	8.33465e-09								BIOTIN-BIOSYNTHESIS-PWY: biotin biosynthesis I|g__Citrobacter.s__Citrobacter_freundii	0	0	0	6.90557e-05	0.001146
MET-SAM-PWY: superpathway of S-adenosyl-L-methionine biosynthesis	3.97594e-05	0.000226079	-0.00018632	1.25799e-09	3.5502e-09								PWY-7111: pyruvate fermentation to isobutanol (engineered)|g__Citrobacter.s__Citrobacter_freundii	0	0	0	6.90557e-05	0.001146
ARG+POLYAMINE-SYN: superpathway of arginine and polyamine biosynthesis	3.52588e-05	0.000221738	-0.000186479	3.37013e-12	2.99737e-11								PWY-6700: queuosine biosynthesis I (de novo)|g__Citrobacter.s__Citrobacter_freundii	0	0	0	6.90557e-05	0.001146
PWY-7199: pyrimidine deoxyribonucleosides salvage	5.53003e-05	0.000242331	-0.000187031	2.08608e-13	5.39742e-12								BRANCHED-CHAIN-AA-SYN-PWY: superpathway of branched chain amino acid biosynthesis|g__Citrobacter.s__Citrobacter_freundii	0	0	0	6.90557e-05	0.001146
PWY0-845: superpathway of pyridoxal 5'-phosphate biosynthesis and salvage	2.27338e-05	0.000214103	-0.000191369	4.22701e-14	5.39742e-12								CALVIN-PWY: Calvin-Benson-Bassham cycle|g__Citrobacter.s__Citrobacter_freundii	0	0	0	6.90557e-05	0.001146
PWY0-1297: superpathway of purine deoxyribonucleosides degradation	4.41609e-05	0.000235548	-0.000191387	3.61519e-11	1.69769e-10								PWY-6690: cinnamate and 3-hydroxycinnamate degradation to 2-hydroxypentadienoate|g__Citrobacter.s__Citrobacter_freundii	0	0	0	6.90557e-05	0.001146
GLYCOLYSIS-E-D: superpathway of glycolysis and the Entner-Doudoroff pathway	5.24917e-05	0.000246541	-0.000194049	8.95544e-13	1.31305e-11								PWY-7115: C4 photosynthetic carbon assimilation cycle, NAD-ME type|g__Citrobacter.s__Citrobacter_freundii	0	0	0	6.90557e-05	0.001146
RHAMCAT-PWY: L-rhamnose degradation I	1.8429e-05	0.00021482	-0.000196392	4.25459e-12	3.56813e-11								SULFATE-CYS-PWY: superpathway of sulfate assimilation and cysteine biosynthesis|g__Citrobacter.s__Citrobacter_freundii	0	0	0	6.90557e-05	0.001146
SULFATE-CYS-PWY: superpathway of sulfate assimilation and cysteine biosynthesis	3.70297e-05	0.000233457	-0.000196428	4.7856e-13	8.26219e-12								PWY-6630: superpathway of L-tyrosine biosynthesis|g__Citrobacter.s__Citrobacter_freundii	0	0	0	6.90557e-05	0.001146
PWY-7208: superpathway of pyrimidine nucleobases salvage	7.04513e-05	0.000267238	-0.000196787	3.06913e-12	2.81497e-11								CARNMET-PWY: L-carnitine degradation I|g__Citrobacter.s__Citrobacter_freundii	0	0	0	6.90557e-05	0.001146
P461-PWY: hexitol fermentation to lactate, formate, ethanol and acetate	3.33143e-05	0.00023585	-0.000202535	1.23694e-10	4.59548e-10								CATECHOL-ORTHO-CLEAVAGE-PWY: catechol degradation to &beta;-ketoadipate|g__Klebsiella.s__Klebsiella_oxytoca	0	0	0	6.90557e-05	0.001146
PWY-841: superpathway of purine nucleotides de novo biosynthesis I	0.000131107	0.000334556	-0.000203448	1.845e-11	1.00279e-10								PWY-7117: C4 photosynthetic carbon assimilation cycle, PEPCK type|g__Citrobacter.s__Citrobacter_freundii	0	0	0	6.90557e-05	0.001146
PWY4FS-7: phosphatidylglycerol biosynthesis I (plastidic)	8.05152e-05	0.000286831	-0.000206315	7.76249e-12	5.06287e-11								PWY-6628: superpathway of L-phenylalanine biosynthesis|g__Citrobacter.s__Citrobacter_freundii	0	0	0	6.90557e-05	0.001146
PWY4FS-8: phosphatidylglycerol biosynthesis II (non-plastidic)	8.0148e-05	0.000286816	-0.000206668	7.41357e-12	4.94519e-11								CITRULBIO-PWY: L-citrulline biosynthesis|g__Citrobacter.s__Citrobacter_freundii	0	0	0	6.90557e-05	0.001146
ASPASN-PWY: superpathway of L-aspartate and L-asparagine biosynthesis	0.000114436	0.000322914	-0.000208478	9.32636e-12	5.88664e-11								COA-PWY-1: superpathway of coenzyme A biosynthesis III (mammals)|g__Citrobacter.s__Citrobacter_freundii	0	0	0	6.90557e-05	0.001146
PANTOSYN-PWY: superpathway of coenzyme A biosynthesis I (bacteria)	5.49196e-05	0.000264125	-0.000209206	1.193e-12	1.5562e-11								ASPASN-PWY: superpathway of L-aspartate and L-asparagine biosynthesis|g__Citrobacter.s__Citrobacter_freundii	0	0	0	6.90557e-05	0.001146
SALVADEHYPOX-PWY: adenosine nucleotides degradation II	3.75697e-05	0.000247061	-0.000209492	8.00232e-11	3.21737e-10								PWY-6803: phosphatidylcholine acyl editing|g__Citrobacter.s__Citrobacter_freundii	0	0	0	6.90557e-05	0.001146
ANAEROFRUCAT-PWY: homolactic fermentation	0.00012354	0.00033328	-0.00020974	7.33682e-09	1.83264e-08								PWY-7094: fatty acid salvage|g__Klebsiella.s__Klebsiella_oxytoca	0	0	0	6.90557e-05	0.001146
PWY0-1477: ethanolamine utilization	7.90949e-05	0.000289895	-0.000210801	9.27229e-09	2.29655e-08								UNINTEGRATED|g__Citrobacter.s__Citrobacter_freundii	0	0	0	6.90557e-05	0.001146
PWY-5723: Rubisco shunt	2.82286e-05	0.000239909	-0.00021168	2.76298e-11	1.424e-10								PWY-6936: seleno-amino acid biosynthesis (plants)|g__Citrobacter.s__Citrobacter_freundii	0	0	0	6.90557e-05	0.001146
CALVIN-PWY: Calvin-Benson-Bassham cycle	0.000208007	0.000419831	-0.000211823	2.16506e-10	7.30396e-10								VALSYN-PWY: L-valine biosynthesis|g__Citrobacter.s__Citrobacter_freundii	0	0	0	6.90557e-05	0.001146
1CMET2-PWY: folate transformations III (E. coli)	9.74305e-05	0.000309999	-0.000212569	6.49197e-10	1.92464e-09								ANAEROFRUCAT-PWY: homolactic fermentation|g__Citrobacter.s__Citrobacter_freundii	0	0	0	6.90557e-05	0.001146
NONOXIPENT-PWY: pentose phosphate pathway (non-oxidative branch) I	0.000310021	0.000522884	-0.000212863	3.06927e-09	8.04314e-09								PWY-7013: (S)-propane-1,2-diol degradation|g__Citrobacter.s__Citrobacter_freundii	0	0	0	6.90557e-05	0.001146
GLUCONEO-PWY: gluconeogenesis I	6.50123e-05	0.00027981	-0.000214798	5.44015e-14	5.39742e-12								ANAGLYCOLYSIS-PWY: glycolysis III (from glucose)|g__Citrobacter.s__Citrobacter_freundii	0	0	0	6.90557e-05	0.001146
PWY-6353: purine nucleotides degradation II (aerobic)	4.3396e-05	0.000262422	-0.000219026	1.02201e-11	6.31497e-11								PWY-6901: superpathway of glucose and xylose degradation|g__Citrobacter.s__Citrobacter_freundii	0	0	0	6.90557e-05	0.001146
PWY-6125: superpathway of guanosine nucleotides de novo biosynthesis II	8.16018e-05	0.00030129	-0.000219688	2.10743e-12	2.17028e-11								UDPNAGSYN-PWY: UDP-N-acetyl-D-glucosamine biosynthesis I|g__Citrobacter.s__Citrobacter_freundii	0	0	0	6.90557e-05	0.001146
PWY-5154: L-arginine biosynthesis III (via N-acetyl-L-citrulline)	7.1588e-05	0.000292896	-0.000221307	5.15513e-11	2.22505e-10								SO4ASSIM-PWY: assimilatory sulfate reduction I|g__Citrobacter.s__Citrobacter_freundii	0	0	0	6.90557e-05	0.001146
PWY-7228: superpathway of guanosine nucleotides de novo biosynthesis I	0.000101393	0.00032541	-0.000224018	7.41357e-12	4.94519e-11								ARGININE-SYN4-PWY: L-ornithine biosynthesis II|g__Citrobacter.s__Citrobacter_freundii	0	0	0	6.90557e-05	0.001146
PWY-5695: inosine 5'-phosphate degradation	0.000172466	0.000399815	-0.000227349	5.12356e-12	3.85581e-11								ARGININE-SYN4-PWY: L-ornithine biosynthesis II|g__Klebsiella.s__Klebsiella_oxytoca	0	0	0	6.90557e-05	0.001146
PWY-8178: pentose phosphate pathway (non-oxidative branch) II	0.000272143	0.000501245	-0.000229102	1.11216e-09	3.20018e-09								ARGSYN-PWY: L-arginine biosynthesis I (via L-ornithine)|g__Citrobacter.s__Citrobacter_freundii	0	0	0	6.90557e-05	0.001146
PWY-5136: fatty acid &beta;-oxidation II (plant peroxisome)	2.81433e-05	0.000258761	-0.000230618	1.47129e-11	8.30427e-11								PWY-702: L-methionine biosynthesis II|g__Citrobacter.s__Citrobacter_freundii	0	0	0	6.90557e-05	0.001146
GLYCOLYSIS: glycolysis I (from glucose 6-phosphate)	0.000149979	0.000380678	-0.000230699	4.45349e-10	1.37589e-09								ARGSYNBSUB-PWY: L-arginine biosynthesis II (acetyl cycle)|g__Citrobacter.s__Citrobacter_freundii	0	0	0	6.90557e-05	0.001146
PWY-6700: queuosine biosynthesis I (de novo)	5.75174e-05	0.000288691	-0.000231174	3.57498e-13	6.55786e-12								PWY-6859: all-trans-farnesol biosynthesis|g__Citrobacter.s__Citrobacter_freundii	0	0	0	6.90557e-05	0.001146
PWY-6609: adenine and adenosine salvage III	0.000114443	0.000352716	-0.000238273	2.76551e-11	1.424e-10								ARO-PWY: chorismate biosynthesis I|g__Citrobacter.s__Citrobacter_freundii	0	0	0	6.90557e-05	0.001146
PWY-6126: superpathway of adenosine nucleotides de novo biosynthesis II	0.000103092	0.000344425	-0.000241334	8.90865e-12	5.74657e-11								PWY-7094: fatty acid salvage|g__Citrobacter.s__Citrobacter_freundii	0	0	0	6.90557e-05	0.001146
PANTO-PWY: phosphopantothenate biosynthesis I	3.68031e-05	0.000279177	-0.000242373	2.30161e-13	5.39742e-12								PWY-6823: molybdopterin biosynthesis|g__Citrobacter.s__Citrobacter_freundii	0	0	0	6.90557e-05	0.001146
PWY-7222: guanosine deoxyribonucleotides de novo biosynthesis II	5.5752e-05	0.00029854	-0.000242788	2.53898e-13	5.39742e-12								PWY-6897: thiamine diphosphate salvage II|g__Citrobacter.s__Citrobacter_freundii	0	0	0	6.90557e-05	0.001146
PWY-7220: adenosine deoxyribonucleotides de novo biosynthesis II	5.5752e-05	0.00029854	-0.000242788	2.53898e-13	5.39742e-12								PWY-6609: adenine and adenosine salvage III|g__Citrobacter.s__Citrobacter_freundii	0	0	0	6.90557e-05	0.001146
PWY-6608: guanosine nucleotides degradation III	4.4353e-05	0.000287296	-0.000242943	1.58683e-12	1.86294e-11								FASYN-ELONG-PWY: fatty acid elongation -- saturated|g__Citrobacter.s__Citrobacter_freundii	0	0	0	6.90557e-05	0.001146
PHOSLIPSYN-PWY: superpathway of phospholipid biosynthesis I (bacteria)	7.48274e-05	0.000318722	-0.000243894	3.21618e-12	2.90446e-11								PWY4LZ-257: superpathway of fermentation (Chlamydomonas reinhardtii)|g__Citrobacter.s__Citrobacter_freundii	0	0	0	6.90557e-05	0.001146
PWY-7229: superpathway of adenosine nucleotides de novo biosynthesis I	0.000141313	0.000386174	-0.00024486	1.53541e-10	5.49566e-10								FERMENTATION-PWY: mixed acid fermentation|g__Citrobacter.s__Citrobacter_freundii	0	0	0	6.90557e-05	0.001146
PWY0-1296: purine ribonucleosides degradation	7.10025e-05	0.000320791	-0.000249788	1.82905e-12	2.06471e-11								PWY-7198: pyrimidine deoxyribonucleotides de novo biosynthesis IV|g__Klebsiella.s__Klebsiella_oxytoca	0	0	0	6.90557e-05	0.001146
PWY-5484: glycolysis II (from fructose 6-phosphate)	9.59024e-05	0.000359168	-0.000263266	8.13619e-13	1.2908e-11								PWY-7199: pyrimidine deoxyribonucleosides salvage|g__Citrobacter.s__Citrobacter_freundii	0	0	0	6.90557e-05	0.001146
PWY66-429: fatty acid biosynthesis initiation (mitochondria)	8.81158e-05	0.000362599	-0.000274483	1.09639e-13	5.39742e-12								PWY-6385: peptidoglycan biosynthesis III (mycobacteria)|g__Citrobacter.s__Citrobacter_freundii	0	0	0	6.90557e-05	0.001146
PWY-1042: glycolysis IV	0.000186006	0.000473176	-0.000287169	9.12325e-11	3.52325e-10								FUC-RHAMCAT-PWY: superpathway of fucose and rhamnose degradation|g__Citrobacter.s__Citrobacter_freundii	0	0	0	6.90557e-05	0.001146
PWY0-1586: peptidoglycan maturation (meso-diaminopimelate containing)	0.000443598	0.000741654	-0.000298057	1.74407e-09	4.76171e-09								PWY4FS-8: phosphatidylglycerol biosynthesis II (non-plastidic)|g__Citrobacter.s__Citrobacter_freundii	0	0	0	6.90557e-05	0.001146
PWY-5667: CDP-diacylglycerol biosynthesis I	0.000119516	0.000427363	-0.000307847	1.8904e-13	5.39742e-12								FUCCAT-PWY: fucose degradation|g__Citrobacter.s__Citrobacter_freundii	0	0	0	6.90557e-05	0.001146
PWY0-1319: CDP-diacylglycerol biosynthesis II	0.000119642	0.000428615	-0.000308972	1.8904e-13	5.39742e-12								PWY-7204: pyridoxal 5'-phosphate salvage II (plants)|g__Citrobacter.s__Citrobacter_freundii	0	0	0	6.90557e-05	0.001146
PWY-7977: L-methionine biosynthesis IV	5.68554e-05	0.000376234	-0.000319379	4.66953e-12	3.77795e-11								GALACTARDEG-PWY: D-galactarate degradation I|g__Citrobacter.s__Citrobacter_freundii	0	0	0	6.90557e-05	0.001146
													PWY-7208: superpathway of pyrimidine nucleobases salvage|g__Citrobacter.s__Citrobacter_freundii	0	0	0	6.90557e-05	0.001146
													GALACTUROCAT-PWY: D-galacturonate degradation I|g__Citrobacter.s__Citrobacter_freundii	0	0	0	6.90557e-05	0.001146
													PWY-6317: D-galactose degradation I (Leloir pathway)|g__Citrobacter.s__Citrobacter_freundii	0	0	0	6.90557e-05	0.001146
													GLCMANNANAUT-PWY: superpathway of N-acetylglucosamine, N-acetylmannosamine and N-acetylneuraminate degradation|g__Citrobacter.s__Citrobacter_freundii	0	0	0	6.90557e-05	0.001146
													PWY4FS-7: phosphatidylglycerol biosynthesis I (plastidic)|g__Citrobacter.s__Citrobacter_freundii	0	0	0	6.90557e-05	0.001146
													GLUCARDEG-PWY: D-glucarate degradation I|g__Citrobacter.s__Citrobacter_freundii	0	0	0	6.90557e-05	0.001146
													GLUCARGALACTSUPER-PWY: superpathway of D-glucarate and D-galactarate degradation|g__Citrobacter.s__Citrobacter_freundii	0	0	0	6.90557e-05	0.001146
													PWY-6305: superpathway of putrescine biosynthesis|g__Citrobacter.s__Citrobacter_freundii	0	0	0	6.90557e-05	0.001146
													FAO-PWY: fatty acid &beta;-oxidation I (generic)|g__Citrobacter.s__Citrobacter_freundii	0	0	0	6.90557e-05	0.001146
													PWY-6387: UDP-N-acetylmuramoyl-pentapeptide biosynthesis I (meso-diaminopimelate containing)|g__Citrobacter.s__Citrobacter_freundii	0	0	0	6.90557e-05	0.001146
													PWY-7197: pyrimidine deoxyribonucleotide phosphorylation|g__Citrobacter.s__Citrobacter_freundii	0	0	0	6.90557e-05	0.001146
													PWY66-429: fatty acid biosynthesis initiation (mitochondria)|g__Citrobacter.s__Citrobacter_freundii	0	0	0	6.90557e-05	0.001146
													PWY-7118: chitin deacetylation|g__Citrobacter.s__Citrobacter_freundii	0	0	0	6.90557e-05	0.001146
													SER-GLYSYN-PWY: superpathway of L-serine and glycine biosynthesis I|g__Citrobacter.s__Citrobacter_freundii	0	0	0	6.90557e-05	0.001146
													COBALSYN-PWY: superpathway of adenosylcobalamin salvage from cobinamide I|g__Citrobacter.s__Citrobacter_freundii	0	0	0	6.90557e-05	0.001146
													COLANSYN-PWY: colanic acid building blocks biosynthesis|g__Klebsiella.s__Klebsiella_variicola	0	0	0	5.47119e-05	0.001146
													PWY-7184: pyrimidine deoxyribonucleotides de novo biosynthesis I|g__Citrobacter.s__Citrobacter_freundii	0	0	0	6.90557e-05	0.001146
													RHAMCAT-PWY: L-rhamnose degradation I|g__Citrobacter.s__Citrobacter_freundii	0	0	0	6.90557e-05	0.001146
													PWY-6545: pyrimidine deoxyribonucleotides de novo biosynthesis III|g__Klebsiella.s__Klebsiella_oxytoca	0	0	0	6.90557e-05	0.001146
													REDCITCYC: TCA cycle VI (Helicobacter)|g__Klebsiella.s__Klebsiella_oxytoca	0	0	0	6.90557e-05	0.001146
													COA-PWY: coenzyme A biosynthesis I (prokaryotic)|g__Citrobacter.s__Citrobacter_freundii	0	0	0	6.90557e-05	0.001146
													DAPLYSINESYN-PWY: L-lysine biosynthesis I|g__Citrobacter.s__Citrobacter_freundii	0	0	0	6.90557e-05	0.001146
													PYRIDOXSYN-PWY: pyridoxal 5'-phosphate biosynthesis I|g__Citrobacter.s__Citrobacter_freundii	0	0	0	6.90557e-05	0.001146
													DARABCATK12-PWY: D-arabinose degradation I|g__Citrobacter.s__Citrobacter_freundii	0	0	0	6.90557e-05	0.001146
													DENOVOPURINE2-PWY: superpathway of purine nucleotides de novo biosynthesis II|g__Citrobacter.s__Citrobacter_freundii	0	0	0	6.90557e-05	0.001146
													PWY-7187: pyrimidine deoxyribonucleotides de novo biosynthesis II|g__Citrobacter.s__Citrobacter_freundii	0	0	0	6.90557e-05	0.001146
													PWY-6527: stachyose degradation|g__Citrobacter.s__Citrobacter_freundii	0	0	0	6.90557e-05	0.001146
													PYRIDNUCSYN-PWY: NAD de novo biosynthesis I (from aspartate)|g__Citrobacter.s__Citrobacter_freundii	0	0	0	6.90557e-05	0.001146
													PWY-7187: pyrimidine deoxyribonucleotides de novo biosynthesis II|g__Klebsiella.s__Klebsiella_oxytoca	0	0	0	6.90557e-05	0.001146
													PWY-6519: 8-amino-7-oxononanoate biosynthesis I|g__Citrobacter.s__Citrobacter_freundii	0	0	0	6.90557e-05	0.001146
													PWY-6507: 4-deoxy-L-threo-hex-4-enopyranuronate degradation|g__Citrobacter.s__Citrobacter_freundii	0	0	0	6.90557e-05	0.001146
													PYRIDOXSYN-PWY: pyridoxal 5'-phosphate biosynthesis I|g__Klebsiella.s__Klebsiella_oxytoca	0	0	0	6.90557e-05	0.001146
													NONMEVIPP-PWY: methylerythritol phosphate pathway I|g__Citrobacter.s__Citrobacter_freundii	0	0	0	6.90557e-05	0.001146
													PWY-6961: L-ascorbate degradation II (bacterial, aerobic)|g__Citrobacter.s__Citrobacter_freundii	0	0	0	6.90557e-05	0.001146
													P461-PWY: hexitol fermentation to lactate, formate, ethanol and acetate|g__Citrobacter.s__Citrobacter_freundii	0	0	0	6.90557e-05	0.001146
													PWY-5862: superpathway of demethylmenaquinol-9 biosynthesis|g__Citrobacter.s__Citrobacter_freundii	0	0	0	6.90557e-05	0.001146
													PENTOSE-P-PWY: pentose phosphate pathway|g__Citrobacter.s__Citrobacter_freundii	0	0	0	6.90557e-05	0.001146
													PWY-5855: ubiquinol-7 biosynthesis (early decarboxylation)|g__Citrobacter.s__Citrobacter_freundii	0	0	0	6.90557e-05	0.001146
													PWY-5941: glycogen degradation II|g__Citrobacter.s__Citrobacter_freundii	0	0	0	6.90557e-05	0.001146
													PANTO-PWY: phosphopantothenate biosynthesis I|g__Citrobacter.s__Citrobacter_freundii	0	0	0	6.90557e-05	0.001146
													PWY-7977: L-methionine biosynthesis IV|g__Citrobacter.s__Citrobacter_freundii	0	0	0	6.90557e-05	0.001146
													PWY-5667: CDP-diacylglycerol biosynthesis I|g__Citrobacter.s__Citrobacter_freundii	0	0	0	6.90557e-05	0.001146
													PWY-8073: lipid IVA biosynthesis (P. putida)|g__Citrobacter.s__Citrobacter_freundii	0	0	0	6.90557e-05	0.001146
													PWY-3001: superpathway of L-isoleucine biosynthesis I|g__Citrobacter.s__Citrobacter_freundii	0	0	0	6.90557e-05	0.001146
													PWY-5484: glycolysis II (from fructose 6-phosphate)|g__Citrobacter.s__Citrobacter_freundii	0	0	0	6.90557e-05	0.001146
													PWY0-1298: superpathway of pyrimidine deoxyribonucleosides degradation|g__Citrobacter.s__Citrobacter_freundii	0	0	0	6.90557e-05	0.001146
													PWY-5695: inosine 5'-phosphate degradation|g__Citrobacter.s__Citrobacter_freundii	0	0	0	6.90557e-05	0.001146
													PWY-2942: L-lysine biosynthesis III|g__Citrobacter.s__Citrobacter_freundii	0	0	0	6.90557e-05	0.001146
													PWY-5431: aromatic compounds degradation via &beta;-ketoadipate|g__Klebsiella.s__Klebsiella_oxytoca	0	0	0	6.90557e-05	0.001146
													PWY-5896: superpathway of menaquinol-10 biosynthesis|g__Citrobacter.s__Citrobacter_freundii	0	0	0	6.90557e-05	0.001146
													PWY-2941: L-lysine biosynthesis II|g__Klebsiella.s__Klebsiella_oxytoca	0	0	0	6.90557e-05	0.001146
													ORNDEG-PWY: superpathway of ornithine degradation|g__Citrobacter.s__Citrobacter_freundii	0	0	0	6.90557e-05	0.001146
													PWY-5121: superpathway of geranylgeranyl diphosphate biosynthesis II (via MEP)|g__Citrobacter.s__Citrobacter_freundii	0	0	0	6.90557e-05	0.001146
													PWY-7282: 4-amino-2-methyl-5-diphosphomethylpyrimidine biosynthesis II|g__Citrobacter.s__Citrobacter_freundii	0	0	0	6.90557e-05	0.001146
													PWY-5097: L-lysine biosynthesis VI|g__Citrobacter.s__Citrobacter_freundii	0	0	0	6.90557e-05	0.001146
													PWY-7560: methylerythritol phosphate pathway II|g__Citrobacter.s__Citrobacter_freundii	0	0	0	6.90557e-05	0.001146
													PWY-5100: pyruvate fermentation to acetate and lactate II|g__Citrobacter.s__Citrobacter_freundii	0	0	0	6.90557e-05	0.001146
													PWY-5861: superpathway of demethylmenaquinol-8 biosynthesis I|g__Citrobacter.s__Citrobacter_freundii	0	0	0	6.90557e-05	0.001146
													PWY0-1296: purine ribonucleosides degradation|g__Citrobacter.s__Citrobacter_freundii	0	0	0	6.90557e-05	0.001146
													PWY-5899: superpathway of menaquinol-13 biosynthesis|g__Citrobacter.s__Citrobacter_freundii	0	0	0	6.90557e-05	0.001146
													PWY0-1277: 3-phenylpropanoate and 3-(3-hydroxyphenyl)propanoate degradation|g__Citrobacter.s__Citrobacter_freundii	0	0	0	6.90557e-05	0.001146
													PWY-3841: folate transformations II (plants)|g__Citrobacter.s__Citrobacter_freundii	0	0	0	6.90557e-05	0.001146
													PWY-8004: Entner-Doudoroff pathway I|g__Citrobacter.s__Citrobacter_freundii	0	0	0	6.90557e-05	0.001146
													PWY-7883: anhydromuropeptides recycling II|g__Citrobacter.s__Citrobacter_freundii	0	0	0	6.90557e-05	0.001146
													PANTOSYN-PWY: superpathway of coenzyme A biosynthesis I (bacteria)|g__Citrobacter.s__Citrobacter_freundii	0	0	0	6.90557e-05	0.001146
													PWY-5860: superpathway of demethylmenaquinol-6 biosynthesis I|g__Citrobacter.s__Citrobacter_freundii	0	0	0	6.90557e-05	0.001146
													PWY-5103: L-isoleucine biosynthesis III|g__Citrobacter.s__Citrobacter_freundii	0	0	0	6.90557e-05	0.001146
													PWY-7357: thiamine phosphate formation from pyrithiamine and oxythiamine (yeast)|g__Citrobacter.s__Citrobacter_freundii	0	0	0	6.90557e-05	0.001146
													P41-PWY: pyruvate fermentation to acetate and (S)-lactate I|g__Citrobacter.s__Citrobacter_freundii	0	0	0	6.90557e-05	0.001146
													PWY-5913: partial TCA cycle (obligate autotrophs)|g__Klebsiella.s__Klebsiella_variicola	0	0	0	6.10988e-05	0.001146
													PWY-5918: superpathway of heme b biosynthesis from glutamate|g__Citrobacter.s__Citrobacter_freundii	0	0	0	6.90557e-05	0.001146
													P161-PWY: acetylene degradation (anaerobic)|g__Citrobacter.s__Citrobacter_freundii	0	0	0	6.90557e-05	0.001146
													PWY0-1241: ADP-L-glycero-&beta;-D-manno-heptose biosynthesis|g__Citrobacter.s__Citrobacter_freundii	0	0	0	6.90557e-05	0.001146
													PWY-7356: thiamine diphosphate salvage IV (yeast)|g__Klebsiella.s__Klebsiella_oxytoca	0	0	0	6.90557e-05	0.001146
													PWY-5898: superpathway of menaquinol-12 biosynthesis|g__Citrobacter.s__Citrobacter_freundii	0	0	0	6.90557e-05	0.001146
													PWY-5913: partial TCA cycle (obligate autotrophs)|g__Citrobacter.s__Citrobacter_freundii	0	0	0	6.90557e-05	0.001146
													PWY-5850: superpathway of menaquinol-6 biosynthesis|g__Citrobacter.s__Citrobacter_freundii	0	0	0	6.90557e-05	0.001146
													PWY-5971: palmitate biosynthesis (type II fatty acid synthase)|g__Citrobacter.s__Citrobacter_freundii	0	0	0	6.90557e-05	0.001146
													PWY0-1261: anhydromuropeptides recycling I|g__Citrobacter.s__Citrobacter_freundii	0	0	0	6.90557e-05	0.001146
													PWY-5840: superpathway of menaquinol-7 biosynthesis|g__Citrobacter.s__Citrobacter_freundii	0	0	0	6.90557e-05	0.001146
													NONOXIPENT-PWY: pentose phosphate pathway (non-oxidative branch) I|g__Citrobacter.s__Citrobacter_freundii	0	0	0	6.90557e-05	0.001146
													PWY-5154: L-arginine biosynthesis III (via N-acetyl-L-citrulline)|g__Citrobacter.s__Citrobacter_freundii	0	0	0	6.90557e-05	0.001146
													PWY-8187: L-arginine degradation XIII (reductive Stickland reaction)|g__Citrobacter.s__Citrobacter_freundii	0	0	0	6.90557e-05	0.001146
													PWY-7663: gondoate biosynthesis (anaerobic)|g__Citrobacter.s__Citrobacter_freundii	0	0	0	6.90557e-05	0.001146
													PWY-5897: superpathway of menaquinol-11 biosynthesis|g__Citrobacter.s__Citrobacter_freundii	0	0	0	6.90557e-05	0.001146
													PWY-7851: coenzyme A biosynthesis II (eukaryotic)|g__Citrobacter.s__Citrobacter_freundii	0	0	0	6.90557e-05	0.001146
													PWY-5989: stearate biosynthesis II (bacteria and plants)|g__Citrobacter.s__Citrobacter_freundii	0	0	0	6.90557e-05	0.001146
													PWY-5188: tetrapyrrole biosynthesis I (from glutamate)|g__Citrobacter.s__Citrobacter_freundii	0	0	0	6.90557e-05	0.001146
													POLYISOPRENSYN-PWY: polyisoprenoid biosynthesis (E. coli)|g__Citrobacter.s__Citrobacter_freundii	0	0	0	6.90557e-05	0.001146
													PWY-5837: 2-carboxy-1,4-naphthoquinol biosynthesis|g__Citrobacter.s__Citrobacter_freundii	0	0	0	6.90557e-05	0.001146
													PROTOCATECHUATE-ORTHO-CLEAVAGE-PWY: protocatechuate degradation II (ortho-cleavage pathway)|g__Klebsiella.s__Klebsiella_oxytoca	0	0	0	6.90557e-05	0.001146
													PWY-724: superpathway of L-lysine, L-threonine and L-methionine biosynthesis II|g__Citrobacter.s__Citrobacter_freundii	0	0	0	6.90557e-05	0.001146
													PWY-5367: petroselinate biosynthesis|g__Citrobacter.s__Citrobacter_freundii	0	0	0	6.90557e-05	0.001146
													PPGPPMET-PWY: ppGpp metabolism|g__Citrobacter.s__Citrobacter_freundii	0	0	0	6.90557e-05	0.001146
													PWY-8187: L-arginine degradation XIII (reductive Stickland reaction)|g__Klebsiella.s__Klebsiella_oxytoca	0	0	0	6.90557e-05	0.001146
													PWY-5838: superpathway of menaquinol-8 biosynthesis I|g__Citrobacter.s__Citrobacter_freundii	0	0	0	6.90557e-05	0.001146
													PWY-841: superpathway of purine nucleotides de novo biosynthesis I|g__Citrobacter.s__Citrobacter_freundii	0	0	0	6.90557e-05	0.001146
													PWY0-1337: oleate &beta;-oxidation|g__Citrobacter.s__Citrobacter_freundii	0	0	0	6.90557e-05	0.001146
													PWY-7953: UDP-N-acetylmuramoyl-pentapeptide biosynthesis III (meso-diaminopimelate containing)|g__Citrobacter.s__Citrobacter_freundii	0	0	0	6.90557e-05	0.001146
													PWY-7761: NAD salvage pathway II (PNC IV cycle)|g__Citrobacter.s__Citrobacter_freundii	0	0	0	6.90557e-05	0.001146
													PWY-5138: fatty acid &beta;-oxidation IV (unsaturated, even number)|g__Citrobacter.s__Citrobacter_freundii	0	0	0	6.90557e-05	0.001146
													PWY-5747: 2-methylcitrate cycle II|g__Citrobacter.s__Citrobacter_freundii	0	0	0	6.90557e-05	0.001146
													PWY-7858: (5Z)-dodecenoate biosynthesis II|g__Citrobacter.s__Citrobacter_freundii	0	0	0	6.90557e-05	0.001146
													PWY-5973: cis-vaccenate biosynthesis|g__Citrobacter.s__Citrobacter_freundii	0	0	0	6.90557e-05	0.001146
													PWY-5417: catechol degradation III (ortho-cleavage pathway)|g__Klebsiella.s__Klebsiella_oxytoca	0	0	0	6.90557e-05	0.001146
													PWY-5136: fatty acid &beta;-oxidation II (plant peroxisome)|g__Citrobacter.s__Citrobacter_freundii	0	0	0	6.90557e-05	0.001146
													PEPTIDOGLYCANSYN-PWY: peptidoglycan biosynthesis I (meso-diaminopimelate containing)|g__Citrobacter.s__Citrobacter_freundii	0	0	0	6.90557e-05	0.001146
													PWY-4041: &gamma;-glutamyl cycle|g__Citrobacter.s__Citrobacter_freundii	0	0	0	6.90557e-05	0.001146
													PWY-1042: glycolysis IV|g__Citrobacter.s__Citrobacter_freundii	0	0	0	6.90557e-05	0.001146
													PWY-8178: pentose phosphate pathway (non-oxidative branch) II|g__Citrobacter.s__Citrobacter_freundii	0	0	0	6.90557e-05	0.001146
													PWY0-1061: superpathway of L-alanine biosynthesis|g__Citrobacter.s__Citrobacter_freundii	0	0	0	6.90557e-05	0.001146
													PWY0-1319: CDP-diacylglycerol biosynthesis II|g__Citrobacter.s__Citrobacter_freundii	0	0	0	6.90557e-05	0.001146
													PWY-1269: CMP-3-deoxy-D-manno-octulosonate biosynthesis|g__Citrobacter.s__Citrobacter_freundii	0	0	0	6.90557e-05	0.001146
													PWY-5981: CDP-diacylglycerol biosynthesis III|g__Citrobacter.s__Citrobacter_freundii	0	0	0	6.90557e-05	0.001146
													PWY-5845: superpathway of menaquinol-9 biosynthesis|g__Citrobacter.s__Citrobacter_freundii	0	0	0	6.90557e-05	0.001146
													PWY-7400: L-arginine biosynthesis IV (archaebacteria)|g__Citrobacter.s__Citrobacter_freundii	0	0	0	6.90557e-05	0.001146
													PHOSLIPSYN-PWY: superpathway of phospholipid biosynthesis I (bacteria)|g__Citrobacter.s__Citrobacter_freundii	0	0	0	6.90557e-05	0.001146
													P441-PWY: superpathway of N-acetylneuraminate degradation|g__Citrobacter.s__Citrobacter_freundii	0	0	0	6.90557e-05	0.001146
													PWY-5723: Rubisco shunt|g__Citrobacter.s__Citrobacter_freundii	0	0	0	6.90557e-05	0.001146
													PWY-7664: oleate biosynthesis IV (anaerobic)|g__Citrobacter.s__Citrobacter_freundii	0	0	0	6.90557e-05	0.001146
													OANTIGEN-PWY: O-antigen building blocks biosynthesis (E. coli)|g__Klebsiella.s__Klebsiella_variicola	0	0	0	7.68498e-05	0.00127198
													PANTO-PWY: phosphopantothenate biosynthesis I|g__Klebsiella.s__Klebsiella_variicola	0	0	0	8.01763e-05	0.00132238
													PWY-5989: stearate biosynthesis II (bacteria and plants)|g__Klebsiella.s__Klebsiella_variicola	0	0	0	8.33227e-05	0.00137187
													PWY-7282: 4-amino-2-methyl-5-diphosphomethylpyrimidine biosynthesis II|g__Klebsiella.s__Klebsiella_variicola	0	0	0	8.54027e-05	0.00140366
													PWY-7238: sucrose biosynthesis II|g__Klebsiella.s__Klebsiella_quasipneumoniae	0	0	0	8.65375e-05	0.0014186
													PWY-7211: superpathway of pyrimidine deoxyribonucleotides de novo biosynthesis|g__Klebsiella.s__Klebsiella_variicola	0	0	0	8.65375e-05	0.0014186
													PWY0-862: (5Z)-dodecenoate biosynthesis I|g__Klebsiella.s__Klebsiella_oxytoca	0	0	0	9.63078e-05	0.00151921
													POLYAMSYN-PWY: superpathway of polyamine biosynthesis I|g__Klebsiella.s__Klebsiella_oxytoca	0	0	0	9.63078e-05	0.00151921
													PWY-7953: UDP-N-acetylmuramoyl-pentapeptide biosynthesis III (meso-diaminopimelate containing)|g__Klebsiella.s__Klebsiella_oxytoca	0	0	0	9.63078e-05	0.00151921
													PWY-I9: L-cysteine biosynthesis VI (from L-methionine)|g__Klebsiella.s__Klebsiella_oxytoca	0	0	0	9.63078e-05	0.00151921
													PWY-7357: thiamine phosphate formation from pyrithiamine and oxythiamine (yeast)|g__Klebsiella.s__Klebsiella_oxytoca	0	0	0	9.63078e-05	0.00151921
													P461-PWY: hexitol fermentation to lactate, formate, ethanol and acetate|g__Klebsiella.s__Klebsiella_oxytoca	0	0	0	9.63078e-05	0.00151921
													PWY0-1241: ADP-L-glycero-&beta;-D-manno-heptose biosynthesis|g__Klebsiella.s__Klebsiella_oxytoca	0	0	0	9.63078e-05	0.00151921
													PENTOSE-P-PWY: pentose phosphate pathway|g__Klebsiella.s__Klebsiella_oxytoca	0	0	0	9.63078e-05	0.00151921
													PWY-7208: superpathway of pyrimidine nucleobases salvage|g__Klebsiella.s__Klebsiella_oxytoca	0	0	0	9.63078e-05	0.00151921
													PWY-7117: C4 photosynthetic carbon assimilation cycle, PEPCK type|g__Klebsiella.s__Klebsiella_quasipneumoniae	0	0	0	9.62582e-05	0.00151921
													PWY-5855: ubiquinol-7 biosynthesis (early decarboxylation)|g__Klebsiella.s__Klebsiella_oxytoca	0	0	0	9.63078e-05	0.00151921
													PWY-6305: superpathway of putrescine biosynthesis|g__Klebsiella.s__Klebsiella_oxytoca	0	0	0	9.63078e-05	0.00151921
													PWY-7117: C4 photosynthetic carbon assimilation cycle, PEPCK type|g__Klebsiella.s__Klebsiella_oxytoca	0	0	0	9.63078e-05	0.00151921
													PWY-7977: L-methionine biosynthesis IV|g__Klebsiella.s__Klebsiella_oxytoca	0	0	0	9.63078e-05	0.00151921
													CITRULBIO-PWY: L-citrulline biosynthesis|g__Klebsiella.s__Klebsiella_oxytoca	0	0	0	9.63078e-05	0.00151921
													GLUCONEO-PWY: gluconeogenesis I|g__Klebsiella.s__Klebsiella_oxytoca	0	0	0	9.63078e-05	0.00151921
													PWY-7220: adenosine deoxyribonucleotides de novo biosynthesis II|g__Klebsiella.s__Klebsiella_oxytoca	0	0	0	9.63078e-05	0.00151921
													SER-GLYSYN-PWY: superpathway of L-serine and glycine biosynthesis I|g__Klebsiella.s__Klebsiella_oxytoca	0	0	0	9.63078e-05	0.00151921
													PWY-7221: guanosine ribonucleotides de novo biosynthesis|g__Klebsiella.s__Klebsiella_oxytoca	0	0	0	9.63078e-05	0.00151921
													PWY-6126: superpathway of adenosine nucleotides de novo biosynthesis II|g__Klebsiella.s__Klebsiella_oxytoca	0	0	0	9.63078e-05	0.00151921
													NONOXIPENT-PWY: pentose phosphate pathway (non-oxidative branch) I|g__Klebsiella.s__Klebsiella_oxytoca	0	0	0	9.63078e-05	0.00151921
													UDPNAGSYN-PWY: UDP-N-acetyl-D-glucosamine biosynthesis I|g__Klebsiella.s__Klebsiella_oxytoca	0	0	0	9.63078e-05	0.00151921
													PWY-6703: preQ0 biosynthesis|g__Klebsiella.s__Klebsiella_oxytoca	0	0	0	9.63078e-05	0.00151921
													PWY-7315: dTDP-N-acetylthomosamine biosynthesis|g__Klebsiella.s__Klebsiella_oxytoca	0	0	0	9.63078e-05	0.00151921
													ANAGLYCOLYSIS-PWY: glycolysis III (from glucose)|g__Klebsiella.s__Klebsiella_oxytoca	0	0	0	9.63078e-05	0.00151921
													PWY-6897: thiamine diphosphate salvage II|g__Klebsiella.s__Klebsiella_oxytoca	0	0	0	9.63078e-05	0.00151921
													ILEUSYN-PWY: L-isoleucine biosynthesis I (from threonine)|g__Klebsiella.s__Klebsiella_oxytoca	0	0	0	9.63078e-05	0.00151921
													ARG+POLYAMINE-SYN: superpathway of arginine and polyamine biosynthesis|g__Klebsiella.s__Klebsiella_oxytoca	0	0	0	9.63078e-05	0.00151921
													PWY-7228: superpathway of guanosine nucleotides de novo biosynthesis I|g__Klebsiella.s__Klebsiella_oxytoca	0	0	0	9.63078e-05	0.00151921
													ARGSYN-PWY: L-arginine biosynthesis I (via L-ornithine)|g__Klebsiella.s__Klebsiella_oxytoca	0	0	0	9.63078e-05	0.00151921
													PWY-6125: superpathway of guanosine nucleotides de novo biosynthesis II|g__Klebsiella.s__Klebsiella_oxytoca	0	0	0	9.63078e-05	0.00151921
													PWY-6147: 6-hydroxymethyl-dihydropterin diphosphate biosynthesis I|g__Klebsiella.s__Klebsiella_oxytoca	0	0	0	9.63078e-05	0.00151921
													HISDEG-PWY: L-histidine degradation I|g__Klebsiella.s__Klebsiella_oxytoca	0	0	0	9.63078e-05	0.00151921
													PWY-5484: glycolysis II (from fructose 6-phosphate)|g__Klebsiella.s__Klebsiella_oxytoca	0	0	0	9.63078e-05	0.00151921
													GOLPDLCAT-PWY: superpathway of glycerol degradation to 1,3-propanediol|g__Klebsiella.s__Klebsiella_oxytoca	0	0	0	9.63078e-05	0.00151921
													PWY0-1415: superpathway of heme b biosynthesis from uroporphyrinogen-III|g__Klebsiella.s__Klebsiella_oxytoca	0	0	0	9.63078e-05	0.00151921
													PWY-7222: guanosine deoxyribonucleotides de novo biosynthesis II|g__Klebsiella.s__Klebsiella_oxytoca	0	0	0	9.63078e-05	0.00151921
													GLYCOLYSIS: glycolysis I (from glucose 6-phosphate)|g__Klebsiella.s__Klebsiella_oxytoca	0	0	0	9.63078e-05	0.00151921
													NAD-BIOSYNTHESIS-II: NAD salvage pathway III (to nicotinamide riboside)|g__Klebsiella.s__Klebsiella_oxytoca	0	0	0	9.63078e-05	0.00151921
													PWY-6901: superpathway of glucose and xylose degradation|g__Klebsiella.s__Klebsiella_oxytoca	0	0	0	9.63078e-05	0.00151921
													ANAEROFRUCAT-PWY: homolactic fermentation|g__Klebsiella.s__Klebsiella_oxytoca	0	0	0	9.63078e-05	0.00151921
													VALSYN-PWY: L-valine biosynthesis|g__Klebsiella.s__Klebsiella_oxytoca	0	0	0	9.63078e-05	0.00151921
													PWY-621: sucrose degradation III (sucrose invertase)|g__Klebsiella.s__Klebsiella_oxytoca	0	0	0	9.63078e-05	0.00151921
													PWY-702: L-methionine biosynthesis II|g__Klebsiella.s__Klebsiella_oxytoca	0	0	0	0.000102798	0.00155262
													PWY-5347: superpathway of L-methionine biosynthesis (transsulfuration)|g__Klebsiella.s__Klebsiella_oxytoca	0	0	0	0.000102798	0.00155262
													DTDPRHAMSYN-PWY: dTDP-&beta;-L-rhamnose biosynthesis|g__Klebsiella.s__Klebsiella_oxytoca	0	0	0	0.000102798	0.00155262
													TRNA-CHARGING-PWY: tRNA charging|g__Klebsiella.s__Klebsiella_oxytoca	0	0	0	0.000102798	0.00155262
													UNINTEGRATED|g__Klebsiella.s__Klebsiella_oxytoca	0	0	0	0.000102798	0.00155262
													PWY0-1061: superpathway of L-alanine biosynthesis|g__Klebsiella.s__Klebsiella_oxytoca	0	0	0	0.000102798	0.00155262
													HOMOSER-METSYN-PWY: L-methionine biosynthesis I|g__Klebsiella.s__Klebsiella_oxytoca	0	0	0	0.000102798	0.00155262
													PWY-7229: superpathway of adenosine nucleotides de novo biosynthesis I|g__Klebsiella.s__Klebsiella_oxytoca	0	0	0	0.000102798	0.00155262
													PWY-6519: 8-amino-7-oxononanoate biosynthesis I|g__Klebsiella.s__Klebsiella_oxytoca	0	0	0	0.000102798	0.00155262
													PWY-6122: 5-aminoimidazole ribonucleotide biosynthesis II|g__Klebsiella.s__Klebsiella_oxytoca	0	0	0	0.000102798	0.00155262
													PWY-6969: TCA cycle V (2-oxoglutarate synthase)|g__Klebsiella.s__Klebsiella_oxytoca	0	0	0	0.000102798	0.00155262
													PWY-6902: chitin degradation II (Vibrio)|g__Klebsiella.s__Klebsiella_oxytoca	0	0	0	0.000102798	0.00155262
													METSYN-PWY: superpathway of L-homoserine and L-methionine biosynthesis|g__Klebsiella.s__Klebsiella_oxytoca	0	0	0	0.000102798	0.00155262
													PEPTIDOGLYCANSYN-PWY: peptidoglycan biosynthesis I (meso-diaminopimelate containing)|g__Klebsiella.s__Klebsiella_oxytoca	0	0	0	0.000102798	0.00155262
													FASYN-ELONG-PWY: fatty acid elongation -- saturated|g__Klebsiella.s__Klebsiella_oxytoca	0	0	0	0.000102798	0.00155262
													PWY-6386: UDP-N-acetylmuramoyl-pentapeptide biosynthesis II (lysine-containing)|g__Klebsiella.s__Klebsiella_oxytoca	0	0	0	0.000102798	0.00155262
													FERMENTATION-PWY: mixed acid fermentation|g__Klebsiella.s__Klebsiella_oxytoca	0	0	0	0.000102798	0.00155262
													PWY-6527: stachyose degradation|g__Klebsiella.s__Klebsiella_oxytoca	0	0	0	0.000102798	0.00155262
													PWY-7013: (S)-propane-1,2-diol degradation|g__Klebsiella.s__Klebsiella_oxytoca	0	0	0	0.000102798	0.00155262
													PWY-5384: sucrose degradation IV (sucrose phosphorylase)|g__Klebsiella.s__Klebsiella_oxytoca	0	0	0	0.000102798	0.00155262
													PWY-8131: 5'-deoxyadenosine degradation II|g__Klebsiella.s__Klebsiella_oxytoca	0	0	0	0.000102798	0.00155262
													COA-PWY: coenzyme A biosynthesis I (prokaryotic)|g__Klebsiella.s__Klebsiella_oxytoca	0	0	0	0.000102798	0.00155262
													GLYCOLYSIS-E-D: superpathway of glycolysis and the Entner-Doudoroff pathway|g__Klebsiella.s__Klebsiella_oxytoca	0	0	0	0.000102798	0.00155262
													AST-PWY: L-arginine degradation II (AST pathway)|g__Klebsiella.s__Klebsiella_oxytoca	0	0	0	0.000102798	0.00155262
													PWY-5861: superpathway of demethylmenaquinol-8 biosynthesis I|g__Klebsiella.s__Klebsiella_oxytoca	0	0	0	0.000102798	0.00155262
													BIOTIN-BIOSYNTHESIS-PWY: biotin biosynthesis I|g__Klebsiella.s__Klebsiella_oxytoca	0	0	0	0.000102798	0.00155262
													PWY-6282: palmitoleate biosynthesis I (from (5Z)-dodec-5-enoate)|g__Klebsiella.s__Klebsiella_oxytoca	0	0	0	0.000102798	0.00155262
													PWY-7115: C4 photosynthetic carbon assimilation cycle, NAD-ME type|g__Klebsiella.s__Klebsiella_oxytoca	0	0	0	0.000102798	0.00155262
													SO4ASSIM-PWY: assimilatory sulfate reduction I|g__Klebsiella.s__Klebsiella_oxytoca	0	0	0	0.000102798	0.00155262
													ORNDEG-PWY: superpathway of ornithine degradation|g__Klebsiella.s__Klebsiella_oxytoca	0	0	0	0.000102798	0.00155262
													PWY-6277: superpathway of 5-aminoimidazole ribonucleotide biosynthesis|g__Klebsiella.s__Klebsiella_oxytoca	0	0	0	0.000102798	0.00155262
													GLUTORN-PWY: L-ornithine biosynthesis I|g__Klebsiella.s__Klebsiella_oxytoca	0	0	0	0.000102798	0.00155262
													PWY-5913: partial TCA cycle (obligate autotrophs)|g__Klebsiella.s__Klebsiella_oxytoca	0	0	0	0.000102798	0.00155262
													PWY0-1296: purine ribonucleosides degradation|g__Klebsiella.s__Klebsiella_oxytoca	0	0	0	0.000102798	0.00155262
													ASPASN-PWY: superpathway of L-aspartate and L-asparagine biosynthesis|g__Klebsiella.s__Klebsiella_oxytoca	0	0	0	0.000102798	0.00155262
													P41-PWY: pyruvate fermentation to acetate and (S)-lactate I|g__Klebsiella.s__Klebsiella_oxytoca	0	0	0	0.000102798	0.00155262
													PWY-7663: gondoate biosynthesis (anaerobic)|g__Klebsiella.s__Klebsiella_oxytoca	0	0	0	0.000102798	0.00155262
													PWY-6151: S-adenosyl-L-methionine salvage I|g__Klebsiella.s__Klebsiella_oxytoca	0	0	0	0.000102798	0.00155262
													P105-PWY: TCA cycle IV (2-oxoglutarate decarboxylase)|g__Klebsiella.s__Klebsiella_oxytoca	0	0	0	0.000102798	0.00155262
													TCA-GLYOX-BYPASS: superpathway of glyoxylate bypass and TCA|g__Klebsiella.s__Klebsiella_oxytoca	0	0	0	0.000102798	0.00155262
													PWY-7858: (5Z)-dodecenoate biosynthesis II|g__Klebsiella.s__Klebsiella_oxytoca	0	0	0	0.000102798	0.00155262
													CALVIN-PWY: Calvin-Benson-Bassham cycle|g__Klebsiella.s__Klebsiella_oxytoca	0	0	0	0.000102798	0.00155262
													PWY-7664: oleate biosynthesis IV (anaerobic)|g__Klebsiella.s__Klebsiella_oxytoca	0	0	0	0.000102798	0.00155262
													PWY-8004: Entner-Doudoroff pathway I|g__Klebsiella.s__Klebsiella_oxytoca	0	0	0	0.000102798	0.00155262
													GLUCARDEG-PWY: D-glucarate degradation I|g__Klebsiella.s__Klebsiella_oxytoca	0	0	0	0.000102798	0.00155262
													PWY0-1261: anhydromuropeptides recycling I|g__Klebsiella.s__Klebsiella_oxytoca	0	0	0	0.000102798	0.00155262
													TCA: TCA cycle I (prokaryotic)|g__Klebsiella.s__Klebsiella_oxytoca	0	0	0	0.000102798	0.00155262
													PPGPPMET-PWY: ppGpp metabolism|g__Klebsiella.s__Klebsiella_oxytoca	0	0	0	0.000102798	0.00155262
													PWY-6609: adenine and adenosine salvage III|g__Klebsiella.s__Klebsiella_oxytoca	0	0	0	0.000102798	0.00155262
													PWY-5103: L-isoleucine biosynthesis III|g__Klebsiella.s__Klebsiella_oxytoca	0	0	0	0.000102798	0.00155262
													PWY-5860: superpathway of demethylmenaquinol-6 biosynthesis I|g__Klebsiella.s__Klebsiella_variicola	0	0	0	0.000104649	0.00157803
													PWY-5862: superpathway of demethylmenaquinol-9 biosynthesis|g__Klebsiella.s__Klebsiella_variicola	0	0	0	0.000104649	0.00157803
													1CMET2-PWY: folate transformations III (E. coli)|g__Klebsiella.s__Klebsiella_oxytoca	0	0	0	0.0001097	0.00158438
													PWY-6936: seleno-amino acid biosynthesis (plants)|g__Klebsiella.s__Klebsiella_oxytoca	0	0	0	0.0001097	0.00158438
													PWY-5138: fatty acid &beta;-oxidation IV (unsaturated, even number)|g__Klebsiella.s__Klebsiella_oxytoca	0	0	0	0.0001097	0.00158438
													PWY-6608: guanosine nucleotides degradation III|g__Klebsiella.s__Klebsiella_oxytoca	0	0	0	0.0001097	0.00158438
													PWY-3841: folate transformations II (plants)|g__Klebsiella.s__Klebsiella_oxytoca	0	0	0	0.0001097	0.00158438
													PWY-6700: queuosine biosynthesis I (de novo)|g__Klebsiella.s__Klebsiella_oxytoca	0	0	0	0.0001097	0.00158438
													PWY-5097: L-lysine biosynthesis VI|g__Klebsiella.s__Klebsiella_oxytoca	0	0	0	0.0001097	0.00158438
													DAPLYSINESYN-PWY: L-lysine biosynthesis I|g__Klebsiella.s__Klebsiella_oxytoca	0	0	0	0.0001097	0.00158438
													PWY-561: superpathway of glyoxylate cycle and fatty acid degradation|g__Klebsiella.s__Klebsiella_oxytoca	0	0	0	0.0001097	0.00158438
													PWY-5136: fatty acid &beta;-oxidation II (plant peroxisome)|g__Klebsiella.s__Klebsiella_oxytoca	0	0	0	0.0001097	0.00158438
													PWY-6612: superpathway of tetrahydrofolate biosynthesis|g__Klebsiella.s__Klebsiella_oxytoca	0	0	0	0.0001097	0.00158438
													RHAMCAT-PWY: L-rhamnose degradation I|g__Klebsiella.s__Klebsiella_oxytoca	0	0	0	0.0001097	0.00158438
													PWY-5695: inosine 5'-phosphate degradation|g__Klebsiella.s__Klebsiella_oxytoca	0	0	0	0.0001097	0.00158438
													THRESYN-PWY: superpathway of L-threonine biosynthesis|g__Klebsiella.s__Klebsiella_oxytoca	0	0	0	0.0001097	0.00158438
													PWY-2942: L-lysine biosynthesis III|g__Klebsiella.s__Klebsiella_oxytoca	0	0	0	0.0001097	0.00158438
													PWY-4041: &gamma;-glutamyl cycle|g__Klebsiella.s__Klebsiella_oxytoca	0	0	0	0.0001097	0.00158438
													PWY-7118: chitin deacetylation|g__Klebsiella.s__Klebsiella_oxytoca	0	0	0	0.0001097	0.00158438
													PWY-5659: GDP-mannose biosynthesis|g__Klebsiella.s__Klebsiella_oxytoca	0	0	0	0.0001097	0.00158438
													PWY-5837: 2-carboxy-1,4-naphthoquinol biosynthesis|g__Klebsiella.s__Klebsiella_oxytoca	0	0	0	0.0001097	0.00158438
													PWY-7199: pyrimidine deoxyribonucleosides salvage|g__Klebsiella.s__Klebsiella_oxytoca	0	0	0	0.0001097	0.00158438
													PWY66-429: fatty acid biosynthesis initiation (mitochondria)|g__Klebsiella.s__Klebsiella_oxytoca	0	0	0	0.0001097	0.00158438
													GALACTUROCAT-PWY: D-galacturonate degradation I|g__Klebsiella.s__Klebsiella_oxytoca	0	0	0	0.0001097	0.00158438
													GLCMANNANAUT-PWY: superpathway of N-acetylglucosamine, N-acetylmannosamine and N-acetylneuraminate degradation|g__Klebsiella.s__Klebsiella_oxytoca	0	0	0	0.0001097	0.00158438
													PWY1ZNC-1: assimilatory sulfate reduction IV|g__Klebsiella.s__Klebsiella_oxytoca	0	0	0	0.0001097	0.00158438
													PANTOSYN-PWY: superpathway of coenzyme A biosynthesis I (bacteria)|g__Klebsiella.s__Klebsiella_oxytoca	0	0	0	0.0001097	0.00158438
													PWY-6292: superpathway of L-cysteine biosynthesis (mammalian)|g__Klebsiella.s__Klebsiella_quasipneumoniae	0	0	0	0.0001097	0.00158438
													GLUCARGALACTSUPER-PWY: superpathway of D-glucarate and D-galactarate degradation|g__Klebsiella.s__Klebsiella_oxytoca	0	0	0	0.0001097	0.00158438
													GLUCOSE1PMETAB-PWY: glucose and glucose-1-phosphate degradation|g__Klebsiella.s__Klebsiella_oxytoca	0	0	0	0.0001097	0.00158438
													GLYCOGENSYNTH-PWY: glycogen biosynthesis I (from ADP-D-Glucose)|g__Klebsiella.s__Klebsiella_oxytoca	0	0	0	0.0001097	0.00158438
													PWY-6507: 4-deoxy-L-threo-hex-4-enopyranuronate degradation|g__Klebsiella.s__Klebsiella_oxytoca	0	0	0	0.0001097	0.00158438
													GLYOXYLATE-BYPASS: glyoxylate cycle|g__Klebsiella.s__Klebsiella_oxytoca	0	0	0	0.0001097	0.00158438
													PWY0-301: L-ascorbate degradation I (bacterial, anaerobic)|g__Klebsiella.s__Klebsiella_oxytoca	0	0	0	0.0001097	0.00158438
													HEME-BIOSYNTHESIS-II-1: heme b biosynthesis V (aerobic)|g__Klebsiella.s__Klebsiella_oxytoca	0	0	0	0.0001097	0.00158438
													PWY0-1297: superpathway of purine deoxyribonucleosides degradation|g__Klebsiella.s__Klebsiella_oxytoca	0	0	0	0.0001097	0.00158438
													HISTSYN-PWY: L-histidine biosynthesis|g__Klebsiella.s__Klebsiella_oxytoca	0	0	0	0.0001097	0.00158438
													PWY0-1298: superpathway of pyrimidine deoxyribonucleosides degradation|g__Klebsiella.s__Klebsiella_oxytoca	0	0	0	0.0001097	0.00158438
													PWY-5973: cis-vaccenate biosynthesis|g__Klebsiella.s__Klebsiella_oxytoca	0	0	0	0.0001097	0.00158438
													PWY-5981: CDP-diacylglycerol biosynthesis III|g__Klebsiella.s__Klebsiella_oxytoca	0	0	0	0.0001097	0.00158438
													MET-SAM-PWY: superpathway of S-adenosyl-L-methionine biosynthesis|g__Klebsiella.s__Klebsiella_oxytoca	0	0	0	0.0001097	0.00158438
													PWY-724: superpathway of L-lysine, L-threonine and L-methionine biosynthesis II|g__Klebsiella.s__Klebsiella_oxytoca	0	0	0	0.0001097	0.00158438
													PWY-7242: D-fructuronate degradation|g__Klebsiella.s__Klebsiella_oxytoca	0	0	0	0.0001097	0.00158438
													PWY-5989: stearate biosynthesis II (bacteria and plants)|g__Klebsiella.s__Klebsiella_oxytoca	0	0	0	0.0001097	0.00158438
													NONMEVIPP-PWY: methylerythritol phosphate pathway I|g__Klebsiella.s__Klebsiella_oxytoca	0	0	0	0.0001097	0.00158438
													PWY4FS-7: phosphatidylglycerol biosynthesis I (plastidic)|g__Klebsiella.s__Klebsiella_oxytoca	0	0	0	0.0001097	0.00158438
													GALACTARDEG-PWY: D-galactarate degradation I|g__Klebsiella.s__Klebsiella_oxytoca	0	0	0	0.0001097	0.00158438
													PWY-5189: tetrapyrrole biosynthesis II (from glycine)|g__Klebsiella.s__Klebsiella_oxytoca	0	0	0	0.0001097	0.00158438
													ECASYN-PWY: enterobacterial common antigen biosynthesis|g__Klebsiella.s__Klebsiella_oxytoca	0	0	0	0.0001097	0.00158438
													FAO-PWY: fatty acid &beta;-oxidation I (generic)|g__Klebsiella.s__Klebsiella_oxytoca	0	0	0	0.0001097	0.00158438
													FOLSYN-PWY: superpathway of tetrahydrofolate biosynthesis and salvage|g__Klebsiella.s__Klebsiella_oxytoca	0	0	0	0.0001097	0.00158438
													PHOSLIPSYN-PWY: superpathway of phospholipid biosynthesis I (bacteria)|g__Klebsiella.s__Klebsiella_oxytoca	0	0	0	0.0001097	0.00158438
													PWY-6387: UDP-N-acetylmuramoyl-pentapeptide biosynthesis I (meso-diaminopimelate containing)|g__Klebsiella.s__Klebsiella_oxytoca	0	0	0	0.0001097	0.00158438
													PWY4FS-8: phosphatidylglycerol biosynthesis II (non-plastidic)|g__Klebsiella.s__Klebsiella_oxytoca	0	0	0	0.0001097	0.00158438
													PWY-6385: peptidoglycan biosynthesis III (mycobacteria)|g__Klebsiella.s__Klebsiella_oxytoca	0	0	0	0.0001097	0.00158438
													PWY-6353: purine nucleotides degradation II (aerobic)|g__Klebsiella.s__Klebsiella_oxytoca	0	0	0	0.0001097	0.00158438
													PWY-7269: mitochondrial NADPH production (yeast)|g__Klebsiella.s__Klebsiella_quasipneumoniae	0	0	0	0.000111354	0.00160703
													PWY0-1298: superpathway of pyrimidine deoxyribonucleosides degradation|g__Klebsiella.s__Klebsiella_variicola	0	0	0	0.000113041	0.00163013
													PWY-5838: superpathway of menaquinol-8 biosynthesis I|g__Klebsiella.s__Klebsiella_oxytoca	0	0	0	0.000117038	0.00166229
													PANTO-PWY: phosphopantothenate biosynthesis I|g__Klebsiella.s__Klebsiella_oxytoca	0	0	0	0.000117038	0.00166229
													GLYCOCAT-PWY: glycogen degradation I|g__Klebsiella.s__Klebsiella_oxytoca	0	0	0	0.000117038	0.00166229
													PWY-6123: inosine-5'-phosphate biosynthesis I|g__Klebsiella.s__Klebsiella_oxytoca	0	0	0	0.000117038	0.00166229
													PWY-5667: CDP-diacylglycerol biosynthesis I|g__Klebsiella.s__Klebsiella_oxytoca	0	0	0	0.000117038	0.00166229
													PWY0-1586: peptidoglycan maturation (meso-diaminopimelate containing)|g__Klebsiella.s__Klebsiella_oxytoca	0	0	0	0.000117038	0.00166229
													PWY-5899: superpathway of menaquinol-13 biosynthesis|g__Klebsiella.s__Klebsiella_oxytoca	0	0	0	0.000117038	0.00166229
													TRNA-CHARGING-PWY: tRNA charging|g__Klebsiella.s__Klebsiella_quasipneumoniae	0	0	0	0.000117038	0.00166229
													PWY-5897: superpathway of menaquinol-11 biosynthesis|g__Klebsiella.s__Klebsiella_oxytoca	0	0	0	0.000117038	0.00166229
													HEME-BIOSYNTHESIS-II: heme b biosynthesis I (aerobic)|g__Klebsiella.s__Klebsiella_oxytoca	0	0	0	0.000117038	0.00166229
													PWY-5898: superpathway of menaquinol-12 biosynthesis|g__Klebsiella.s__Klebsiella_oxytoca	0	0	0	0.000117038	0.00166229
													PWY-5941: glycogen degradation II|g__Klebsiella.s__Klebsiella_oxytoca	0	0	0	0.000117038	0.00166229
													GOLPDLCAT-PWY: superpathway of glycerol degradation to 1,3-propanediol|g__Klebsiella.s__Klebsiella_quasipneumoniae	0	0	0	0.000117038	0.00166229
													PWY-7851: coenzyme A biosynthesis II (eukaryotic)|g__Klebsiella.s__Klebsiella_oxytoca	0	0	0	0.000117038	0.00166229
													FUCCAT-PWY: fucose degradation|g__Klebsiella.s__Klebsiella_oxytoca	0	0	0	0.000117038	0.00166229
													PWY0-1477: ethanolamine utilization|g__Klebsiella.s__Klebsiella_oxytoca	0	0	0	0.000117038	0.00166229
													SALVADEHYPOX-PWY: adenosine nucleotides degradation II|g__Klebsiella.s__Klebsiella_oxytoca	0	0	0	0.000117038	0.00166229
													PWY-7238: sucrose biosynthesis II|g__Klebsiella.s__Klebsiella_oxytoca	0	0	0	0.000117038	0.00166229
													PWY0-1319: CDP-diacylglycerol biosynthesis II|g__Klebsiella.s__Klebsiella_oxytoca	0	0	0	0.000117038	0.00166229
													PWY-1269: CMP-3-deoxy-D-manno-octulosonate biosynthesis|g__Klebsiella.s__Klebsiella_oxytoca	0	0	0	0.000117038	0.00166229
													PWY-6292: superpathway of L-cysteine biosynthesis (mammalian)|g__Klebsiella.s__Klebsiella_variicola	0	0	0	0.000117724	0.00167078
													ORNDEG-PWY: superpathway of ornithine degradation|g__Klebsiella.s__Klebsiella_quasipneumoniae	0	0	0	0.000117954	0.00167277
													PWY0-862: (5Z)-dodecenoate biosynthesis I|g__Klebsiella.s__Klebsiella_michiganensis	0	0	0	0.000124921	0.00172226
													SER-GLYSYN-PWY: superpathway of L-serine and glycine biosynthesis I|g__Klebsiella.s__Klebsiella_michiganensis	0	0	0	0.000124921	0.00172226
													PWY0-1337: oleate &beta;-oxidation|g__Klebsiella.s__Klebsiella_quasipneumoniae	0	0	0	0.000124836	0.00172226
													COA-PWY: coenzyme A biosynthesis I (prokaryotic)|g__Klebsiella.s__Klebsiella_michiganensis	0	0	0	0.000124921	0.00172226
													PWY-5097: L-lysine biosynthesis VI|g__Klebsiella.s__Klebsiella_quasipneumoniae	0	0	0	0.000124836	0.00172226
													PWY-6163: chorismate biosynthesis from 3-dehydroquinate|g__Klebsiella.s__Klebsiella_michiganensis	0	0	0	0.000124921	0.00172226
													PWY-6527: stachyose degradation|g__Klebsiella.s__Klebsiella_michiganensis	0	0	0	0.000124921	0.00172226
													FUCCAT-PWY: fucose degradation|g__Klebsiella.s__Klebsiella_michiganensis	0	0	0	0.000124921	0.00172226
													THRESYN-PWY: superpathway of L-threonine biosynthesis|g__Klebsiella.s__Klebsiella_michiganensis	0	0	0	0.000124921	0.00172226
													PWY-7094: fatty acid salvage|g__Klebsiella.s__Klebsiella_quasipneumoniae	0	0	0	0.000124836	0.00172226
													HEMESYN2-PWY: heme b biosynthesis II (oxygen-independent)|g__Klebsiella.s__Klebsiella_oxytoca	0	0	0	0.000124836	0.00172226
													PWY-6823: molybdopterin biosynthesis|g__Klebsiella.s__Klebsiella_michiganensis	0	0	0	0.000124921	0.00172226
													PWY-6803: phosphatidylcholine acyl editing|g__Klebsiella.s__Klebsiella_oxytoca	0	0	0	0.000124836	0.00172226
													P108-PWY: pyruvate fermentation to propanoate I|g__Klebsiella.s__Klebsiella_quasipneumoniae	0	0	0	0.000124836	0.00172226
													UDPNAGSYN-PWY: UDP-N-acetyl-D-glucosamine biosynthesis I|g__Klebsiella.s__Klebsiella_quasipneumoniae	0	0	0	0.000124836	0.00172226
													PWY-8178: pentose phosphate pathway (non-oxidative branch) II|g__Klebsiella.s__Klebsiella_michiganensis	0	0	0	0.000124921	0.00172226
													PWY-5723: Rubisco shunt|g__Klebsiella.s__Klebsiella_michiganensis	0	0	0	0.000124921	0.00172226
													PWY-5941: glycogen degradation II|g__Klebsiella.s__Klebsiella_quasipneumoniae	0	0	0	0.000124836	0.00172226
													PWY-6124: inosine-5'-phosphate biosynthesis II|g__Klebsiella.s__Klebsiella_oxytoca	0	0	0	0.000124836	0.00172226
													NONOXIPENT-PWY: pentose phosphate pathway (non-oxidative branch) I|g__Klebsiella.s__Klebsiella_michiganensis	0	0	0	0.000124921	0.00172226
													PWY-7977: L-methionine biosynthesis IV|g__Klebsiella.s__Klebsiella_michiganensis	0	0	0	0.000124921	0.00172226
													NONOXIPENT-PWY: pentose phosphate pathway (non-oxidative branch) I|g__Klebsiella.s__Klebsiella_quasipneumoniae	0	0	0	0.000124836	0.00172226
													COA-PWY-1: superpathway of coenzyme A biosynthesis III (mammals)|g__Klebsiella.s__Klebsiella_oxytoca	0	0	0	0.000124836	0.00172226
													PWY-5136: fatty acid &beta;-oxidation II (plant peroxisome)|g__Klebsiella.s__Klebsiella_quasipneumoniae	0	0	0	0.000124836	0.00172226
													ARO-PWY: chorismate biosynthesis I|g__Klebsiella.s__Klebsiella_michiganensis	0	0	0	0.000124921	0.00172226
													PWY-5855: ubiquinol-7 biosynthesis (early decarboxylation)|g__Klebsiella.s__Klebsiella_quasipneumoniae	0	0	0	0.000124836	0.00172226
													FERMENTATION-PWY: mixed acid fermentation|g__Klebsiella.s__Klebsiella_variicola	0	0	0	0.0001219	0.00172226
													PWY-1042: glycolysis IV|g__Klebsiella.s__Klebsiella_oxytoca	0	0	0	0.000124836	0.00172226
													GALACTUROCAT-PWY: D-galacturonate degradation I|g__Klebsiella.s__Klebsiella_michiganensis	0	0	0	0.000124921	0.00172226
													PANTO-PWY: phosphopantothenate biosynthesis I|g__Klebsiella.s__Klebsiella_michiganensis	0	0	0	0.000124921	0.00172226
													PWY0-1338: polymyxin resistance|g__Klebsiella.s__Klebsiella_oxytoca	0	0	0	0.000124836	0.00172226
													PWY-7199: pyrimidine deoxyribonucleosides salvage|g__Klebsiella.s__Klebsiella_michiganensis	0	0	0	0.000124921	0.00172226
													PWY-5973: cis-vaccenate biosynthesis|g__Klebsiella.s__Klebsiella_michiganensis	0	0	0	0.000124921	0.00172226
													PWY-5855: ubiquinol-7 biosynthesis (early decarboxylation)|g__Klebsiella.s__Klebsiella_michiganensis	0	0	0	0.000124921	0.00172226
													POLYISOPRENSYN-PWY: polyisoprenoid biosynthesis (E. coli)|g__Klebsiella.s__Klebsiella_oxytoca	0	0	0	0.000124836	0.00172226
													PWY-5896: superpathway of menaquinol-10 biosynthesis|g__Klebsiella.s__Klebsiella_variicola	0	0	0	0.000126401	0.00173757
													PWY-5845: superpathway of menaquinol-9 biosynthesis|g__Klebsiella.s__Klebsiella_variicola	0	0	0	0.000126401	0.00173757
													PWY-5840: superpathway of menaquinol-7 biosynthesis|g__Klebsiella.s__Klebsiella_variicola	0	0	0	0.000126401	0.00173757
													PWY-5850: superpathway of menaquinol-6 biosynthesis|g__Klebsiella.s__Klebsiella_variicola	0	0	0	0.000126401	0.00173757
													PWY-6317: D-galactose degradation I (Leloir pathway)|g__Klebsiella.s__Klebsiella_variicola	0	0	0	0.00012657	0.00173864
													PWY-7858: (5Z)-dodecenoate biosynthesis II|g__Klebsiella.s__Klebsiella_michiganensis	0	0	0	0.000132274	0.00178956
													PWY-6125: superpathway of guanosine nucleotides de novo biosynthesis II|g__Klebsiella.s__Klebsiella_michiganensis	0	0	0	0.000132274	0.00178956
													PWY0-1477: ethanolamine utilization|g__Klebsiella.s__Klebsiella_michiganensis	0	0	0	0.000132274	0.00178956
													PWY-7013: (S)-propane-1,2-diol degradation|g__Klebsiella.s__Klebsiella_michiganensis	0	0	0	0.000132274	0.00178956
													PWY66-429: fatty acid biosynthesis initiation (mitochondria)|g__Klebsiella.s__Klebsiella_michiganensis	0	0	0	0.000132274	0.00178956
													PWY-7664: oleate biosynthesis IV (anaerobic)|g__Klebsiella.s__Klebsiella_michiganensis	0	0	0	0.000132274	0.00178956
													PWY-6803: phosphatidylcholine acyl editing|g__Klebsiella.s__Klebsiella_michiganensis	0	0	0	0.000132274	0.00178956
													PENTOSE-P-PWY: pentose phosphate pathway|g__Klebsiella.s__Klebsiella_michiganensis	0	0	0	0.000132274	0.00178956
													PWY-7208: superpathway of pyrimidine nucleobases salvage|g__Klebsiella.s__Klebsiella_michiganensis	0	0	0	0.000132274	0.00178956
													PWY-7115: C4 photosynthetic carbon assimilation cycle, NAD-ME type|g__Klebsiella.s__Klebsiella_michiganensis	0	0	0	0.000132274	0.00178956
													GLYCOGENSYNTH-PWY: glycogen biosynthesis I (from ADP-D-Glucose)|g__Klebsiella.s__Klebsiella_michiganensis	0	0	0	0.000132274	0.00178956
													PWY-4041: &gamma;-glutamyl cycle|g__Klebsiella.s__Klebsiella_michiganensis	0	0	0	0.000132274	0.00178956
													PWY-7663: gondoate biosynthesis (anaerobic)|g__Klebsiella.s__Klebsiella_michiganensis	0	0	0	0.000132274	0.00178956
													PWY-7221: guanosine ribonucleotides de novo biosynthesis|g__Klebsiella.s__Klebsiella_michiganensis	0	0	0	0.000132274	0.00178956
													PWY-621: sucrose degradation III (sucrose invertase)|g__Klebsiella.s__Klebsiella_michiganensis	0	0	0	0.000132274	0.00178956
													GLYCOLYSIS: glycolysis I (from glucose 6-phosphate)|g__Klebsiella.s__Klebsiella_quasipneumoniae	0	0	0	0.000132274	0.00178956
													GLYOXYLATE-BYPASS: glyoxylate cycle|g__Klebsiella.s__Klebsiella_michiganensis	0	0	0	0.000132274	0.00178956
													GLUTORN-PWY: L-ornithine biosynthesis I|g__Klebsiella.s__Klebsiella_michiganensis	0	0	0	0.000132274	0.00178956
													HEME-BIOSYNTHESIS-II: heme b biosynthesis I (aerobic)|g__Klebsiella.s__Klebsiella_michiganensis	0	0	0	0.000132274	0.00178956
													PWY-7228: superpathway of guanosine nucleotides de novo biosynthesis I|g__Klebsiella.s__Klebsiella_michiganensis	0	0	0	0.000132274	0.00178956
													ASPASN-PWY: superpathway of L-aspartate and L-asparagine biosynthesis|g__Klebsiella.s__Klebsiella_michiganensis	0	0	0	0.000132274	0.00178956
													PWY0-1221: putrescine degradation II|g__Klebsiella.s__Klebsiella_oxytoca	0	0	0	0.000133123	0.00179845
													PWY-5705: allantoin degradation to glyoxylate III|g__Klebsiella.s__Klebsiella_oxytoca	0	0	0	0.000133123	0.00179845
													PWY-7111: pyruvate fermentation to isobutanol (engineered)|g__Klebsiella.s__Klebsiella_michiganensis	0	0	0	0.000140035	0.00180588
													PWY-8004: Entner-Doudoroff pathway I|g__Klebsiella.s__Klebsiella_variicola	0	0	0	0.000139802	0.00180588
													PWY0-1338: polymyxin resistance|g__Klebsiella.s__Klebsiella_michiganensis	0	0	0	0.000140035	0.00180588
													PWY0-1319: CDP-diacylglycerol biosynthesis II|g__Klebsiella.s__Klebsiella_michiganensis	0	0	0	0.000140035	0.00180588
													PWY-7117: C4 photosynthetic carbon assimilation cycle, PEPCK type|g__Klebsiella.s__Klebsiella_variicola	0	0	0	0.000136635	0.00180588
													PWY0-1061: superpathway of L-alanine biosynthesis|g__Klebsiella.s__Klebsiella_michiganensis	0	0	0	0.000140035	0.00180588
													VALSYN-PWY: L-valine biosynthesis|g__Klebsiella.s__Klebsiella_michiganensis	0	0	0	0.000140035	0.00180588
													PWY-7117: C4 photosynthetic carbon assimilation cycle, PEPCK type|g__Klebsiella.s__Klebsiella_michiganensis	0	0	0	0.000140035	0.00180588
													PWY-6961: L-ascorbate degradation II (bacterial, aerobic)|g__Klebsiella.s__Klebsiella_michiganensis	0	0	0	0.000140035	0.00180588
													PWY-7118: chitin deacetylation|g__Klebsiella.s__Klebsiella_michiganensis	0	0	0	0.000140035	0.00180588
													PWY0-1586: peptidoglycan maturation (meso-diaminopimelate containing)|g__Klebsiella.s__Klebsiella_michiganensis	0	0	0	0.000140035	0.00180588
													PWY0-1337: oleate &beta;-oxidation|g__Klebsiella.s__Klebsiella_michiganensis	0	0	0	0.000140035	0.00180588
													PWY-7664: oleate biosynthesis IV (anaerobic)|g__Klebsiella.s__Klebsiella_variicola	0	0	0	0.000136635	0.00180588
													PWY-7210: pyrimidine deoxyribonucleotides biosynthesis from CTP|g__Klebsiella.s__Klebsiella_michiganensis	0	0	0	0.000141925	0.00180588
													PWY-7238: sucrose biosynthesis II|g__Klebsiella.s__Klebsiella_michiganensis	0	0	0	0.000141925	0.00180588
													PWY-7222: guanosine deoxyribonucleotides de novo biosynthesis II|g__Klebsiella.s__Klebsiella_michiganensis	0	0	0	0.000140035	0.00180588
													PWY-7560: methylerythritol phosphate pathway II|g__Klebsiella.s__Klebsiella_michiganensis	0	0	0	0.000141925	0.00180588
													PWY-7616: methanol oxidation to carbon dioxide|g__Escherichia.s__Escherichia_coli	0	0	0	0.000141753	0.00180588
													PWY66-429: fatty acid biosynthesis initiation (mitochondria)|g__Klebsiella.s__Klebsiella_variicola	0	0	0	0.000141753	0.00180588
													PWY0-1415: superpathway of heme b biosynthesis from uroporphyrinogen-III|g__Klebsiella.s__Klebsiella_michiganensis	0	0	0	0.000140035	0.00180588
													PWY-7229: superpathway of adenosine nucleotides de novo biosynthesis I|g__Klebsiella.s__Klebsiella_michiganensis	0	0	0	0.000140035	0.00180588
													PWY-7220: adenosine deoxyribonucleotides de novo biosynthesis II|g__Klebsiella.s__Klebsiella_michiganensis	0	0	0	0.000140035	0.00180588
													PWY0-1241: ADP-L-glycero-&beta;-D-manno-heptose biosynthesis|g__Klebsiella.s__Klebsiella_michiganensis	0	0	0	0.000140035	0.00180588
													PWY-7858: (5Z)-dodecenoate biosynthesis II|g__Klebsiella.s__Klebsiella_variicola	0	0	0	0.000136635	0.00180588
													PYRIDOXSYN-PWY: pyridoxal 5'-phosphate biosynthesis I|g__Klebsiella.s__Klebsiella_michiganensis	0	0	0	0.000140035	0.00180588
													PWY-7198: pyrimidine deoxyribonucleotides de novo biosynthesis IV|g__Klebsiella.s__Klebsiella_michiganensis	0	0	0	0.000141925	0.00180588
													PWY-702: L-methionine biosynthesis II|g__Klebsiella.s__Klebsiella_michiganensis	0	0	0	0.000140035	0.00180588
													PWY0-301: L-ascorbate degradation I (bacterial, anaerobic)|g__Klebsiella.s__Klebsiella_michiganensis	0	0	0	0.000140035	0.00180588
													PWY-7234: inosine-5'-phosphate biosynthesis III|g__Klebsiella.s__Klebsiella_michiganensis	0	0	0	0.000141925	0.00180588
													PWY-7851: coenzyme A biosynthesis II (eukaryotic)|g__Klebsiella.s__Klebsiella_michiganensis	0	0	0	0.000141925	0.00180588
													PWY-6126: superpathway of adenosine nucleotides de novo biosynthesis II|g__Klebsiella.s__Klebsiella_michiganensis	0	0	0	0.000140035	0.00180588
													PWY-6305: superpathway of putrescine biosynthesis|g__Klebsiella.s__Klebsiella_michiganensis	0	0	0	0.000140035	0.00180588
													PWY-6282: palmitoleate biosynthesis I (from (5Z)-dodec-5-enoate)|g__Klebsiella.s__Klebsiella_variicola	0	0	0	0.000136635	0.00180588
													PWY-6700: queuosine biosynthesis I (de novo)|g__Klebsiella.s__Klebsiella_michiganensis	0	0	0	0.000140035	0.00180588
													AST-PWY: L-arginine degradation II (AST pathway)|g__Klebsiella.s__Klebsiella_michiganensis	0	0	0	0.000141925	0.00180588
													PWY-5897: superpathway of menaquinol-11 biosynthesis|g__Klebsiella.s__Klebsiella_michiganensis	0	0	0	0.000141925	0.00180588
													GLUTORN-PWY: L-ornithine biosynthesis I|g__Klebsiella.s__Klebsiella_quasipneumoniae	0	0	0	0.00013903	0.00180588
													PWY-5188: tetrapyrrole biosynthesis I (from glutamate)|g__Klebsiella.s__Klebsiella_michiganensis	0	0	0	0.000140035	0.00180588
													PWY-5100: pyruvate fermentation to acetate and lactate II|g__Klebsiella.s__Klebsiella_michiganensis	0	0	0	0.000141925	0.00180588
													PWY-5898: superpathway of menaquinol-12 biosynthesis|g__Klebsiella.s__Klebsiella_michiganensis	0	0	0	0.000141925	0.00180588
													GLUCOSE1PMETAB-PWY: glucose and glucose-1-phosphate degradation|g__Klebsiella.s__Klebsiella_michiganensis	0	0	0	0.000141925	0.00180588
													P461-PWY: hexitol fermentation to lactate, formate, ethanol and acetate|g__Klebsiella.s__Klebsiella_michiganensis	0	0	0	0.000140035	0.00180588
													PWY-6317: D-galactose degradation I (Leloir pathway)|g__Klebsiella.s__Klebsiella_michiganensis	0	0	0	0.000141925	0.00180588
													PWY-5899: superpathway of menaquinol-13 biosynthesis|g__Klebsiella.s__Klebsiella_michiganensis	0	0	0	0.000141925	0.00180588
													PWY-5913: partial TCA cycle (obligate autotrophs)|g__Klebsiella.s__Klebsiella_michiganensis	0	0	0	0.000140035	0.00180588
													PWY-6122: 5-aminoimidazole ribonucleotide biosynthesis II|g__Klebsiella.s__Klebsiella_michiganensis	0	0	0	0.000140035	0.00180588
													PWY-6123: inosine-5'-phosphate biosynthesis I|g__Klebsiella.s__Klebsiella_michiganensis	0	0	0	0.000140035	0.00180588
													NONMEVIPP-PWY: methylerythritol phosphate pathway I|g__Klebsiella.s__Klebsiella_michiganensis	0	0	0	0.000140035	0.00180588
													PWY-6609: adenine and adenosine salvage III|g__Klebsiella.s__Klebsiella_michiganensis	0	0	0	0.000140035	0.00180588
													COA-PWY-1: superpathway of coenzyme A biosynthesis III (mammals)|g__Klebsiella.s__Klebsiella_michiganensis	0	0	0	0.000141925	0.00180588
													PWY-5667: CDP-diacylglycerol biosynthesis I|g__Klebsiella.s__Klebsiella_michiganensis	0	0	0	0.000140035	0.00180588
													PWY-6121: 5-aminoimidazole ribonucleotide biosynthesis I|g__Klebsiella.s__Klebsiella_michiganensis	0	0	0	0.000140035	0.00180588
													PWY-6608: guanosine nucleotides degradation III|g__Klebsiella.s__Klebsiella_michiganensis	0	0	0	0.000141925	0.00180588
													FASYN-ELONG-PWY: fatty acid elongation -- saturated|g__Klebsiella.s__Klebsiella_variicola	0	0	0	0.000136635	0.00180588
													FASYN-ELONG-PWY: fatty acid elongation -- saturated|g__Klebsiella.s__Klebsiella_michiganensis	0	0	0	0.000140035	0.00180588
													FAO-PWY: fatty acid &beta;-oxidation I (generic)|g__Klebsiella.s__Klebsiella_michiganensis	0	0	0	0.000140035	0.00180588
													PWY-5136: fatty acid &beta;-oxidation II (plant peroxisome)|g__Klebsiella.s__Klebsiella_michiganensis	0	0	0	0.000140035	0.00180588
													PWY-5103: L-isoleucine biosynthesis III|g__Klebsiella.s__Klebsiella_michiganensis	0	0	0	0.000140035	0.00180588
													PWY-5989: stearate biosynthesis II (bacteria and plants)|g__Klebsiella.s__Klebsiella_michiganensis	0	0	0	0.000140035	0.00180588
													PWY-5973: cis-vaccenate biosynthesis|g__Klebsiella.s__Klebsiella_variicola	0	0	0	0.000136635	0.00180588
													P161-PWY: acetylene degradation (anaerobic)|g__Klebsiella.s__Klebsiella_michiganensis	0	0	0	0.000140035	0.00180588
													DAPLYSINESYN-PWY: L-lysine biosynthesis I|g__Klebsiella.s__Klebsiella_michiganensis	0	0	0	0.000140035	0.00180588
													PWY-5138: fatty acid &beta;-oxidation IV (unsaturated, even number)|g__Klebsiella.s__Klebsiella_michiganensis	0	0	0	0.000140035	0.00180588
													PWY-6703: preQ0 biosynthesis|g__Klebsiella.s__Klebsiella_michiganensis	0	0	0	0.000140035	0.00180588
													DENOVOPURINE2-PWY: superpathway of purine nucleotides de novo biosynthesis II|g__Klebsiella.s__Klebsiella_michiganensis	0	0	0	0.000141925	0.00180588
													PWY-6282: palmitoleate biosynthesis I (from (5Z)-dodec-5-enoate)|g__Klebsiella.s__Klebsiella_michiganensis	0	0	0	0.000140035	0.00180588
													PWY-5837: 2-carboxy-1,4-naphthoquinol biosynthesis|g__Klebsiella.s__Klebsiella_michiganensis	0	0	0	0.000141925	0.00180588
													ANAGLYCOLYSIS-PWY: glycolysis III (from glucose)|g__Klebsiella.s__Klebsiella_michiganensis	0	0	0	0.000140035	0.00180588
													PWY-1042: glycolysis IV|g__Klebsiella.s__Klebsiella_michiganensis	0	0	0	0.000140035	0.00180588
													PROTOCATECHUATE-ORTHO-CLEAVAGE-PWY: protocatechuate degradation II (ortho-cleavage pathway)|g__Klebsiella.s__Klebsiella_michiganensis	0	0	0	0.000140035	0.00180588
													HEME-BIOSYNTHESIS-II-1: heme b biosynthesis V (aerobic)|g__Klebsiella.s__Klebsiella_michiganensis	0	0	0	0.000140035	0.00180588
													PPGPPMET-PWY: ppGpp metabolism|g__Klebsiella.s__Klebsiella_michiganensis	0	0	0	0.000140035	0.00180588
													ARGSYN-PWY: L-arginine biosynthesis I (via L-ornithine)|g__Klebsiella.s__Klebsiella_michiganensis	0	0	0	0.000140035	0.00180588
													PWY-5838: superpathway of menaquinol-8 biosynthesis I|g__Klebsiella.s__Klebsiella_michiganensis	0	0	0	0.000141925	0.00180588
													ILEUSYN-PWY: L-isoleucine biosynthesis I (from threonine)|g__Klebsiella.s__Klebsiella_michiganensis	0	0	0	0.000140035	0.00180588
													PWY-6270: isoprene biosynthesis I|g__Klebsiella.s__Klebsiella_michiganensis	0	0	0	0.000141925	0.00180588
													HEMESYN2-PWY: heme b biosynthesis II (oxygen-independent)|g__Klebsiella.s__Klebsiella_michiganensis	0	0	0	0.000140035	0.00180588
													PHOSLIPSYN-PWY: superpathway of phospholipid biosynthesis I (bacteria)|g__Klebsiella.s__Klebsiella_michiganensis	0	0	0	0.000140035	0.00180588
													UNINTEGRATED|g__Klebsiella.s__Klebsiella_michiganensis	0	0	0	0.000140035	0.00180588
													PWY-5861: superpathway of demethylmenaquinol-8 biosynthesis I|g__Klebsiella.s__Klebsiella_michiganensis	0	0	0	0.000141925	0.00180588
													PWY-6277: superpathway of 5-aminoimidazole ribonucleotide biosynthesis|g__Klebsiella.s__Klebsiella_michiganensis	0	0	0	0.000140035	0.00180588
													PWY-2942: L-lysine biosynthesis III|g__Klebsiella.s__Klebsiella_michiganensis	0	0	0	0.000140035	0.00180588
													PWY-6151: S-adenosyl-L-methionine salvage I|g__Klebsiella.s__Klebsiella_michiganensis	0	0	0	0.000140035	0.00180588
													PWY-6901: superpathway of glucose and xylose degradation|g__Klebsiella.s__Klebsiella_michiganensis	0	0	0	0.000141925	0.00180588
													PWY-6182: superpathway of salicylate degradation|g__Klebsiella.s__Klebsiella_variicola	0	0	0	0.000145509	0.00185023
													HISTSYN-PWY: L-histidine biosynthesis|g__Klebsiella.s__Klebsiella_michiganensis	0	0	0	0.000148222	0.00186957
													RHAMCAT-PWY: L-rhamnose degradation I|g__Klebsiella.s__Klebsiella_michiganensis	0	0	0	0.000148222	0.00186957
													PWY-5981: CDP-diacylglycerol biosynthesis III|g__Klebsiella.s__Klebsiella_michiganensis	0	0	0	0.000148222	0.00186957
													P41-PWY: pyruvate fermentation to acetate and (S)-lactate I|g__Klebsiella.s__Klebsiella_michiganensis	0	0	0	0.000148222	0.00186957
													SO4ASSIM-PWY: assimilatory sulfate reduction I|g__Klebsiella.s__Klebsiella_michiganensis	0	0	0	0.000148222	0.00186957
													GLUCONEO-PWY: gluconeogenesis I|g__Klebsiella.s__Klebsiella_michiganensis	0	0	0	0.000148222	0.00186957
													PWY-6124: inosine-5'-phosphate biosynthesis II|g__Klebsiella.s__Klebsiella_michiganensis	0	0	0	0.000148222	0.00186957
													PWY-7094: fatty acid salvage|g__Klebsiella.s__Klebsiella_michiganensis	0	0	0	0.000148222	0.00186957
													PWY-7345: superpathway of anaerobic sucrose degradation|g__Klebsiella.s__Klebsiella_michiganensis	0	0	0	0.000148222	0.00186957
													PWY-5484: glycolysis II (from fructose 6-phosphate)|g__Klebsiella.s__Klebsiella_michiganensis	0	0	0	0.000148222	0.00186957
													GLYCOLYSIS: glycolysis I (from glucose 6-phosphate)|g__Klebsiella.s__Klebsiella_michiganensis	0	0	0	0.000148222	0.00186957
													PWY-6185: 4-methylcatechol degradation (ortho cleavage)|g__Klebsiella.s__Klebsiella_variicola	0	0	0	0.000152041	0.00191645
													HISTSYN-PWY: L-histidine biosynthesis|g__Klebsiella.s__Klebsiella_variicola	0	0	0	0.000152536	0.0019214
													PWY-6823: molybdopterin biosynthesis|g__Klebsiella.s__Klebsiella_variicola	0	0	0	0.000158334	0.0019931
													PWY0-1337: oleate &beta;-oxidation|g__Klebsiella.s__Klebsiella_variicola	0	0	0	0.000163059	0.0020512
													HISDEG-PWY: L-histidine degradation I|g__Klebsiella.s__Klebsiella_michiganensis	0	0	0	0.000165968	0.00208502
													PWY-6545: pyrimidine deoxyribonucleotides de novo biosynthesis III|g__Klebsiella.s__Klebsiella_variicola	0	0	0	0.000167157	0.00209855
													PWY-7198: pyrimidine deoxyribonucleotides de novo biosynthesis IV|g__Klebsiella.s__Klebsiella_variicola	0	0	0	0.00017505	0.00219471
													PWY-7210: pyrimidine deoxyribonucleotides biosynthesis from CTP|g__Klebsiella.s__Klebsiella_variicola	0	0	0	0.00017505	0.00219471
													AST-PWY: L-arginine degradation II (AST pathway)|g__Klebsiella.s__Klebsiella_variicola	0	0	0	0.000176008	0.00220525
													P41-PWY: pyruvate fermentation to acetate and (S)-lactate I|g__Klebsiella.s__Klebsiella_variicola	0	0	0	0.000176457	0.00220942
													PRPP-PWY: superpathway of histidine, purine, and pyrimidine biosynthesis|g__Klebsiella.s__Klebsiella_variicola	0	0	0	0.000183292	0.00229194
													DAPLYSINESYN-PWY: L-lysine biosynthesis I|g__Klebsiella.s__Klebsiella_variicola	0	0	0	0.000196668	0.00245756
													PWY-6387: UDP-N-acetylmuramoyl-pentapeptide biosynthesis I (meso-diaminopimelate containing)|g__Klebsiella.s__Klebsiella_variicola	0	0	0	0.000197257	0.00246003
													HEME-BIOSYNTHESIS-II: heme b biosynthesis I (aerobic)|g__Klebsiella.s__Klebsiella_variicola	0	0	0	0.000197257	0.00246003
													PWY-6385: peptidoglycan biosynthesis III (mycobacteria)|g__Klebsiella.s__Klebsiella_variicola	0	0	0	0.000197257	0.00246003
													PWY1ZNC-1: assimilatory sulfate reduction IV|g__Klebsiella.s__Klebsiella_variicola	0	0	0	0.00020486	0.00254978
													PEPTIDOGLYCANSYN-PWY: peptidoglycan biosynthesis I (meso-diaminopimelate containing)|g__Klebsiella.s__Klebsiella_variicola	0	0	0	0.00020486	0.00254978
													ALLANTOINDEG-PWY: superpathway of allantoin degradation in yeast|g__Klebsiella.s__Klebsiella_pneumoniae	0	0	0	0.00020991	0.00261091
													PWY-7953: UDP-N-acetylmuramoyl-pentapeptide biosynthesis III (meso-diaminopimelate containing)|g__Klebsiella.s__Klebsiella_variicola	0	0	0	0.000212738	0.00264259
													PWY-6151: S-adenosyl-L-methionine salvage I|g__Klebsiella.s__Klebsiella_variicola	0	0	0	0.000219038	0.00271905
													P161-PWY: acetylene degradation (anaerobic)|g__Klebsiella.s__Klebsiella_variicola	0	0	0	0.000227011	0.00281617
													PWY-7094: fatty acid salvage|g__Klebsiella.s__Klebsiella_pneumoniae	0	0	0	0.000229355	0.00284149
													PWY-5861: superpathway of demethylmenaquinol-8 biosynthesis I|g__Klebsiella.s__Klebsiella_variicola	0	0	0	0.000229313	0.00284149
													PWY-5897: superpathway of menaquinol-11 biosynthesis|g__Klebsiella.s__Klebsiella_variicola	0	0	0	0.000247862	0.00306271
													PWY-5898: superpathway of menaquinol-12 biosynthesis|g__Klebsiella.s__Klebsiella_variicola	0	0	0	0.000247862	0.00306271
													PWY-5899: superpathway of menaquinol-13 biosynthesis|g__Klebsiella.s__Klebsiella_variicola	0	0	0	0.000247862	0.00306271
													PWY-5838: superpathway of menaquinol-8 biosynthesis I|g__Klebsiella.s__Klebsiella_variicola	0	0	0	0.000247862	0.00306271
													GLUCARDEG-PWY: D-glucarate degradation I|g__Klebsiella.s__Klebsiella_variicola	0	0	0	0.000252596	0.00311712
													PWY-6803: phosphatidylcholine acyl editing|g__Klebsiella.s__Klebsiella_variicola	0	0	0	0.000252596	0.00311712
													PWY-7234: inosine-5'-phosphate biosynthesis III|g__Klebsiella.s__Klebsiella_variicola	0	0	0	0.000257441	0.00317482
													PWY-5686: UMP biosynthesis I|g__Klebsiella.s__Klebsiella_variicola	0	0	0	0.000257655	0.00317538
													PWY-5097: L-lysine biosynthesis VI|g__Klebsiella.s__Klebsiella_variicola	0	0	0	0.000261709	0.00321902
													GALACTARDEG-PWY: D-galactarate degradation I|g__Klebsiella.s__Klebsiella_variicola	0	0	0	0.000261709	0.00321902
													GLUCARGALACTSUPER-PWY: superpathway of D-glucarate and D-galactarate degradation|g__Klebsiella.s__Klebsiella_variicola	0	0	0	0.000261709	0.00321902
													PWY-5837: 2-carboxy-1,4-naphthoquinol biosynthesis|g__Klebsiella.s__Klebsiella_variicola	0	0	0	0.00027834	0.00342134
													ANAGLYCOLYSIS-PWY: glycolysis III (from glucose)|g__Klebsiella.s__Klebsiella_variicola	0	0	0	0.00028577	0.00351039
													P122-PWY: heterolactic fermentation|g__Klebsiella.s__Klebsiella_variicola	0	0	0	0.000289256	0.00354858
													PWY-7268: cytosolic NADPH production (yeast)|g__Klebsiella.s__Klebsiella_variicola	0	0	0	0.000289256	0.00354858
													PWY-6147: 6-hydroxymethyl-dihydropterin diphosphate biosynthesis I|g__Klebsiella.s__Klebsiella_variicola	0	0	0	0.000294422	0.0036096
													PWY-6210: 2-aminophenol degradation|g__Klebsiella.s__Klebsiella_pneumoniae	0	0	0	0.000297824	0.00364656
													PWY-5654: 2-amino-3-carboxymuconate semialdehyde degradation to 2-hydroxypentadienoate|g__Klebsiella.s__Klebsiella_pneumoniae	0	0	0	0.000297824	0.00364656
													PWY-3841: folate transformations II (plants)|g__Klebsiella.s__Klebsiella_variicola	0	0	0	0.000298461	0.00365198
													RIBOSYN2-PWY: flavin biosynthesis I (bacteria and plants)|g__Klebsiella.s__Klebsiella_variicola	0	0	0	0.000300573	0.00367543
													PWY-7245: superpathway of NAD/NADP - NADH/NADPH interconversion (yeast)|g__Klebsiella.s__Klebsiella_pneumoniae	0	0	0	0.000310281	0.00378921
													COMPLETE-ARO-PWY: superpathway of aromatic amino acid biosynthesis|g__Klebsiella.s__Klebsiella_variicola	0	0	0	0.000316536	0.00386059
													SULFATE-CYS-PWY: superpathway of sulfate assimilation and cysteine biosynthesis|g__Klebsiella.s__Klebsiella_variicola	0	0	0	0.000316536	0.00386059
													PWY-7199: pyrimidine deoxyribonucleosides salvage|g__Klebsiella.s__Klebsiella_quasipneumoniae	0	0	0	0.000330535	0.00402351
													PWY-6270: isoprene biosynthesis I|g__Klebsiella.s__Klebsiella_variicola	0	0	0	0.000337061	0.00409765
													PWY-7560: methylerythritol phosphate pathway II|g__Klebsiella.s__Klebsiella_variicola	0	0	0	0.000337061	0.00409765
													PWY0-1337: oleate &beta;-oxidation|g__Klebsiella.s__Klebsiella_pneumoniae	0	0	0	0.000350118	0.0042454
													PWY-6386: UDP-N-acetylmuramoyl-pentapeptide biosynthesis II (lysine-containing)|g__Klebsiella.s__Klebsiella_variicola	0	0	0	0.000350118	0.0042454
													PWY-7942: 5-oxo-L-proline metabolism|g__Klebsiella.s__Klebsiella_variicola	0	0	0	0.000350118	0.0042454
													CATECHOL-ORTHO-CLEAVAGE-PWY: catechol degradation to &beta;-ketoadipate|g__Klebsiella.s__Klebsiella_variicola	0	0	0	0.000350118	0.0042454
													HISTSYN-PWY: L-histidine biosynthesis|g__Clostridium.s__Clostridium_butyricum	0	0	0	0.000397798	0.00447202
													PWY-2941: L-lysine biosynthesis II|g__Clostridium.s__Clostridium_butyricum	0	0	0	0.000397798	0.00447202
													PWY-1042: glycolysis IV|g__Clostridium.s__Clostridium_butyricum	0	0	0	0.000397798	0.00447202
													PWY-I9: L-cysteine biosynthesis VI (from L-methionine)|g__Clostridium.s__Clostridium_butyricum	0	0	0	0.000397798	0.00447202
													PWY0-1477: ethanolamine utilization|g__Citrobacter.s__Citrobacter_youngae	0	0	0	0.000397798	0.00447202
													PWY0-1586: peptidoglycan maturation (meso-diaminopimelate containing)|g__Citrobacter.s__Citrobacter_youngae	0	0	0	0.000397798	0.00447202
													PPGPPMET-PWY: ppGpp metabolism|g__Citrobacter.s__Citrobacter_youngae	0	0	0	0.000397798	0.00447202
													PWY0-1479: tRNA processing|g__Citrobacter.s__Citrobacter_youngae	0	0	0	0.000397798	0.00447202
													PWY-6126: superpathway of adenosine nucleotides de novo biosynthesis II|g__Citrobacter.s__Citrobacter_youngae	0	0	0	0.000397798	0.00447202
													PWY-6151: S-adenosyl-L-methionine salvage I|g__Clostridium.s__Clostridium_butyricum	0	0	0	0.000397798	0.00447202
													PWY-7229: superpathway of adenosine nucleotides de novo biosynthesis I|g__Citrobacter.s__Citrobacter_youngae	0	0	0	0.000397798	0.00447202
													PWY-5097: L-lysine biosynthesis VI|g__Clostridium.s__Clostridium_butyricum	0	0	0	0.000397798	0.00447202
													PWY-5686: UMP biosynthesis I|g__Citrobacter.s__Citrobacter_freundii	0	0	0	0.000397798	0.00447202
													PWY-801: homocysteine and cysteine interconversion|g__Klebsiella.s__Klebsiella_oxytoca	0	0	0	0.000397798	0.00447202
													PWY-5686: UMP biosynthesis I|g__Clostridium.s__Clostridium_butyricum	0	0	0	0.000397798	0.00447202
													PWY-7663: gondoate biosynthesis (anaerobic)|g__Citrobacter.s__Citrobacter_youngae	0	0	0	0.000397798	0.00447202
													PWY-6124: inosine-5'-phosphate biosynthesis II|g__Citrobacter.s__Citrobacter_youngae	0	0	0	0.000397798	0.00447202
													PWY-7953: UDP-N-acetylmuramoyl-pentapeptide biosynthesis III (meso-diaminopimelate containing)|g__Clostridium.s__Clostridium_butyricum	0	0	0	0.000397798	0.00447202
													P161-PWY: acetylene degradation (anaerobic)|g__Citrobacter.s__Citrobacter_youngae	0	0	0	0.000397798	0.00447202
													PWY0-1297: superpathway of purine deoxyribonucleosides degradation|g__Citrobacter.s__Citrobacter_freundii	0	0	0	0.000397798	0.00447202
													PWY0-1297: superpathway of purine deoxyribonucleosides degradation|g__Clostridium.s__Clostridium_butyricum	0	0	0	0.000397798	0.00447202
													ORNDEG-PWY: superpathway of ornithine degradation|g__Citrobacter.s__Citrobacter_youngae	0	0	0	0.000397798	0.00447202
													P41-PWY: pyruvate fermentation to acetate and (S)-lactate I|g__Citrobacter.s__Citrobacter_youngae	0	0	0	0.000397798	0.00447202
													PWY-5971: palmitate biosynthesis (type II fatty acid synthase)|g__Klebsiella.s__Klebsiella_oxytoca	0	0	0	0.000397798	0.00447202
													PWY-4361: S-methyl-5-thio-&alpha;-D-ribose 1-phosphate degradation I|unclassified	0	0	0	0.000397798	0.00447202
													PWY-5941: glycogen degradation II|g__Citrobacter.s__Citrobacter_youngae	0	0	0	0.000397798	0.00447202
													OANTIGEN-PWY: O-antigen building blocks biosynthesis (E. coli)|g__Klebsiella.s__Klebsiella_oxytoca	0	0	0	0.000397798	0.00447202
													PWY0-1261: anhydromuropeptides recycling I|g__Citrobacter.s__Citrobacter_youngae	0	0	0	0.000397798	0.00447202
													PWY-4041: &gamma;-glutamyl cycle|g__Citrobacter.s__Citrobacter_youngae	0	0	0	0.000397798	0.00447202
													OANTIGEN-PWY: O-antigen building blocks biosynthesis (E. coli)|g__Clostridium.s__Clostridium_butyricum	0	0	0	0.000397798	0.00447202
													PWY-6122: 5-aminoimidazole ribonucleotide biosynthesis II|g__Citrobacter.s__Citrobacter_youngae	0	0	0	0.000397798	0.00447202
													PWY-7315: dTDP-N-acetylthomosamine biosynthesis|g__Citrobacter.s__Citrobacter_freundii	0	0	0	0.000397798	0.00447202
													PWY-7315: dTDP-N-acetylthomosamine biosynthesis|g__Citrobacter.s__Citrobacter_youngae	0	0	0	0.000397798	0.00447202
													P461-PWY: hexitol fermentation to lactate, formate, ethanol and acetate|g__Citrobacter.s__Citrobacter_youngae	0	0	0	0.000397798	0.00447202
													PWY0-1241: ADP-L-glycero-&beta;-D-manno-heptose biosynthesis|g__Citrobacter.s__Citrobacter_youngae	0	0	0	0.000397798	0.00447202
													PWY-7328: superpathway of UDP-glucose-derived O-antigen building blocks biosynthesis|g__Klebsiella.s__Klebsiella_oxytoca	0	0	0	0.000397798	0.00447202
													PWY0-1337: oleate &beta;-oxidation|g__Citrobacter.s__Citrobacter_youngae	0	0	0	0.000397798	0.00447202
													PWY-7238: sucrose biosynthesis II|g__Citrobacter.s__Citrobacter_youngae	0	0	0	0.000397798	0.00447202
													P185-PWY: formaldehyde assimilation III (dihydroxyacetone cycle)|g__Citrobacter.s__Citrobacter_freundii	0	0	0	0.000397798	0.00447202
													PWY-6123: inosine-5'-phosphate biosynthesis I|g__Clostridium.s__Clostridium_butyricum	0	0	0	0.000397798	0.00447202
													PWY-7345: superpathway of anaerobic sucrose degradation|g__Citrobacter.s__Citrobacter_freundii	0	0	0	0.000397798	0.00447202
													PEPTIDOGLYCANSYN-PWY: peptidoglycan biosynthesis I (meso-diaminopimelate containing)|g__Clostridium.s__Clostridium_butyricum	0	0	0	0.000397798	0.00447202
													PWY-5028: L-histidine degradation II|g__Klebsiella.s__Klebsiella_oxytoca	0	0	0	0.000397798	0.00447202
													PWY0-1061: superpathway of L-alanine biosynthesis|g__Citrobacter.s__Citrobacter_youngae	0	0	0	0.000397798	0.00447202
													PWY-6124: inosine-5'-phosphate biosynthesis II|g__Clostridium.s__Clostridium_butyricum	0	0	0	0.000397798	0.00447202
													PWY-6123: inosine-5'-phosphate biosynthesis I|g__Citrobacter.s__Citrobacter_youngae	0	0	0	0.000397798	0.00447202
													HISDEG-PWY: L-histidine degradation I|g__Citrobacter.s__Citrobacter_youngae	0	0	0	0.000397798	0.00447202
													PWY-5138: fatty acid &beta;-oxidation IV (unsaturated, even number)|g__Citrobacter.s__Citrobacter_youngae	0	0	0	0.000397798	0.00447202
													PWY-6690: cinnamate and 3-hydroxycinnamate degradation to 2-hydroxypentadienoate|g__Citrobacter.s__Citrobacter_youngae	0	0	0	0.000397798	0.00447202
													PWY-7111: pyruvate fermentation to isobutanol (engineered)|g__Parabacteroides.s__Parabacteroides_distasonis	0	0	0	0.000397798	0.00447202
													CALVIN-PWY: Calvin-Benson-Bassham cycle|g__Clostridium.s__Clostridium_butyricum	0	0	0	0.000397798	0.00447202
													CARNMET-PWY: L-carnitine degradation I|g__Citrobacter.s__Citrobacter_youngae	0	0	0	0.000397798	0.00447202
													PWY-5188: tetrapyrrole biosynthesis I (from glutamate)|g__Clostridium.s__Clostridium_butyricum	0	0	0	0.000397798	0.00447202
													COA-PWY: coenzyme A biosynthesis I (prokaryotic)|g__Citrobacter.s__Citrobacter_youngae	0	0	0	0.000397798	0.00447202
													SER-GLYSYN-PWY: superpathway of L-serine and glycine biosynthesis I|g__Citrobacter.s__Citrobacter_youngae	0	0	0	0.000397798	0.00447202
													COBALSYN-PWY: superpathway of adenosylcobalamin salvage from cobinamide I|g__Clostridium.s__Clostridium_butyricum	0	0	0	0.000397798	0.00447202
													HISTSYN-PWY: L-histidine biosynthesis|g__Citrobacter.s__Citrobacter_freundii	0	0	0	0.000397798	0.00447202
													COLANSYN-PWY: colanic acid building blocks biosynthesis|g__Citrobacter.s__Citrobacter_freundii	0	0	0	0.000397798	0.00447202
													PWY-7790: UMP biosynthesis II|g__Clostridium.s__Clostridium_butyricum	0	0	0	0.000397798	0.00447202
													PWY-7790: UMP biosynthesis II|g__Citrobacter.s__Citrobacter_freundii	0	0	0	0.000397798	0.00447202
													RIBOSYN2-PWY: flavin biosynthesis I (bacteria and plants)|g__Clostridium.s__Clostridium_butyricum	0	0	0	0.000397798	0.00447202
													PWY-5384: sucrose degradation IV (sucrose phosphorylase)|g__Citrobacter.s__Citrobacter_freundii	0	0	0	0.000397798	0.00447202
													PWY-5136: fatty acid &beta;-oxidation II (plant peroxisome)|g__Citrobacter.s__Citrobacter_youngae	0	0	0	0.000397798	0.00447202
													PWY-5417: catechol degradation III (ortho-cleavage pathway)|g__Klebsiella.s__Klebsiella_variicola	0	0	0	0.000377662	0.00447202
													PWY-6387: UDP-N-acetylmuramoyl-pentapeptide biosynthesis I (meso-diaminopimelate containing)|g__Klebsiella.s__Klebsiella_michiganensis	0	0	0	0.000397798	0.00447202
													PWY-6700: queuosine biosynthesis I (de novo)|g__Citrobacter.s__Citrobacter_youngae	0	0	0	0.000397798	0.00447202
													PWY-7791: UMP biosynthesis III|g__Citrobacter.s__Citrobacter_freundii	0	0	0	0.000397798	0.00447202
													AST-PWY: L-arginine degradation II (AST pathway)|g__Citrobacter.s__Citrobacter_youngae	0	0	0	0.000397798	0.00447202
													THRESYN-PWY: superpathway of L-threonine biosynthesis|g__Citrobacter.s__Citrobacter_youngae	0	0	0	0.000397798	0.00447202
													PWY-6961: L-ascorbate degradation II (bacterial, aerobic)|g__Citrobacter.s__Citrobacter_youngae	0	0	0	0.000397798	0.00447202
													UNINTEGRATED|g__Citrobacter.s__Citrobacter_youngae	0	0	0	0.000397798	0.00447202
													PWY-6922: L-N&delta;-acetylornithine biosynthesis|g__Klebsiella.s__Klebsiella_oxytoca	0	0	0	0.000397798	0.00447202
													VALSYN-PWY: L-valine biosynthesis|g__Citrobacter.s__Citrobacter_youngae	0	0	0	0.000397798	0.00447202
													PWY-6902: chitin degradation II (Vibrio)|g__Citrobacter.s__Citrobacter_freundii	0	0	0	0.000397798	0.00447202
													PWY-7013: (S)-propane-1,2-diol degradation|g__Citrobacter.s__Citrobacter_youngae	0	0	0	0.000397798	0.00447202
													URSIN-PWY: ureide biosynthesis|g__Klebsiella.s__Klebsiella_oxytoca	0	0	0	0.000397798	0.00447202
													URDEGR-PWY: superpathway of allantoin degradation in plants|g__Klebsiella.s__Klebsiella_oxytoca	0	0	0	0.000397798	0.00447202
													PWY-6387: UDP-N-acetylmuramoyl-pentapeptide biosynthesis I (meso-diaminopimelate containing)|g__Clostridium.s__Clostridium_butyricum	0	0	0	0.000397798	0.00447202
													ANAGLYCOLYSIS-PWY: glycolysis III (from glucose)|g__Clostridium.s__Clostridium_butyricum	0	0	0	0.000397798	0.00447202
													UDPNAGSYN-PWY: UDP-N-acetyl-D-glucosamine biosynthesis I|g__Citrobacter.s__Citrobacter_youngae	0	0	0	0.000397798	0.00447202
													TRNA-CHARGING-PWY: tRNA charging|g__Citrobacter.s__Citrobacter_freundii	0	0	0	0.000397798	0.00447202
													PWY-7791: UMP biosynthesis III|g__Clostridium.s__Clostridium_butyricum	0	0	0	0.000397798	0.00447202
													PWY-7094: fatty acid salvage|g__Citrobacter.s__Citrobacter_youngae	0	0	0	0.000397798	0.00447202
													PWY-6823: molybdopterin biosynthesis|g__Citrobacter.s__Citrobacter_youngae	0	0	0	0.000397798	0.00447202
													PWY-6803: phosphatidylcholine acyl editing|g__Citrobacter.s__Citrobacter_youngae	0	0	0	0.000397798	0.00447202
													ASPASN-PWY: superpathway of L-aspartate and L-asparagine biosynthesis|g__Citrobacter.s__Citrobacter_youngae	0	0	0	0.000397798	0.00447202
													AST-PWY: L-arginine degradation II (AST pathway)|g__Citrobacter.s__Citrobacter_freundii	0	0	0	0.000397798	0.00447202
													PWY-702: L-methionine biosynthesis II|g__Citrobacter.s__Citrobacter_youngae	0	0	0	0.000397798	0.00447202
													PWY-5431: aromatic compounds degradation via &beta;-ketoadipate|g__Klebsiella.s__Klebsiella_variicola	0	0	0	0.000377662	0.00447202
													PWY-6936: seleno-amino acid biosynthesis (plants)|g__Klebsiella.s__Klebsiella_variicola	0	0	0	0.000378809	0.00447202
													PWY66-429: fatty acid biosynthesis initiation (mitochondria)|g__Citrobacter.s__Citrobacter_youngae	0	0	0	0.000397798	0.00447202
													PWY-6305: superpathway of putrescine biosynthesis|g__Citrobacter.s__Citrobacter_youngae	0	0	0	0.000397798	0.00447202
													PWY0-845: superpathway of pyridoxal 5'-phosphate biosynthesis and salvage|g__Klebsiella.s__Klebsiella_oxytoca	0	0	0	0.000397798	0.00447202
													PWY-6285: superpathway of fatty acids biosynthesis (E. coli)|g__Klebsiella.s__Klebsiella_oxytoca	0	0	0	0.000397798	0.00447202
													PWY-7883: anhydromuropeptides recycling II|g__Citrobacter.s__Citrobacter_youngae	0	0	0	0.000397798	0.00447202
													PWY-7220: adenosine deoxyribonucleotides de novo biosynthesis II|g__Citrobacter.s__Citrobacter_youngae	0	0	0	0.000397798	0.00447202
													PWY0-461: L-lysine degradation I|g__Citrobacter.s__Citrobacter_freundii	0	0	0	0.000397798	0.00447202
													PWY-5659: GDP-mannose biosynthesis|g__Citrobacter.s__Citrobacter_freundii	0	0	0	0.000397798	0.00447202
													PWY-6277: superpathway of 5-aminoimidazole ribonucleotide biosynthesis|g__Citrobacter.s__Citrobacter_youngae	0	0	0	0.000397798	0.00447202
													PWY-5692: allantoin degradation to glyoxylate II|g__Klebsiella.s__Klebsiella_oxytoca	0	0	0	0.000397798	0.00447202
													PWY0-41: allantoin degradation IV (anaerobic)|g__Klebsiella.s__Klebsiella_oxytoca	0	0	0	0.000397798	0.00447202
													GLYOXYLATE-BYPASS: glyoxylate cycle|g__Citrobacter.s__Citrobacter_youngae	0	0	0	0.000397798	0.00447202
													HCAMHPDEG-PWY: 3-phenylpropanoate and 3-(3-hydroxyphenyl)propanoate degradation to 2-hydroxypentadienoate|g__Citrobacter.s__Citrobacter_youngae	0	0	0	0.000397798	0.00447202
													PWY-5659: GDP-mannose biosynthesis|g__Citrobacter.s__Citrobacter_youngae	0	0	0	0.000397798	0.00447202
													PWY-621: sucrose degradation III (sucrose invertase)|g__Citrobacter.s__Citrobacter_freundii	0	0	0	0.000397798	0.00447202
													PWY0-301: L-ascorbate degradation I (bacterial, anaerobic)|g__Citrobacter.s__Citrobacter_youngae	0	0	0	0.000397798	0.00447202
													PWY-7222: guanosine deoxyribonucleotides de novo biosynthesis II|g__Citrobacter.s__Citrobacter_youngae	0	0	0	0.000397798	0.00447202
													HEMESYN2-PWY: heme b biosynthesis II (oxygen-independent)|g__Citrobacter.s__Citrobacter_youngae	0	0	0	0.000397798	0.00447202
													GLUTORN-PWY: L-ornithine biosynthesis I|g__Citrobacter.s__Citrobacter_youngae	0	0	0	0.000397798	0.00447202
													PWY-7204: pyridoxal 5'-phosphate salvage II (plants)|g__Klebsiella.s__Klebsiella_oxytoca	0	0	0	0.000397798	0.00447202
													GLYCOGENSYNTH-PWY: glycogen biosynthesis I (from ADP-D-Glucose)|g__Citrobacter.s__Citrobacter_youngae	0	0	0	0.000397798	0.00447202
													PWY-6385: peptidoglycan biosynthesis III (mycobacteria)|g__Klebsiella.s__Klebsiella_michiganensis	0	0	0	0.000397798	0.00447202
													PWY66-409: superpathway of purine nucleotide salvage|g__Clostridium.s__Clostridium_butyricum	0	0	0	0.000397798	0.00447202
													FERMENTATION-PWY: mixed acid fermentation|g__Citrobacter.s__Citrobacter_youngae	0	0	0	0.000397798	0.00447202
													FAO-PWY: fatty acid &beta;-oxidation I (generic)|g__Citrobacter.s__Citrobacter_youngae	0	0	0	0.000397798	0.00447202
													PWY-6385: peptidoglycan biosynthesis III (mycobacteria)|g__Clostridium.s__Clostridium_butyricum	0	0	0	0.000397798	0.00447202
													PWY-5103: L-isoleucine biosynthesis III|g__Citrobacter.s__Citrobacter_youngae	0	0	0	0.000397798	0.00447202
													ECASYN-PWY: enterobacterial common antigen biosynthesis|g__Citrobacter.s__Citrobacter_freundii	0	0	0	0.000397798	0.00447202
													PWY-6386: UDP-N-acetylmuramoyl-pentapeptide biosynthesis II (lysine-containing)|g__Clostridium.s__Clostridium_butyricum	0	0	0	0.000397798	0.00447202
													GLCMANNANAUT-PWY: superpathway of N-acetylglucosamine, N-acetylmannosamine and N-acetylneuraminate degradation|g__Clostridium.s__Clostridium_butyricum	0	0	0	0.000397798	0.00447202
													PWY-7111: pyruvate fermentation to isobutanol (engineered)|g__Klebsiella.s__Klebsiella_variicola	0	0	0	0.000402725	0.0045247
													PWY-2942: L-lysine biosynthesis III|g__Klebsiella.s__Klebsiella_variicola	0	0	0	0.000416607	0.00467788
													PWY-7199: pyrimidine deoxyribonucleosides salvage|g__Klebsiella.s__Klebsiella_variicola	0	0	0	0.000421488	0.00472986
													PWY-7221: guanosine ribonucleotides de novo biosynthesis|g__Klebsiella.s__Klebsiella_variicola	0	0	0	0.00043239	0.00484932
													PANTOSYN-PWY: superpathway of coenzyme A biosynthesis I (bacteria)|g__Klebsiella.s__Klebsiella_variicola	0	0	0	0.000438931	0.00491681
													PWY0-162: superpathway of pyrimidine ribonucleotides de novo biosynthesis|g__Klebsiella.s__Klebsiella_variicola	0	0	0	0.000462063	0.00517285
													GLYCOLYSIS-E-D: superpathway of glycolysis and the Entner-Doudoroff pathway|g__Klebsiella.s__Klebsiella_variicola	0	0	0	0.000464734	0.00519966
													LIPASYN-PWY: phospholipases|g__Escherichia.s__Escherichia_coli	0	0	0	0.000468918	0.00524335
													GLYCOCAT-PWY: glycogen degradation I|g__Klebsiella.s__Klebsiella_variicola	0	0	0	0.000482978	0.00539417
													PYRIDNUCSYN-PWY: NAD de novo biosynthesis I (from aspartate)|g__Klebsiella.s__Klebsiella_variicola	0	0	0	0.000499867	0.00557617
													PWY-841: superpathway of purine nucleotides de novo biosynthesis I|g__Klebsiella.s__Klebsiella_variicola	0	0	0	0.000499867	0.00557617
													PYRIDOXSYN-PWY: pyridoxal 5'-phosphate biosynthesis I|g__Klebsiella.s__Klebsiella_variicola	0	0	0	0.000518348	0.00577891
													PWY-6961: L-ascorbate degradation II (bacterial, aerobic)|g__Klebsiella.s__Klebsiella_variicola	0	0	0	0.000521855	0.00581456
													PENTOSE-P-PWY: pentose phosphate pathway|g__Klebsiella.s__Klebsiella_variicola	0	0	0	0.000523945	0.00583439
													PWY0-166: superpathway of pyrimidine deoxyribonucleotides de novo biosynthesis (E. coli)|g__Klebsiella.s__Klebsiella_variicola	0	0	0	0.000537465	0.0059814
													PWY-5188: tetrapyrrole biosynthesis I (from glutamate)|g__Klebsiella.s__Klebsiella_oxytoca	0	0	0	0.000553617	0.00606433
													PYRIDNUCSYN-PWY: NAD de novo biosynthesis I (from aspartate)|g__Klebsiella.s__Klebsiella_oxytoca	0	0	0	0.000553617	0.00606433
													PWY-5154: L-arginine biosynthesis III (via N-acetyl-L-citrulline)|g__Klebsiella.s__Klebsiella_oxytoca	0	0	0	0.000553617	0.00606433
													PWY-5723: Rubisco shunt|g__Klebsiella.s__Klebsiella_oxytoca	0	0	0	0.000553617	0.00606433
													PWY-4984: urea cycle|g__Klebsiella.s__Klebsiella_oxytoca	0	0	0	0.000553617	0.00606433
													PWY-7400: L-arginine biosynthesis IV (archaebacteria)|g__Klebsiella.s__Klebsiella_oxytoca	0	0	0	0.000553617	0.00606433
													PWY0-166: superpathway of pyrimidine deoxyribonucleotides de novo biosynthesis (E. coli)|g__Klebsiella.s__Klebsiella_oxytoca	0	0	0	0.000553617	0.00606433
													PWY-3001: superpathway of L-isoleucine biosynthesis I|g__Klebsiella.s__Klebsiella_oxytoca	0	0	0	0.000553617	0.00606433
													3-HYDROXYPHENYLACETATE-DEGRADATION-PWY: 4-hydroxyphenylacetate degradation|g__Klebsiella.s__Klebsiella_oxytoca	0	0	0	0.000553617	0.00606433
													PWY-8178: pentose phosphate pathway (non-oxidative branch) II|g__Klebsiella.s__Klebsiella_oxytoca	0	0	0	0.000553617	0.00606433
													PWY-7184: pyrimidine deoxyribonucleotides de novo biosynthesis I|g__Klebsiella.s__Klebsiella_oxytoca	0	0	0	0.000553617	0.00606433
													PWY-6895: superpathway of thiamine diphosphate biosynthesis II|g__Klebsiella.s__Klebsiella_oxytoca	0	0	0	0.000553617	0.00606433
													PWY-5918: superpathway of heme b biosynthesis from glutamate|g__Klebsiella.s__Klebsiella_oxytoca	0	0	0	0.000553617	0.00606433
													PWY-6318: L-phenylalanine degradation IV (mammalian, via side chain)|g__Klebsiella.s__Klebsiella_oxytoca	0	0	0	0.000553617	0.00606433
													SULFATE-CYS-PWY: superpathway of sulfate assimilation and cysteine biosynthesis|g__Klebsiella.s__Klebsiella_oxytoca	0	0	0	0.000553617	0.00606433
													BRANCHED-CHAIN-AA-SYN-PWY: superpathway of branched chain amino acid biosynthesis|g__Klebsiella.s__Klebsiella_oxytoca	0	0	0	0.000553617	0.00606433
													PWY-7111: pyruvate fermentation to isobutanol (engineered)|g__Klebsiella.s__Klebsiella_oxytoca	0	0	0	0.000553617	0.00606433
													PWY-7197: pyrimidine deoxyribonucleotide phosphorylation|g__Klebsiella.s__Klebsiella_oxytoca	0	0	0	0.000553617	0.00606433
													PWY-7345: superpathway of anaerobic sucrose degradation|g__Klebsiella.s__Klebsiella_oxytoca	0	0	0	0.000553617	0.00606433
													PWY-5862: superpathway of demethylmenaquinol-9 biosynthesis|g__Klebsiella.s__Klebsiella_oxytoca	0	0	0	0.000553617	0.00606433
													P108-PWY: pyruvate fermentation to propanoate I|g__Klebsiella.s__Klebsiella_oxytoca	0	0	0	0.000553617	0.00606433
													PWY-5860: superpathway of demethylmenaquinol-6 biosynthesis I|g__Klebsiella.s__Klebsiella_oxytoca	0	0	0	0.000553617	0.00606433
													PWY-5675: nitrate reduction V (assimilatory)|g__Klebsiella.s__Klebsiella_oxytoca	0	0	0	0.000553617	0.00606433
													ARGSYNBSUB-PWY: L-arginine biosynthesis II (acetyl cycle)|g__Klebsiella.s__Klebsiella_oxytoca	0	0	0	0.000553617	0.00606433
													P185-PWY: formaldehyde assimilation III (dihydroxyacetone cycle)|g__Klebsiella.s__Klebsiella_oxytoca	0	0	0	0.000553617	0.00606433
													PWY0-1479: tRNA processing|g__Klebsiella.s__Klebsiella_oxytoca	0	0	0	0.000553617	0.00606433
													PWY-6163: chorismate biosynthesis from 3-dehydroquinate|g__Klebsiella.s__Klebsiella_oxytoca	0	0	0	0.000553617	0.00606433
													ARGSYN-PWY: L-arginine biosynthesis I (via L-ornithine)|g__Klebsiella.s__Klebsiella_quasipneumoniae	0	0	0	0.000564976	0.00618516
													PWY-5188: tetrapyrrole biosynthesis I (from glutamate)|g__Klebsiella.s__Klebsiella_variicola	0	0	0	0.000577684	0.0063096
													PWY-6519: 8-amino-7-oxononanoate biosynthesis I|g__Klebsiella.s__Klebsiella_variicola	0	0	0	0.000577684	0.0063096
													PWY-7184: pyrimidine deoxyribonucleotides de novo biosynthesis I|g__Klebsiella.s__Klebsiella_variicola	0	0	0	0.000577684	0.0063096
													PWY0-862: (5Z)-dodecenoate biosynthesis I|g__Klebsiella.s__Klebsiella_quasipneumoniae	0	0	0	0.00057902	0.0063113
													PWY0-781: aspartate superpathway|g__Klebsiella.s__Klebsiella_oxytoca	0	0	0	0.000589578	0.0063113
													PWY-8073: lipid IVA biosynthesis (P. putida)|g__Klebsiella.s__Klebsiella_oxytoca	0	0	0	0.000589578	0.0063113
													PWY-5100: pyruvate fermentation to acetate and lactate II|g__Klebsiella.s__Klebsiella_oxytoca	0	0	0	0.000589578	0.0063113
													GALACT-GLUCUROCAT-PWY: superpathway of hexuronide and hexuronate degradation|g__Klebsiella.s__Klebsiella_oxytoca	0	0	0	0.000589578	0.0063113
													FUC-RHAMCAT-PWY: superpathway of fucose and rhamnose degradation|g__Klebsiella.s__Klebsiella_oxytoca	0	0	0	0.000589578	0.0063113
													GLYCOLYSIS-TCA-GLYOX-BYPASS: superpathway of glycolysis, pyruvate dehydrogenase, TCA, and glyoxylate bypass|g__Klebsiella.s__Klebsiella_oxytoca	0	0	0	0.000589578	0.0063113
													PWY-6531: mannitol cycle|g__Klebsiella.s__Klebsiella_oxytoca	0	0	0	0.000589578	0.0063113
													PWY-6606: guanosine nucleotides degradation II|g__Klebsiella.s__Klebsiella_oxytoca	0	0	0	0.000589578	0.0063113
													RIBOSYN2-PWY: flavin biosynthesis I (bacteria and plants)|g__Klebsiella.s__Klebsiella_oxytoca	0	0	0	0.000589578	0.0063113
													COBALSYN-PWY: superpathway of adenosylcobalamin salvage from cobinamide I|g__Klebsiella.s__Klebsiella_oxytoca	0	0	0	0.000589578	0.0063113
													CARNMET-PWY: L-carnitine degradation I|g__Klebsiella.s__Klebsiella_oxytoca	0	0	0	0.000589578	0.0063113
													PWY-6628: superpathway of L-phenylalanine biosynthesis|g__Klebsiella.s__Klebsiella_oxytoca	0	0	0	0.000589578	0.0063113
													PWY-6690: cinnamate and 3-hydroxycinnamate degradation to 2-hydroxypentadienoate|g__Klebsiella.s__Klebsiella_oxytoca	0	0	0	0.000589578	0.0063113
													ARO-PWY: chorismate biosynthesis I|g__Klebsiella.s__Klebsiella_oxytoca	0	0	0	0.000589578	0.0063113
													PWY-7165: L-ascorbate biosynthesis VIII (engineered pathway)|g__Klebsiella.s__Klebsiella_oxytoca	0	0	0	0.000589578	0.0063113
													PWY-6270: isoprene biosynthesis I|g__Klebsiella.s__Klebsiella_oxytoca	0	0	0	0.000589578	0.0063113
													PWY-6936: seleno-amino acid biosynthesis (plants)|g__Klebsiella.s__Klebsiella_quasipneumoniae	0	0	0	0.000589578	0.0063113
													HSERMETANA-PWY: L-methionine biosynthesis III|g__Blautia.s__Ruminococcus_gnavus	0	0	0	0.000580495	0.0063113
													PWY-5845: superpathway of menaquinol-9 biosynthesis|g__Klebsiella.s__Klebsiella_oxytoca	0	0	0	0.000589578	0.0063113
													PWY-7560: methylerythritol phosphate pathway II|g__Klebsiella.s__Klebsiella_oxytoca	0	0	0	0.000589578	0.0063113
													PWY-5850: superpathway of menaquinol-6 biosynthesis|g__Klebsiella.s__Klebsiella_oxytoca	0	0	0	0.000589578	0.0063113
													PWY-5896: superpathway of menaquinol-10 biosynthesis|g__Klebsiella.s__Klebsiella_oxytoca	0	0	0	0.000589578	0.0063113
													P441-PWY: superpathway of N-acetylneuraminate degradation|g__Klebsiella.s__Klebsiella_oxytoca	0	0	0	0.000589578	0.0063113
													HCAMHPDEG-PWY: 3-phenylpropanoate and 3-(3-hydroxyphenyl)propanoate degradation to 2-hydroxypentadienoate|g__Klebsiella.s__Klebsiella_oxytoca	0	0	0	0.000589578	0.0063113
													PWY-7282: 4-amino-2-methyl-5-diphosphomethylpyrimidine biosynthesis II|g__Klebsiella.s__Klebsiella_oxytoca	0	0	0	0.000589578	0.0063113
													P41-PWY: pyruvate fermentation to acetate and (S)-lactate I|g__Klebsiella.s__Klebsiella_quasipneumoniae	0	0	0	0.00057902	0.0063113
													P4-PWY: superpathway of L-lysine, L-threonine and L-methionine biosynthesis I|g__Klebsiella.s__Klebsiella_oxytoca	0	0	0	0.000589578	0.0063113
													PWY-5840: superpathway of menaquinol-7 biosynthesis|g__Klebsiella.s__Klebsiella_oxytoca	0	0	0	0.000589578	0.0063113
													PWY0-1277: 3-phenylpropanoate and 3-(3-hydroxyphenyl)propanoate degradation|g__Klebsiella.s__Klebsiella_oxytoca	0	0	0	0.000589578	0.0063113
													P161-PWY: acetylene degradation (anaerobic)|g__Klebsiella.s__Klebsiella_oxytoca	0	0	0	0.000589578	0.0063113
													PWY-6121: 5-aminoimidazole ribonucleotide biosynthesis I|g__Klebsiella.s__Klebsiella_oxytoca	0	0	0	0.000589578	0.0063113
													NONOXIPENT-PWY: pentose phosphate pathway (non-oxidative branch) I|g__Klebsiella.s__Klebsiella_variicola	0	0	0	0.000580645	0.0063113
													NAGLIPASYN-PWY: lipid IVA biosynthesis (E. coli)|g__Klebsiella.s__Klebsiella_oxytoca	0	0	0	0.000589578	0.0063113
													PWY-5686: UMP biosynthesis I|g__Klebsiella.s__Klebsiella_oxytoca	0	0	0	0.000589578	0.0063113
													PWY-7197: pyrimidine deoxyribonucleotide phosphorylation|g__Klebsiella.s__Klebsiella_variicola	0	0	0	0.000598828	0.00640668
													PWY0-1241: ADP-L-glycero-&beta;-D-manno-heptose biosynthesis|g__Klebsiella.s__Klebsiella_variicola	0	0	0	0.000600781	0.00642392
													PWY-6902: chitin degradation II (Vibrio)|g__Bifidobacterium.s__Bifidobacterium_bifidum	0	0	0	0.000614203	0.00656371
													BIOTIN-BIOSYNTHESIS-PWY: biotin biosynthesis I|g__Klebsiella.s__Klebsiella_variicola	0	0	0	0.000620691	0.00662927
													PWY-7115: C4 photosynthetic carbon assimilation cycle, NAD-ME type|g__Klebsiella.s__Klebsiella_variicola	0	0	0	0.000621565	0.00663485
													COMPLETE-ARO-PWY: superpathway of aromatic amino acid biosynthesis|g__Klebsiella.s__Klebsiella_oxytoca	0	0	0	0.000627704	0.00664758
													DTDPRHAMSYN-PWY: dTDP-&beta;-L-rhamnose biosynthesis|g__Klebsiella.s__Klebsiella_michiganensis	0	0	0	0.000627704	0.00664758
													GLUCUROCAT-PWY: superpathway of &beta;-D-glucuronosides degradation|g__Klebsiella.s__Klebsiella_oxytoca	0	0	0	0.000627704	0.00664758
													DARABCATK12-PWY: D-arabinose degradation I|g__Klebsiella.s__Klebsiella_oxytoca	0	0	0	0.000627704	0.00664758
													PWY-1501: mandelate degradation I|g__Klebsiella.s__Klebsiella_pneumoniae	0	0	0	0.000627704	0.00664758
													PWY-7269: mitochondrial NADPH production (yeast)|g__Klebsiella.s__Klebsiella_oxytoca	0	0	0	0.000627704	0.00664758
													PWY-7791: UMP biosynthesis III|g__Klebsiella.s__Klebsiella_oxytoca	0	0	0	0.000627704	0.00664758
													PWY-7228: superpathway of guanosine nucleotides de novo biosynthesis I|g__Klebsiella.s__Klebsiella_quasipneumoniae	0	0	0	0.000627704	0.00664758
													PWY-6630: superpathway of L-tyrosine biosynthesis|g__Klebsiella.s__Klebsiella_oxytoca	0	0	0	0.000627704	0.00664758
													PWY-7345: superpathway of anaerobic sucrose degradation|g__Klebsiella.s__Klebsiella_quasipneumoniae	0	0	0	0.000627704	0.00664758
													PWY-7790: UMP biosynthesis II|g__Klebsiella.s__Klebsiella_oxytoca	0	0	0	0.000627704	0.00664758
													PWY-6317: D-galactose degradation I (Leloir pathway)|g__Klebsiella.s__Klebsiella_oxytoca	0	0	0	0.000627704	0.00664758
													PWY-5659: GDP-mannose biosynthesis|g__Klebsiella.s__Klebsiella_michiganensis	0	0	0	0.000627704	0.00664758
													PWY-7269: mitochondrial NADPH production (yeast)|g__Klebsiella.s__Klebsiella_variicola	0	0	0	0.000643294	0.00679358
													PWY-5667: CDP-diacylglycerol biosynthesis I|g__Klebsiella.s__Klebsiella_variicola	0	0	0	0.000643017	0.00679358
													PWY0-1319: CDP-diacylglycerol biosynthesis II|g__Klebsiella.s__Klebsiella_variicola	0	0	0	0.000643017	0.00679358
													PWY-7357: thiamine phosphate formation from pyrithiamine and oxythiamine (yeast)|g__Klebsiella.s__Klebsiella_michiganensis	0	0	0	0.000646003	0.00680691
													PWY-6897: thiamine diphosphate salvage II|g__Klebsiella.s__Klebsiella_michiganensis	0	0	0	0.000646003	0.00680691
													PWY0-1298: superpathway of pyrimidine deoxyribonucleosides degradation|g__Klebsiella.s__Klebsiella_michiganensis	0	0	0	0.000646003	0.00680691
													COBALSYN-PWY: superpathway of adenosylcobalamin salvage from cobinamide I|g__Klebsiella.s__Klebsiella_michiganensis	0	0	0	0.000646003	0.00680691
													COA-PWY: coenzyme A biosynthesis I (prokaryotic)|g__Klebsiella.s__Klebsiella_quasipneumoniae	0	0	0	0.000668113	0.0069735
													ARGDEG-PWY: superpathway of L-arginine, putrescine, and 4-aminobutanoate degradation|g__Klebsiella.s__Klebsiella_oxytoca	0	0	0	0.000668113	0.0069735
													KETOGLUCONMET-PWY: ketogluconate metabolism|g__Klebsiella.s__Klebsiella_oxytoca	0	0	0	0.000668113	0.0069735
													PWY-2942: L-lysine biosynthesis III|g__Klebsiella.s__Klebsiella_quasipneumoniae	0	0	0	0.000668113	0.0069735
													ORNARGDEG-PWY: superpathway of L-arginine and L-ornithine degradation|g__Klebsiella.s__Klebsiella_oxytoca	0	0	0	0.000668113	0.0069735
													PWY-6317: D-galactose degradation I (Leloir pathway)|g__Klebsiella.s__Klebsiella_quasipneumoniae	0	0	0	0.000668113	0.0069735
													PWY-6527: stachyose degradation|g__Klebsiella.s__Klebsiella_quasipneumoniae	0	0	0	0.000668113	0.0069735
													GLYCOL-GLYOXDEG-PWY: superpathway of glycol metabolism and degradation|g__Klebsiella.s__Klebsiella_oxytoca	0	0	0	0.000668113	0.0069735
													PPGPPMET-PWY: ppGpp metabolism|g__Klebsiella.s__Klebsiella_quasipneumoniae	0	0	0	0.000668113	0.0069735
													ARO-PWY: chorismate biosynthesis I|g__Klebsiella.s__Klebsiella_quasipneumoniae	0	0	0	0.000668113	0.0069735
													GLYOXYLATE-BYPASS: glyoxylate cycle|g__Klebsiella.s__Klebsiella_quasipneumoniae	0	0	0	0.000668113	0.0069735
													PWY-6305: superpathway of putrescine biosynthesis|g__Klebsiella.s__Klebsiella_quasipneumoniae	0	0	0	0.000668113	0.0069735
													PWY-6125: superpathway of guanosine nucleotides de novo biosynthesis II|g__Klebsiella.s__Klebsiella_quasipneumoniae	0	0	0	0.000668113	0.0069735
													RHAMCAT-PWY: L-rhamnose degradation I|g__Klebsiella.s__Klebsiella_quasipneumoniae	0	0	0	0.000668113	0.0069735
													PWY-724: superpathway of L-lysine, L-threonine and L-methionine biosynthesis II|g__Klebsiella.s__Klebsiella_quasipneumoniae	0	0	0	0.000668113	0.0069735
													PWY-6163: chorismate biosynthesis from 3-dehydroquinate|g__Klebsiella.s__Klebsiella_quasipneumoniae	0	0	0	0.000668113	0.0069735
													PWY-I9: L-cysteine biosynthesis VI (from L-methionine)|g__Klebsiella.s__Klebsiella_variicola	0	0	0	0.000665155	0.0069735
													PWY-5154: L-arginine biosynthesis III (via N-acetyl-L-citrulline)|g__Klebsiella.s__Klebsiella_michiganensis	0	0	0	0.000682134	0.00708448
													PWY-6185: 4-methylcatechol degradation (ortho cleavage)|g__Klebsiella.s__Klebsiella_michiganensis	0	0	0	0.000682134	0.00708448
													PWY-7400: L-arginine biosynthesis IV (archaebacteria)|g__Klebsiella.s__Klebsiella_michiganensis	0	0	0	0.000682134	0.00708448
													BRANCHED-CHAIN-AA-SYN-PWY: superpathway of branched chain amino acid biosynthesis|g__Klebsiella.s__Klebsiella_michiganensis	0	0	0	0.000682134	0.00708448
													ARGSYNBSUB-PWY: L-arginine biosynthesis II (acetyl cycle)|g__Klebsiella.s__Klebsiella_michiganensis	0	0	0	0.000682134	0.00708448
													SULFATE-CYS-PWY: superpathway of sulfate assimilation and cysteine biosynthesis|g__Klebsiella.s__Klebsiella_michiganensis	0	0	0	0.000682134	0.00708448
													PWY1ZNC-1: assimilatory sulfate reduction IV|g__Klebsiella.s__Klebsiella_michiganensis	0	0	0	0.000682134	0.00708448
													METHGLYUT-PWY: superpathway of methylglyoxal degradation|g__Klebsiella.s__Klebsiella_michiganensis	0	0	0	0.000682134	0.00708448
													PWY-6936: seleno-amino acid biosynthesis (plants)|g__Klebsiella.s__Klebsiella_michiganensis	0	0	0	0.000682134	0.00708448
													PWY-6859: all-trans-farnesol biosynthesis|g__Klebsiella.s__Klebsiella_oxytoca	0	0	0	0.00071093	0.00737134
													PWY0-461: L-lysine degradation I|g__Klebsiella.s__Klebsiella_oxytoca	0	0	0	0.00071093	0.00737134
													BRANCHED-CHAIN-AA-SYN-PWY: superpathway of branched chain amino acid biosynthesis|g__Klebsiella.s__Klebsiella_variicola	0	0	0	0.000711574	0.00737396
													PWY-621: sucrose degradation III (sucrose invertase)|g__Klebsiella.s__Klebsiella_variicola	0	0	0	0.000715782	0.00741348
													DTDPRHAMSYN-PWY: dTDP-&beta;-L-rhamnose biosynthesis|g__Klebsiella.s__Klebsiella_quasipneumoniae	0	0	0	0.000720136	0.00745038
													TRNA-CHARGING-PWY: tRNA charging|g__Klebsiella.s__Klebsiella_michiganensis	0	0	0	0.000720136	0.00745038
													FUC-RHAMCAT-PWY: superpathway of fucose and rhamnose degradation|g__Klebsiella.s__Klebsiella_michiganensis	0	0	0	0.000756285	0.00773834
													PWY-5840: superpathway of menaquinol-7 biosynthesis|g__Klebsiella.s__Klebsiella_michiganensis	0	0	0	0.000756285	0.00773834
													PWY-5845: superpathway of menaquinol-9 biosynthesis|g__Klebsiella.s__Klebsiella_michiganensis	0	0	0	0.000756285	0.00773834
													PWY-5850: superpathway of menaquinol-6 biosynthesis|g__Klebsiella.s__Klebsiella_michiganensis	0	0	0	0.000756285	0.00773834
													PWY-6545: pyrimidine deoxyribonucleotides de novo biosynthesis III|g__Klebsiella.s__Klebsiella_michiganensis	0	0	0	0.000756285	0.00773834
													PWY-7204: pyridoxal 5'-phosphate salvage II (plants)|g__Klebsiella.s__Klebsiella_michiganensis	0	0	0	0.000756285	0.00773834
													PWY-5860: superpathway of demethylmenaquinol-6 biosynthesis I|g__Klebsiella.s__Klebsiella_michiganensis	0	0	0	0.000756285	0.00773834
													PWY-6895: superpathway of thiamine diphosphate biosynthesis II|g__Klebsiella.s__Klebsiella_michiganensis	0	0	0	0.000756285	0.00773834
													PWY-5896: superpathway of menaquinol-10 biosynthesis|g__Klebsiella.s__Klebsiella_michiganensis	0	0	0	0.000756285	0.00773834
													1CMET2-PWY: folate transformations III (E. coli)|g__Klebsiella.s__Klebsiella_michiganensis	0	0	0	0.000756285	0.00773834
													BIOTIN-BIOSYNTHESIS-PWY: biotin biosynthesis I|g__Klebsiella.s__Klebsiella_michiganensis	0	0	0	0.000756285	0.00773834
													RIBOSYN2-PWY: flavin biosynthesis I (bacteria and plants)|g__Klebsiella.s__Klebsiella_michiganensis	0	0	0	0.000756285	0.00773834
													NAGLIPASYN-PWY: lipid IVA biosynthesis (E. coli)|g__Klebsiella.s__Klebsiella_michiganensis	0	0	0	0.000756285	0.00773834
													PWY-7282: 4-amino-2-methyl-5-diphosphomethylpyrimidine biosynthesis II|g__Klebsiella.s__Klebsiella_michiganensis	0	0	0	0.000756285	0.00773834
													PWY-5862: superpathway of demethylmenaquinol-9 biosynthesis|g__Klebsiella.s__Klebsiella_michiganensis	0	0	0	0.000756285	0.00773834
													PWY-3841: folate transformations II (plants)|g__Klebsiella.s__Klebsiella_michiganensis	0	0	0	0.000756285	0.00773834
													PWY0-845: superpathway of pyridoxal 5'-phosphate biosynthesis and salvage|g__Klebsiella.s__Klebsiella_michiganensis	0	0	0	0.000756285	0.00773834
													PWY-8073: lipid IVA biosynthesis (P. putida)|g__Klebsiella.s__Klebsiella_michiganensis	0	0	0	0.000756285	0.00773834
													PWY-6519: 8-amino-7-oxononanoate biosynthesis I|g__Klebsiella.s__Klebsiella_michiganensis	0	0	0	0.000756285	0.00773834
													OANTIGEN-PWY: O-antigen building blocks biosynthesis (E. coli)|g__Klebsiella.s__Klebsiella_pneumoniae	0	0	0	0.000758899	0.00775758
													PWY0-301: L-ascorbate degradation I (bacterial, anaerobic)|g__Klebsiella.s__Klebsiella_variicola	0	0	0	0.000760988	0.00777472
													ANAEROFRUCAT-PWY: homolactic fermentation|g__Klebsiella.s__Klebsiella_variicola	0	0	0	0.000794931	0.00811709
													PWY-5100: pyruvate fermentation to acetate and lactate II|g__Klebsiella.s__Klebsiella_variicola	0	0	0	0.000822836	0.00839292
													1CMET2-PWY: folate transformations III (E. coli)|g__Klebsiella.s__Klebsiella_variicola	0	0	0	0.000851647	0.008668
													POLYISOPRENSYN-PWY: polyisoprenoid biosynthesis (E. coli)|g__Klebsiella.s__Klebsiella_variicola	0	0	0	0.000851647	0.008668
													COA-PWY-1: superpathway of coenzyme A biosynthesis III (mammals)|g__Klebsiella.s__Klebsiella_variicola	0	0	0	0.000853673	0.00868393
													PROTOCATECHUATE-ORTHO-CLEAVAGE-PWY: protocatechuate degradation II (ortho-cleavage pathway)|g__Klebsiella.s__Klebsiella_variicola	0	0	0	0.000881391	0.00896105
													PWY-7268: cytosolic NADPH production (yeast)|g__Klebsiella.s__Klebsiella_pneumoniae	0	0	0	0.000887112	0.00901434
													PWY-5981: CDP-diacylglycerol biosynthesis III|g__Klebsiella.s__Klebsiella_variicola	0	0	0	0.000889906	0.00903785
													PWY-6901: superpathway of glucose and xylose degradation|g__Klebsiella.s__Klebsiella_variicola	0	0	0	0.00094379	0.00957992
													PWY-7851: coenzyme A biosynthesis II (eukaryotic)|g__Klebsiella.s__Klebsiella_variicola	0	0	0	0.000947837	0.00961064
													PWY-5695: inosine 5'-phosphate degradation|g__Klebsiella.s__Klebsiella_variicola	0	0	0	0.000947837	0.00961064
													PWY0-1296: purine ribonucleosides degradation|g__Klebsiella.s__Klebsiella_variicola	0	0	0	0.000981305	0.00994463
													PWY4FS-7: phosphatidylglycerol biosynthesis I (plastidic)|g__Klebsiella.s__Klebsiella_variicola	0	0	0	0.00101026	0.0102215
													PWY4FS-8: phosphatidylglycerol biosynthesis II (non-plastidic)|g__Klebsiella.s__Klebsiella_variicola	0	0	0	0.00101026	0.0102215
													NONMEVIPP-PWY: methylerythritol phosphate pathway I|g__Klebsiella.s__Klebsiella_variicola	0	0	0	0.00108104	0.0109259
													PWY-7187: pyrimidine deoxyribonucleotides de novo biosynthesis II|g__Klebsiella.s__Klebsiella_variicola	0	0	0	0.00108104	0.0109259
													ILEUSYN-PWY: L-isoleucine biosynthesis I (from threonine)|g__Klebsiella.s__Klebsiella_variicola	0	0	0	0.00111587	0.0112658
													COBALSYN-PWY: superpathway of adenosylcobalamin salvage from cobinamide I|g__Klebsiella.s__Klebsiella_variicola	0	0	0	0.00111813	0.0112826
													PWY-5103: L-isoleucine biosynthesis III|g__Klebsiella.s__Klebsiella_variicola	0	0	0	0.00115217	0.0116199
													PWY-6628: superpathway of L-phenylalanine biosynthesis|g__Klebsiella.s__Klebsiella_variicola	0	0	0	0.00115638	0.0116233
													PHOSLIPSYN-PWY: superpathway of phospholipid biosynthesis I (bacteria)|g__Klebsiella.s__Klebsiella_variicola	0	0	0	0.00115638	0.0116233
													PWY-5855: ubiquinol-7 biosynthesis (early decarboxylation)|g__Klebsiella.s__Klebsiella_variicola	0	0	0	0.00115638	0.0116233
													DTDPRHAMSYN-PWY: dTDP-&beta;-L-rhamnose biosynthesis|g__Klebsiella.s__Klebsiella_pneumoniae	0	0	0	0.00116567	0.0116871
													CRNFORCAT-PWY: creatinine degradation I|g__Klebsiella.s__Klebsiella_pneumoniae	0	0	0	0.0012022	0.0120341
													PWY-6630: superpathway of L-tyrosine biosynthesis|g__Klebsiella.s__Klebsiella_variicola	0	0	0	0.00127854	0.0127915
													PWY-5918: superpathway of heme b biosynthesis from glutamate|g__Klebsiella.s__Klebsiella_variicola	0	0	0	0.00130232	0.0130225
													DENOVOPURINE2-PWY: superpathway of purine nucleotides de novo biosynthesis II|g__Klebsiella.s__Klebsiella_variicola	0	0	0	0.0013859	0.0138435
													PWY-3841: folate transformations II (plants)|g__Klebsiella.s__Klebsiella_quasipneumoniae	0	0	0	0.00140749	0.0140518
													PPGPPMET-PWY: ppGpp metabolism|g__Klebsiella.s__Klebsiella_variicola	0	0	0	0.00145023	0.0144708
													PWY-5656: mannosylglycerate biosynthesis I|g__Klebsiella.s__Klebsiella_pneumoniae	0	0	0	0.00145997	0.0145602
													PWY-6125: superpathway of guanosine nucleotides de novo biosynthesis II|g__Klebsiella.s__Klebsiella_variicola	0	0	0	0.00147891	0.0147335
													PWY-7228: superpathway of guanosine nucleotides de novo biosynthesis I|g__Klebsiella.s__Klebsiella_variicola	0	0	0	0.00147891	0.0147335
													PWY-6606: guanosine nucleotides degradation II|g__Klebsiella.s__Klebsiella_variicola	0	0	0	0.00151462	0.0150813
													PWY-5723: Rubisco shunt|g__Klebsiella.s__Klebsiella_variicola	0	0	0	0.00152754	0.0152019
													P185-PWY: formaldehyde assimilation III (dihydroxyacetone cycle)|g__Klebsiella.s__Klebsiella_variicola	0	0	0	0.00156177	0.0155343
													PWY-8178: pentose phosphate pathway (non-oxidative branch) II|g__Klebsiella.s__Klebsiella_variicola	0	0	0	0.00157764	0.0156839
													DTDPRHAMSYN-PWY: dTDP-&beta;-L-rhamnose biosynthesis|g__Klebsiella.s__Klebsiella_variicola	0	0	0	0.00158241	0.015723
													PWY0-1061: superpathway of L-alanine biosynthesis|g__Klebsiella.s__Klebsiella_variicola	0	0	0	0.00168241	0.016699
													PWY-7039: phosphatidate metabolism, as a signaling molecule|g__Escherichia.s__Escherichia_coli	0	0	0	0.00172007	0.0170548
													PWY-6608: guanosine nucleotides degradation III|g__Klebsiella.s__Klebsiella_variicola	0	0	0	0.00175578	0.0173814
													HOMOSER-METSYN-PWY: L-methionine biosynthesis I|g__Klebsiella.s__Klebsiella_variicola	0	0	0	0.00185162	0.0183109
													PWY-3001: superpathway of L-isoleucine biosynthesis I|g__Klebsiella.s__Klebsiella_variicola	0	0	0	0.00185162	0.0183109
													MET-SAM-PWY: superpathway of S-adenosyl-L-methionine biosynthesis|g__Klebsiella.s__Klebsiella_variicola	0	0	0	0.0019114	0.0188624
													METSYN-PWY: superpathway of L-homoserine and L-methionine biosynthesis|g__Klebsiella.s__Klebsiella_variicola	0	0	0	0.0019114	0.0188624
													PWY-702: L-methionine biosynthesis II|g__Klebsiella.s__Klebsiella_variicola	0	0	0	0.0019114	0.0188624
													PWY-5347: superpathway of L-methionine biosynthesis (transsulfuration)|g__Klebsiella.s__Klebsiella_variicola	0	0	0	0.0019114	0.0188624
													PWY66-409: superpathway of purine nucleotide salvage|g__Klebsiella.s__Klebsiella_variicola	0	0	0	0.00210218	0.0207342
													P41-PWY: pyruvate fermentation to acetate and (S)-lactate I|g__Bifidobacterium.s__Bifidobacterium_bifidum	0	0	0	0.00215338	0.021217
													PWY-5100: pyruvate fermentation to acetate and lactate II|g__Bifidobacterium.s__Bifidobacterium_bifidum	0	0	0	0.00215338	0.021217
													PWY0-1477: ethanolamine utilization|g__Enterococcus.s__Enterococcus_gallinarum	0	0	0	0.00228433	0.0212921
													PWY-7229: superpathway of adenosine nucleotides de novo biosynthesis I|g__Rothia.s__Rothia_mucilaginosa	0	0	0	0.00228433	0.0212921
													PWY-6292: superpathway of L-cysteine biosynthesis (mammalian)|g__Klebsiella.s__Klebsiella_oxytoca	0	0	0	0.00228433	0.0212921
													GLUDEG-I-PWY: GABA shunt|g__Lactobacillus.s__Lactobacillus_reuteri	0	0	0	0.00228433	0.0212921
													PWY0-862: (5Z)-dodecenoate biosynthesis I|g__Citrobacter.s__Citrobacter_youngae	0	0	0	0.00228433	0.0212921
													PWY-7208: superpathway of pyrimidine nucleobases salvage|g__Rothia.s__Rothia_mucilaginosa	0	0	0	0.00228433	0.0212921
													GLUCONEO-PWY: gluconeogenesis I|g__Citrobacter.s__Citrobacter_youngae	0	0	0	0.00228433	0.0212921
													DTDPRHAMSYN-PWY: dTDP-&beta;-L-rhamnose biosynthesis|g__Rothia.s__Rothia_mucilaginosa	0	0	0	0.00228433	0.0212921
													DAPLYSINESYN-PWY: L-lysine biosynthesis I|g__Rothia.s__Rothia_mucilaginosa	0	0	0	0.00228433	0.0212921
													LIPASYN-PWY: phospholipases|g__Klebsiella.s__Klebsiella_quasipneumoniae	0	0	0	0.00228433	0.0212921
													PWY0-1415: superpathway of heme b biosynthesis from uroporphyrinogen-III|g__Citrobacter.s__Citrobacter_youngae	0	0	0	0.00228433	0.0212921
													MET-SAM-PWY: superpathway of S-adenosyl-L-methionine biosynthesis|g__Citrobacter.s__Citrobacter_freundii	0	0	0	0.00228433	0.0212921
													PWY-7197: pyrimidine deoxyribonucleotide phosphorylation|g__Rothia.s__Rothia_mucilaginosa	0	0	0	0.00228433	0.0212921
													PWY-7199: pyrimidine deoxyribonucleosides salvage|g__Citrobacter.s__Citrobacter_youngae	0	0	0	0.00228433	0.0212921
													PWY-6385: peptidoglycan biosynthesis III (mycobacteria)|g__Rothia.s__Rothia_mucilaginosa	0	0	0	0.00228433	0.0212921
													PWY-7198: pyrimidine deoxyribonucleotides de novo biosynthesis IV|g__Rothia.s__Rothia_mucilaginosa	0	0	0	0.00228433	0.0212921
													GALACTITOLCAT-PWY: galactitol degradation|g__Klebsiella.s__Klebsiella_oxytoca	0	0	0	0.00228433	0.0212921
													GLYCOCAT-PWY: glycogen degradation I|g__Citrobacter.s__Citrobacter_youngae	0	0	0	0.00228433	0.0212921
													HISTSYN-PWY: L-histidine biosynthesis|g__Citrobacter.s__Citrobacter_youngae	0	0	0	0.00228433	0.0212921
													PWY-7211: superpathway of pyrimidine deoxyribonucleotides de novo biosynthesis|g__Klebsiella.s__Klebsiella_oxytoca	0	0	0	0.00228433	0.0212921
													HISDEG-PWY: L-histidine degradation I|g__Rothia.s__Rothia_mucilaginosa	0	0	0	0.00228433	0.0212921
													PWY0-162: superpathway of pyrimidine ribonucleotides de novo biosynthesis|g__Klebsiella.s__Klebsiella_oxytoca	0	0	0	0.00228433	0.0212921
													PWY-7222: guanosine deoxyribonucleotides de novo biosynthesis II|g__Rothia.s__Rothia_mucilaginosa	0	0	0	0.00228433	0.0212921
													PWY-7228: superpathway of guanosine nucleotides de novo biosynthesis I|g__Rothia.s__Rothia_mucilaginosa	0	0	0	0.00228433	0.0212921
													HISTSYN-PWY: L-histidine biosynthesis|g__Rothia.s__Rothia_mucilaginosa	0	0	0	0.00228433	0.0212921
													HOMOSER-METSYN-PWY: L-methionine biosynthesis I|g__Citrobacter.s__Citrobacter_freundii	0	0	0	0.00228433	0.0212921
													PWY0-162: superpathway of pyrimidine ribonucleotides de novo biosynthesis|g__Rothia.s__Rothia_mucilaginosa	0	0	0	0.00228433	0.0212921
													HEXITOLDEGSUPER-PWY: superpathway of hexitol degradation (bacteria)|g__Klebsiella.s__Klebsiella_oxytoca	0	0	0	0.00228433	0.0212921
													COLANSYN-PWY: colanic acid building blocks biosynthesis|g__Citrobacter.s__Citrobacter_youngae	0	0	0	0.00228433	0.0212921
													RIBOSYN2-PWY: flavin biosynthesis I (bacteria and plants)|g__Citrobacter.s__Citrobacter_youngae	0	0	0	0.00228433	0.0212921
													COMPLETE-ARO-PWY: superpathway of aromatic amino acid biosynthesis|g__Corynebacterium.s__Corynebacterium_accolens	0	0	0	0.00228433	0.0212921
													HEME-BIOSYNTHESIS-II-1: heme b biosynthesis V (aerobic)|g__Citrobacter.s__Citrobacter_youngae	0	0	0	0.00228433	0.0212921
													PWY-6126: superpathway of adenosine nucleotides de novo biosynthesis II|g__Rothia.s__Rothia_mucilaginosa	0	0	0	0.00228433	0.0212921
													RHAMCAT-PWY: L-rhamnose degradation I|g__Citrobacter.s__Citrobacter_youngae	0	0	0	0.00228433	0.0212921
													PWY-7165: L-ascorbate biosynthesis VIII (engineered pathway)|g__Klebsiella.s__Klebsiella_variicola	0	0	0	0.0021687	0.0212921
													PWY-7220: adenosine deoxyribonucleotides de novo biosynthesis II|g__Rothia.s__Rothia_mucilaginosa	0	0	0	0.00228433	0.0212921
													PWY-6125: superpathway of guanosine nucleotides de novo biosynthesis II|g__Rothia.s__Rothia_mucilaginosa	0	0	0	0.00228433	0.0212921
													ILEUSYN-PWY: L-isoleucine biosynthesis I (from threonine)|g__Citrobacter.s__Citrobacter_youngae	0	0	0	0.00228433	0.0212921
													METSYN-PWY: superpathway of L-homoserine and L-methionine biosynthesis|g__Citrobacter.s__Citrobacter_freundii	0	0	0	0.00228433	0.0212921
													PWY-6282: palmitoleate biosynthesis I (from (5Z)-dodec-5-enoate)|g__Citrobacter.s__Citrobacter_youngae	0	0	0	0.00228433	0.0212921
													HEME-BIOSYNTHESIS-II: heme b biosynthesis I (aerobic)|g__Citrobacter.s__Citrobacter_youngae	0	0	0	0.00228433	0.0212921
													PWY0-42: 2-methylcitrate cycle I|g__Citrobacter.s__Citrobacter_youngae	0	0	0	0.00228433	0.0212921
													PWY0-1297: superpathway of purine deoxyribonucleosides degradation|g__Citrobacter.s__Citrobacter_youngae	0	0	0	0.00228433	0.0212921
													PWY-I9: L-cysteine biosynthesis VI (from L-methionine)|g__Citrobacter.s__Citrobacter_freundii	0	0	0	0.00228433	0.0212921
													PWY-2942: L-lysine biosynthesis III|g__Rothia.s__Rothia_mucilaginosa	0	0	0	0.00228433	0.0212921
													PWY-5695: inosine 5'-phosphate degradation|g__Citrobacter.s__Citrobacter_youngae	0	0	0	0.00228433	0.0212921
													PWY-8073: lipid IVA biosynthesis (P. putida)|g__Bacteroides.s__Bacteroides_fragilis	0	0	0	0.00228433	0.0212921
													PWY-7409: phospholipid remodeling (phosphatidylethanolamine, yeast)|g__Citrobacter.s__Citrobacter_freundii	0	0	0	0.00228433	0.0212921
													THRESYN-PWY: superpathway of L-threonine biosynthesis|g__Rothia.s__Rothia_mucilaginosa	0	0	0	0.00228433	0.0212921
													PWY-1269: CMP-3-deoxy-D-manno-octulosonate biosynthesis|g__Klebsiella.s__Klebsiella_variicola	0	0	0	0.0021687	0.0212921
													PRPP-PWY: superpathway of histidine, purine, and pyrimidine biosynthesis|g__Klebsiella.s__Klebsiella_oxytoca	0	0	0	0.00228433	0.0212921
													PWY-8187: L-arginine degradation XIII (reductive Stickland reaction)|g__Rothia.s__Rothia_mucilaginosa	0	0	0	0.00228433	0.0212921
													PWY-7357: thiamine phosphate formation from pyrithiamine and oxythiamine (yeast)|g__Citrobacter.s__Citrobacter_youngae	0	0	0	0.00228433	0.0212921
													PWY-841: superpathway of purine nucleotides de novo biosynthesis I|g__Rothia.s__Rothia_mucilaginosa	0	0	0	0.00228433	0.0212921
													NAD-BIOSYNTHESIS-II: NAD salvage pathway III (to nicotinamide riboside)|g__Citrobacter.s__Citrobacter_youngae	0	0	0	0.00228433	0.0212921
													PWY-7111: pyruvate fermentation to isobutanol (engineered)|g__Blautia.s__Blautia_wexlerae	0	0	0	0.00228433	0.0212921
													PWY-7111: pyruvate fermentation to isobutanol (engineered)|g__Citrobacter.s__Citrobacter_youngae	0	0	0	0.00228433	0.0212921
													PEPTIDOGLYCANSYN-PWY: peptidoglycan biosynthesis I (meso-diaminopimelate containing)|g__Klebsiella.s__Klebsiella_michiganensis	0	0	0	0.00228433	0.0212921
													PWY-7328: superpathway of UDP-glucose-derived O-antigen building blocks biosynthesis|g__Klebsiella.s__Klebsiella_quasipneumoniae	0	0	0	0.00228433	0.0212921
													THREOCAT-PWY: superpathway of L-threonine metabolism|g__Klebsiella.s__Klebsiella_oxytoca	0	0	0	0.00228433	0.0212921
													PWY-7328: superpathway of UDP-glucose-derived O-antigen building blocks biosynthesis|g__Escherichia.s__Escherichia_coli	0	0	0	0.0022778	0.0212921
													PWY-6823: molybdopterin biosynthesis|g__Rothia.s__Rothia_mucilaginosa	0	0	0	0.00228433	0.0212921
													BRANCHED-CHAIN-AA-SYN-PWY: superpathway of branched chain amino acid biosynthesis|g__Citrobacter.s__Citrobacter_youngae	0	0	0	0.00228433	0.0212921
													PWY-3001: superpathway of L-isoleucine biosynthesis I|g__Citrobacter.s__Citrobacter_youngae	0	0	0	0.00228433	0.0212921
													PWY-3841: folate transformations II (plants)|g__Citrobacter.s__Citrobacter_youngae	0	0	0	0.00228433	0.0212921
													PWY-7805: (aminomethyl)phosphonate degradation|g__Klebsiella.s__Klebsiella_oxytoca	0	0	0	0.00228433	0.0212921
													PWY-5347: superpathway of L-methionine biosynthesis (transsulfuration)|g__Citrobacter.s__Citrobacter_freundii	0	0	0	0.00228433	0.0212921
													PWY-7807: glyphosate degradation III|g__Klebsiella.s__Klebsiella_oxytoca	0	0	0	0.00228433	0.0212921
													PWY-6936: seleno-amino acid biosynthesis (plants)|g__Clostridium.s__Clostridium_butyricum	0	0	0	0.00228433	0.0212921
													PWY-7851: coenzyme A biosynthesis II (eukaryotic)|g__Rothia.s__Rothia_mucilaginosa	0	0	0	0.00228433	0.0212921
													1CMET2-PWY: folate transformations III (E. coli)|g__Citrobacter.s__Citrobacter_youngae	0	0	0	0.00228433	0.0212921
													PWY-7858: (5Z)-dodecenoate biosynthesis II|g__Citrobacter.s__Citrobacter_youngae	0	0	0	0.00228433	0.0212921
													PWY-7664: oleate biosynthesis IV (anaerobic)|g__Citrobacter.s__Citrobacter_youngae	0	0	0	0.00228433	0.0212921
													PWY-5097: L-lysine biosynthesis VI|g__Rothia.s__Rothia_mucilaginosa	0	0	0	0.00228433	0.0212921
													ALLANTOINDEG-PWY: superpathway of allantoin degradation in yeast|g__Klebsiella.s__Klebsiella_oxytoca	0	0	0	0.00228433	0.0212921
													PWY-5675: nitrate reduction V (assimilatory)|g__Citrobacter.s__Citrobacter_freundii	0	0	0	0.00228433	0.0212921
													PWY-6897: thiamine diphosphate salvage II|g__Citrobacter.s__Citrobacter_youngae	0	0	0	0.00228433	0.0212921
													PWY-7953: UDP-N-acetylmuramoyl-pentapeptide biosynthesis III (meso-diaminopimelate containing)|g__Rothia.s__Rothia_mucilaginosa	0	0	0	0.00228433	0.0212921
													PWY-7977: L-methionine biosynthesis IV|g__Citrobacter.s__Citrobacter_youngae	0	0	0	0.00228433	0.0212921
													PWY-6895: superpathway of thiamine diphosphate biosynthesis II|g__Citrobacter.s__Citrobacter_freundii	0	0	0	0.00228433	0.0212921
													PWY-7446: sulfoquinovose degradation I|g__Citrobacter.s__Citrobacter_freundii	0	0	0	0.00228433	0.0212921
													PWY-6630: superpathway of L-tyrosine biosynthesis|g__Rothia.s__Rothia_mucilaginosa	0	0	0	0.00228433	0.0212921
													PWY66-389: phytol degradation|g__Klebsiella.s__Klebsiella_oxytoca	0	0	0	0.00228433	0.0212921
													PWY-724: superpathway of L-lysine, L-threonine and L-methionine biosynthesis II|g__Klebsiella.s__Klebsiella_variicola	0	0	0	0.00223781	0.0212921
													SO4ASSIM-PWY: assimilatory sulfate reduction I|g__Citrobacter.s__Citrobacter_youngae	0	0	0	0.00228433	0.0212921
													FASYN-ELONG-PWY: fatty acid elongation -- saturated|g__Citrobacter.s__Citrobacter_youngae	0	0	0	0.00228433	0.0212921
													PWY0-1298: superpathway of pyrimidine deoxyribonucleosides degradation|g__Citrobacter.s__Citrobacter_youngae	0	0	0	0.00228433	0.0212921
													PWY-7242: D-fructuronate degradation|g__Citrobacter.s__Citrobacter_youngae	0	0	0	0.00228433	0.0212921
													PWY-6609: adenine and adenosine salvage III|g__Citrobacter.s__Citrobacter_youngae	0	0	0	0.00228433	0.0212921
													PWY-5989: stearate biosynthesis II (bacteria and plants)|g__Citrobacter.s__Citrobacter_youngae	0	0	0	0.00228433	0.0212921
													PWY0-1296: purine ribonucleosides degradation|g__Citrobacter.s__Citrobacter_youngae	0	0	0	0.00228433	0.0212921
													SER-GLYSYN-PWY: superpathway of L-serine and glycine biosynthesis I|g__Rothia.s__Rothia_mucilaginosa	0	0	0	0.00228433	0.0212921
													PWY-6121: 5-aminoimidazole ribonucleotide biosynthesis I|g__Citrobacter.s__Citrobacter_youngae	0	0	0	0.00228433	0.0212921
													COA-PWY-1: superpathway of coenzyme A biosynthesis III (mammals)|g__Rothia.s__Rothia_mucilaginosa	0	0	0	0.00228433	0.0212921
													PWY-724: superpathway of L-lysine, L-threonine and L-methionine biosynthesis II|g__Rothia.s__Rothia_mucilaginosa	0	0	0	0.00228433	0.0212921
													P4-PWY: superpathway of L-lysine, L-threonine and L-methionine biosynthesis I|g__Citrobacter.s__Citrobacter_freundii	0	0	0	0.00228433	0.0212921
													PWY-7323: superpathway of GDP-mannose-derived O-antigen building blocks biosynthesis|g__Citrobacter.s__Citrobacter_youngae	0	0	0	0.00228433	0.0212921
													PWY0-1277: 3-phenylpropanoate and 3-(3-hydroxyphenyl)propanoate degradation|g__Citrobacter.s__Citrobacter_youngae	0	0	0	0.00228433	0.0212921
													PWY-7234: inosine-5'-phosphate biosynthesis III|g__Citrobacter.s__Citrobacter_youngae	0	0	0	0.00228433	0.0212921
													PWY-6628: superpathway of L-phenylalanine biosynthesis|g__Rothia.s__Rothia_mucilaginosa	0	0	0	0.00228433	0.0212921
													PWY-7323: superpathway of GDP-mannose-derived O-antigen building blocks biosynthesis|g__Citrobacter.s__Citrobacter_freundii	0	0	0	0.00228433	0.0212921
													PWY-7118: chitin deacetylation|g__Citrobacter.s__Citrobacter_youngae	0	0	0	0.00228433	0.0212921
													PANTO-PWY: phosphopantothenate biosynthesis I|g__Citrobacter.s__Citrobacter_youngae	0	0	0	0.00228433	0.0212921
													COA-PWY: coenzyme A biosynthesis I (prokaryotic)|g__Rothia.s__Rothia_mucilaginosa	0	0	0	0.00228433	0.0212921
													PWY-5973: cis-vaccenate biosynthesis|g__Citrobacter.s__Citrobacter_youngae	0	0	0	0.00228433	0.0212921
													CALVIN-PWY: Calvin-Benson-Bassham cycle|g__Citrobacter.s__Citrobacter_youngae	0	0	0	0.00228433	0.0212921
													NAGLIPASYN-PWY: lipid IVA biosynthesis (E. coli)|g__Bacteroides.s__Bacteroides_fragilis	0	0	0	0.00228433	0.0212921
													CRNFORCAT-PWY: creatinine degradation I|g__Klebsiella.s__Klebsiella_variicola	0	0	0	0.00230452	0.0214697
													OANTIGEN-PWY: O-antigen building blocks biosynthesis (E. coli)|g__Bifidobacterium.s__Bifidobacterium_breve	0	0	0	0.00241815	0.022506
													GLCMANNANAUT-PWY: superpathway of N-acetylglucosamine, N-acetylmannosamine and N-acetylneuraminate degradation|g__Klebsiella.s__Klebsiella_variicola	0	0	0	0.00257834	0.0239495
													PWY66-429: fatty acid biosynthesis initiation (mitochondria)|g__Klebsiella.s__Klebsiella_quasipneumoniae	0	0	0	0.00258022	0.0239551
													DTDPRHAMSYN-PWY: dTDP-&beta;-L-rhamnose biosynthesis|g__Bifidobacterium.s__Bifidobacterium_breve	0	0	0	0.0026026	0.0241511
													KETOGLUCONMET-PWY: ketogluconate metabolism|g__Klebsiella.s__Klebsiella_variicola	0	0	0	0.00278089	0.0257674
													PWY0-1297: superpathway of purine deoxyribonucleosides degradation|g__Klebsiella.s__Klebsiella_variicola	0	0	0	0.0028432	0.0263059
													BRANCHED-CHAIN-AA-SYN-PWY: superpathway of branched chain amino acid biosynthesis|g__Klebsiella.s__Klebsiella_quasipneumoniae	0	0	0	0.00286249	0.0263677
													PWY-5103: L-isoleucine biosynthesis III|g__Klebsiella.s__Klebsiella_quasipneumoniae	0	0	0	0.00286249	0.0263677
													PWY-7115: C4 photosynthetic carbon assimilation cycle, NAD-ME type|g__Klebsiella.s__Klebsiella_quasipneumoniae	0	0	0	0.00286249	0.0263677
													DAPLYSINESYN-PWY: L-lysine biosynthesis I|g__Klebsiella.s__Klebsiella_quasipneumoniae	0	0	0	0.00286249	0.0263677
													PWY-6282: palmitoleate biosynthesis I (from (5Z)-dodec-5-enoate)|g__Klebsiella.s__Klebsiella_quasipneumoniae	0	0	0	0.00286249	0.0263677
													PWY-5989: stearate biosynthesis II (bacteria and plants)|g__Klebsiella.s__Klebsiella_quasipneumoniae	0	0	0	0.00286249	0.0263677
													PWY-7664: oleate biosynthesis IV (anaerobic)|g__Klebsiella.s__Klebsiella_quasipneumoniae	0	0	0	0.00286249	0.0263677
													FASYN-ELONG-PWY: fatty acid elongation -- saturated|g__Klebsiella.s__Klebsiella_quasipneumoniae	0	0	0	0.00286249	0.0263677
													ILEUSYN-PWY: L-isoleucine biosynthesis I (from threonine)|g__Klebsiella.s__Klebsiella_quasipneumoniae	0	0	0	0.00286249	0.0263677
													PWY-7198: pyrimidine deoxyribonucleotides de novo biosynthesis IV|g__Clostridium.s__Clostridium_butyricum	0	0	0	0.00308512	0.0274121
													PWY66-429: fatty acid biosynthesis initiation (mitochondria)|g__Clostridium.s__Clostridium_butyricum	0	0	0	0.00308512	0.0274121
													PWY-6700: queuosine biosynthesis I (de novo)|g__Clostridium.s__Clostridium_butyricum	0	0	0	0.00308512	0.0274121
													SER-GLYSYN-PWY: superpathway of L-serine and glycine biosynthesis I|g__Clostridium.s__Clostridium_butyricum	0	0	0	0.00308512	0.0274121
													COA-PWY: coenzyme A biosynthesis I (prokaryotic)|g__Clostridium.s__Clostridium_butyricum	0	0	0	0.00308512	0.0274121
													COMPLETE-ARO-PWY: superpathway of aromatic amino acid biosynthesis|g__Clostridium.s__Clostridium_butyricum	0	0	0	0.00308512	0.0274121
													COLANSYN-PWY: colanic acid building blocks biosynthesis|g__Klebsiella.s__Klebsiella_oxytoca	0	0	0	0.00308512	0.0274121
													UNINTEGRATED|g__Clostridium.s__Clostridium_butyricum	0	0	0	0.00308512	0.0274121
													PWY-7184: pyrimidine deoxyribonucleotides de novo biosynthesis I|g__Clostridium.s__Clostridium_butyricum	0	0	0	0.00308512	0.0274121
													PWY-6608: guanosine nucleotides degradation III|g__Clostridium.s__Clostridium_butyricum	0	0	0	0.00308512	0.0274121
													PWY-6606: guanosine nucleotides degradation II|g__Clostridium.s__Clostridium_butyricum	0	0	0	0.00308512	0.0274121
													COA-PWY-1: superpathway of coenzyme A biosynthesis III (mammals)|g__Clostridium.s__Clostridium_butyricum	0	0	0	0.00308512	0.0274121
													PWY-6823: molybdopterin biosynthesis|g__Clostridium.s__Clostridium_butyricum	0	0	0	0.00308512	0.0274121
													ARO-PWY: chorismate biosynthesis I|g__Clostridium.s__Clostridium_butyricum	0	0	0	0.00308512	0.0274121
													DTDPRHAMSYN-PWY: dTDP-&beta;-L-rhamnose biosynthesis|g__Clostridium.s__Clostridium_butyricum	0	0	0	0.00308512	0.0274121
													SALVADEHYPOX-PWY: adenosine nucleotides degradation II|g__Clostridium.s__Clostridium_butyricum	0	0	0	0.00308512	0.0274121
													PWY-6609: adenine and adenosine salvage III|g__Klebsiella.s__Klebsiella_variicola	0	0	0	0.00303334	0.0274121
													PWY-7197: pyrimidine deoxyribonucleotide phosphorylation|g__Clostridium.s__Clostridium_butyricum	0	0	0	0.00308512	0.0274121
													PWY-6527: stachyose degradation|g__Clostridium.s__Clostridium_butyricum	0	0	0	0.00308512	0.0274121
													ARGSYNBSUB-PWY: L-arginine biosynthesis II (acetyl cycle)|g__Clostridium.s__Clostridium_butyricum	0	0	0	0.00308512	0.0274121
													UDPNAGSYN-PWY: UDP-N-acetyl-D-glucosamine biosynthesis I|g__Clostridium.s__Clostridium_butyricum	0	0	0	0.00308512	0.0274121
													PWY-6609: adenine and adenosine salvage III|g__Clostridium.s__Clostridium_butyricum	0	0	0	0.00308512	0.0274121
													ARGSYN-PWY: L-arginine biosynthesis I (via L-ornithine)|g__Clostridium.s__Clostridium_butyricum	0	0	0	0.00308512	0.0274121
													VALSYN-PWY: L-valine biosynthesis|g__Clostridium.s__Clostridium_butyricum	0	0	0	0.00308512	0.0274121
													PWY-6703: preQ0 biosynthesis|g__Clostridium.s__Clostridium_butyricum	0	0	0	0.00308512	0.0274121
													PWY-7228: superpathway of guanosine nucleotides de novo biosynthesis I|g__Clostridium.s__Clostridium_butyricum	0	0	0	0.00308512	0.0274121
													PWY5F9-12: biphenyl degradation|g__Klebsiella.s__Klebsiella_pneumoniae	0	0	0	0.00308512	0.0274121
													PWY-7220: adenosine deoxyribonucleotides de novo biosynthesis II|g__Clostridium.s__Clostridium_butyricum	0	0	0	0.00308512	0.0274121
													PWY-6277: superpathway of 5-aminoimidazole ribonucleotide biosynthesis|g__Clostridium.s__Clostridium_butyricum	0	0	0	0.00308512	0.0274121
													PWY-7221: guanosine ribonucleotides de novo biosynthesis|g__Clostridium.s__Clostridium_butyricum	0	0	0	0.00308512	0.0274121
													PWY-7222: guanosine deoxyribonucleotides de novo biosynthesis II|g__Clostridium.s__Clostridium_butyricum	0	0	0	0.00308512	0.0274121
													PWY-5695: inosine 5'-phosphate degradation|g__Clostridium.s__Clostridium_butyricum	0	0	0	0.00308512	0.0274121
													PWY-6168: flavin biosynthesis III (fungi)|g__Klebsiella.s__Klebsiella_oxytoca	0	0	0	0.00308512	0.0274121
													PWY-6163: chorismate biosynthesis from 3-dehydroquinate|g__Clostridium.s__Clostridium_butyricum	0	0	0	0.00308512	0.0274121
													PWY-2942: L-lysine biosynthesis III|g__Clostridium.s__Clostridium_butyricum	0	0	0	0.00308512	0.0274121
													PWY-7229: superpathway of adenosine nucleotides de novo biosynthesis I|g__Clostridium.s__Clostridium_butyricum	0	0	0	0.00308512	0.0274121
													PWY-6126: superpathway of adenosine nucleotides de novo biosynthesis II|g__Clostridium.s__Clostridium_butyricum	0	0	0	0.00308512	0.0274121
													LACTOSECAT-PWY: lactose and galactose degradation I|g__Clostridium.s__Clostridium_butyricum	0	0	0	0.00308512	0.0274121
													PWY-6125: superpathway of guanosine nucleotides de novo biosynthesis II|g__Clostridium.s__Clostridium_butyricum	0	0	0	0.00308512	0.0274121
													PWY-8178: pentose phosphate pathway (non-oxidative branch) II|g__Clostridium.s__Clostridium_butyricum	0	0	0	0.00308512	0.0274121
													PWY-7357: thiamine phosphate formation from pyrithiamine and oxythiamine (yeast)|g__Clostridium.s__Clostridium_butyricum	0	0	0	0.00308512	0.0274121
													NONMEVIPP-PWY: methylerythritol phosphate pathway I|g__Clostridium.s__Clostridium_butyricum	0	0	0	0.00308512	0.0274121
													PWY-7238: sucrose biosynthesis II|g__Clostridium.s__Clostridium_butyricum	0	0	0	0.00308512	0.0274121
													PWY-6122: 5-aminoimidazole ribonucleotide biosynthesis II|g__Clostridium.s__Clostridium_butyricum	0	0	0	0.00308512	0.0274121
													PWY-841: superpathway of purine nucleotides de novo biosynthesis I|g__Klebsiella.s__Klebsiella_oxytoca	0	0	0	0.00308512	0.0274121
													NONOXIPENT-PWY: pentose phosphate pathway (non-oxidative branch) I|g__Clostridium.s__Clostridium_butyricum	0	0	0	0.00308512	0.0274121
													PWY0-1319: CDP-diacylglycerol biosynthesis II|g__Clostridium.s__Clostridium_butyricum	0	0	0	0.00308512	0.0274121
													PWY-6121: 5-aminoimidazole ribonucleotide biosynthesis I|g__Clostridium.s__Clostridium_butyricum	0	0	0	0.00308512	0.0274121
													P122-PWY: heterolactic fermentation|g__Klebsiella.s__Klebsiella_oxytoca	0	0	0	0.00308512	0.0274121
													PWY0-1296: purine ribonucleosides degradation|g__Clostridium.s__Clostridium_butyricum	0	0	0	0.00308512	0.0274121
													PANTOSYN-PWY: superpathway of coenzyme A biosynthesis I (bacteria)|g__Clostridium.s__Clostridium_butyricum	0	0	0	0.00308512	0.0274121
													PWY-5941: glycogen degradation II|g__Clostridium.s__Clostridium_butyricum	0	0	0	0.00308512	0.0274121
													GLYCOGENSYNTH-PWY: glycogen biosynthesis I (from ADP-D-Glucose)|g__Clostridium.s__Clostridium_butyricum	0	0	0	0.00308512	0.0274121
													PWY-3841: folate transformations II (plants)|g__Clostridium.s__Clostridium_butyricum	0	0	0	0.00308512	0.0274121
													PANTO-PWY: phosphopantothenate biosynthesis I|g__Clostridium.s__Clostridium_butyricum	0	0	0	0.00308512	0.0274121
													PWY-5121: superpathway of geranylgeranyl diphosphate biosynthesis II (via MEP)|g__Klebsiella.s__Klebsiella_oxytoca	0	0	0	0.00308512	0.0274121
													PWY-6317: D-galactose degradation I (Leloir pathway)|g__Clostridium.s__Clostridium_butyricum	0	0	0	0.00308512	0.0274121
													PWY-5497: purine nucleobases degradation II (anaerobic)|g__Klebsiella.s__Klebsiella_oxytoca	0	0	0	0.00308512	0.0274121
													GLUCONEO-PWY: gluconeogenesis I|g__Klebsiella.s__Klebsiella_quasipneumoniae	0	0	0	0.00301395	0.0274121
													GALACTUROCAT-PWY: D-galacturonate degradation I|g__Clostridium.s__Clostridium_butyricum	0	0	0	0.00308512	0.0274121
													PWY-7761: NAD salvage pathway II (PNC IV cycle)|g__Klebsiella.s__Klebsiella_oxytoca	0	0	0	0.00308512	0.0274121
													PWY-5659: GDP-mannose biosynthesis|g__Klebsiella.s__Klebsiella_quasipneumoniae	0	0	0	0.00308512	0.0274121
													PWY4LZ-257: superpathway of fermentation (Chlamydomonas reinhardtii)|g__Klebsiella.s__Klebsiella_oxytoca	0	0	0	0.00308512	0.0274121
													PWY-5667: CDP-diacylglycerol biosynthesis I|g__Clostridium.s__Clostridium_butyricum	0	0	0	0.00308512	0.0274121
													PWY-6284: superpathway of unsaturated fatty acids biosynthesis (E. coli)|g__Klebsiella.s__Klebsiella_oxytoca	0	0	0	0.00308512	0.0274121
													PWY-7199: pyrimidine deoxyribonucleosides salvage|g__Clostridium.s__Clostridium_butyricum	0	0	0	0.00308512	0.0274121
													PWY-7210: pyrimidine deoxyribonucleotides biosynthesis from CTP|g__Clostridium.s__Clostridium_butyricum	0	0	0	0.00308512	0.0274121
													PWY-6353: purine nucleotides degradation II (aerobic)|g__Clostridium.s__Clostridium_butyricum	0	0	0	0.00308512	0.0274121
													GLUTORN-PWY: L-ornithine biosynthesis I|g__Clostridium.s__Clostridium_butyricum	0	0	0	0.00308512	0.0274121
													PWY-7851: coenzyme A biosynthesis II (eukaryotic)|g__Clostridium.s__Clostridium_butyricum	0	0	0	0.00308512	0.0274121
													PWY-7208: superpathway of pyrimidine nucleobases salvage|g__Clostridium.s__Clostridium_butyricum	0	0	0	0.00308512	0.0274121
													PWY-3001: superpathway of L-isoleucine biosynthesis I|g__Klebsiella.s__Klebsiella_michiganensis	0	0	0	0.0031727	0.0281371
													PWY1ZNC-1: assimilatory sulfate reduction IV|g__Klebsiella.s__Klebsiella_quasipneumoniae	0	0	0	0.0031727	0.0281371
													P441-PWY: superpathway of N-acetylneuraminate degradation|g__Klebsiella.s__Klebsiella_variicola	0	0	0	0.00322415	0.0285531
													KDO-NAGLIPASYN-PWY: superpathway of (Kdo)2-lipid A biosynthesis|g__Klebsiella.s__Klebsiella_oxytoca	0	0	0	0.00327604	0.0289445
													PWY-8004: Entner-Doudoroff pathway I|g__Klebsiella.s__Klebsiella_quasipneumoniae	0	0	0	0.00327604	0.0289445
													PWY-7111: pyruvate fermentation to isobutanol (engineered)|g__Corynebacterium.s__Corynebacterium_accolens	0	0	0	0.00327604	0.0289445
													PWY0-42: 2-methylcitrate cycle I|g__Klebsiella.s__Klebsiella_oxytoca	0	0	0	0.00327604	0.0289445
													PWY-6163: chorismate biosynthesis from 3-dehydroquinate|g__Rothia.s__Rothia_mucilaginosa	0	0	0	0.00327604	0.0289445
													THREOCAT-PWY: superpathway of L-threonine metabolism|g__Klebsiella.s__Klebsiella_variicola	0	0	0	0.00332926	0.0293871
													BRANCHED-CHAIN-AA-SYN-PWY: superpathway of branched chain amino acid biosynthesis|g__Staphylococcus.s__Staphylococcus_aureus	0	0	0	0.00333902	0.0294319
													PWY-5028: L-histidine degradation II|g__Klebsiella.s__Klebsiella_michiganensis	0	0	0	0.00333902	0.0294319
													SER-GLYSYN-PWY: superpathway of L-serine and glycine biosynthesis I|g__Blautia.s__Blautia_wexlerae	0	0	0	0.00333902	0.0294319
													PWY0-1061: superpathway of L-alanine biosynthesis|g__Klebsiella.s__Klebsiella_quasipneumoniae	0	0	0	0.00347767	0.0302292
													PWY0-1061: superpathway of L-alanine biosynthesis|g__Rothia.s__Rothia_mucilaginosa	0	0	0	0.00347767	0.0302292
													PENTOSE-P-PWY: pentose phosphate pathway|g__Klebsiella.s__Klebsiella_quasipneumoniae	0	0	0	0.00347767	0.0302292
													PANTO-PWY: phosphopantothenate biosynthesis I|g__Rothia.s__Rothia_mucilaginosa	0	0	0	0.00347767	0.0302292
													PANTO-PWY: phosphopantothenate biosynthesis I|g__Klebsiella.s__Klebsiella_quasipneumoniae	0	0	0	0.00347767	0.0302292
													PWY-5686: UMP biosynthesis I|g__Klebsiella.s__Klebsiella_quasipneumoniae	0	0	0	0.00347767	0.0302292
													PWY-6700: queuosine biosynthesis I (de novo)|g__Klebsiella.s__Klebsiella_quasipneumoniae	0	0	0	0.00347767	0.0302292
													ARO-PWY: chorismate biosynthesis I|g__Rothia.s__Rothia_mucilaginosa	0	0	0	0.00347767	0.0302292
													PWY-6922: L-N&delta;-acetylornithine biosynthesis|g__Escherichia.s__Escherichia_coli	0	0	0	0.00347767	0.0302292
													PWY-1269: CMP-3-deoxy-D-manno-octulosonate biosynthesis|g__Klebsiella.s__Klebsiella_quasipneumoniae	0	0	0	0.00347767	0.0302292
													PWY-8073: lipid IVA biosynthesis (P. putida)|g__Klebsiella.s__Klebsiella_quasipneumoniae	0	0	0	0.00347767	0.0302292
													PWY-702: L-methionine biosynthesis II|g__Klebsiella.s__Klebsiella_quasipneumoniae	0	0	0	0.00347767	0.0302292
													PWY-3001: superpathway of L-isoleucine biosynthesis I|g__Klebsiella.s__Klebsiella_quasipneumoniae	0	0	0	0.00347767	0.0302292
													PWY-4984: urea cycle|g__Escherichia.s__Escherichia_coli	0	0	0	0.00347767	0.0302292
													PWY-5667: CDP-diacylglycerol biosynthesis I|g__Rothia.s__Rothia_mucilaginosa	0	0	0	0.00347767	0.0302292
													PWY-5367: petroselinate biosynthesis|g__Klebsiella.s__Klebsiella_oxytoca	0	0	0	0.00347767	0.0302292
													PWY-7409: phospholipid remodeling (phosphatidylethanolamine, yeast)|g__Klebsiella.s__Klebsiella_oxytoca	0	0	0	0.00347767	0.0302292
													PWY-5188: tetrapyrrole biosynthesis I (from glutamate)|g__Rothia.s__Rothia_mucilaginosa	0	0	0	0.00347767	0.0302292
													PWY-7282: 4-amino-2-methyl-5-diphosphomethylpyrimidine biosynthesis II|g__Klebsiella.s__Klebsiella_quasipneumoniae	0	0	0	0.00347767	0.0302292
													PWY-7208: superpathway of pyrimidine nucleobases salvage|g__Klebsiella.s__Klebsiella_quasipneumoniae	0	0	0	0.00347767	0.0302292
													DENOVOPURINE2-PWY: superpathway of purine nucleotides de novo biosynthesis II|g__Klebsiella.s__Klebsiella_quasipneumoniae	0	0	0	0.00347767	0.0302292
													GLUDEG-I-PWY: GABA shunt|g__Klebsiella.s__Klebsiella_oxytoca	0	0	0	0.00347767	0.0302292
													COMPLETE-ARO-PWY: superpathway of aromatic amino acid biosynthesis|g__Rothia.s__Rothia_mucilaginosa	0	0	0	0.00347767	0.0302292
													HEME-BIOSYNTHESIS-II: heme b biosynthesis I (aerobic)|g__Rothia.s__Rothia_mucilaginosa	0	0	0	0.00347767	0.0302292
													PWY-7118: chitin deacetylation|g__Klebsiella.s__Klebsiella_quasipneumoniae	0	0	0	0.00347767	0.0302292
													NAGLIPASYN-PWY: lipid IVA biosynthesis (E. coli)|g__Klebsiella.s__Klebsiella_quasipneumoniae	0	0	0	0.00347767	0.0302292
													PWY0-1319: CDP-diacylglycerol biosynthesis II|g__Rothia.s__Rothia_mucilaginosa	0	0	0	0.00347767	0.0302292
													NONMEVIPP-PWY: methylerythritol phosphate pathway I|g__Klebsiella.s__Klebsiella_quasipneumoniae	0	0	0	0.00347767	0.0302292
													PWY-6609: adenine and adenosine salvage III|g__Blautia.s__Blautia_wexlerae	0	0	0	0.00351325	0.0304822
													PWY0-1296: purine ribonucleosides degradation|g__Blautia.s__Blautia_wexlerae	0	0	0	0.00351325	0.0304822
													HSERMETANA-PWY: L-methionine biosynthesis III|g__Bifidobacterium.s__Bifidobacterium_breve	0	0	0	0.00354269	0.0307234
													PWY-6386: UDP-N-acetylmuramoyl-pentapeptide biosynthesis II (lysine-containing)|g__Rothia.s__Rothia_mucilaginosa	0	0	0	0.00369053	0.031888
													PEPTIDOGLYCANSYN-PWY: peptidoglycan biosynthesis I (meso-diaminopimelate containing)|g__Rothia.s__Rothia_mucilaginosa	0	0	0	0.00369053	0.031888
													HSERMETANA-PWY: L-methionine biosynthesis III|g__Rothia.s__Rothia_mucilaginosa	0	0	0	0.00369053	0.031888
													PWY-7446: sulfoquinovose degradation I|g__Klebsiella.s__Klebsiella_oxytoca	0	0	0	0.00369053	0.031888
													PWY-6387: UDP-N-acetylmuramoyl-pentapeptide biosynthesis I (meso-diaminopimelate containing)|g__Rothia.s__Rothia_mucilaginosa	0	0	0	0.00369053	0.031888
													PWY-6328: L-lysine degradation X|g__Klebsiella.s__Klebsiella_oxytoca	0	0	0	0.00369053	0.031888
													PWY-7560: methylerythritol phosphate pathway II|g__Bifidobacterium.s__Bifidobacterium_bifidum	0	0	0	0.00382284	0.033016
													GLCMANNANAUT-PWY: superpathway of N-acetylglucosamine, N-acetylmannosamine and N-acetylneuraminate degradation|g__Klebsiella.s__Klebsiella_michiganensis	0	0	0	0.00391517	0.033736
													NONMEVIPP-PWY: methylerythritol phosphate pathway I|g__Rothia.s__Rothia_mucilaginosa	0	0	0	0.00391517	0.033736
													ECASYN-PWY: enterobacterial common antigen biosynthesis|g__Klebsiella.s__Klebsiella_michiganensis	0	0	0	0.00391517	0.033736
													PWY66-389: phytol degradation|g__Klebsiella.s__Klebsiella_michiganensis	0	0	0	0.00391517	0.033736
													PWY-1501: mandelate degradation I|g__Klebsiella.s__Klebsiella_variicola	0	0	0	0.00391517	0.033736
													PWY-6527: stachyose degradation|g__Bifidobacterium.s__Bifidobacterium_bifidum	0	0	0	0.00470265	0.0403369
													PWY-724: superpathway of L-lysine, L-threonine and L-methionine biosynthesis II|g__Bifidobacterium.s__Bifidobacterium_breve	0	0	0	0.00492013	0.0420681
													PWY-5022: 4-aminobutanoate degradation V|g__Staphylococcus.s__Staphylococcus_hominis	0	0	0	0.00502612	0.0429549
													PWY-6121: 5-aminoimidazole ribonucleotide biosynthesis I|g__Bacteroides.s__Bacteroides_fragilis	0	0	0	0.00535407	0.0456746
													PWY-6122: 5-aminoimidazole ribonucleotide biosynthesis II|g__Bacteroides.s__Bacteroides_fragilis	0	0	0	0.00535407	0.0456746
													PWY-6277: superpathway of 5-aminoimidazole ribonucleotide biosynthesis|g__Bacteroides.s__Bacteroides_fragilis	0	0	0	0.00535407	0.0456746
													P4-PWY: superpathway of L-lysine, L-threonine and L-methionine biosynthesis I|g__Klebsiella.s__Klebsiella_variicola	0	0	0	0.00549735	0.0468544
													PWY-6182: superpathway of salicylate degradation|unclassified	0	0	0	0.00557869	0.0474617
													PWY-7118: chitin deacetylation|g__Klebsiella.s__Klebsiella_variicola	0	7.3206e-10	-7.3206e-10	5.88117e-05	0.001146
													PWY-6902: chitin degradation II (Vibrio)|g__Klebsiella.s__Klebsiella_variicola	0	2.12678e-09	-2.12678e-09	7.32176e-06	0.000190578
													ASPASN-PWY: superpathway of L-aspartate and L-asparagine biosynthesis|g__Klebsiella.s__Klebsiella_quasipneumoniae	0	2.13426e-09	-2.13426e-09	1.06584e-08	6.26814e-07
													ARO-PWY: chorismate biosynthesis I|g__Klebsiella.s__Klebsiella_variicola	0	2.25463e-09	-2.25463e-09	6.3446e-05	0.001146
													NAGLIPASYN-PWY: lipid IVA biosynthesis (E. coli)|g__Klebsiella.s__Klebsiella_variicola	0	2.64429e-09	-2.64429e-09	7.95117e-05	0.00131257
													PWY-8073: lipid IVA biosynthesis (P. putida)|g__Klebsiella.s__Klebsiella_variicola	0	2.64429e-09	-2.64429e-09	7.95117e-05	0.00131257
													PWY-6700: queuosine biosynthesis I (de novo)|g__Klebsiella.s__Klebsiella_variicola	0	2.66261e-09	-2.66261e-09	5.88117e-05	0.001146
													PWY-7222: guanosine deoxyribonucleotides de novo biosynthesis II|g__Klebsiella.s__Klebsiella_variicola	0	3.49774e-09	-3.49774e-09	0.00035087	0.00424905
													PWY-7220: adenosine deoxyribonucleotides de novo biosynthesis II|g__Klebsiella.s__Klebsiella_variicola	0	3.49774e-09	-3.49774e-09	0.00035087	0.00424905
													GLYOXYLATE-BYPASS: glyoxylate cycle|g__Klebsiella.s__Klebsiella_variicola	0	3.66314e-09	-3.66314e-09	1.87719e-05	0.000434524
													UDPNAGSYN-PWY: UDP-N-acetyl-D-glucosamine biosynthesis I|g__Klebsiella.s__Klebsiella_variicola	0	3.70275e-09	-3.70275e-09	1.41938e-05	0.000342453
													PWY-5941: glycogen degradation II|g__Klebsiella.s__Klebsiella_variicola	0	3.80083e-09	-3.80083e-09	4.9092e-06	0.000131792
													PWY-6121: 5-aminoimidazole ribonucleotide biosynthesis I|g__Klebsiella.s__Klebsiella_variicola	0	4.03658e-09	-4.03658e-09	0.000119935	0.00169831
													PWY0-1586: peptidoglycan maturation (meso-diaminopimelate containing)|g__Klebsiella.s__Klebsiella_quasipneumoniae	0	4.0372e-09	-4.0372e-09	1.00267e-08	5.99026e-07
													PWY-7345: superpathway of anaerobic sucrose degradation|g__Klebsiella.s__Klebsiella_variicola	0	4.13191e-09	-4.13191e-09	4.67565e-05	0.000988664
													PWY-6126: superpathway of adenosine nucleotides de novo biosynthesis II|g__Klebsiella.s__Klebsiella_variicola	0	4.18775e-09	-4.18775e-09	0.00012433	0.00172226
													THRESYN-PWY: superpathway of L-threonine biosynthesis|g__Klebsiella.s__Klebsiella_variicola	0	4.35607e-09	-4.35607e-09	0.000100071	0.00155262
													GLYCOLYSIS: glycolysis I (from glucose 6-phosphate)|g__Klebsiella.s__Klebsiella_variicola	0	4.59152e-09	-4.59152e-09	9.64909e-05	0.00151955
													PWY-5484: glycolysis II (from fructose 6-phosphate)|g__Klebsiella.s__Klebsiella_variicola	0	4.60968e-09	-4.60968e-09	9.64909e-05	0.00151955
													COA-PWY: coenzyme A biosynthesis I (prokaryotic)|g__Klebsiella.s__Klebsiella_variicola	0	5.05588e-09	-5.05588e-09	7.86524e-06	0.00020416
													CALVIN-PWY: Calvin-Benson-Bassham cycle|g__Klebsiella.s__Klebsiella_quasipneumoniae	0	5.6925e-09	-5.6925e-09	1.35946e-08	7.7292e-07
													PWY-7229: superpathway of adenosine nucleotides de novo biosynthesis I|g__Klebsiella.s__Klebsiella_variicola	0	5.7022e-09	-5.7022e-09	0.000119935	0.00169831
													VALSYN-PWY: L-valine biosynthesis|g__Klebsiella.s__Klebsiella_variicola	0	6.10668e-09	-6.10668e-09	4.89405e-05	0.00103252
													ECASYN-PWY: enterobacterial common antigen biosynthesis|g__Klebsiella.s__Klebsiella_variicola	0	6.3706e-09	-6.3706e-09	3.88485e-05	0.000826089
													PWY-7111: pyruvate fermentation to isobutanol (engineered)|g__Klebsiella.s__Klebsiella_quasipneumoniae	0	6.4021e-09	-6.4021e-09	2.98314e-08	1.65117e-06
													PWY-5659: GDP-mannose biosynthesis|g__Klebsiella.s__Klebsiella_variicola	0	7.40429e-09	-7.40429e-09	4.49621e-06	0.000121572
													PWY-6163: chorismate biosynthesis from 3-dehydroquinate|g__Klebsiella.s__Klebsiella_variicola	0	7.61193e-09	-7.61193e-09	2.37853e-05	0.000536708
													PWY0-1479: tRNA processing|g__Klebsiella.s__Klebsiella_variicola	0	8.5339e-09	-8.5339e-09	2.18451e-06	6.57771e-05
													GLYCOGENSYNTH-PWY: glycogen biosynthesis I (from ADP-D-Glucose)|g__Klebsiella.s__Klebsiella_variicola	0	9.58585e-09	-9.58585e-09	2.95025e-06	8.62123e-05
													GLUCONEO-PWY: gluconeogenesis I|g__Klebsiella.s__Klebsiella_variicola	0	9.7681e-09	-9.7681e-09	1.53798e-05	0.000367766
													PWY-6922: L-N&delta;-acetylornithine biosynthesis|g__Klebsiella.s__Klebsiella_variicola	0	9.77687e-09	-9.77687e-09	1.91705e-07	9.3222e-06
													PWY-7357: thiamine phosphate formation from pyrithiamine and oxythiamine (yeast)|g__Klebsiella.s__Klebsiella_variicola	0	1.07463e-08	-1.07463e-08	8.62364e-05	0.00141613
													PWY-7328: superpathway of UDP-glucose-derived O-antigen building blocks biosynthesis|g__Klebsiella.s__Klebsiella_pneumoniae	0	1.08144e-08	-1.08144e-08	5.78489e-05	0.001146
													PWY-5136: fatty acid &beta;-oxidation II (plant peroxisome)|g__Klebsiella.s__Klebsiella_variicola	0	1.09972e-08	-1.09972e-08	2.47359e-05	0.000557491
													PWY-7315: dTDP-N-acetylthomosamine biosynthesis|g__Klebsiella.s__Klebsiella_variicola	0	1.12709e-08	-1.12709e-08	2.02672e-06	6.22201e-05
													PWY-7942: 5-oxo-L-proline metabolism|g__Escherichia.s__Escherichia_coli	0	1.21334e-08	-1.21334e-08	0.000135961	0.00180588
													PWY0-1338: polymyxin resistance|g__Klebsiella.s__Klebsiella_variicola	0	1.28397e-08	-1.28397e-08	3.93544e-06	0.000109558
													PWY-4041: &gamma;-glutamyl cycle|g__Klebsiella.s__Klebsiella_variicola	0	1.29283e-08	-1.29283e-08	2.7154e-06	8.03477e-05
													PWY-6897: thiamine diphosphate salvage II|g__Klebsiella.s__Klebsiella_variicola	0	1.2993e-08	-1.2993e-08	5.56638e-05	0.001146
													PWY-5484: glycolysis II (from fructose 6-phosphate)|g__Klebsiella.s__Klebsiella_quasipneumoniae	0	1.34011e-08	-1.34011e-08	2.44779e-09	2.10265e-07
													VALSYN-PWY: L-valine biosynthesis|g__Klebsiella.s__Klebsiella_quasipneumoniae	0	1.36606e-08	-1.36606e-08	5.90453e-09	3.75396e-07
													HISDEG-PWY: L-histidine degradation I|g__Klebsiella.s__Klebsiella_variicola	0	1.38688e-08	-1.38688e-08	8.97331e-06	0.000229753
													PWY-8187: L-arginine degradation XIII (reductive Stickland reaction)|g__Klebsiella.s__Klebsiella_variicola	0	1.40666e-08	-1.40666e-08	1.3634e-05	0.000331497
													PWY-5675: nitrate reduction V (assimilatory)|g__Klebsiella.s__Klebsiella_variicola	0	1.44053e-08	-1.44053e-08	1.43421e-05	0.000345588
													ARG+POLYAMINE-SYN: superpathway of arginine and polyamine biosynthesis|g__Klebsiella.s__Klebsiella_variicola	0	1.45872e-08	-1.45872e-08	3.77524e-06	0.000105881
													ARGSYNBSUB-PWY: L-arginine biosynthesis II (acetyl cycle)|g__Klebsiella.s__Klebsiella_variicola	0	1.46427e-08	-1.46427e-08	5.8263e-06	0.000155085
													METHGLYUT-PWY: superpathway of methylglyoxal degradation|g__Klebsiella.s__Klebsiella_variicola	0	1.51597e-08	-1.51597e-08	1.8807e-06	5.83079e-05
													POLYAMSYN-PWY: superpathway of polyamine biosynthesis I|g__Klebsiella.s__Klebsiella_variicola	0	1.53337e-08	-1.53337e-08	3.6323e-06	0.000102177
													FUCCAT-PWY: fucose degradation|g__Klebsiella.s__Klebsiella_variicola	0	1.64085e-08	-1.64085e-08	1.60517e-06	5.1162e-05
													ARGININE-SYN4-PWY: L-ornithine biosynthesis II|g__Klebsiella.s__Klebsiella_variicola	0	1.67168e-08	-1.67168e-08	4.52045e-07	1.90314e-05
													PWY-1042: glycolysis IV|g__Klebsiella.s__Klebsiella_quasipneumoniae	0	1.69511e-08	-1.69511e-08	4.56723e-10	1.32232e-07
													PWY-6124: inosine-5'-phosphate biosynthesis II|g__Klebsiella.s__Klebsiella_variicola	0	1.79769e-08	-1.79769e-08	5.82332e-05	0.001146
													PWY-6922: L-N&delta;-acetylornithine biosynthesis|g__Klebsiella.s__Klebsiella_pneumoniae	0	1.80121e-08	-1.80121e-08	3.0471e-06	8.84929e-05
													PWY-7400: L-arginine biosynthesis IV (archaebacteria)|g__Klebsiella.s__Klebsiella_variicola	0	2.00391e-08	-2.00391e-08	6.07854e-06	0.000160438
													PWY-6123: inosine-5'-phosphate biosynthesis I|g__Klebsiella.s__Klebsiella_variicola	0	2.00765e-08	-2.00765e-08	5.22442e-05	0.00109853
													PWY-7238: sucrose biosynthesis II|g__Klebsiella.s__Klebsiella_variicola	0	2.26544e-08	-2.26544e-08	8.00601e-07	2.90666e-05
													SER-GLYSYN-PWY: superpathway of L-serine and glycine biosynthesis I|g__Klebsiella.s__Klebsiella_variicola	0	2.28948e-08	-2.28948e-08	6.45873e-05	0.001146
													NAD-BIOSYNTHESIS-II: NAD salvage pathway III (to nicotinamide riboside)|g__Klebsiella.s__Klebsiella_variicola	0	2.42603e-08	-2.42603e-08	2.11365e-06	6.41562e-05
													PWY-4984: urea cycle|g__Klebsiella.s__Klebsiella_variicola	0	2.46161e-08	-2.46161e-08	4.69999e-07	1.96825e-05
													PWY-7220: adenosine deoxyribonucleotides de novo biosynthesis II|g__Klebsiella.s__Klebsiella_quasipneumoniae	0	2.64603e-08	-2.64603e-08	1.75409e-09	1.93384e-07
													PWY-7222: guanosine deoxyribonucleotides de novo biosynthesis II|g__Klebsiella.s__Klebsiella_quasipneumoniae	0	2.64603e-08	-2.64603e-08	1.75409e-09	1.93384e-07
													PWY-5154: L-arginine biosynthesis III (via N-acetyl-L-citrulline)|g__Klebsiella.s__Klebsiella_variicola	0	2.6497e-08	-2.6497e-08	1.27106e-06	4.25624e-05
													CALVIN-PWY: Calvin-Benson-Bassham cycle|g__Klebsiella.s__Klebsiella_variicola	0	3.56758e-08	-3.56758e-08	5.90048e-05	0.001146
													CATECHOL-ORTHO-CLEAVAGE-PWY: catechol degradation to &beta;-ketoadipate|unclassified	0	3.62766e-08	-3.62766e-08	0.000638047	0.00675332
													PWY-5431: aromatic compounds degradation via &beta;-ketoadipate|unclassified	0	3.6394e-08	-3.6394e-08	0.00174297	0.0172636
													PWY-5417: catechol degradation III (ortho-cleavage pathway)|unclassified	0	3.6394e-08	-3.6394e-08	0.00174297	0.0172636
													SO4ASSIM-PWY: assimilatory sulfate reduction I|g__Klebsiella.s__Klebsiella_variicola	0	3.67271e-08	-3.67271e-08	7.24257e-06	0.000189303
													CITRULBIO-PWY: L-citrulline biosynthesis|g__Klebsiella.s__Klebsiella_variicola	0	4.15742e-08	-4.15742e-08	3.80495e-08	2.08155e-06
													PWY-6527: stachyose degradation|g__Klebsiella.s__Klebsiella_variicola	0	4.19587e-08	-4.19587e-08	3.46379e-06	9.83583e-05
													PWY-7883: anhydromuropeptides recycling II|g__Klebsiella.s__Klebsiella_variicola	0	4.29151e-08	-4.29151e-08	7.31906e-06	0.000190578
													PWY-7977: L-methionine biosynthesis IV|g__Klebsiella.s__Klebsiella_variicola	0	4.51819e-08	-4.51819e-08	5.6582e-07	2.22347e-05
													ARGSYN-PWY: L-arginine biosynthesis I (via L-ornithine)|g__Klebsiella.s__Klebsiella_variicola	0	4.62021e-08	-4.62021e-08	2.82734e-07	1.30731e-05
													PWY-6703: preQ0 biosynthesis|g__Klebsiella.s__Klebsiella_variicola	0	5.03314e-08	-5.03314e-08	3.18078e-06	9.16677e-05
													PWY-7208: superpathway of pyrimidine nucleobases salvage|g__Klebsiella.s__Klebsiella_variicola	0	5.25309e-08	-5.25309e-08	3.32791e-08	1.82589e-06
													PWY-6595: superpathway of guanosine nucleotides degradation (plants)|g__Klebsiella.s__Klebsiella_pneumoniae	0	5.46534e-08	-5.46534e-08	3.0471e-06	8.84929e-05
													PWY-6607: guanosine nucleotides degradation I|g__Klebsiella.s__Klebsiella_pneumoniae	0	5.47916e-08	-5.47916e-08	3.4652e-06	9.83583e-05
													ORNDEG-PWY: superpathway of ornithine degradation|g__Klebsiella.s__Klebsiella_variicola	0	5.49508e-08	-5.49508e-08	1.11373e-06	3.8599e-05
													GLUCOSE1PMETAB-PWY: glucose and glucose-1-phosphate degradation|g__Klebsiella.s__Klebsiella_variicola	0	6.05154e-08	-6.05154e-08	2.18032e-06	6.57771e-05
													PWY-6305: superpathway of putrescine biosynthesis|g__Klebsiella.s__Klebsiella_variicola	0	8.20895e-08	-8.20895e-08	1.33375e-06	4.41898e-05
													HEME-BIOSYNTHESIS-II-1: heme b biosynthesis V (aerobic)|g__Klebsiella.s__Klebsiella_variicola	0	8.79661e-08	-8.79661e-08	1.8638e-07	9.13406e-06
													PWY0-1415: superpathway of heme b biosynthesis from uroporphyrinogen-III|g__Klebsiella.s__Klebsiella_variicola	0	8.84979e-08	-8.84979e-08	8.01046e-08	4.16434e-06
													PWY-6318: L-phenylalanine degradation IV (mammalian, via side chain)|g__Escherichia.s__Escherichia_coli	0	8.85388e-08	-8.85388e-08	2.52627e-06	7.52246e-05
													PWY0-1261: anhydromuropeptides recycling I|g__Klebsiella.s__Klebsiella_variicola	0	8.94148e-08	-8.94148e-08	1.85269e-06	5.75343e-05
													PWY-4984: urea cycle|g__Klebsiella.s__Klebsiella_pneumoniae	0	9.13313e-08	-9.13313e-08	8.33477e-06	0.000214572
													PWY-7688: dTDP-&alpha;-D-ravidosamine and dTDP-4-acetyl-&alpha;-D-ravidosamine biosynthesis|unclassified	0	9.14678e-08	-9.14678e-08	0.000204392	0.00254731
													RHAMCAT-PWY: L-rhamnose degradation I|g__Klebsiella.s__Klebsiella_variicola	0	9.15224e-08	-9.15224e-08	7.06356e-06	0.000185138
													HEMESYN2-PWY: heme b biosynthesis II (oxygen-independent)|g__Klebsiella.s__Klebsiella_variicola	0	9.21292e-08	-9.21292e-08	4.11582e-07	1.76839e-05
													PWY-6122: 5-aminoimidazole ribonucleotide biosynthesis II|g__Klebsiella.s__Klebsiella_variicola	0	9.26289e-08	-9.26289e-08	7.98097e-07	2.9051e-05
													PWY-6277: superpathway of 5-aminoimidazole ribonucleotide biosynthesis|g__Klebsiella.s__Klebsiella_variicola	0	9.26289e-08	-9.26289e-08	7.98097e-07	2.9051e-05
													CATECHOL-ORTHO-CLEAVAGE-PWY: catechol degradation to &beta;-ketoadipate|g__Escherichia.s__Escherichia_coli	0	9.52169e-08	-9.52169e-08	1.25902e-06	4.22343e-05
													P108-PWY: pyruvate fermentation to propanoate I|g__Klebsiella.s__Klebsiella_pneumoniae	0	9.79015e-08	-9.79015e-08	7.36364e-07	2.73866e-05
													PWY-6292: superpathway of L-cysteine biosynthesis (mammalian)|g__Escherichia.s__Escherichia_coli	0	9.98309e-08	-9.98309e-08	1.4981e-06	4.81929e-05
													PWY-6182: superpathway of salicylate degradation|g__Escherichia.s__Escherichia_coli	0	1.0027e-07	-1.0027e-07	2.22325e-08	1.24152e-06
													PWY-7356: thiamine diphosphate salvage IV (yeast)|g__Klebsiella.s__Klebsiella_variicola	0	1.01168e-07	-1.01168e-07	6.22611e-07	2.35753e-05
													PWY-6708: ubiquinol-8 biosynthesis (early decarboxylation)|g__Klebsiella.s__Klebsiella_pneumoniae	0	1.06717e-07	-1.06717e-07	5.07505e-05	0.00106951
													PWY-5747: 2-methylcitrate cycle II|g__Klebsiella.s__Klebsiella_pneumoniae	0	1.09303e-07	-1.09303e-07	1.73008e-05	0.000406471
													UBISYN-PWY: superpathway of ubiquinol-8 biosynthesis (early decarboxylation)|g__Klebsiella.s__Klebsiella_pneumoniae	0	1.12308e-07	-1.12308e-07	6.58368e-05	0.001146
													PWY-6215: 4-chlorobenzoate degradation|g__Escherichia.s__Escherichia_coli	0	1.18295e-07	-1.18295e-07	4.61768e-06	0.000124499
													ASPASN-PWY: superpathway of L-aspartate and L-asparagine biosynthesis|g__Klebsiella.s__Klebsiella_variicola	0	1.22861e-07	-1.22861e-07	2.09321e-07	1.00747e-05
													PWY-6185: 4-methylcatechol degradation (ortho cleavage)|g__Escherichia.s__Escherichia_coli	0	1.24587e-07	-1.24587e-07	5.10638e-08	2.72229e-06
													PWY-5431: aromatic compounds degradation via &beta;-ketoadipate|g__Escherichia.s__Escherichia_coli	0	1.2849e-07	-1.2849e-07	1.25902e-06	4.22343e-05
													PWY-5417: catechol degradation III (ortho-cleavage pathway)|g__Escherichia.s__Escherichia_coli	0	1.2849e-07	-1.2849e-07	1.25902e-06	4.22343e-05
													GOLPDLCAT-PWY: superpathway of glycerol degradation to 1,3-propanediol|g__Klebsiella.s__Klebsiella_variicola	0	1.32864e-07	-1.32864e-07	1.19704e-08	6.97436e-07
													PWY-5138: fatty acid &beta;-oxidation IV (unsaturated, even number)|g__Klebsiella.s__Klebsiella_variicola	0	1.39167e-07	-1.39167e-07	1.06873e-06	3.73144e-05
													FAO-PWY: fatty acid &beta;-oxidation I (generic)|g__Klebsiella.s__Klebsiella_variicola	0	1.39618e-07	-1.39618e-07	3.83745e-07	1.66399e-05
													GOLPDLCAT-PWY: superpathway of glycerol degradation to 1,3-propanediol|g__Escherichia.s__Escherichia_coli	0	1.40789e-07	-1.40789e-07	4.11109e-06	0.000113109
													GLUTORN-PWY: L-ornithine biosynthesis I|g__Klebsiella.s__Klebsiella_variicola	0	1.50026e-07	-1.50026e-07	7.88816e-08	4.11211e-06
													PWY-7013: (S)-propane-1,2-diol degradation|g__Klebsiella.s__Klebsiella_quasipneumoniae	0	1.53066e-07	-1.53066e-07	3.88645e-09	2.70144e-07
													P461-PWY: hexitol fermentation to lactate, formate, ethanol and acetate|g__Klebsiella.s__Klebsiella_variicola	0	1.58811e-07	-1.58811e-07	9.17255e-06	0.000233883
													PWY-1042: glycolysis IV|g__Klebsiella.s__Klebsiella_variicola	0	1.59043e-07	-1.59043e-07	7.88816e-08	4.11211e-06
													PWY0-1586: peptidoglycan maturation (meso-diaminopimelate containing)|g__Klebsiella.s__Klebsiella_variicola	0	1.59388e-07	-1.59388e-07	9.46271e-07	3.3727e-05
													PWY0-1477: ethanolamine utilization|g__Klebsiella.s__Klebsiella_quasipneumoniae	0	1.79539e-07	-1.79539e-07	3.44574e-09	2.45626e-07
													3-HYDROXYPHENYLACETATE-DEGRADATION-PWY: 4-hydroxyphenylacetate degradation|g__Escherichia.s__Escherichia_coli	0	1.88179e-07	-1.88179e-07	0.000164104	0.00206298
													PROTOCATECHUATE-ORTHO-CLEAVAGE-PWY: protocatechuate degradation II (ortho-cleavage pathway)|g__Escherichia.s__Escherichia_coli	0	1.90423e-07	-1.90423e-07	8.12789e-06	0.000210397
													P185-PWY: formaldehyde assimilation III (dihydroxyacetone cycle)|g__Escherichia.s__Escherichia_coli	0	1.93576e-07	-1.93576e-07	2.84016e-05	0.000613651
													PWY-1861: formaldehyde assimilation II (assimilatory RuMP Cycle)|g__Klebsiella.s__Klebsiella_pneumoniae	0	2.11555e-07	-2.11555e-07	1.88389e-06	5.83107e-05
													PWY-801: homocysteine and cysteine interconversion|g__Escherichia.s__Escherichia_coli	0	2.18335e-07	-2.18335e-07	3.28082e-06	9.38326e-05
													PWY-7396: butanol and isobutanol biosynthesis (engineered)|g__Klebsiella.s__Klebsiella_pneumoniae	0	2.20493e-07	-2.20493e-07	7.39445e-07	2.7447e-05
													PWY-5497: purine nucleobases degradation II (anaerobic)|g__Klebsiella.s__Klebsiella_pneumoniae	0	2.22112e-07	-2.22112e-07	5.81195e-07	2.24129e-05
													PWY-6731: starch degradation III|g__Klebsiella.s__Klebsiella_pneumoniae	0	2.22558e-07	-2.22558e-07	5.09507e-07	2.06202e-05
													PWY-6182: superpathway of salicylate degradation|g__Klebsiella.s__Klebsiella_pneumoniae	0	2.37818e-07	-2.37818e-07	3.89779e-07	1.68626e-05
													HISDEG-PWY: L-histidine degradation I|g__Escherichia.s__Escherichia_coli	0	2.60284e-07	-2.60284e-07	8.0653e-06	0.000209065
													PWY0-321: phenylacetate degradation I (aerobic)|g__Klebsiella.s__Klebsiella_pneumoniae	0	2.72074e-07	-2.72074e-07	8.94777e-09	5.41441e-07
													PWY-6185: 4-methylcatechol degradation (ortho cleavage)|g__Klebsiella.s__Klebsiella_pneumoniae	0	2.81158e-07	-2.81158e-07	1.36894e-05	0.000331984
													PWY0-1533: methylphosphonate degradation I|g__Klebsiella.s__Klebsiella_pneumoniae	0	2.81853e-07	-2.81853e-07	2.25384e-05	0.000515998
													PWY0-1477: ethanolamine utilization|g__Klebsiella.s__Klebsiella_variicola	0	2.87036e-07	-2.87036e-07	4.65923e-07	1.95719e-05
													NAD-BIOSYNTHESIS-II: NAD salvage pathway III (to nicotinamide riboside)|g__Klebsiella.s__Klebsiella_pneumoniae	0	2.93727e-07	-2.93727e-07	1.45404e-06	4.70188e-05
													THREOCAT-PWY: superpathway of L-threonine metabolism|g__Escherichia.s__Escherichia_coli	0	2.96072e-07	-2.96072e-07	7.61131e-06	0.000197841
													3-HYDROXYPHENYLACETATE-DEGRADATION-PWY: 4-hydroxyphenylacetate degradation|g__Klebsiella.s__Klebsiella_pneumoniae	0	3.26938e-07	-3.26938e-07	3.01669e-07	1.37128e-05
													CATECHOL-ORTHO-CLEAVAGE-PWY: catechol degradation to &beta;-ketoadipate|g__Klebsiella.s__Klebsiella_pneumoniae	0	3.28714e-07	-3.28714e-07	4.16568e-07	1.78574e-05
													PWY-6071: superpathway of phenylethylamine degradation|g__Klebsiella.s__Klebsiella_pneumoniae	0	3.29664e-07	-3.29664e-07	8.47175e-09	5.1763e-07
													GLYCOLYSIS-TCA-GLYOX-BYPASS: superpathway of glycolysis, pyruvate dehydrogenase, TCA, and glyoxylate bypass|g__Klebsiella.s__Klebsiella_pneumoniae	0	3.65625e-07	-3.65625e-07	9.52023e-06	0.000241457
													PWY-7013: (S)-propane-1,2-diol degradation|g__Klebsiella.s__Klebsiella_variicola	0	3.66556e-07	-3.66556e-07	2.00676e-07	9.73329e-06
													PWY-7807: glyphosate degradation III|g__Klebsiella.s__Klebsiella_pneumoniae	0	3.72521e-07	-3.72521e-07	5.04051e-06	0.000134932
													PWY-5920: superpathway of heme b biosynthesis from glycine|g__Klebsiella.s__Klebsiella_pneumoniae	0	3.91871e-07	-3.91871e-07	3.85471e-05	0.000820609
													PWY-6292: superpathway of L-cysteine biosynthesis (mammalian)|g__Klebsiella.s__Klebsiella_pneumoniae	0	3.99739e-07	-3.99739e-07	1.02523e-06	3.60631e-05
													PWY-7805: (aminomethyl)phosphonate degradation|g__Klebsiella.s__Klebsiella_pneumoniae	0	4.06992e-07	-4.06992e-07	4.85537e-06	0.000130533
													REDCITCYC: TCA cycle VI (Helicobacter)|g__Klebsiella.s__Klebsiella_pneumoniae	0	4.08392e-07	-4.08392e-07	1.02632e-05	0.000258213
													PWY-5855: ubiquinol-7 biosynthesis (early decarboxylation)|g__Klebsiella.s__Klebsiella_pneumoniae	0	4.33362e-07	-4.33362e-07	9.95674e-06	0.000251849
													PWY0-862: (5Z)-dodecenoate biosynthesis I|g__Klebsiella.s__Klebsiella_variicola	0	4.4602e-07	-4.4602e-07	1.2839e-07	6.4951e-06
													PWY-7165: L-ascorbate biosynthesis VIII (engineered pathway)|g__Escherichia.s__Escherichia_coli	0	4.47666e-07	-4.47666e-07	2.86865e-05	0.000618419
													PWY-7663: gondoate biosynthesis (anaerobic)|g__Klebsiella.s__Klebsiella_variicola	0	4.48763e-07	-4.48763e-07	1.52104e-07	7.61287e-06
													PWY-5431: aromatic compounds degradation via &beta;-ketoadipate|g__Klebsiella.s__Klebsiella_pneumoniae	0	4.59123e-07	-4.59123e-07	1.74872e-06	5.494e-05
													PWY-5417: catechol degradation III (ortho-cleavage pathway)|g__Klebsiella.s__Klebsiella_pneumoniae	0	4.59123e-07	-4.59123e-07	1.74872e-06	5.494e-05
													CITRULBIO-PWY: L-citrulline biosynthesis|g__Klebsiella.s__Klebsiella_pneumoniae	0	4.70958e-07	-4.70958e-07	1.25267e-06	4.22343e-05
													COLANSYN-PWY: colanic acid building blocks biosynthesis|g__Klebsiella.s__Klebsiella_pneumoniae	0	4.8056e-07	-4.8056e-07	4.81187e-06	0.000129549
													PWY-3801: sucrose degradation II (sucrose synthase)|g__Klebsiella.s__Klebsiella_pneumoniae	0	4.82001e-07	-4.82001e-07	6.42502e-07	2.41907e-05
													PWY-8131: 5'-deoxyadenosine degradation II|g__Escherichia.s__Escherichia_coli	0	4.88176e-07	-4.88176e-07	0.000756604	0.00773834
													PWY-8187: L-arginine degradation XIII (reductive Stickland reaction)|g__Klebsiella.s__Klebsiella_pneumoniae	0	5.11873e-07	-5.11873e-07	6.46342e-06	0.000170357
													PWY-7761: NAD salvage pathway II (PNC IV cycle)|g__Klebsiella.s__Klebsiella_pneumoniae	0	5.16823e-07	-5.16823e-07	7.8664e-07	2.88011e-05
													PROTOCATECHUATE-ORTHO-CLEAVAGE-PWY: protocatechuate degradation II (ortho-cleavage pathway)|g__Klebsiella.s__Klebsiella_pneumoniae	0	5.31248e-07	-5.31248e-07	3.45855e-06	9.83583e-05
													PWY-6823: molybdopterin biosynthesis|g__Klebsiella.s__Klebsiella_pneumoniae	0	5.47697e-07	-5.47697e-07	3.33248e-06	9.51653e-05
													HCAMHPDEG-PWY: 3-phenylpropanoate and 3-(3-hydroxyphenyl)propanoate degradation to 2-hydroxypentadienoate|g__Klebsiella.s__Klebsiella_pneumoniae	0	6.03431e-07	-6.03431e-07	4.163e-06	0.000113871
													PWY-6690: cinnamate and 3-hydroxycinnamate degradation to 2-hydroxypentadienoate|g__Klebsiella.s__Klebsiella_pneumoniae	0	6.03431e-07	-6.03431e-07	4.163e-06	0.000113871
													POLYAMSYN-PWY: superpathway of polyamine biosynthesis I|unclassified	1.61267e-06	2.24117e-06	-6.285e-07	0.00432106	0.0371655
													ARGININE-SYN4-PWY: L-ornithine biosynthesis II|g__Klebsiella.s__Klebsiella_pneumoniae	0	6.3897e-07	-6.3897e-07	4.84933e-07	2.00571e-05
													PWY0-1221: putrescine degradation II|g__Klebsiella.s__Klebsiella_pneumoniae	0	6.42378e-07	-6.42378e-07	1.07626e-06	3.75077e-05
													THREOCAT-PWY: superpathway of L-threonine metabolism|g__Klebsiella.s__Klebsiella_pneumoniae	0	6.79767e-07	-6.79767e-07	1.32862e-06	4.40976e-05
													P122-PWY: heterolactic fermentation|g__Escherichia.s__Escherichia_coli	0	7.20209e-07	-7.20209e-07	4.08403e-06	0.000112694
													PWY-7356: thiamine diphosphate salvage IV (yeast)|g__Escherichia.s__Escherichia_coli	0	7.44306e-07	-7.44306e-07	1.89107e-07	9.23507e-06
													DENOVOPURINE2-PWY: superpathway of purine nucleotides de novo biosynthesis II|g__Klebsiella.s__Klebsiella_pneumoniae	0	7.46982e-07	-7.46982e-07	5.8766e-06	0.000155763
													HISDEG-PWY: L-histidine degradation I|g__Klebsiella.s__Klebsiella_pneumoniae	0	7.52093e-07	-7.52093e-07	9.85771e-06	0.00024968
													PWY-7858: (5Z)-dodecenoate biosynthesis II|g__Klebsiella.s__Klebsiella_pneumoniae	0	7.59795e-07	-7.59795e-07	0.000147108	0.00186929
													PWY-7883: anhydromuropeptides recycling II|g__Klebsiella.s__Klebsiella_pneumoniae	0	7.60062e-07	-7.60062e-07	8.64977e-07	3.11243e-05
													PWY-7234: inosine-5'-phosphate biosynthesis III|g__Klebsiella.s__Klebsiella_pneumoniae	0	7.71168e-07	-7.71168e-07	2.79227e-05	0.000603998
													PWY-7388: octanoyl-[acyl-carrier protein] biosynthesis (mitochondria, yeast)|g__Klebsiella.s__Klebsiella_pneumoniae	0	7.75428e-07	-7.75428e-07	1.60671e-06	5.1162e-05
													PWY66-430: myristate biosynthesis (mitochondria)|g__Klebsiella.s__Klebsiella_pneumoniae	0	8.10422e-07	-8.10422e-07	8.80695e-07	3.16294e-05
													PWY0-42: 2-methylcitrate cycle I|g__Klebsiella.s__Klebsiella_pneumoniae	0	8.16848e-07	-8.16848e-07	7.16756e-07	2.68348e-05
													PWY-7392: taxadiene biosynthesis (engineered)|g__Klebsiella.s__Klebsiella_pneumoniae	0	8.22978e-07	-8.22978e-07	1.34134e-06	4.42078e-05
													PWY-7187: pyrimidine deoxyribonucleotides de novo biosynthesis II|g__Klebsiella.s__Klebsiella_pneumoniae	0	8.23402e-07	-8.23402e-07	1.93946e-06	5.9834e-05
													PWY-7165: L-ascorbate biosynthesis VIII (engineered pathway)|g__Klebsiella.s__Klebsiella_pneumoniae	0	8.27105e-07	-8.27105e-07	2.73766e-06	8.08792e-05
													PPGPPMET-PWY: ppGpp metabolism|g__Klebsiella.s__Klebsiella_pneumoniae	0	8.36083e-07	-8.36083e-07	2.86819e-06	8.43383e-05
													PWY-6628: superpathway of L-phenylalanine biosynthesis|g__Klebsiella.s__Klebsiella_pneumoniae	0	8.67665e-07	-8.67665e-07	5.85742e-06	0.000155473
													PWY-7198: pyrimidine deoxyribonucleotides de novo biosynthesis IV|g__Klebsiella.s__Klebsiella_pneumoniae	0	8.69392e-07	-8.69392e-07	3.28829e-07	1.46989e-05
													PRPP-PWY: superpathway of histidine, purine, and pyrimidine biosynthesis|g__Klebsiella.s__Klebsiella_pneumoniae	0	8.92301e-07	-8.92301e-07	2.52263e-06	7.52246e-05
													PWY-6630: superpathway of L-tyrosine biosynthesis|g__Klebsiella.s__Klebsiella_pneumoniae	0	9.02634e-07	-9.02634e-07	2.06004e-05	0.000473934
													PWY-801: homocysteine and cysteine interconversion|g__Klebsiella.s__Klebsiella_pneumoniae	0	9.06808e-07	-9.06808e-07	1.62811e-06	5.16685e-05
													P221-PWY: octane oxidation|g__Klebsiella.s__Klebsiella_pneumoniae	0	9.11978e-07	-9.11978e-07	2.18453e-06	6.57771e-05
													PWY-7942: 5-oxo-L-proline metabolism|g__Klebsiella.s__Klebsiella_pneumoniae	0	9.52575e-07	-9.52575e-07	2.35984e-05	0.000533132
													PWY-7269: mitochondrial NADPH production (yeast)|g__Klebsiella.s__Klebsiella_pneumoniae	0	9.56039e-07	-9.56039e-07	2.06201e-06	6.30975e-05
													PWY-7210: pyrimidine deoxyribonucleotides biosynthesis from CTP|g__Klebsiella.s__Klebsiella_pneumoniae	0	9.61362e-07	-9.61362e-07	3.28829e-07	1.46989e-05
													PWY-6545: pyrimidine deoxyribonucleotides de novo biosynthesis III|g__Klebsiella.s__Klebsiella_pneumoniae	0	9.75926e-07	-9.75926e-07	3.28829e-07	1.46989e-05
													PWY1ZNC-1: assimilatory sulfate reduction IV|g__Klebsiella.s__Klebsiella_pneumoniae	0	1.00968e-06	-1.00968e-06	3.79734e-06	0.000106279
													PWY-8004: Entner-Doudoroff pathway I|g__Klebsiella.s__Klebsiella_pneumoniae	0	1.02392e-06	-1.02392e-06	5.70569e-07	2.22347e-05
													PWY-6703: preQ0 biosynthesis|g__Klebsiella.s__Klebsiella_pneumoniae	0	1.02672e-06	-1.02672e-06	1.45404e-06	4.70188e-05
													PWY-6123: inosine-5'-phosphate biosynthesis I|g__Klebsiella.s__Klebsiella_pneumoniae	0	1.07216e-06	-1.07216e-06	3.50188e-06	9.92143e-05
													PWY0-862: (5Z)-dodecenoate biosynthesis I|g__Klebsiella.s__Klebsiella_pneumoniae	0	1.07999e-06	-1.07999e-06	8.02876e-05	0.00132306
													PWY-7385: 1,3-propanediol biosynthesis (engineered)|g__Escherichia.s__Escherichia_coli	0	1.0871e-06	-1.0871e-06	2.56955e-07	1.20998e-05
													PYRIDOXSYN-PWY: pyridoxal 5'-phosphate biosynthesis I|g__Klebsiella.s__Klebsiella_pneumoniae	0	1.08863e-06	-1.08863e-06	1.93733e-06	5.9834e-05
													PWY-6284: superpathway of unsaturated fatty acids biosynthesis (E. coli)|g__Klebsiella.s__Klebsiella_pneumoniae	0	1.09073e-06	-1.09073e-06	2.28095e-05	0.000518419
													HEME-BIOSYNTHESIS-II: heme b biosynthesis I (aerobic)|g__Klebsiella.s__Klebsiella_pneumoniae	0	1.11002e-06	-1.11002e-06	4.33582e-06	0.000117913
													PWY-7851: coenzyme A biosynthesis II (eukaryotic)|g__Klebsiella.s__Klebsiella_pneumoniae	0	1.11363e-06	-1.11363e-06	4.1453e-06	0.000113718
													PWY-5189: tetrapyrrole biosynthesis II (from glycine)|g__Klebsiella.s__Klebsiella_pneumoniae	0	1.12338e-06	-1.12338e-06	7.39473e-05	0.00122609
													1CMET2-PWY: folate transformations III (E. coli)|g__Klebsiella.s__Klebsiella_pneumoniae	0	1.12992e-06	-1.12992e-06	1.35002e-05	0.000328667
													CARNMET-PWY: L-carnitine degradation I|g__Klebsiella.s__Klebsiella_pneumoniae	0	1.13406e-06	-1.13406e-06	1.39656e-06	4.56283e-05
													PWY-7356: thiamine diphosphate salvage IV (yeast)|g__Klebsiella.s__Klebsiella_pneumoniae	0	1.13451e-06	-1.13451e-06	1.81864e-06	5.6664e-05
													PWY0-1241: ADP-L-glycero-&beta;-D-manno-heptose biosynthesis|g__Klebsiella.s__Klebsiella_pneumoniae	0	1.18953e-06	-1.18953e-06	1.33618e-05	0.000325719
													PWY-8131: 5'-deoxyadenosine degradation II|g__Klebsiella.s__Klebsiella_pneumoniae	0	1.2263e-06	-1.2263e-06	3.06891e-08	1.69366e-06
													PWY-7664: oleate biosynthesis IV (anaerobic)|g__Klebsiella.s__Klebsiella_pneumoniae	0	1.24038e-06	-1.24038e-06	3.93559e-05	0.000834993
													PWY-6328: L-lysine degradation X|g__Escherichia.s__Escherichia_coli	0	1.24886e-06	-1.24886e-06	1.9555e-08	1.10512e-06
													PWY-7197: pyrimidine deoxyribonucleotide phosphorylation|g__Klebsiella.s__Klebsiella_pneumoniae	0	1.25599e-06	-1.25599e-06	2.83194e-06	8.34027e-05
													PWY0-1533: methylphosphonate degradation I|g__Escherichia.s__Escherichia_coli	2.60082e-07	1.52678e-06	-1.2667e-06	0.000212111	0.00263654
													PWY-6270: isoprene biosynthesis I|g__Klebsiella.s__Klebsiella_pneumoniae	0	1.29972e-06	-1.29972e-06	1.01999e-05	0.000256964
													PWY-621: sucrose degradation III (sucrose invertase)|g__Klebsiella.s__Klebsiella_pneumoniae	0	1.31563e-06	-1.31563e-06	3.80071e-06	0.000106279
													HEXITOLDEGSUPER-PWY: superpathway of hexitol degradation (bacteria)|g__Klebsiella.s__Klebsiella_pneumoniae	0	1.31914e-06	-1.31914e-06	2.01988e-06	6.21113e-05
													GLUCUROCAT-PWY: superpathway of &beta;-D-glucuronosides degradation|g__Klebsiella.s__Klebsiella_pneumoniae	0	1.32325e-06	-1.32325e-06	7.49244e-07	2.76471e-05
													PWY-5918: superpathway of heme b biosynthesis from glutamate|g__Klebsiella.s__Klebsiella_pneumoniae	0	1.3276e-06	-1.3276e-06	4.39141e-06	0.000119081
													PWY-6124: inosine-5'-phosphate biosynthesis II|g__Klebsiella.s__Klebsiella_pneumoniae	0	1.33651e-06	-1.33651e-06	3.15276e-06	9.11396e-05
													PWY-7211: superpathway of pyrimidine deoxyribonucleotides de novo biosynthesis|g__Klebsiella.s__Klebsiella_pneumoniae	0	1.33844e-06	-1.33844e-06	9.82759e-07	3.48954e-05
													P41-PWY: pyruvate fermentation to acetate and (S)-lactate I|g__Klebsiella.s__Klebsiella_pneumoniae	0	1.33883e-06	-1.33883e-06	7.44372e-07	2.75755e-05
													PWY-5100: pyruvate fermentation to acetate and lactate II|g__Klebsiella.s__Klebsiella_pneumoniae	0	1.33883e-06	-1.33883e-06	8.01615e-07	2.90666e-05
													TCA-GLYOX-BYPASS: superpathway of glyoxylate bypass and TCA|g__Klebsiella.s__Klebsiella_pneumoniae	0	1.34381e-06	-1.34381e-06	6.04441e-07	2.29832e-05
													PWY-6125: superpathway of guanosine nucleotides de novo biosynthesis II|g__Klebsiella.s__Klebsiella_pneumoniae	0	1.34538e-06	-1.34538e-06	1.14573e-05	0.000284828
													COA-PWY-1: superpathway of coenzyme A biosynthesis III (mammals)|g__Klebsiella.s__Klebsiella_pneumoniae	0	1.34652e-06	-1.34652e-06	4.1453e-06	0.000113718
													PWY-6168: flavin biosynthesis III (fungi)|g__Klebsiella.s__Klebsiella_pneumoniae	0	1.3469e-06	-1.3469e-06	5.25045e-06	0.000140353
													PWY-5971: palmitate biosynthesis (type II fatty acid synthase)|g__Klebsiella.s__Klebsiella_pneumoniae	0	1.35385e-06	-1.35385e-06	1.85959e-05	0.000432045
													PWY-6285: superpathway of fatty acids biosynthesis (E. coli)|g__Klebsiella.s__Klebsiella_pneumoniae	0	1.35592e-06	-1.35592e-06	5.52577e-05	0.001146
													FASYN-ELONG-PWY: fatty acid elongation -- saturated|g__Klebsiella.s__Klebsiella_pneumoniae	0	1.39598e-06	-1.39598e-06	3.93559e-05	0.000834993
													GALACTITOLCAT-PWY: galactitol degradation|g__Klebsiella.s__Klebsiella_pneumoniae	0	1.42432e-06	-1.42432e-06	3.58919e-06	0.000101115
													PWY-7791: UMP biosynthesis III|g__Klebsiella.s__Klebsiella_pneumoniae	0	1.42911e-06	-1.42911e-06	4.28687e-06	0.000116751
													PWY-7790: UMP biosynthesis II|g__Klebsiella.s__Klebsiella_pneumoniae	0	1.42911e-06	-1.42911e-06	4.28687e-06	0.000116751
													PWY-7220: adenosine deoxyribonucleotides de novo biosynthesis II|g__Klebsiella.s__Klebsiella_pneumoniae	0	1.44705e-06	-1.44705e-06	2.62167e-06	7.76963e-05
													PWY-7222: guanosine deoxyribonucleotides de novo biosynthesis II|g__Klebsiella.s__Klebsiella_pneumoniae	0	1.44705e-06	-1.44705e-06	2.62167e-06	7.76963e-05
													PWY-6317: D-galactose degradation I (Leloir pathway)|g__Klebsiella.s__Klebsiella_pneumoniae	0	1.45527e-06	-1.45527e-06	1.81092e-06	5.65459e-05
													GLYCOLYSIS-E-D: superpathway of glycolysis and the Entner-Doudoroff pathway|g__Klebsiella.s__Klebsiella_pneumoniae	0	1.49149e-06	-1.49149e-06	2.09976e-06	6.40444e-05
													PWY-6527: stachyose degradation|g__Klebsiella.s__Klebsiella_pneumoniae	0	1.53509e-06	-1.53509e-06	3.58163e-06	0.000101054
													PWY-6282: palmitoleate biosynthesis I (from (5Z)-dodec-5-enoate)|g__Klebsiella.s__Klebsiella_pneumoniae	0	1.54042e-06	-1.54042e-06	3.3426e-05	0.000713202
													PWY0-1479: tRNA processing|g__Klebsiella.s__Klebsiella_pneumoniae	0	1.54448e-06	-1.54448e-06	1.24504e-06	4.21094e-05
													PWY-7221: guanosine ribonucleotides de novo biosynthesis|g__Klebsiella.s__Klebsiella_pneumoniae	0	1.55148e-06	-1.55148e-06	1.45571e-06	4.70188e-05
													PWY-6126: superpathway of adenosine nucleotides de novo biosynthesis II|g__Klebsiella.s__Klebsiella_pneumoniae	0	1.57607e-06	-1.57607e-06	3.14144e-06	9.09519e-05
													PWY-5138: fatty acid &beta;-oxidation IV (unsaturated, even number)|g__Klebsiella.s__Klebsiella_pneumoniae	0	1.58777e-06	-1.58777e-06	5.82766e-07	2.24275e-05
													PWY-I9: L-cysteine biosynthesis VI (from L-methionine)|g__Klebsiella.s__Klebsiella_pneumoniae	0	1.60518e-06	-1.60518e-06	1.30428e-06	4.34428e-05
													PWY-7228: superpathway of guanosine nucleotides de novo biosynthesis I|g__Klebsiella.s__Klebsiella_pneumoniae	0	1.62761e-06	-1.62761e-06	3.28075e-06	9.38326e-05
													RIBOSYN2-PWY: flavin biosynthesis I (bacteria and plants)|g__Klebsiella.s__Klebsiella_pneumoniae	0	1.63087e-06	-1.63087e-06	4.53441e-06	0.000122429
													PWY-5103: L-isoleucine biosynthesis III|g__Klebsiella.s__Klebsiella_pneumoniae	0	1.63806e-06	-1.63806e-06	2.79325e-06	8.2392e-05
													P105-PWY: TCA cycle IV (2-oxoglutarate decarboxylase)|g__Klebsiella.s__Klebsiella_pneumoniae	0	1.65127e-06	-1.65127e-06	5.59169e-07	2.20608e-05
													PWY-7229: superpathway of adenosine nucleotides de novo biosynthesis I|g__Klebsiella.s__Klebsiella_pneumoniae	0	1.65339e-06	-1.65339e-06	2.92265e-06	8.56719e-05
													P122-PWY: heterolactic fermentation|g__Klebsiella.s__Klebsiella_pneumoniae	0	1.65727e-06	-1.65727e-06	7.15115e-08	3.75915e-06
													PWY-7315: dTDP-N-acetylthomosamine biosynthesis|g__Klebsiella.s__Klebsiella_pneumoniae	0	1.65958e-06	-1.65958e-06	1.58446e-06	5.06249e-05
													PWY0-162: superpathway of pyrimidine ribonucleotides de novo biosynthesis|g__Klebsiella.s__Klebsiella_pneumoniae	0	1.67986e-06	-1.67986e-06	1.48072e-05	0.000355429
													PWY-6895: superpathway of thiamine diphosphate biosynthesis II|g__Klebsiella.s__Klebsiella_pneumoniae	0	1.69424e-06	-1.69424e-06	7.58042e-05	0.00125577
													PWY-7208: superpathway of pyrimidine nucleobases salvage|g__Klebsiella.s__Klebsiella_pneumoniae	0	1.71861e-06	-1.71861e-06	2.93827e-06	8.59959e-05
													PANTOSYN-PWY: superpathway of coenzyme A biosynthesis I (bacteria)|g__Klebsiella.s__Klebsiella_pneumoniae	0	1.72434e-06	-1.72434e-06	5.85503e-06	0.000155473
													P185-PWY: formaldehyde assimilation III (dihydroxyacetone cycle)|g__Klebsiella.s__Klebsiella_pneumoniae	0	1.76068e-06	-1.76068e-06	1.12291e-06	3.88455e-05
													PWY-841: superpathway of purine nucleotides de novo biosynthesis I|g__Klebsiella.s__Klebsiella_pneumoniae	0	1.77787e-06	-1.77787e-06	3.53e-06	9.97462e-05
													PWY-5692: allantoin degradation to glyoxylate II|g__Klebsiella.s__Klebsiella_pneumoniae	0	1.78315e-06	-1.78315e-06	5.22031e-07	2.10366e-05
													URDEGR-PWY: superpathway of allantoin degradation in plants|g__Klebsiella.s__Klebsiella_pneumoniae	0	1.78315e-06	-1.78315e-06	5.22031e-07	2.10366e-05
													PWY-6969: TCA cycle V (2-oxoglutarate synthase)|g__Klebsiella.s__Klebsiella_pneumoniae	0	1.79707e-06	-1.79707e-06	5.59169e-07	2.20608e-05
													TCA: TCA cycle I (prokaryotic)|g__Klebsiella.s__Klebsiella_pneumoniae	0	1.79783e-06	-1.79783e-06	5.59169e-07	2.20608e-05
													GALACT-GLUCUROCAT-PWY: superpathway of hexuronide and hexuronate degradation|g__Klebsiella.s__Klebsiella_pneumoniae	0	1.79966e-06	-1.79966e-06	5.90992e-07	2.26055e-05
													PWY0-781: aspartate superpathway|g__Klebsiella.s__Klebsiella_pneumoniae	0	1.81171e-06	-1.81171e-06	4.94412e-06	0.00013254
													PWY-6519: 8-amino-7-oxononanoate biosynthesis I|g__Klebsiella.s__Klebsiella_pneumoniae	0	1.82024e-06	-1.82024e-06	3.3426e-05	0.000713202
													PWY0-845: superpathway of pyridoxal 5'-phosphate biosynthesis and salvage|g__Klebsiella.s__Klebsiella_pneumoniae	0	1.82313e-06	-1.82313e-06	2.03067e-06	6.22396e-05
													GOLPDLCAT-PWY: superpathway of glycerol degradation to 1,3-propanediol|g__Klebsiella.s__Klebsiella_pneumoniae	0	1.83098e-06	-1.83098e-06	8.64977e-07	3.11243e-05
													PWY-7805: (aminomethyl)phosphonate degradation|g__Escherichia.s__Escherichia_coli	3.23411e-07	2.18374e-06	-1.86033e-06	0.000306154	0.00374124
													BRANCHED-CHAIN-AA-SYN-PWY: superpathway of branched chain amino acid biosynthesis|g__Klebsiella.s__Klebsiella_pneumoniae	0	1.87156e-06	-1.87156e-06	2.50883e-05	0.000562195
													PWY-5121: superpathway of geranylgeranyl diphosphate biosynthesis II (via MEP)|g__Klebsiella.s__Klebsiella_pneumoniae	0	1.89516e-06	-1.89516e-06	7.22134e-06	0.00018901
													P4-PWY: superpathway of L-lysine, L-threonine and L-methionine biosynthesis I|g__Klebsiella.s__Klebsiella_pneumoniae	0	1.9262e-06	-1.9262e-06	1.76577e-05	0.000413309
													PWY66-389: phytol degradation|g__Klebsiella.s__Klebsiella_pneumoniae	0	1.93679e-06	-1.93679e-06	2.08615e-06	6.37326e-05
													PWY-5981: CDP-diacylglycerol biosynthesis III|g__Klebsiella.s__Klebsiella_pneumoniae	0	1.95092e-06	-1.95092e-06	1.20758e-05	0.000295518
													PWY-2942: L-lysine biosynthesis III|g__Klebsiella.s__Klebsiella_pneumoniae	0	1.95327e-06	-1.95327e-06	8.47212e-06	0.000217513
													PWY0-1261: anhydromuropeptides recycling I|g__Klebsiella.s__Klebsiella_pneumoniae	0	1.9614e-06	-1.9614e-06	5.7104e-07	2.22347e-05
													METHGLYUT-PWY: superpathway of methylglyoxal degradation|g__Klebsiella.s__Klebsiella_pneumoniae	0	1.97378e-06	-1.97378e-06	8.2537e-08	4.26721e-06
													PWY-5675: nitrate reduction V (assimilatory)|g__Klebsiella.s__Klebsiella_pneumoniae	0	1.97468e-06	-1.97468e-06	4.04654e-07	1.7466e-05
													PWY-7184: pyrimidine deoxyribonucleotides de novo biosynthesis I|g__Klebsiella.s__Klebsiella_pneumoniae	0	1.98776e-06	-1.98776e-06	2.35334e-06	7.06341e-05
													SO4ASSIM-PWY: assimilatory sulfate reduction I|g__Klebsiella.s__Klebsiella_pneumoniae	0	1.99606e-06	-1.99606e-06	3.88789e-06	0.000108394
													HOMOSER-METSYN-PWY: L-methionine biosynthesis I|g__Klebsiella.s__Klebsiella_pneumoniae	0	2.01906e-06	-2.01906e-06	3.21769e-06	9.25896e-05
													BIOTIN-BIOSYNTHESIS-PWY: biotin biosynthesis I|g__Klebsiella.s__Klebsiella_pneumoniae	0	2.02784e-06	-2.02784e-06	3.23467e-05	0.000693317
													PWY0-1277: 3-phenylpropanoate and 3-(3-hydroxyphenyl)propanoate degradation|g__Klebsiella.s__Klebsiella_pneumoniae	0	2.05011e-06	-2.05011e-06	1.79009e-06	5.60527e-05
													PWY-7953: UDP-N-acetylmuramoyl-pentapeptide biosynthesis III (meso-diaminopimelate containing)|g__Klebsiella.s__Klebsiella_pneumoniae	0	2.06794e-06	-2.06794e-06	3.68731e-05	0.000785861
													PWY-6700: queuosine biosynthesis I (de novo)|g__Klebsiella.s__Klebsiella_pneumoniae	0	2.07796e-06	-2.07796e-06	1.76416e-06	5.53328e-05
													PWY-5188: tetrapyrrole biosynthesis I (from glutamate)|g__Klebsiella.s__Klebsiella_pneumoniae	0	2.08407e-06	-2.08407e-06	9.13131e-06	0.000233164
													PWY66-409: superpathway of purine nucleotide salvage|g__Klebsiella.s__Klebsiella_pneumoniae	0	2.1051e-06	-2.1051e-06	3.39349e-06	9.67609e-05
													PWY-5705: allantoin degradation to glyoxylate III|g__Klebsiella.s__Klebsiella_pneumoniae	0	2.1052e-06	-2.1052e-06	1.04036e-06	3.64589e-05
													PWY-724: superpathway of L-lysine, L-threonine and L-methionine biosynthesis II|g__Klebsiella.s__Klebsiella_pneumoniae	0	2.13419e-06	-2.13419e-06	1.5854e-05	0.000378625
													ANAEROFRUCAT-PWY: homolactic fermentation|g__Klebsiella.s__Klebsiella_pneumoniae	0	2.1402e-06	-2.1402e-06	2.64491e-07	1.23817e-05
													GLUDEG-I-PWY: GABA shunt|g__Klebsiella.s__Klebsiella_pneumoniae	0	2.14436e-06	-2.14436e-06	2.1709e-07	1.03691e-05
													PWY-7807: glyphosate degradation III|g__Escherichia.s__Escherichia_coli	4.42056e-07	2.61324e-06	-2.17119e-06	0.000139334	0.00180588
													ILEUSYN-PWY: L-isoleucine biosynthesis I (from threonine)|g__Klebsiella.s__Klebsiella_pneumoniae	0	2.19868e-06	-2.19868e-06	2.01832e-06	6.21113e-05
													PWY4LZ-257: superpathway of fermentation (Chlamydomonas reinhardtii)|g__Klebsiella.s__Klebsiella_pneumoniae	0	2.20417e-06	-2.20417e-06	6.69467e-06	0.000175959
													PWY0-41: allantoin degradation IV (anaerobic)|g__Klebsiella.s__Klebsiella_pneumoniae	0	2.22342e-06	-2.22342e-06	2.43671e-07	1.15507e-05
													PWY-7663: gondoate biosynthesis (anaerobic)|g__Klebsiella.s__Klebsiella_pneumoniae	0	2.24541e-06	-2.24541e-06	1.65618e-05	0.000391553
													PWY-6147: 6-hydroxymethyl-dihydropterin diphosphate biosynthesis I|g__Klebsiella.s__Klebsiella_pneumoniae	0	2.24597e-06	-2.24597e-06	3.16514e-06	9.13571e-05
													PWY-7013: (S)-propane-1,2-diol degradation|g__Escherichia.s__Escherichia_coli	0	2.24668e-06	-2.24668e-06	1.28752e-05	0.000314674
													PWY-5861: superpathway of demethylmenaquinol-8 biosynthesis I|g__Klebsiella.s__Klebsiella_pneumoniae	0	2.25773e-06	-2.25773e-06	7.20469e-07	2.68485e-05
													PWY-5862: superpathway of demethylmenaquinol-9 biosynthesis|g__Klebsiella.s__Klebsiella_pneumoniae	0	2.25773e-06	-2.25773e-06	1.42757e-06	4.63997e-05
													PWY-5860: superpathway of demethylmenaquinol-6 biosynthesis I|g__Klebsiella.s__Klebsiella_pneumoniae	0	2.25773e-06	-2.25773e-06	1.42757e-06	4.63997e-05
													PWY-5154: L-arginine biosynthesis III (via N-acetyl-L-citrulline)|g__Klebsiella.s__Klebsiella_pneumoniae	0	2.28808e-06	-2.28808e-06	8.05643e-07	2.91565e-05
													GLYCOGENSYNTH-PWY: glycogen biosynthesis I (from ADP-D-Glucose)|g__Klebsiella.s__Klebsiella_pneumoniae	0	2.34043e-06	-2.34043e-06	1.15753e-06	3.9751e-05
													DAPLYSINESYN-PWY: L-lysine biosynthesis I|g__Klebsiella.s__Klebsiella_pneumoniae	0	2.34517e-06	-2.34517e-06	8.35481e-06	0.000214794
													PYRIDNUCSYN-PWY: NAD de novo biosynthesis I (from aspartate)|g__Klebsiella.s__Klebsiella_pneumoniae	0	2.36551e-06	-2.36551e-06	3.03832e-07	1.37526e-05
													ARGSYNBSUB-PWY: L-arginine biosynthesis II (acetyl cycle)|g__Klebsiella.s__Klebsiella_pneumoniae	0	2.39186e-06	-2.39186e-06	2.81105e-07	1.30298e-05
													COMPLETE-ARO-PWY: superpathway of aromatic amino acid biosynthesis|g__Klebsiella.s__Klebsiella_pneumoniae	0	2.4421e-06	-2.4421e-06	1.40345e-06	4.57737e-05
													PWY-5686: UMP biosynthesis I|g__Klebsiella.s__Klebsiella_pneumoniae	0	2.44738e-06	-2.44738e-06	1.15753e-06	3.9751e-05
													ECASYN-PWY: enterobacterial common antigen biosynthesis|g__Klebsiella.s__Klebsiella_pneumoniae	0	2.45298e-06	-2.45298e-06	1.24634e-06	4.21094e-05
													COA-PWY: coenzyme A biosynthesis I (prokaryotic)|g__Klebsiella.s__Klebsiella_pneumoniae	0	2.49564e-06	-2.49564e-06	1.19629e-07	6.08457e-06
													PWY-3841: folate transformations II (plants)|g__Klebsiella.s__Klebsiella_pneumoniae	0	2.5193e-06	-2.5193e-06	1.30055e-06	4.33956e-05
													MET-SAM-PWY: superpathway of S-adenosyl-L-methionine biosynthesis|g__Klebsiella.s__Klebsiella_pneumoniae	0	2.5252e-06	-2.5252e-06	4.27749e-06	0.000116751
													AEROBACTINSYN-PWY: aerobactin biosynthesis|g__Escherichia.s__Escherichia_coli	0	2.52868e-06	-2.52868e-06	0.00223283	0.0212921
													PWY-5989: stearate biosynthesis II (bacteria and plants)|g__Klebsiella.s__Klebsiella_pneumoniae	0	2.59154e-06	-2.59154e-06	1.71263e-05	0.000402875
													PWY-702: L-methionine biosynthesis II|g__Klebsiella.s__Klebsiella_pneumoniae	0	2.59317e-06	-2.59317e-06	3.64834e-06	0.000102475
													PWY0-166: superpathway of pyrimidine deoxyribonucleotides de novo biosynthesis (E. coli)|g__Klebsiella.s__Klebsiella_pneumoniae	0	2.61182e-06	-2.61182e-06	1.81185e-06	5.65459e-05
													PWY-5659: GDP-mannose biosynthesis|g__Klebsiella.s__Klebsiella_pneumoniae	0	2.61458e-06	-2.61458e-06	1.55618e-06	4.98056e-05
													PWY-6386: UDP-N-acetylmuramoyl-pentapeptide biosynthesis II (lysine-containing)|g__Klebsiella.s__Klebsiella_pneumoniae	0	2.62017e-06	-2.62017e-06	1.51305e-05	0.000362727
													PWY-7400: L-arginine biosynthesis IV (archaebacteria)|g__Klebsiella.s__Klebsiella_pneumoniae	0	2.64745e-06	-2.64745e-06	3.04006e-07	1.37526e-05
													PWY-5973: cis-vaccenate biosynthesis|g__Klebsiella.s__Klebsiella_pneumoniae	0	2.6598e-06	-2.6598e-06	6.9565e-06	0.000182586
													OANTIGEN-PWY: O-antigen building blocks biosynthesis (E. coli)|g__Escherichia.s__Escherichia_coli	0	2.66489e-06	-2.66489e-06	8.73719e-05	0.00143103
													HEME-BIOSYNTHESIS-II-1: heme b biosynthesis V (aerobic)|g__Klebsiella.s__Klebsiella_pneumoniae	0	2.67593e-06	-2.67593e-06	1.1536e-05	0.00028603
													PWY-7204: pyridoxal 5'-phosphate salvage II (plants)|g__Klebsiella.s__Klebsiella_pneumoniae	0	2.70482e-06	-2.70482e-06	2.10455e-06	6.40865e-05
													ARGSYN-PWY: L-arginine biosynthesis I (via L-ornithine)|g__Klebsiella.s__Klebsiella_pneumoniae	0	2.71221e-06	-2.71221e-06	9.63878e-07	3.42897e-05
													UDPNAGSYN-PWY: UDP-N-acetyl-D-glucosamine biosynthesis I|g__Klebsiella.s__Klebsiella_pneumoniae	0	2.7156e-06	-2.7156e-06	1.73886e-06	5.48892e-05
													PWY-7446: sulfoquinovose degradation I|g__Klebsiella.s__Klebsiella_pneumoniae	0	2.74727e-06	-2.74727e-06	1.1948e-06	4.05865e-05
													ARG+POLYAMINE-SYN: superpathway of arginine and polyamine biosynthesis|g__Klebsiella.s__Klebsiella_pneumoniae	0	2.75073e-06	-2.75073e-06	1.62798e-06	5.16685e-05
													PEPTIDOGLYCANSYN-PWY: peptidoglycan biosynthesis I (meso-diaminopimelate containing)|g__Klebsiella.s__Klebsiella_pneumoniae	0	2.75376e-06	-2.75376e-06	5.28407e-06	0.000141051
													PWY-6163: chorismate biosynthesis from 3-dehydroquinate|g__Klebsiella.s__Klebsiella_pneumoniae	0	2.75729e-06	-2.75729e-06	1.85225e-06	5.75343e-05
													PWY-7199: pyrimidine deoxyribonucleosides salvage|g__Klebsiella.s__Klebsiella_pneumoniae	0	2.78322e-06	-2.78322e-06	6.69003e-08	3.5266e-06
													PWY-6708: ubiquinol-8 biosynthesis (early decarboxylation)|g__Escherichia.s__Escherichia_coli	0	2.78733e-06	-2.78733e-06	9.18431e-06	0.000233883
													PWY-561: superpathway of glyoxylate cycle and fatty acid degradation|g__Klebsiella.s__Klebsiella_pneumoniae	0	2.81122e-06	-2.81122e-06	1.34888e-06	4.43011e-05
													PWY-3001: superpathway of L-isoleucine biosynthesis I|g__Klebsiella.s__Klebsiella_pneumoniae	0	2.82629e-06	-2.82629e-06	8.34289e-05	0.00137242
													PWY-5913: partial TCA cycle (obligate autotrophs)|g__Klebsiella.s__Klebsiella_pneumoniae	0	2.85401e-06	-2.85401e-06	2.42848e-06	7.25421e-05
													NONMEVIPP-PWY: methylerythritol phosphate pathway I|g__Klebsiella.s__Klebsiella_pneumoniae	0	2.85582e-06	-2.85582e-06	2.41574e-06	7.22763e-05
													PWY-8073: lipid IVA biosynthesis (P. putida)|g__Klebsiella.s__Klebsiella_pneumoniae	0	2.86694e-06	-2.86694e-06	2.18405e-06	6.57771e-05
													NAGLIPASYN-PWY: lipid IVA biosynthesis (E. coli)|g__Klebsiella.s__Klebsiella_pneumoniae	0	2.86694e-06	-2.86694e-06	2.18405e-06	6.57771e-05
													FOLSYN-PWY: superpathway of tetrahydrofolate biosynthesis and salvage|g__Klebsiella.s__Klebsiella_pneumoniae	0	2.86698e-06	-2.86698e-06	8.60897e-07	3.10964e-05
													PWY-7560: methylerythritol phosphate pathway II|g__Klebsiella.s__Klebsiella_pneumoniae	0	2.87888e-06	-2.87888e-06	2.59489e-06	7.71457e-05
													PWY-5838: superpathway of menaquinol-8 biosynthesis I|g__Klebsiella.s__Klebsiella_pneumoniae	0	2.90676e-06	-2.90676e-06	5.75393e-07	2.22347e-05
													PWY-5896: superpathway of menaquinol-10 biosynthesis|g__Klebsiella.s__Klebsiella_pneumoniae	0	2.90676e-06	-2.90676e-06	1.1871e-06	4.03978e-05
													PWY-5850: superpathway of menaquinol-6 biosynthesis|g__Klebsiella.s__Klebsiella_pneumoniae	0	2.90676e-06	-2.90676e-06	1.1871e-06	4.03978e-05
													PWY-5840: superpathway of menaquinol-7 biosynthesis|g__Klebsiella.s__Klebsiella_pneumoniae	0	2.90676e-06	-2.90676e-06	1.1871e-06	4.03978e-05
													PWY-5845: superpathway of menaquinol-9 biosynthesis|g__Klebsiella.s__Klebsiella_pneumoniae	0	2.90676e-06	-2.90676e-06	1.1871e-06	4.03978e-05
													PWY-7345: superpathway of anaerobic sucrose degradation|g__Klebsiella.s__Klebsiella_pneumoniae	0	2.92176e-06	-2.92176e-06	4.70647e-07	1.96825e-05
													POLYAMSYN-PWY: superpathway of polyamine biosynthesis I|g__Klebsiella.s__Klebsiella_pneumoniae	0	2.92245e-06	-2.92245e-06	5.82116e-06	0.000155085
													GALACTUROCAT-PWY: D-galacturonate degradation I|g__Klebsiella.s__Klebsiella_pneumoniae	0	2.93726e-06	-2.93726e-06	1.00875e-07	5.1586e-06
													SULFATE-CYS-PWY: superpathway of sulfate assimilation and cysteine biosynthesis|g__Klebsiella.s__Klebsiella_pneumoniae	0	3.00512e-06	-3.00512e-06	1.34888e-06	4.43011e-05
													UBISYN-PWY: superpathway of ubiquinol-8 biosynthesis (early decarboxylation)|g__Escherichia.s__Escherichia_coli	0	3.01701e-06	-3.01701e-06	6.07111e-06	0.000160438
													METSYN-PWY: superpathway of L-homoserine and L-methionine biosynthesis|g__Klebsiella.s__Klebsiella_pneumoniae	0	3.0258e-06	-3.0258e-06	3.10446e-06	9.00197e-05
													ARGDEG-PWY: superpathway of L-arginine, putrescine, and 4-aminobutanoate degradation|g__Klebsiella.s__Klebsiella_pneumoniae	0	3.05928e-06	-3.05928e-06	5.75393e-07	2.22347e-05
													ORNARGDEG-PWY: superpathway of L-arginine and L-ornithine degradation|g__Klebsiella.s__Klebsiella_pneumoniae	0	3.05928e-06	-3.05928e-06	5.75393e-07	2.22347e-05
													GLUTORN-PWY: L-ornithine biosynthesis I|g__Klebsiella.s__Klebsiella_pneumoniae	0	3.09113e-06	-3.09113e-06	1.10397e-06	3.83315e-05
													P441-PWY: superpathway of N-acetylneuraminate degradation|g__Klebsiella.s__Klebsiella_pneumoniae	0	3.15625e-06	-3.15625e-06	3.42576e-07	1.5205e-05
													FUC-RHAMCAT-PWY: superpathway of fucose and rhamnose degradation|g__Klebsiella.s__Klebsiella_pneumoniae	0	3.16416e-06	-3.16416e-06	2.41574e-06	7.22763e-05
													PWY-5484: glycolysis II (from fructose 6-phosphate)|g__Klebsiella.s__Klebsiella_pneumoniae	0	3.16872e-06	-3.16872e-06	5.93163e-07	2.26424e-05
													PWY-7282: 4-amino-2-methyl-5-diphosphomethylpyrimidine biosynthesis II|g__Klebsiella.s__Klebsiella_pneumoniae	0	3.26738e-06	-3.26738e-06	1.54743e-06	4.96946e-05
													TRNA-CHARGING-PWY: tRNA charging|g__Klebsiella.s__Klebsiella_pneumoniae	0	3.28898e-06	-3.28898e-06	7.76403e-07	2.85373e-05
													PWY0-1415: superpathway of heme b biosynthesis from uroporphyrinogen-III|g__Klebsiella.s__Klebsiella_pneumoniae	0	3.3438e-06	-3.3438e-06	1.00916e-05	0.000254577
													PWY-5097: L-lysine biosynthesis VI|g__Klebsiella.s__Klebsiella_pneumoniae	0	3.39061e-06	-3.39061e-06	4.41603e-07	1.86335e-05
													PWY-5347: superpathway of L-methionine biosynthesis (transsulfuration)|g__Klebsiella.s__Klebsiella_pneumoniae	0	3.41553e-06	-3.41553e-06	2.88936e-06	8.48281e-05
													PWY-6328: L-lysine degradation X|g__Klebsiella.s__Klebsiella_pneumoniae	0	3.41554e-06	-3.41554e-06	5.42461e-08	2.88378e-06
													PWY-6608: guanosine nucleotides degradation III|unclassified	4.23088e-06	7.68848e-06	-3.4576e-06	0.00233017	0.0216979
													ARO-PWY: chorismate biosynthesis I|g__Klebsiella.s__Klebsiella_pneumoniae	0	3.48799e-06	-3.48799e-06	1.38834e-06	4.55176e-05
													GLUCOSE1PMETAB-PWY: glucose and glucose-1-phosphate degradation|g__Klebsiella.s__Klebsiella_pneumoniae	0	3.52711e-06	-3.52711e-06	2.10796e-06	6.40869e-05
													DARABCATK12-PWY: D-arabinose degradation I|g__Klebsiella.s__Klebsiella_pneumoniae	0	3.56112e-06	-3.56112e-06	3.41767e-07	1.5205e-05
													ANAGLYCOLYSIS-PWY: glycolysis III (from glucose)|g__Klebsiella.s__Klebsiella_pneumoniae	0	3.56411e-06	-3.56411e-06	1.73886e-06	5.48892e-05
													GLCMANNANAUT-PWY: superpathway of N-acetylglucosamine, N-acetylmannosamine and N-acetylneuraminate degradation|g__Klebsiella.s__Klebsiella_pneumoniae	0	3.59896e-06	-3.59896e-06	5.53289e-07	2.1967e-05
													PWY-5384: sucrose degradation IV (sucrose phosphorylase)|g__Klebsiella.s__Klebsiella_pneumoniae	0	3.6135e-06	-3.6135e-06	7.17248e-07	2.68348e-05
													PWY-7013: (S)-propane-1,2-diol degradation|g__Klebsiella.s__Klebsiella_pneumoniae	0	3.65026e-06	-3.65026e-06	8.95499e-07	3.20388e-05
													PHOSLIPSYN-PWY: superpathway of phospholipid biosynthesis I (bacteria)|g__Klebsiella.s__Klebsiella_pneumoniae	0	3.66266e-06	-3.66266e-06	8.18062e-06	0.000211471
													PWY-6901: superpathway of glucose and xylose degradation|g__Klebsiella.s__Klebsiella_pneumoniae	0	3.86585e-06	-3.86585e-06	3.09659e-07	1.39748e-05
													COLANSYN-PWY: colanic acid building blocks biosynthesis|unclassified	3.5549e-06	7.43514e-06	-3.88024e-06	0.00163328	0.0162199
													KDO-NAGLIPASYN-PWY: superpathway of (Kdo)2-lipid A biosynthesis|g__Klebsiella.s__Klebsiella_pneumoniae	0	3.88301e-06	-3.88301e-06	3.56519e-07	1.55669e-05
													PENTOSE-P-PWY: pentose phosphate pathway|g__Klebsiella.s__Klebsiella_pneumoniae	0	3.89499e-06	-3.89499e-06	7.47873e-07	2.76471e-05
													GLYCOLYSIS: glycolysis I (from glucose 6-phosphate)|g__Klebsiella.s__Klebsiella_pneumoniae	0	3.92973e-06	-3.92973e-06	5.09341e-07	2.06202e-05
													FERMENTATION-PWY: mixed acid fermentation|g__Klebsiella.s__Klebsiella_pneumoniae	0	3.93388e-06	-3.93388e-06	2.33068e-06	7.00656e-05
													PWY-7115: C4 photosynthetic carbon assimilation cycle, NAD-ME type|g__Klebsiella.s__Klebsiella_pneumoniae	0	4.01977e-06	-4.01977e-06	9.19782e-07	3.28451e-05
													PWY-6588: pyruvate fermentation to acetone|g__Escherichia.s__Escherichia_coli	0	4.12855e-06	-4.12855e-06	0.0055718	0.0474246
													LIPA-CORESYN-PWY: lipid A-core biosynthesis (E. coli K-12)|g__Escherichia.s__Escherichia_coli	2.53177e-07	4.38592e-06	-4.13274e-06	0.000700065	0.0072667
													PWY-6612: superpathway of tetrahydrofolate biosynthesis|g__Klebsiella.s__Klebsiella_pneumoniae	0	4.14362e-06	-4.14362e-06	1.00231e-06	3.55227e-05
													PWY0-461: L-lysine degradation I|g__Klebsiella.s__Klebsiella_pneumoniae	0	4.15054e-06	-4.15054e-06	4.0865e-07	1.75981e-05
													GLYCOL-GLYOXDEG-PWY: superpathway of glycol metabolism and degradation|g__Klebsiella.s__Klebsiella_pneumoniae	0	4.17883e-06	-4.17883e-06	1.89422e-07	9.23507e-06
													PWY-7117: C4 photosynthetic carbon assimilation cycle, PEPCK type|g__Klebsiella.s__Klebsiella_pneumoniae	0	4.21465e-06	-4.21465e-06	2.99842e-06	8.73487e-05
													PWY0-1319: CDP-diacylglycerol biosynthesis II|g__Klebsiella.s__Klebsiella_pneumoniae	0	4.28245e-06	-4.28245e-06	1.15753e-06	3.9751e-05
													PWY-5667: CDP-diacylglycerol biosynthesis I|g__Klebsiella.s__Klebsiella_pneumoniae	0	4.28245e-06	-4.28245e-06	1.15753e-06	3.9751e-05
													GLUCONEO-PWY: gluconeogenesis I|g__Klebsiella.s__Klebsiella_pneumoniae	0	4.32352e-06	-4.32352e-06	1.70219e-06	5.39284e-05
													CARNMET-PWY: L-carnitine degradation I|g__Escherichia.s__Escherichia_coli	1.63712e-07	4.48802e-06	-4.32431e-06	7.59291e-09	4.65443e-07
													PWY0-1338: polymyxin resistance|g__Klebsiella.s__Klebsiella_pneumoniae	0	4.37863e-06	-4.37863e-06	4.7641e-07	1.97915e-05
													AST-PWY: L-arginine degradation II (AST pathway)|g__Klebsiella.s__Klebsiella_pneumoniae	0	4.51639e-06	-4.51639e-06	3.01274e-07	1.37128e-05
													PWY-7761: NAD salvage pathway II (PNC IV cycle)|g__Escherichia.s__Escherichia_coli	1.94882e-07	4.71998e-06	-4.5251e-06	9.34225e-05	0.00151921
													FUCCAT-PWY: fucose degradation|g__Klebsiella.s__Klebsiella_pneumoniae	0	4.55739e-06	-4.55739e-06	5.73436e-07	2.22347e-05
													PWY-6531: mannitol cycle|g__Klebsiella.s__Klebsiella_pneumoniae	0	4.57536e-06	-4.57536e-06	6.44005e-07	2.41907e-05
													PWY-7873: D-erythronate degradation II|g__Klebsiella.s__Klebsiella_pneumoniae	0	4.5964e-06	-4.5964e-06	5.86385e-07	2.25208e-05
													PWY-6606: guanosine nucleotides degradation II|g__Klebsiella.s__Klebsiella_pneumoniae	0	4.60663e-06	-4.60663e-06	6.04531e-07	2.29832e-05
													PWY-6305: superpathway of putrescine biosynthesis|g__Klebsiella.s__Klebsiella_pneumoniae	0	4.61806e-06	-4.61806e-06	1.10397e-06	3.83315e-05
													PWY0-461: L-lysine degradation I|g__Escherichia.s__Escherichia_coli	9.2572e-07	5.59709e-06	-4.67137e-06	9.08318e-06	0.00023225
													RHAMCAT-PWY: L-rhamnose degradation I|g__Klebsiella.s__Klebsiella_pneumoniae	0	4.73173e-06	-4.73173e-06	2.99679e-07	1.37128e-05
													COBALSYN-PWY: superpathway of adenosylcobalamin salvage from cobinamide I|g__Klebsiella.s__Klebsiella_pneumoniae	0	4.7403e-06	-4.7403e-06	6.44005e-07	2.41907e-05
													PWY-6859: all-trans-farnesol biosynthesis|g__Klebsiella.s__Klebsiella_pneumoniae	0	4.86922e-06	-4.86922e-06	3.53524e-07	1.5472e-05
													GLYCOCAT-PWY: glycogen degradation I|g__Klebsiella.s__Klebsiella_pneumoniae	0	4.89726e-06	-4.89726e-06	1.18692e-06	4.03978e-05
													ORNDEG-PWY: superpathway of ornithine degradation|g__Klebsiella.s__Klebsiella_pneumoniae	0	5.09219e-06	-5.09219e-06	8.95499e-07	3.20388e-05
													PWY-5941: glycogen degradation II|g__Klebsiella.s__Klebsiella_pneumoniae	0	5.11218e-06	-5.11218e-06	5.73436e-07	2.22347e-05
													PWY-6387: UDP-N-acetylmuramoyl-pentapeptide biosynthesis I (meso-diaminopimelate containing)|g__Klebsiella.s__Klebsiella_pneumoniae	0	5.40204e-06	-5.40204e-06	1.04376e-06	3.65101e-05
													PWY-7238: sucrose biosynthesis II|g__Klebsiella.s__Klebsiella_pneumoniae	0	5.50407e-06	-5.50407e-06	2.68437e-07	1.25353e-05
													PWY4FS-7: phosphatidylglycerol biosynthesis I (plastidic)|g__Klebsiella.s__Klebsiella_pneumoniae	0	5.52467e-06	-5.52467e-06	4.94791e-07	2.03752e-05
													PWY4FS-8: phosphatidylglycerol biosynthesis II (non-plastidic)|g__Klebsiella.s__Klebsiella_pneumoniae	0	5.52467e-06	-5.52467e-06	4.94791e-07	2.03752e-05
													PWY66-429: fatty acid biosynthesis initiation (mitochondria)|g__Klebsiella.s__Klebsiella_pneumoniae	0	5.54454e-06	-5.54454e-06	3.37797e-07	1.5064e-05
													PWY-6859: all-trans-farnesol biosynthesis|g__Escherichia.s__Escherichia_coli	1.20004e-06	6.97092e-06	-5.77088e-06	1.55509e-06	4.98056e-05
													SALVADEHYPOX-PWY: adenosine nucleotides degradation II|g__Klebsiella.s__Klebsiella_pneumoniae	0	5.78652e-06	-5.78652e-06	1.45661e-06	4.70188e-05
													PWY-6385: peptidoglycan biosynthesis III (mycobacteria)|g__Klebsiella.s__Klebsiella_pneumoniae	0	5.7878e-06	-5.7878e-06	1.006e-06	3.5575e-05
													PWY0-1061: superpathway of L-alanine biosynthesis|g__Klebsiella.s__Klebsiella_pneumoniae	0	5.79388e-06	-5.79388e-06	3.50925e-07	1.53941e-05
													PWY-5837: 2-carboxy-1,4-naphthoquinol biosynthesis|g__Klebsiella.s__Klebsiella_pneumoniae	0	5.88038e-06	-5.88038e-06	2.1262e-07	1.02074e-05
													DTDPRHAMSYN-PWY: dTDP-&beta;-L-rhamnose biosynthesis|g__Escherichia.s__Escherichia_coli	1.23596e-06	7.12793e-06	-5.89197e-06	0.00119949	0.0120134
													PWY-6151: S-adenosyl-L-methionine salvage I|g__Klebsiella.s__Klebsiella_pneumoniae	0	6.03051e-06	-6.03051e-06	5.32004e-07	2.12114e-05
													PWY-5897: superpathway of menaquinol-11 biosynthesis|g__Klebsiella.s__Klebsiella_pneumoniae	0	6.05498e-06	-6.05498e-06	1.81869e-07	8.97975e-06
													PWY-5898: superpathway of menaquinol-12 biosynthesis|g__Klebsiella.s__Klebsiella_pneumoniae	0	6.05498e-06	-6.05498e-06	1.81869e-07	8.97975e-06
													PWY-5899: superpathway of menaquinol-13 biosynthesis|g__Klebsiella.s__Klebsiella_pneumoniae	0	6.05498e-06	-6.05498e-06	1.81869e-07	8.97975e-06
													PWY-7118: chitin deacetylation|g__Klebsiella.s__Klebsiella_pneumoniae	0	6.06796e-06	-6.06796e-06	7.72483e-07	2.84488e-05
													PWY-6353: purine nucleotides degradation II (aerobic)|g__Klebsiella.s__Klebsiella_pneumoniae	0	6.09492e-06	-6.09492e-06	4.31678e-07	1.84212e-05
													PWY-5723: Rubisco shunt|g__Klebsiella.s__Klebsiella_pneumoniae	0	6.1205e-06	-6.1205e-06	1.393e-06	4.55911e-05
													PWY-7209: superpathway of pyrimidine ribonucleosides degradation|g__Escherichia.s__Escherichia_coli	5.14158e-07	6.66097e-06	-6.14681e-06	1.09476e-08	6.41816e-07
													PWY-7874: L-threonate degradation|g__Klebsiella.s__Klebsiella_pneumoniae	0	6.15177e-06	-6.15177e-06	4.82972e-07	2.00199e-05
													VALSYN-PWY: L-valine biosynthesis|g__Klebsiella.s__Klebsiella_pneumoniae	0	6.18148e-06	-6.18148e-06	2.99842e-06	8.73487e-05
													PWY-7111: pyruvate fermentation to isobutanol (engineered)|g__Klebsiella.s__Klebsiella_pneumoniae	0	6.19572e-06	-6.19572e-06	1.00757e-06	3.5575e-05
													GLYOXYLATE-BYPASS: glyoxylate cycle|g__Klebsiella.s__Klebsiella_pneumoniae	0	6.30758e-06	-6.30758e-06	3.01195e-07	1.37128e-05
													HISTSYN-PWY: L-histidine biosynthesis|g__Klebsiella.s__Klebsiella_pneumoniae	0	6.31203e-06	-6.31203e-06	1.85405e-07	9.11004e-06
													KDO-NAGLIPASYN-PWY: superpathway of (Kdo)2-lipid A biosynthesis|g__Escherichia.s__Escherichia_coli	1.13814e-06	7.48503e-06	-6.34689e-06	4.56211e-09	3.02304e-07
													PWY-7198: pyrimidine deoxyribonucleotides de novo biosynthesis IV|g__Escherichia.s__Escherichia_coli	0	6.36601e-06	-6.36601e-06	1.81761e-09	1.94495e-07
													PWY-6897: thiamine diphosphate salvage II|g__Klebsiella.s__Klebsiella_pneumoniae	0	6.45797e-06	-6.45797e-06	2.78921e-07	1.29605e-05
													PWY-6902: chitin degradation II (Vibrio)|g__Klebsiella.s__Klebsiella_pneumoniae	0	6.51621e-06	-6.51621e-06	2.28409e-07	1.08546e-05
													PWY0-1298: superpathway of pyrimidine deoxyribonucleosides degradation|g__Klebsiella.s__Klebsiella_pneumoniae	0	6.57268e-06	-6.57268e-06	4.75221e-07	1.97858e-05
													POLYISOPRENSYN-PWY: polyisoprenoid biosynthesis (E. coli)|g__Klebsiella.s__Klebsiella_pneumoniae	0	6.62254e-06	-6.62254e-06	2.58303e-07	1.21222e-05
													PWY-5367: petroselinate biosynthesis|g__Klebsiella.s__Klebsiella_pneumoniae	0	6.63198e-06	-6.63198e-06	7.20355e-07	2.68485e-05
													P161-PWY: acetylene degradation (anaerobic)|g__Klebsiella.s__Klebsiella_pneumoniae	0	6.65953e-06	-6.65953e-06	2.89868e-07	1.33375e-05
													PWY0-1477: ethanolamine utilization|g__Klebsiella.s__Klebsiella_pneumoniae	0	6.74389e-06	-6.74389e-06	5.27973e-07	2.11403e-05
													GLUDEG-I-PWY: GABA shunt|g__Escherichia.s__Escherichia_coli	4.93118e-07	7.24781e-06	-6.7547e-06	1.37017e-07	6.91292e-06
													PWY-5692: allantoin degradation to glyoxylate II|g__Escherichia.s__Escherichia_coli	4.15789e-07	7.22023e-06	-6.80444e-06	1.34785e-08	7.70981e-07
													URDEGR-PWY: superpathway of allantoin degradation in plants|g__Escherichia.s__Escherichia_coli	4.15789e-07	7.22023e-06	-6.80444e-06	1.34785e-08	7.70981e-07
													PWY0-1297: superpathway of purine deoxyribonucleosides degradation|g__Klebsiella.s__Klebsiella_pneumoniae	0	6.81677e-06	-6.81677e-06	3.50925e-07	1.53941e-05
													PWY-7357: thiamine phosphate formation from pyrithiamine and oxythiamine (yeast)|g__Klebsiella.s__Klebsiella_pneumoniae	0	6.82613e-06	-6.82613e-06	1.27588e-07	6.4719e-06
													PWY0-321: phenylacetate degradation I (aerobic)|g__Escherichia.s__Escherichia_coli	0	6.87166e-06	-6.87166e-06	1.00041e-08	5.99026e-07
													PWY-6122: 5-aminoimidazole ribonucleotide biosynthesis II|g__Klebsiella.s__Klebsiella_pneumoniae	0	6.89387e-06	-6.89387e-06	5.08589e-07	2.06202e-05
													PWY-6277: superpathway of 5-aminoimidazole ribonucleotide biosynthesis|g__Klebsiella.s__Klebsiella_pneumoniae	0	6.89387e-06	-6.89387e-06	5.08589e-07	2.06202e-05
													PWY-7409: phospholipid remodeling (phosphatidylethanolamine, yeast)|g__Escherichia.s__Escherichia_coli	4.1853e-07	7.39212e-06	-6.97359e-06	3.63914e-07	1.5853e-05
													PWY-7873: D-erythronate degradation II|g__Escherichia.s__Escherichia_coli	4.45123e-07	7.52657e-06	-7.08145e-06	4.34806e-07	1.85127e-05
													PWY-6121: 5-aminoimidazole ribonucleotide biosynthesis I|g__Klebsiella.s__Klebsiella_pneumoniae	0	7.38585e-06	-7.38585e-06	5.68901e-07	2.22347e-05
													PWY-7874: L-threonate degradation|g__Escherichia.s__Escherichia_coli	7.26192e-07	8.1737e-06	-7.44751e-06	3.00072e-07	1.37128e-05
													PWY-7094: fatty acid salvage|g__Escherichia.s__Escherichia_coli	0	7.61084e-06	-7.61084e-06	2.04932e-07	9.88875e-06
													PWY0-1221: putrescine degradation II|g__Escherichia.s__Escherichia_coli	5.15897e-07	8.19544e-06	-7.67955e-06	1.73823e-07	8.65392e-06
													PWY-7409: phospholipid remodeling (phosphatidylethanolamine, yeast)|g__Klebsiella.s__Klebsiella_pneumoniae	0	7.70657e-06	-7.70657e-06	5.29156e-07	2.11427e-05
													PWY-5747: 2-methylcitrate cycle II|g__Escherichia.s__Escherichia_coli	9.77439e-07	8.80776e-06	-7.83032e-06	1.72497e-09	1.93384e-07
													PWY-7446: sulfoquinovose degradation I|g__Escherichia.s__Escherichia_coli	4.24203e-07	8.28816e-06	-7.86396e-06	4.68273e-08	2.52505e-06
													PWY-5695: inosine 5'-phosphate degradation|g__Klebsiella.s__Klebsiella_pneumoniae	0	7.8775e-06	-7.8775e-06	3.50925e-07	1.53941e-05
													PWY-6071: superpathway of phenylethylamine degradation|g__Escherichia.s__Escherichia_coli	0	7.88822e-06	-7.88822e-06	8.86442e-09	5.38128e-07
													KETOGLUCONMET-PWY: ketogluconate metabolism|g__Klebsiella.s__Klebsiella_pneumoniae	0	7.94434e-06	-7.94434e-06	4.60168e-08	2.48848e-06
													LPSSYN-PWY: superpathway of lipopolysaccharide biosynthesis|g__Escherichia.s__Escherichia_coli	5.65022e-07	8.51115e-06	-7.94612e-06	1.67436e-05	0.000395355
													FAO-PWY: fatty acid &beta;-oxidation I (generic)|g__Klebsiella.s__Klebsiella_pneumoniae	0	8.12428e-06	-8.12428e-06	2.78921e-07	1.29605e-05
													PWY-7242: D-fructuronate degradation|g__Klebsiella.s__Klebsiella_pneumoniae	0	8.19523e-06	-8.19523e-06	1.49097e-07	7.48229e-06
													PWY-7977: L-methionine biosynthesis IV|g__Klebsiella.s__Klebsiella_pneumoniae	0	8.20375e-06	-8.20375e-06	4.37693e-07	1.85935e-05
													PWY-6608: guanosine nucleotides degradation III|g__Klebsiella.s__Klebsiella_pneumoniae	0	8.25204e-06	-8.25204e-06	3.25143e-07	1.46384e-05
													REDCITCYC: TCA cycle VI (Helicobacter)|g__Escherichia.s__Escherichia_coli	2.86268e-07	8.59527e-06	-8.309e-06	4.57213e-08	2.47962e-06
													PWY-6803: phosphatidylcholine acyl editing|g__Klebsiella.s__Klebsiella_pneumoniae	0	8.35324e-06	-8.35324e-06	6.3608e-07	2.40369e-05
													PWY-8178: pentose phosphate pathway (non-oxidative branch) II|g__Klebsiella.s__Klebsiella_pneumoniae	0	8.46957e-06	-8.46957e-06	4.40664e-07	1.86335e-05
													SER-GLYSYN-PWY: superpathway of L-serine and glycine biosynthesis I|g__Klebsiella.s__Klebsiella_pneumoniae	0	8.51547e-06	-8.51547e-06	2.57184e-07	1.20998e-05
													PWY-1269: CMP-3-deoxy-D-manno-octulosonate biosynthesis|g__Klebsiella.s__Klebsiella_pneumoniae	0	8.57826e-06	-8.57826e-06	1.82277e-07	8.97975e-06
													PWY-4041: &gamma;-glutamyl cycle|g__Klebsiella.s__Klebsiella_pneumoniae	0	8.69726e-06	-8.69726e-06	4.75221e-07	1.97858e-05
													PWY-7210: pyrimidine deoxyribonucleotides biosynthesis from CTP|g__Escherichia.s__Escherichia_coli	0	8.73571e-06	-8.73571e-06	9.84879e-10	1.90365e-07
													PWY-6609: adenine and adenosine salvage III|g__Klebsiella.s__Klebsiella_pneumoniae	0	8.75651e-06	-8.75651e-06	2.48539e-07	1.17519e-05
													PWY0-1337: oleate &beta;-oxidation|g__Escherichia.s__Escherichia_coli	0	8.96645e-06	-8.96645e-06	1.47252e-07	7.40946e-06
													ASPASN-PWY: superpathway of L-aspartate and L-asparagine biosynthesis|g__Klebsiella.s__Klebsiella_pneumoniae	0	9.0049e-06	-9.0049e-06	4.21518e-07	1.80285e-05
													PWY-6992: 1,5-anhydrofructose degradation|g__Escherichia.s__Escherichia_coli	9.70026e-07	1.00966e-05	-9.12659e-06	1.68451e-08	9.5484e-07
													PWY-6545: pyrimidine deoxyribonucleotides de novo biosynthesis III|g__Escherichia.s__Escherichia_coli	0	9.13494e-06	-9.13494e-06	1.21029e-09	1.90365e-07
													PWY-6936: seleno-amino acid biosynthesis (plants)|g__Klebsiella.s__Klebsiella_pneumoniae	0	9.33107e-06	-9.33107e-06	5.52346e-07	2.1967e-05
													HEMESYN2-PWY: heme b biosynthesis II (oxygen-independent)|g__Klebsiella.s__Klebsiella_pneumoniae	0	9.37359e-06	-9.37359e-06	4.40664e-07	1.86335e-05
													THRESYN-PWY: superpathway of L-threonine biosynthesis|g__Klebsiella.s__Klebsiella_pneumoniae	0	9.44186e-06	-9.44186e-06	3.50925e-07	1.53941e-05
													P41-PWY: pyruvate fermentation to acetate and (S)-lactate I|g__Escherichia.s__Escherichia_coli	1.35777e-06	1.09539e-05	-9.59613e-06	1.26764e-09	1.90365e-07
													PWY0-301: L-ascorbate degradation I (bacterial, anaerobic)|g__Klebsiella.s__Klebsiella_pneumoniae	0	9.76487e-06	-9.76487e-06	1.23118e-06	4.17469e-05
													METHGLYUT-PWY: superpathway of methylglyoxal degradation|g__Escherichia.s__Escherichia_coli	1.41628e-06	1.16131e-05	-1.01968e-05	2.23905e-09	2.00525e-07
													P461-PWY: hexitol fermentation to lactate, formate, ethanol and acetate|g__Klebsiella.s__Klebsiella_pneumoniae	0	1.02952e-05	-1.02952e-05	1.27702e-06	4.26861e-05
													PWY-5136: fatty acid &beta;-oxidation II (plant peroxisome)|g__Klebsiella.s__Klebsiella_pneumoniae	0	1.04584e-05	-1.04584e-05	5.08589e-07	2.06202e-05
													PANTO-PWY: phosphopantothenate biosynthesis I|g__Klebsiella.s__Klebsiella_pneumoniae	0	1.05129e-05	-1.05129e-05	1.62132e-07	8.09329e-06
													PWY0-41: allantoin degradation IV (anaerobic)|g__Escherichia.s__Escherichia_coli	1.01868e-06	1.20628e-05	-1.10441e-05	1.23017e-08	7.14101e-07
													PWY-7187: pyrimidine deoxyribonucleotides de novo biosynthesis II|g__Escherichia.s__Escherichia_coli	2.28253e-06	1.34e-05	-1.11175e-05	4.55968e-08	2.47962e-06
													NONOXIPENT-PWY: pentose phosphate pathway (non-oxidative branch) I|g__Klebsiella.s__Klebsiella_pneumoniae	0	1.12366e-05	-1.12366e-05	5.90496e-07	2.26055e-05
													PWY0-1296: purine ribonucleosides degradation|g__Klebsiella.s__Klebsiella_pneumoniae	0	1.13166e-05	-1.13166e-05	3.50925e-07	1.53941e-05
													DARABCATK12-PWY: D-arabinose degradation I|g__Escherichia.s__Escherichia_coli	1.34958e-06	1.29235e-05	-1.15739e-05	5.71833e-10	1.45057e-07
													GLYCOL-GLYOXDEG-PWY: superpathway of glycol metabolism and degradation|g__Escherichia.s__Escherichia_coli	1.37783e-06	1.3169e-05	-1.17912e-05	7.04824e-10	1.63054e-07
													PWY-5121: superpathway of geranylgeranyl diphosphate biosynthesis II (via MEP)|g__Escherichia.s__Escherichia_coli	1.45406e-06	1.36111e-05	-1.21571e-05	4.98284e-08	2.6792e-06
													PWY-1042: glycolysis IV|g__Klebsiella.s__Klebsiella_pneumoniae	0	1.23529e-05	-1.23529e-05	5.08589e-07	2.06202e-05
													GLUCARDEG-PWY: D-glucarate degradation I|g__Klebsiella.s__Klebsiella_pneumoniae	0	1.24355e-05	-1.24355e-05	1.49254e-06	4.80962e-05
													CALVIN-PWY: Calvin-Benson-Bassham cycle|g__Klebsiella.s__Klebsiella_pneumoniae	0	1.27148e-05	-1.27148e-05	5.68901e-07	2.22347e-05
													P221-PWY: octane oxidation|g__Escherichia.s__Escherichia_coli	8.65037e-07	1.43892e-05	-1.35242e-05	4.02851e-08	2.19746e-06
													PWY-7388: octanoyl-[acyl-carrier protein] biosynthesis (mitochondria, yeast)|g__Escherichia.s__Escherichia_coli	2.5027e-07	1.38532e-05	-1.36029e-05	1.0075e-07	5.1586e-06
													PWY66-430: myristate biosynthesis (mitochondria)|g__Escherichia.s__Escherichia_coli	2.24158e-07	1.40816e-05	-1.38574e-05	7.60546e-08	3.98683e-06
													PWY-7211: superpathway of pyrimidine deoxyribonucleotides de novo biosynthesis|g__Escherichia.s__Escherichia_coli	0	1.45376e-05	-1.45376e-05	5.78101e-10	1.45057e-07
													PWY-5705: allantoin degradation to glyoxylate III|g__Escherichia.s__Escherichia_coli	1.95789e-06	1.72197e-05	-1.52618e-05	1.35529e-08	7.72882e-07
													DENOVOPURINE2-PWY: superpathway of purine nucleotides de novo biosynthesis II|g__Escherichia.s__Escherichia_coli	2.69204e-06	1.81305e-05	-1.54385e-05	5.57412e-08	2.95491e-06
													PWY-5855: ubiquinol-7 biosynthesis (early decarboxylation)|g__Escherichia.s__Escherichia_coli	1.73379e-06	1.74189e-05	-1.56851e-05	9.46897e-10	1.89571e-07
													PRPP-PWY: superpathway of histidine, purine, and pyrimidine biosynthesis|g__Escherichia.s__Escherichia_coli	2.16135e-06	1.8705e-05	-1.65436e-05	2.1722e-08	1.21908e-06
													PWY-6612: superpathway of tetrahydrofolate biosynthesis|g__Escherichia.s__Escherichia_coli	3.21515e-06	2.01238e-05	-1.69087e-05	2.89102e-09	2.22976e-07
													PWY-6168: flavin biosynthesis III (fungi)|g__Escherichia.s__Escherichia_coli	9.89737e-07	1.80829e-05	-1.70932e-05	2.46769e-10	8.90558e-08
													PWY-6147: 6-hydroxymethyl-dihydropterin diphosphate biosynthesis I|g__Escherichia.s__Escherichia_coli	2.53146e-06	2.03813e-05	-1.78498e-05	1.62908e-09	1.90365e-07
													ORNARGDEG-PWY: superpathway of L-arginine and L-ornithine degradation|g__Escherichia.s__Escherichia_coli	1.18038e-06	2.07193e-05	-1.95389e-05	5.0862e-08	2.71924e-06
													ARGDEG-PWY: superpathway of L-arginine, putrescine, and 4-aminobutanoate degradation|g__Escherichia.s__Escherichia_coli	1.18038e-06	2.07193e-05	-1.95389e-05	5.0862e-08	2.71924e-06
													PWY-7269: mitochondrial NADPH production (yeast)|g__Escherichia.s__Escherichia_coli	1.99933e-06	2.15576e-05	-1.95582e-05	3.89016e-09	2.70144e-07
													PWY-7883: anhydromuropeptides recycling II|g__Escherichia.s__Escherichia_coli	2.26431e-06	2.18633e-05	-1.95989e-05	2.53315e-09	2.10945e-07
													PPGPPMET-PWY: ppGpp metabolism|g__Escherichia.s__Escherichia_coli	2.69787e-06	2.28448e-05	-2.0147e-05	1.99638e-09	1.95803e-07
													ECASYN-PWY: enterobacterial common antigen biosynthesis|g__Escherichia.s__Escherichia_coli	1.97406e-06	2.21539e-05	-2.01798e-05	6.28044e-10	1.55515e-07
													PWY66-389: phytol degradation|g__Escherichia.s__Escherichia_coli	1.3558e-06	2.16149e-05	-2.02592e-05	2.89729e-07	1.33375e-05
													PWY-5981: CDP-diacylglycerol biosynthesis III|g__Escherichia.s__Escherichia_coli	2.66368e-06	2.29865e-05	-2.03228e-05	4.80551e-09	3.1401e-07
													PWY-6630: superpathway of L-tyrosine biosynthesis|g__Escherichia.s__Escherichia_coli	2.91848e-06	2.38214e-05	-2.09029e-05	1.12679e-09	1.90365e-07
													PWY-6902: chitin degradation II (Vibrio)|g__Escherichia.s__Escherichia_coli	4.4928e-07	2.13855e-05	-2.09362e-05	8.23456e-06	0.000212283
													PWY-6270: isoprene biosynthesis I|g__Escherichia.s__Escherichia_coli	2.29847e-06	2.42957e-05	-2.19973e-05	3.79548e-09	2.65529e-07
													PWY-5367: petroselinate biosynthesis|g__Escherichia.s__Escherichia_coli	3.89804e-06	2.60706e-05	-2.21725e-05	8.98634e-09	5.42032e-07
													GALACT-GLUCUROCAT-PWY: superpathway of hexuronide and hexuronate degradation|g__Escherichia.s__Escherichia_coli	3.71086e-06	2.6198e-05	-2.24871e-05	1.94299e-09	1.94495e-07
													PWY-5656: mannosylglycerate biosynthesis I|g__Escherichia.s__Escherichia_coli	2.22744e-06	2.47669e-05	-2.25395e-05	1.05912e-05	0.000265049
													FOLSYN-PWY: superpathway of tetrahydrofolate biosynthesis and salvage|g__Escherichia.s__Escherichia_coli	4.15186e-06	2.68718e-05	-2.272e-05	2.26961e-09	2.00525e-07
													GALACTARDEG-PWY: D-galactarate degradation I|g__Klebsiella.s__Klebsiella_pneumoniae	0	2.35038e-05	-2.35038e-05	1.33889e-06	4.42046e-05
													GLUCARGALACTSUPER-PWY: superpathway of D-glucarate and D-galactarate degradation|g__Klebsiella.s__Klebsiella_pneumoniae	0	2.35038e-05	-2.35038e-05	1.33889e-06	4.42046e-05
													RIBOSYN2-PWY: flavin biosynthesis I (bacteria and plants)|g__Escherichia.s__Escherichia_coli	2.60021e-06	2.6845e-05	-2.42448e-05	8.91629e-10	1.80425e-07
													NAD-BIOSYNTHESIS-II: NAD salvage pathway III (to nicotinamide riboside)|g__Escherichia.s__Escherichia_coli	3.64074e-06	2.9468e-05	-2.58273e-05	1.06203e-08	6.26531e-07
													GLYCOLYSIS-TCA-GLYOX-BYPASS: superpathway of glycolysis, pyruvate dehydrogenase, TCA, and glyoxylate bypass|g__Escherichia.s__Escherichia_coli	4.07466e-06	3.04243e-05	-2.63496e-05	3.94426e-09	2.72559e-07
													PWY-7115: C4 photosynthetic carbon assimilation cycle, NAD-ME type|g__Escherichia.s__Escherichia_coli	4.76574e-06	3.25955e-05	-2.78298e-05	5.65685e-10	1.45057e-07
													PWY-5920: superpathway of heme b biosynthesis from glycine|g__Escherichia.s__Escherichia_coli	2.70113e-06	3.13035e-05	-2.86024e-05	2.24599e-08	1.25051e-06
													PWY-6507: 4-deoxy-L-threo-hex-4-enopyranuronate degradation|g__Escherichia.s__Escherichia_coli	4.06896e-06	3.28398e-05	-2.87708e-05	1.32795e-09	1.90365e-07
													PWY-7242: D-fructuronate degradation|g__Escherichia.s__Escherichia_coli	4.24662e-06	3.3089e-05	-2.88424e-05	1.94299e-09	1.94495e-07
													PWY-7323: superpathway of GDP-mannose-derived O-antigen building blocks biosynthesis|g__Escherichia.s__Escherichia_coli	3.95003e-06	3.37756e-05	-2.98256e-05	5.99183e-06	0.000158594
													PWY0-1241: ADP-L-glycero-&beta;-D-manno-heptose biosynthesis|g__Escherichia.s__Escherichia_coli	4.64292e-06	3.47515e-05	-3.01086e-05	1.38348e-09	1.90365e-07
													PWY-7197: pyrimidine deoxyribonucleotide phosphorylation|g__Escherichia.s__Escherichia_coli	3.2014e-06	3.38667e-05	-3.06653e-05	4.71108e-09	3.08912e-07
													GALACTUROCAT-PWY: D-galacturonate degradation I|g__Escherichia.s__Escherichia_coli	4.68e-06	3.5773e-05	-3.1093e-05	1.56397e-09	1.90365e-07
													PWY0-1061: superpathway of L-alanine biosynthesis|g__Escherichia.s__Escherichia_coli	5.28074e-06	3.65277e-05	-3.12469e-05	1.56397e-09	1.90365e-07
													GLUCUROCAT-PWY: superpathway of &beta;-D-glucuronosides degradation|g__Escherichia.s__Escherichia_coli	4.70283e-06	3.6494e-05	-3.17911e-05	2.10714e-09	1.99955e-07
													PWY-7315: dTDP-N-acetylthomosamine biosynthesis|g__Escherichia.s__Escherichia_coli	4.81931e-06	3.73795e-05	-3.25602e-05	3.99989e-10	1.21409e-07
													PWY-6823: molybdopterin biosynthesis|g__Escherichia.s__Escherichia_coli	4.51135e-06	3.73126e-05	-3.28012e-05	8.79592e-10	1.80425e-07
													PWY-7199: pyrimidine deoxyribonucleosides salvage|g__Escherichia.s__Escherichia_coli	4.48065e-06	3.73304e-05	-3.28498e-05	1.1659e-09	1.90365e-07
													PWY0-1586: peptidoglycan maturation (meso-diaminopimelate containing)|g__Klebsiella.s__Klebsiella_pneumoniae	0	3.40475e-05	-3.40475e-05	3.76378e-07	1.63581e-05
													PWY-6628: superpathway of L-phenylalanine biosynthesis|g__Escherichia.s__Escherichia_coli	4.44501e-06	3.88649e-05	-3.44199e-05	4.7041e-10	1.34131e-07
													HISTSYN-PWY: L-histidine biosynthesis|g__Escherichia.s__Escherichia_coli	5.23857e-06	4.04102e-05	-3.51716e-05	4.39278e-09	2.93148e-07
													GLYCOCAT-PWY: glycogen degradation I|g__Escherichia.s__Escherichia_coli	3.71806e-06	3.90891e-05	-3.5371e-05	4.10271e-09	2.78733e-07
													PWY-6703: preQ0 biosynthesis|g__Escherichia.s__Escherichia_coli	4.25968e-06	3.9907e-05	-3.56474e-05	1.18117e-09	1.90365e-07
													PWY-7204: pyridoxal 5'-phosphate salvage II (plants)|g__Escherichia.s__Escherichia_coli	5.06705e-06	4.11242e-05	-3.60572e-05	2.87095e-09	2.22976e-07
[truncated: 215 more rows]
