# Supplementary material for: Metabolic reprogramming of the infant gut by bifidobacteria-based probiotics drives exclusion of antibiotic-resistant pathobionts
Source: Cell Rep Med. 2026 Apr 20;7(5):102752. doi: 10.1016/j.xcrm.2026.102752 (PMC13198307; doi:10.1016/j.xcrm.2026.102752)
Supplement: Table S15. Metabolites detected by targeted LC-MS analysis [file mmc14.xlsx]

## Sheet: Table S15_Targeted
			Fecal concentration (u mol/g)
Group	Time point	Sample ID	Acetate	Propionate	Butyrate	Isobutyrate	Valerate	Isoval/metisobut	4metval	Lactate	Succinate	Malate	Pyruvate	Fumarate	Citrate
Probiotic	6_weeks	A-1000	23.926	0.058621	0.019189	0.004847	0.00329	0.001557	0.010467	99.8677	0.902192	3.36e-07	8.61e-05	3.2e-06	3.45e-06
Control	6_weeks	A-1001	109.841	53.3647	14.1827	0.261092	0.056538	0.386821	0.028698	59.4222	0.055304	0.011033	0.437749	0.190103	0.036118
Probiotic	6_weeks	A-1002	67.0649	1.5544	0.210974	0.021113	0.00091	0.011818	0.00673	230.353	75.1265	0.175679	6.86193	0.099448	0.923443
Control	6_weeks	A-1003	76.0772	9.22806	2.98535	0.096449	0.008633	0.023232	0.006571	131.582	72.9453	1.36e-06	7.57e-05	6.8e-06	3.62e-06
Control	6_weeks	A-1004	80.6921	45.4833	0.36138	0.171039	0.004688	0.103755	0.009905	80.9254	21.6177	0.040761	0.371246	0.137644	0.06431
Probiotic	6_weeks	A-1005	137.371	28.7964	0.301878	0.234436	0.011259	0.038251	0.020547	313.615	0.446012	0.019627	4.26827	0.218381	0.014339
Probiotic	6_weeks	A-1006	32.5045	12.802	1.49987	0.053014	0.075991	0.017462	0.201695	85.4909	0.230545	2.72e-06	2.49e-06	2.49e-06	6.92e-05
Probiotic	6_weeks	A-1007	106.46	0.248311	0.069884	0.01329	0.009493	0.002545	0.017855	749.264	6.19383	0.379499	10.6073	0.253731	4.33473
Control	6_weeks	A-1008	105.466	22.5996	47.9979	0.220358	1.22724	0.190273	0.16214	45.4131	39.2001	0.170407	0.026552	0.180216	0.006467
Probiotic	6_weeks	A-1009	45.5979	8.85373	0.379022	0.288843	0.00302	0.123974	0.001752	229.822	0.034647	6.85e-06	4.18e-05	6.07e-06	2.9e-05
Control	6_weeks	A-1010	74.6382	123.426	10.3899	0.04435	0.230782	0.036226	0.067432	112.449	0	2.96e-06	1.04e-05	8.57e-06	1.03e-07
Probiotic	6_weeks	A-1011	52.6978	0.073622	0.072395	0.000674	0.000985	0	0.000899	278.643	2.49091	0.037768	0.809059	0.095469	0.167132
Control	6_weeks	A-1012	105.619	101.45	36.0101	0.012399	1.5844	0.005571	0.036695	8.59699	0	0.007403	0.381595	0.234452	0.000871
Control	6_weeks	A-1013	79.1626	92.5745	21.734	0.109289	0.380698	0.08576	0.016894	27.8309	0.403735	7.52e-07	1.53e-05	7.21e-06	1.05e-07
Control	6_weeks	A-1014	23.4731	46.924	17.378	3.35641	0.194983	3.58293	0.007956	0.011876	0.321007	6.1e-07	1.92e-06	4.7e-06	4.04e-08
Probiotic	6_weeks	A-1015	187.155	19.0986	28.2875	0.06682	0.656282	0.022143	0.039863	333.224	21.2679	2.35e-06	8.85e-06	8.39e-06	3.99e-06
Control	6_weeks	A-1016	47.8922	45.071	59.5028	9.24914	0.634003	9.10602	0.035722	0.017941	0.060917	2.7e-07	2.29e-06	3.41e-06	1.64e-07
Probiotic	6_weeks	A-1017	59.0082	1.43163	0.072078	0.006379	0.001223	0.002461	0.003044	283.06	6.07097	0.038261	2.81341	0.068657	0.139817
Probiotic	6_weeks	A-1019	115.727	3.21369	0.054425	0.004861	0.003542	0.001588	0.006766	372.907	29.698	0.089173	2.97521	0.167516	2.37737
Probiotic	6_weeks	A-1023	54.1397	2.72374	0.273198	0.018292	0.033369	0.026681	0.016814	105.508	14.8598	0.057545	0.480933	0.248997	0.013421
Probiotic	6_weeks	A-1026	76.8186	20.5009	2.52925	0.224053	0.009922	0.336884	0.045081	93.111	4.17849	6.22e-07	1.18e-05	5.89e-06	8.38e-07
Probiotic	6_weeks	A-1028	30.6101	10.1502	0.106878	0.021966	0.016818	0.006466	0.047007	154.707	89.8836	0.297125	4.46436	0.219743	7.33683
Probiotic	6_weeks	A-1030	86.02	1.1	0.083315	0.015187	0.011375	0.00412	0.024779	260.658	7.07323	0.066383	8.04051	0.359931	0.304127
Probiotic	6_weeks	A-1169	39.6828	2.69051	30.7316	0.012431	0.021655	0.006559	0.01647	65.0097	25.9946	0.01341	0.598808	0.188242	0.000914
Probiotic	6_weeks	A-1190	127.893	0.8022	0.101588	0.033056	0.015149	0.005711	0.044091	526.619	4.79602	0.059357	18.169	0.305316	0.487526
Control	6_weeks	A-1361	31.8861	0.256812	0.044712	0.009936	0.006072	0.001266	0.010586	119.968	2.131	0.100709	2.44394	0.249775	0.340673
Probiotic	6_weeks	A-1366	51.5629	1.41015	0.026302	0.006507	0.004605	0.003941	0.016221	226.733	4.75317	0.076497	3.74636	0.174521	0.21563
Control	6_weeks	A-1370	45.1689	95.9903	43.0091	5.72062	3.62525	4.76	0.059583	13.1531	0	0.007769	0.017084	0.13889	0.000728
Control	6_weeks	A-1374	46.3339	20.8297	2.00244	1.49054	0.034804	0.532246	0.006063	0.339096	0.009429	0.018795	0.012466	0.206951	0.001415
Control	6_weeks	A-1376	96.4563	1.13726	0.051006	0.012556	0.007501	0.001174	0.018328	386.026	5.46659	0.05774	13.1643	0.256199	0.419184
Control	6_weeks	A-1377	26.7643	23.2765	49.1394	0.02311	0.307008	0.050949	0.019136	5.33112	5.84407	0.030471	0.021995	0.161328	0.025049
Probiotic	6_weeks	A-1385	86.3767	0.409225	0.083324	0.015023	0.008501	0.001397	0.012694	373.888	2.99128	0.086507	6.73572	0.390875	0.016034
Control	6_weeks	A-1387	45.5747	45.8144	0.413193	0.015863	0.013841	0.010695	0.022783	16.6788	0	0.032145	1.63574	0.279598	0.002668
Probiotic	6_weeks	A-1389	58.0776	1.65106	0.503771	0.039799	0.038303	0.009725	0.067479	217.164	1.5951	0.092548	4.84989	0.976552	0.035407
Probiotic	6_weeks	A-1393	81.0708	11.1301	9.43348	9.18681	0.298893	0.223219	0.019047	57.5511	17.883	0.028067	0.12331	0.31432	0.001665
Probiotic	6_weeks	A-1401	61.8785	1.73647	0.121929	0.017647	0.012094	0.007718	0.029553	124.037	4.52838	0.141515	5.91789	0.32647	0.359197
Probiotic	6_weeks	A-1402	82.4323	0.325461	0.024196	0.002035	0.002714	0	0.005912	275.944	3.34444	0.018613	8.03406	0.208695	0.535227
Probiotic	6_weeks	A-1403	29.1391	0.177931	0.039225	0.006253	0.005866	0.000491	0.006537	155.546	0.845394	0.038802	1.55908	0.21885	0.089202
Control	6_weeks	A-1404	46.6031	0.674412	0.17496	0.009652	0.007343	0.008819	0.01799	231.562	20.7264	0.070028	5.66658	0.237911	0.045382
Control	6_weeks	A-1405	115.338	58.1657	3.37644	0.375518	0.432417	0.197296	0.020965	43.2561	69.7934	0.02725	0.421667	0.268174	0.028485
Control	6_weeks	A-1406	56.9467	87.3289	4.07451	0.030851	0.037953	0.035452	0.022686	3.96192	24.5664	0.024585	0.686184	0.173781	0.003426
Control	6_weeks	A-1407	28.6381	10.3038	0.199744	0.010379	0.009554	0.00547	0.012102	177.656	3.39115	0.01246	1.01049	0.236881	0.031838
Control	6_weeks	A-1408	16.379	4.66864	0.295728	0.048203	0.011132	0.132184	0.07282	1.65277	14.634	0.020278	0.093773	0.19067	0.006974
Probiotic	6_weeks	A-1409	68.8465	16.5849	0.149659	0.009269	0.007609	0.003498	0.009754	146.345	2.16136	0.018912	5.03776	0.170809	0.264026
Probiotic	6_weeks	A-1410	118.467	0.2888	0.083604	0.008399	0.007723	0.001883	0.011971	451.001	2.73315	0.039094	1.53736	0.317019	0.201896
Probiotic	6_weeks	A-1411	145.754	0.296637	0.196372	0.016336	0.016299	0.005995	0.017348	557.322	2.91238	0.170943	7.29308	0.249612	0.850585
Control	6_weeks	A-1412	180.891	16.1025	0.297965	0.004466	0.003858	0	0.007291	161.775	3.97577	0.038614	1.15865	0.209666	0.000791
Control	6_weeks	A-1415	91.9715	17.8114	0.845286	0.520544	0.009182	0.067083	0.008435	201.658	1.09794	0.047035	3.01111	0.163835	0.159754
Control	6_weeks	A-1416	67.7854	9.61842	0.046783	0.004382	0.004034	0.000935	0.007989	134.948	13.2252	0.034907	3.31052	0.18451	0.092137
Control	6_weeks	A-1417	70.8269	64.9294	17.4834	5.67446	1.2035	0.908403	0.051391	35.949	0.02579	0.003278	0.014157	0.106492	0
Probiotic	6_weeks	A-1418	32.4942	0.272811	0.050874	0.010616	0.004996	0.001665	0.008451	157.82	1.23883	0.06365	2.97574	0.284697	0.225429
Control	6_weeks	A-1419	159.394	1.09742	0.057924	0.013997	0.007367	0.000645	0.011833	766.287	8.60402	0.078081	4.34552	0.309667	0.541532
Probiotic	6_weeks	A-1420	40.7775	44.2192	23.3559	7.9406	16.1312	8.03558	3.06877	0.048431	8.06662	0.032504	0.034723	0.177142	0.00362
Probiotic	6_weeks	A-1421	65.1653	1.08797	0.068485	0.022905	0.007635	0.004314	0.012178	267.183	5.02388	0.090064	6.05505	0.258712	0.432553
Control	6_weeks	A-1422	69.8012	23.3396	16.5894	0.091039	2.4515	0.12282	0.05345	16.9002	1.60581	0.001744	2.60813	0.173608	0
Control	6_weeks	A-1423	73.8671	80.4157	29.8969	0.50414	0.377208	0.498486	0.02098	94.5412	0	0.01282	0.044186	0.272916	0.029187
Control	6_weeks	A-1424	13.5076	1.03593	0.696659	0.025614	0.007542	0.021377	0.361014	12.6968	25.5335	0.020345	0.195792	0.171273	0.010382
Control	6_weeks	A-1425	23.5639	0.164812	0.055814	0.009688	0.003315	0.002029	0.009745	396.043	1.29517	0.019269	1.06476	0.179871	0.069089
Probiotic	6_weeks	A-1427	61.9701	0.535465	0.157792	0.011537	0.010358	0.005024	0.053528	186.918	4.29736	0.22334	4.22148	0.42801	0.245472
Control	6_weeks	A-1428	67.9664	38.771	0.11462	0.011596	0.005397	0.005237	0.021535	144.089	9.96294	0.109176	4.37232	0.35778	0.013614
Control	6_weeks	A-1429	22.5509	6.78438	24.0614	0.041539	0.18106	0.037628	0.03574	0.549451	2.93115	0.035593	0.038379	0.457103	0.001434
Control	6_weeks	A-1430	10.1161	4.43731	4.7482	0.03734	0.027369	0.025569	0.014357	1.46531	1.65301	0.016865	0.035858	0.131801	0.007564
Probiotic	6_weeks	A-1431	42.8235	0.533108	0.096236	0.008765	0.010608	0.004661	0.011721	321.313	3.24191	0.052608	2.61151	0.235792	0.576243
Probiotic	6_weeks	A-1432	37.496	2.40487	0.15752	0.316596	0.034479	0.183099	0.028815	7.57248	6.49759	0.126735	10.0328	0.406201	0.006857
Probiotic	6_weeks	A-1433	68.6662	0.407383	0.25467	0.015933	0.012217	0.003653	0.095155	446.939	4.19865	0.200004	3.44939	0.47857	0.031877
Probiotic	6_weeks	A-1434	34.151	0.498222	0.056692	0.01287	0.011504	0.004026	0.014056	121.116	1.29612	0.02498	1.02827	0.259422	0.097559
Control	6_weeks	A-1436	30.2004	3.18328	0.592769	0.014142	0.023313	0.007126	0.186228	32.858	31.294	0.023918	0.090985	0.350295	0.00443
Probiotic	6_weeks	A-1437	127.215	0.93615	0.079181	0.009777	0.010153	0.000859	0.011281	519.631	6.76395	0.140374	12.9376	0.355782	1.10711
Probiotic	6_weeks	A-1438	126.587	0.83871	0.06987	0.012156	0.013501	0.002367	0.032757	617.969	24.3825	0.143398	18.1084	0.360101	0.046198
Probiotic	6_weeks	A-1439	76.5668	2.991	0.693182	0.011486	0.009417	0.005325	0.363049	175.798	5.42932	0.03036	2.2886	0.29879	0.699985
Probiotic	6_weeks	A-1440	53.4872	0.295669	0.064023	0.014715	0.002255	0.007417	0.00445	204.894	1.78125	0.087311	13.1995	0.51101	0.077958
Probiotic	6_weeks	A-1441	84.9749	0.352148	0.07863	0.011857	0.006975	0	0.009324	390.817	13.9769	0.157827	15.1084	0.277379	0.670834
Control	6_weeks	A-1442	154.304	6.61701	0.193571	0.016859	0.004951	0.004772	0.04255	626.47	40.3743	0.187762	13.3214	0.305124	0.036513
Probiotic	6_weeks	A-1443	160.135	1.29135	0.13856	0.024673	0.016306	0.008196	0.031503	628.185	3.07248	0.119821	38.7565	0.94169	0.217436
Probiotic	6_weeks	A-1445	117.508	0.991023	0.104948	0.019103	0.010124	0.025518	0.027667	393.741	18.4607	0.20233	11.9753	0.285137	0.300204
Probiotic	6_weeks	A-1446	53.0142	0.255864	0.025552	0.006521	0.003336	0.000341	0.005535	312.737	1.4536	0.01597	0.41877	0.247025	0.049933
Probiotic	6_weeks	A-1447	63.3263	35.5218	71.3017	4.29114	18.8593	4.00444	1.79734	5.57176	0.93883	0.019229	0.060307	0.183977	0.009841
Control	6_weeks	A-1448	93.7327	9.89778	0.352146	0.016683	0.033292	0.005942	0.020964	482.533	9.27487	0.042514	2.78289	0.251506	0.093758
Probiotic	6_weeks	A-1449	63.1231	55.0657	0.131859	0.017472	0.017041	0.006229	0.045951	95.8958	1.3086	0.030424	0.984882	0.254658	0.005055
Probiotic	6_weeks	A-1450	199.783	22.4277	0.146411	0.020157	0.004911	0.013377	0.029172	572.249	5.78381	0.04461	8.17457	0.237496	0.562371
Control	6_weeks	A-1451	165.782	1.36	0.073411	0.014149	0.010918	0	0.022753	332.735	11.293	0.054828	5.92216	0.320689	0.031334
Control	6_weeks	A-1452	59.334	0.503311	0.084946	0.020156	0.014956	0.005316	0.029562	267.249	2.65513	0.087675	5.02148	0.669852	0.100823
Probiotic	6_weeks	A-1453	355.049	20.7712	2.70614	1.0678	0.17192	0.257761	0.352851	1141.87	2.17994	0.181715	7.43563	1.60503	0.060378
Probiotic	6_weeks	A-1454	160.6	0.421786	0.134299	0.01564	0.009972	0.009182	0.019066	929.936	14.1204	0.136705	12.1016	0.276945	0.657016
Control	6_weeks	A-1455	69.1764	1.08555	0.063622	0.034495	0.012575	0.034048	0.031463	322.881	3.12274	0.032561	9.13468	0.333149	0.050159
Control	6_weeks	A-1456	31.9669	2.62964	0.119674	0.019236	0.015716	0.002619	0.026685	107.718	6.88266	0.078656	3.23294	0.520905	0.077177
Control	6_weeks	A-1457	65.7071	8.23443	0.034012	0.004966	0.005952	0.002517	0.009149	309.551	14.945	0.126406	0.258318	0.206481	0.136569
Probiotic	6_weeks	A-1458	142.624	0.755274	0.629002	0.043859	0.010903	0.021365	0.018025	415.658	3.87312	0.033508	18.8156	0.372898	0.111826
Control	6_weeks	A-1461	26.5164	80.7409	2.39561	1.36636	0.035708	1.2274	0.012693	0.402495	0.339225	0.037705	0.015575	0.192612	0.000282
Control	6_weeks	A-1462	23.0758	13.8668	0.288514	0.023897	0.028225	0.011419	0.028225	16.6326	0	0.015876	3.0757	0.306401	0.000198
Probiotic	6_weeks	A-1463	120.812	1.94724	0.283512	0.025071	0.010478	0.014021	0.021908	373.684	24.1203	0.109364	12.4659	0.291644	0.30573
Probiotic	6_weeks	A-1464	52.9739	0.135436	0.062922	0.012194	0.008129	0.003292	0.02012	424.261	6.1592	0.086591	2.76874	0.341601	0.16788
Control	6_weeks	A-1465	46.4069	28.2576	8.77561	3.01024	0.343133	2.07967	0.02111	54.6367	0.012165	0.019122	0.068159	0.276419	0.002082
Control	6_weeks	A-1466	12.5414	2.83735	0.084195	0.016351	0.011783	0.007475	0.038827	26.3805	0.41838	0.017017	6.002	0.372088	0.000507
Control	6_weeks	A-1467	98.6792	0.480455	0.057933	0.013414	0.00841	0.001286	0.015778	208.765	5.84181	0.082921	8.03128	0.236023	0.143638
Control	6_weeks	A-1470	111.151	8.65622	14.9611	1.43096	0.021666	1.31103	0.006402	241.139	4.23048	0.000836	0.812874	0.180984	0.09218
Probiotic	6_weeks	A-1471	25.6337	2.24872	0.038521	0.030983	0.005081	0.040537	0.016623	28.8441	0.067184	0.00433	2.10497	0.183015	0.015279
Control	6_weeks	A-1474	66.2962	34.0767	6.97812	2.03409	0.066388	1.78722	0.006685	40.1404	0.015367	0.009528	0.017371	0.164185	0.012331
Probiotic	6_weeks	A-1475	143.926	0.593182	0.057592	0.012847	0.006205	0.003659	0.027483	617.943	7.12856	0.112613	12.1134	0.265909	0.428069
Control	6_weeks	A-1476	532.643	140.991	22.187	0.078734	0.340768	0.237594	0.051664	734.911	55.5812	0.210507	14.7428	1.3487	0.073948
Control	6_weeks	A-1480	102.178	0.694246	0.035633	0.009988	0.005793	0.002755	0.010239	180.498	9.73724	0.149379	8.49619	0.231735	0.871685
Control	6_weeks	A-1481	38.0027	52.7281	55.3539	7.07914	0.62974	7.36779	0.020676	0	0.049766	0.012934	0.010281	0.228918	0.000249
Probiotic	6_weeks	A-1484	131.089	9.27787	74.6348	0.17463	1.72774	0.63803	0.281207	5.09247	2.06085	0.047517	2.43795	0.317367	0.505571
Control	6_weeks	A-1485	199.571	488.472	15.2779	18.1205	13.2828	15.7267	0.092373	0.365371	2.36809	0.037042	0.022009	0.532681	0.003817
Control	6_weeks	A-1486	779.397	3.00131	0.41622	0.066508	0.048791	0.009813	0.088859	2696.19	33.4353	0.567785	27.732	2.17595	1.54942
Control	6_weeks	A-1488	124.829	0.720195	0.27375	0.037956	0.03109	0.007516	0.034496	698.461	18.5965	0.106714	27.0686	0.382491	0.599113
Control	6_weeks	A-1490	155.096	4.81777	0.118042	0.02798	0.019918	0.008062	0.028713	436.184	13.95	0.074073	4.7467	0.307951	0.359015
Probiotic	6_weeks	A-1491	25.491	44.2565	14.5325	2.53195	0.320072	3.47149	0.017436	3.98561	0.046604	0.006114	0.013703	0.208005	0.000354
Probiotic	6_weeks	A-1492	64.6946	104.763	7.77282	2.21376	0.267606	0.895063	0.017874	0.822752	0.24657	0.027367	0.089595	0.236768	0.00168
Probiotic	6_weeks	A-1493	62.703	0.846808	0.035533	0.017498	0.003697	0.00906	0.003387	195.92	2.35291	0.077649	7.18991	0.192909	0.923123
Probiotic	6_weeks	A-1494	215.726	0.54376	0.069383	0.052314	0.008719	0.012414	0.032586	1031.78	5.36608	0.143727	8.85892	0.578838	0.344448
Probiotic	6_weeks	A-1495	113.51	4.85689	0.479591	0.031094	0.018961	0.013078	0.021902	554.519	26.7516	0.071363	9.36618	0.366027	0.014367
Control	6_weeks	A-1496	79.9305	109.403	4.20912	2.73414	0.033215	1.76855	0.0162	0.207425	22.4937	0.05497	0.040465	0.251958	0.000245
Control	6_weeks	A-1497	56.5065	0.615818	0.251405	0.020653	0.01368	0.006707	0.075587	79.417	1.80758	0.07463	7.19975	0.373706	0.048578
Control	6_weeks	A-1498	100.682	38.5582	8.39016	0.05159	0.034972	0.008287	0.015447	30.0338	3.06267	0.02728	0.572378	0.368258	0.000527
Probiotic	6_weeks	A-1499	224.139	0.466487	0.079341	0.017128	0.012008	0.009516	0.022248	658.683	26.857	0.176993	18.1223	0.311865	0.759145
Probiotic	6_weeks	A-1500	109.421	0.532466	0.107004	0.015181	0.010728	0.009286	0.042458	435.985	7.22497	0.434086	12.0053	0.21097	1.38526
Control	6_weeks	A-1502	16.6732	0.802348	0.443375	0.008	0.006151	0.006781	0.121306	61.6444	3.47404	0.066202	2.27244	0.116582	0.467687
Control	6_weeks	A-1504	49.3309	1.179	0.07379	0.012542	0.007734	0.00255	0.016305	235.429	13.7526	0.075406	9.29463	0.312864	0.204101
Control	6_weeks	A-1505	47.8075	60.3215	6.88352	3.61864	0.331968	1.19881	0.012754	26.35	0.040646	0.01598	0.031699	0.195514	0.00164
Probiotic	6_weeks	A-1506	146.597	39.1358	0.094125	0.139585	0.012463	0.045935	0.008961	5.03051	0	0.020938	0.376966	0.426323	0
Probiotic	6_weeks	A-1508	57.9271	0.343095	0.074213	0.03481	0.010514	0.014325	0.054239	248.567	2.23279	0.092139	7.34844	0.549917	0.149313
Control	6_months	A-1361	41.8689	5.45381	1.79528	0.157913	0.302033	0.128766	0.037658	172.355	2.90374	0.049544	9.84667	0.229772	0.016739
Probiotic	6_months	A-1366	172.854	5.29451	5.86184	0.626038	0.533772	0.522207	0.095698	702.337	39.6524	0.12169	6.16074	0.999926	0.051037
Control	6_months	A-1370	66.3563	65.6092	10.2127	6.01475	0.754538	0.881443	0.02054	0	0.00487	0.016425	0	0.313437	0.001773
Control	6_months	A-1374	73.4833	63.3617	45.6568	8.08041	1.15422	2.84398	0.028693	0	0.073652	0.025838	0	0.487802	0.001236
Control	6_months	A-1376	75.7304	8.98292	0.362767	0.059588	0.035824	0.04651	0.039589	493.456	4.61684	0.018904	0.81059	0.334314	0
Control	6_months	A-1377	103.312	1.39301	0.027475	0.00696	0.00466	0.00233	0.005991	429.139	2.2291	0.716942	1.61152	0.174904	0.53748
Probiotic	6_months	A-1385	127.289	19.9414	158.239	3.00966	14.4143	2.33283	3.94334	80.0127	28.291	0.034683	2.57887	0.192046	0.014747
Control	6_months	A-1387	37.6317	17.9688	1.22301	0.142456	0.005362	0.233603	0.011586	112.053	0.414203	0.007881	0.87834	0.109456	0.000838
Probiotic	6_months	A-1389	85.9423	43.0653	7.74892	4.74662	0.33975	3.71766	0.024494	0.130472	0.057019	0.014058	0.025977	0.180519	0.00433
Probiotic	6_months	A-1393	100.27	112.543	10.8421	0.957006	0.142525	1.39185	0.013601	0.735222	0.122101	0.019315	0.051031	0.273362	0.003932
Probiotic	6_months	A-1396	250.459	39.8812	4.99169	2.01501	0.080753	1.24965	0.014039	601.642	4.52166	0.031018	4.70568	0.341659	0.009103
Probiotic	6_months	A-1401	147.475	13.6721	4.93585	0.953709	0.162796	0.998253	0.007066	365.131	137.63	0.035477	1.89461	0.459471	0.017882
Probiotic	6_months	A-1402	110.965	0.659198	0.063495	0.004505	0.003873	0.001664	0.00703	504.037	5.36893	0.07381	6.36051	0.208888	0.46081
Probiotic	6_months	A-1403	187.101	17.9796	0.405408	0.428263	0.007161	0.163903	0.007452	380.145	8.19254	0.049501	25.1851	0.293297	0.075249
Control	6_months	A-1404	103.861	11.3158	0.302398	0.013172	0.001889	0.015929	0	424.884	35.0554	0.019536	3.81331	0.337938	0.000781
Control	6_months	A-1405	50.7925	6.46189	1.86021	0.050639	0.130812	0.054559	0.027672	401.106	8.92304	0.03598	2.20101	0.209215	0.001446
Control	6_months	A-1406	192.113	109.821	45.7531	3.49863	11.414	2.34017	0.22955	179.89	1.27084	0.017764	0.104063	0.288672	0.007185
Control	6_months	A-1407	50.4507	6.73056	1.16268	0.009655	0.003587	0.019311	0.003258	491.682	7.45517	0.038681	1.70842	0.179988	0.001813
Control	6_months	A-1408	103.239	58.0238	3.79233	0.052918	0.048988	0.077061	0.151805	817.035	29.5362	0.215641	11.4279	0.507194	0.007997
Probiotic	6_months	A-1409	26.9411	2.21346	0.08304	0.001695	0.001151	3.2e-05	0.001183	246.975	5.63557	0.011415	0.328951	0.109826	0.056702
Probiotic	6_months	A-1410	135.413	72.6627	2.69266	4.85722	0.0268	4.31033	0.01453	14.428	0.013243	0.025959	0.145568	0.209717	0.004753
Probiotic	6_months	A-1411	129.755	38.6233	18.0104	2.15935	0.036548	1.63474	0.01455	17.3313	11.1486	0.013089	0.074072	0.199553	0
Control	6_months	A-1412	154.367	181.187	19.5509	22.9737	0.422357	14.2609	0.052559	0.264681	0.054162	0.022306	0.022692	0.221234	0.003456
Control	6_months	A-1415	100.127	26.4404	112.578	3.34604	0.246889	3.1994	0.026569	76.801	1.88242	0.015838	2.39274	0.180372	0.024119
Control	6_months	A-1416	149.697	82.9171	3.07589	0.031652	0.035431	0.02613	0.017555	379.196	25.0409	0.010512	0.664932	0.186655	0.000258
Control	6_months	A-1417	112.482	103.567	2.13927	0.120742	0.04574	0.1366	0.002173	322.869	0.458108	0.00825	0.138388	0.181689	0.001042
Probiotic	6_months	A-1418	150.115	10.3095	4.42536	0.155692	0.119688	0.280175	0.010808	335.81	6.20431	0.017164	12.8254	0.225139	0.003003
Control	6_months	A-1419	141.534	47.4965	36.8329	7.09063	1.26509	3.40999	0.025358	343.762	0.020396	0.025699	1.23134	0.282944	0.01237
Probiotic	6_months	A-1420	63.2822	83.268	81.3122	13.3292	43.3029	13.6769	11.6502	0	0	0.031623	0.003888	0.372073	0.004576
Probiotic	6_months	A-1421	159.27	79.2887	114.162	3.40062	19.1077	3.73918	0.698778	112.393	11.425	0.031218	0.451431	0.266112	0.003103
Control	6_months	A-1422	144.264	3.40697	2.09231	0.082206	0.005819	0.016817	0.002154	742.984	30.9548	0.032293	6.92408	0.316398	0.065012
Control	6_months	A-1423	84.1167	88.5222	29.4848	12.5938	17.4855	14.2386	1.82353	0.013799	0.118177	0.038513	0.016715	0.348484	0.003898
Control	6_months	A-1424	241.43	34.9152	18.7904	0.629282	0.047782	0.347344	0.007155	1157.44	7.81657	0.03809	11.8417	0.303821	0.033764
Control	6_months	A-1425	70.1666	34.9378	1.24609	0.044888	0.011335	0.030177	0.014106	430.851	7.81491	0.02423	0.30282	0.326533	0.0014
Probiotic	6_months	A-1427	167.983	4.15272	0.305924	0.033248	0.024012	0.013314	0.042406	425.344	13.9776	0.401168	13.8658	0.509451	0.336613
Control	6_months	A-1428	67.2075	97.202	33.5111	6.5048	1.458	5.94621	0.023821	0.105009	0.092627	0.018557	0	0.26445	0.00131
Control	6_months	A-1429	60.2298	19.9643	56.3603	1.42411	4.60262	1.77842	0.254746	66.4069	32.5734	0.046208	2.47613	0.182107	0.005701
Control	6_months	A-1430	298.313	141.292	0.978627	0.019166	0.008613	0.017963	0.012881	180.08	32.9985	0.058733	2.00765	0.267777	0.002259
Probiotic	6_months	A-1431	20.1284	2.7023	0.310003	0.013012	0.009148	0.006151	0.028127	141.298	1.03543	0.039724	4.52837	0.226369	0.004026
Probiotic	6_months	A-1432	126.532	53.13	2.94699	0.771274	0.159683	0.327558	0.006663	289	8.1682	0.022781	6.27419	0.542874	0
Probiotic	6_months	A-1433	180.641	18.6448	0.320392	0.038338	0.007941	0.00858	0.011866	742.729	15.4944	0.052529	7.83793	0.586763	0.005073
Probiotic	6_months	A-1434	107.191	91.226	0.039223	0.148821	0.008562	0.008236	0.01635	4.40571	0.009785	0.022429	0.252176	0.272991	0.00254
Control	6_months	A-1436	137.8	13.8683	0.30056	0.036855	0.004397	0.013271	0.019507	255.674	61.6744	0.013118	5.52251	0.264003	0.001093
Probiotic	6_months	A-1437	52.7062	37.4112	35.2049	5.22746	16.7496	6.03535	2.31374	3.76774	0.451978	0.012409	0.012273	0.168527	0.002081
Probiotic	6_months	A-1438	38.535	27.6952	0.320222	0.019136	0.031687	0.012178	0.046722	283.777	11.3086	0.053675	0.525216	0.752565	0.002446
Probiotic	6_months	A-1439	72.9976	44.2077	1.66475	0.15823	0.013289	0.254964	0.023465	5.09278	5.07626	0.028571	0.062349	0.265575	0.004509
Probiotic	6_months	A-1440	95.3544	0.862182	0.028781	0.005393	0.001646	0.002072	0.007437	465.354	16.6465	0.054331	6.45831	0.194735	0.090923
Probiotic	6_months	A-1441	316.999	340.87	92.1863	0.169833	12.0735	0.488309	0.071104	128.536	46.4157	0.034666	0.351174	0.315154	0.012087
Control	6_months	A-1442	152.607	130.644	33.5521	6.79494	0.411338	6.64409	0.021935	65.2759	0.139776	0.032727	0.115619	0.242995	0.003268
Probiotic	6_months	A-1443	168.15	73.5493	66.5281	2.09842	12.3361	1.96254	0.740326	280.388	1.95812	0.003827	1.97626	0.231501	0.019457
Probiotic	6_months	A-1445	69.6589	0.263078	0.033336	0.008088	0.004126	0.001312	0.013143	355.408	4.76129	0.089005	7.53538	0.199052	0.161131
Probiotic	6_months	A-1446	66.428	0.111546	0.085237	0.003423	0.004498	0.000481	0.007893	975.499	4.35737	0.343175	0.869949	0.116733	1.11338
Probiotic	6_months	A-1447	67.765	3.43687	0.982705	0.020546	0.020666	0.011672	0.010753	568.631	7.58854	0.045985	3.48789	0.275814	0.048005
Control	6_months	A-1448	244.898	13.4219	33.1455	1.14687	3.78694	0.893475	0.544399	451.628	5.93647	0.007535	7.70367	0.262701	0.053798
Probiotic	6_months	A-1449	264.963	0.858591	0.149096	0.026677	0.013694	0.006699	0.024958	1073.74	7.557	0.298152	9.10127	0.40484	0.64366
Probiotic	6_months	A-1450	42.9802	50.851	23.8586	9.81524	0.956912	6.53888	0.017885	0.514774	0.014251	0.009413	0	0.144962	0.000161
Control	6_months	A-1451	122.99	14.3855	0.378468	0.01474	0.009288	0.005227	0.038279	724.031	3.87357	0.033702	6.82914	0.352317	0.006734
Control	6_months	A-1452	62.6185	1.37444	0.096782	0.005707	0.006029	0.003658	0.009365	454.542	7.50938	0.075698	2.32122	0.206731	0.009774
Probiotic	6_months	A-1453	65.8019	95.4323	33.1881	7.19386	1.88604	3.41479	0.068783	0.01382	0.005012	0.015364	0.011935	0.22097	0.000476
Probiotic	6_months	A-1454	131.299	41.773	0.506754	0.008452	0.003259	0.007237	0.009944	585.764	5.07484	0.033855	9.48792	0.357625	0.000623
Control	6_months	A-1455	55.567	39.0924	0.534285	0.014897	0.010363	0.022598	0.027563	1329.48	16.212	0.188776	2.58215	0.503419	0.009771
Control	6_months	A-1456	151.919	275.235	113.772	10.3695	2.43535	12.6897	0.031196	0.459825	0.307232	0.018834	0	0.238875	0.000959
Control	6_months	A-1457	132.438	4.18546	0.277355	0.017383	0.007913	0.008979	0.011972	585.055	9.39921	0.035622	3.83427	0.276142	0.018049
Probiotic	6_months	A-1458	90.9154	22.9994	0.484723	0.008276	0.004348	0	0.004722	531.991	22.5994	0.32391	2.52992	0.309691	0.010523
Control	6_months	A-1461	156.256	56.1596	0.966149	0.240532	0.009381	0.098344	0.006637	278.716	39.7509	0.030163	1.13243	0.426965	0.001575
Control	6_months	A-1462	97.3593	7.15063	0.142376	0.019279	0.014372	0.004966	0.080389	653.472	15.8596	0.017898	4.58984	0.368484	0.060873
Probiotic	6_months	A-1463	187.98	13.5851	2.49087	0.138579	0.200968	0.139575	0.081597	909.596	37.7936	0.213439	24.8486	0.463737	0.535049
Probiotic	6_months	A-1464	73.4292	21.0256	88.0683	4.6866	12.6288	3.53598	3.29752	10.1946	0.167439	0.011069	0.019151	0.153661	0.007797
Control	6_months	A-1466	84.7398	0.503206	0.045797	0.022283	0.018344	0.039002	0.103881	390.251	5.13547	0.12531	13.0884	0.185067	0.049421
Control	6_months	A-1467	71.6153	29.5213	0.196167	0.029538	0.004681	0.032622	0.016329	316.956	5.57331	0.033033	2.20172	0.244934	0.069902
Control	6_months	A-1470	45.649	40.386	35.5827	10.7336	10.6234	6.40586	1.66135	0.239868	0.251462	0.024137	0.146444	0.347951	0.016569
Probiotic	6_months	A-1471	70.0137	19.3495	1.26149	0.130366	0.242378	0.299328	0.022378	243.49	0.34162	0.017859	4.45531	0.248524	0.004228
Control	6_months	A-1472	12.9544	0.104561	0.040494	0.003922	0.002241	0.005717	0.002959	68.7005	0.447635	0.004011	1.51049	0.102467	0.001266
Control	6_months	A-1474	90.9755	30.2871	0.786969	0.799267	0.008364	0.810664	0.005402	156.504	0.166834	0.01157	0.348796	0.160798	0.003132
Control	6_months	A-1476	20.8076	7.81793	1.21827	0.544759	0.012093	0.328231	0.007366	95.0581	0.022034	0.008641	0.254749	0.211583	0.000616
Probiotic	6_months	A-1477	120.7	59.3549	32.1907	2.92187	0.351315	2.85794	0.011161	163.8	2.37497	0.008728	0.697728	0.217761	0.004907
Control	6_months	A-1478	156.178	171.281	37.9942	9.29222	4.19476	3.08375	0.177849	23.6865	0.010201	0.008093	0.349195	0.207112	0.002836
Control	6_months	A-1480	126.667	5.66757	0.756228	0.183738	0.014211	0.105818	0.023013	445.119	5.71372	0.090318	21.6408	0.278104	0.22613
Control	6_months	A-1481	62.3364	58.5002	41.9483	4.42463	0.584357	3.77927	0.043889	0.100944	0.324223	0.014075	0	0.192676	0.000938
Probiotic	6_months	A-1482	156.216	38.511	136.089	6.72759	15.4897	5.06582	1.63316	0.160542	35.733	0.019169	0.041182	0.233569	0.001954
Control	6_months	A-1483	467.402	237.667	915.702	29.5495	106.202	32.0936	6.74697	522.798	103.347	0.078895	3.0132	0.910628	0.023194
Probiotic	6_months	A-1484	76.5642	47.4136	76.242	7.63825	21.1281	6.68477	3.58638	0	0	0.020072	0.006676	0.250962	0.001933
Control	6_months	A-1485	110.693	101.523	60.5483	8.44255	18.4722	5.40259	0.870919	0.178973	0.061669	0.012026	0.011564	0.209902	0.001465
Control	6_months	A-1486	88.3598	8.86425	6.56709	0.18712	0.433237	0.237749	0.071551	591.55	14.9184	0.029666	4.787	0.529343	0.018652
Control	6_months	A-1488	83.1667	25.6919	0.218442	0.130366	0.019138	0.155472	0.070585	385.112	7.21755	0.07095	8.7924	0.895876	0.01913
Control	6_months	A-1490	47.9772	1.92784	0.19967	0.005814	0.007357	0.002763	0.090864	299.818	1.54357	0.028595	2.25621	0.240156	0
Probiotic	6_months	A-1491	83.6947	85.3806	3.10632	2.69729	0.304542	1.51379	0.002094	18.4462	0.065362	0.007963	0.077402	0.129597	0.000431
Probiotic	6_months	A-1492	135.654	79.9672	170.48	0.032547	0.470653	0.032493	0.043105	41.764	35.691	0.050943	3.21386	0.337315	0.007753
Probiotic	6_months	A-1493	91.295	54.8867	50.6735	2.37983	0.105062	1.42788	0.01751	27.1258	1.53032	0.019265	0.037964	0.66146	0.007028
Control	6_months	A-1496	54.9713	47.468	45.3671	11.0064	12.3282	9.78403	0.228843	18.0335	0	0.013015	0.003959	0.208823	0.002172
Control	6_months	A-1497	2063.35	870.359	550.755	84.8868	37.9182	36.5851	0.690582	153.292	0	0.310349	0.458077	4.15489	0.057964
Control	6_months	A-1498	133.813	139.639	226.729	16.7117	98.8982	20.2749	14.6826	2.18921	0.018468	0.017753	0.00359	0.235666	0.000963
Probiotic	6_months	A-1499	51.568	48.946	4.69915	7.49936	2.9699	7.05706	0.830566	0.056602	0.770167	0.017886	0.050416	0.268637	0.012033
Probiotic	6_months	A-1500	88.6864	99.1607	3.03152	0.571817	0.025222	0.563053	0.007321	0.466014	0.321416	0.050708	0.152563	0.335163	0.005683
Control	6_months	A-1502	49.7179	47.063	41.6413	5.86153	18.1768	6.12766	2.07559	0	0.012973	0.003878	0.006287	0.16055	7.57e-05
Control	6_months	A-1504	87.0342	84.8826	34.4929	8.40578	25.0647	7.24523	4.64396	0.011809	0.144867	0.017932	0.042487	0.169626	0.004594
Control	6_months	A-1505	235.385	94.0407	1.99473	0.903401	0.099545	0.67778	0.020414	335.411	0	0.023177	5.0397	0.26063	0.009816
Probiotic	6_months	A-1506	182.141	12.5194	0.235921	0.329316	0.010013	0.206854	0.011022	512.804	2.7522	0.047005	11.925	0.225782	0.002779
Probiotic	6_months	A-1508	183.187	61.7918	31.9916	0.224308	2.88769	0.190397	0.132211	280.42	14.4154	0.054508	17.1097	0.461162	0.099409
Probiotic	6_months	A-1509	64.9225	27.3026	127.527	2.60755	6.26107	2.23158	0.925909	30.288	17.8578	0.018533	0.594927	0.177686	0.003301
Probiotic	6_months	A-1513	37.5114	0.494736	0.345816	0.110257	0.105659	0.061111	0.027165	673.372	2.7062	0.050555	1.13143	0.258742	0.121201
Control	6_months	A-1514	49.6007	7.12116	1.89872	0.104239	0.006074	0.126829	0.005745	169.97	0.485832	0.019623	8.74864	0.313224	0.000369
Probiotic	6_months	A-1515	173.269	103.467	20.4739	3.95085	0.592869	1.93021	0.009532	242.293	1.12248	0.009424	0.389502	0.192705	0.009707
Control	6_months	A-1517	23.6586	3.68346	0.52207	0.004059	0.009892	0.005104	0.012565	128.138	4.24422	0.012628	2.10533	0.172085	0.003904
Control	6_months	A-1518	101.481	31.309	94.6472	0.800698	13.7623	1.25673	0.966736	46.048	5.21738	0.013699	3.55144	0.239051	0.033235
Control	6_months	A-1519	135.715	62.1994	3.15528	0.507441	0.024601	0.713557	0.02577	395.008	15.3044	0.069998	3.98616	0.317645	0.01966
Control	6_months	A-1551	146.23	173.577	23.1032	9.50588	26.4464	8.22812	0.031518	31.2126	0.262786	0.03479	0.641106	0.324249	0.008682
Control	6_months	A-2546	125.209	0.579822	0.050709	0.016973	0.014179	0.011259	0.056047	921.428	13.0548	0.123524	14.2156	0.274322	0.04
Probiotic	6_months	A-2566	166.445	24.2405	21.0799	0.19301	1.32885	0.252783	0.141017	617.038	0.70329	0.043787	17.1102	0.527563	0.003336
Probiotic	6_months	A-2567	16.1525	7.03848	0.399248	0.022647	0.123131	0.018226	0.016254	1.4777	43.2286	0.025528	0.022767	0.254832	0.002173
Probiotic	6_months	A-2576	37.0272	10.1238	9.90102	3.31608	2.43463	3.16589	1.9265	0	0	0.010741	0	0.243688	4.29e-05
Probiotic	6_months	A-2577	123.017	80.2931	6.48384	2.67089	0.059942	1.0236	0.007555	96.3637	0.482248	0.03563	0.478417	0.264516	0.008704
Probiotic	6_months	A-2601	117.945	2.29076	0.053575	0.016403	0.00671	0.005219	0.014219	644.422	6.50328	0.072217	11.5424	0.340131	0.175579
Probiotic	6_months	A-2612	67.6826	1.89307	0.104629	0.015568	0.013675	0.004208	0.041585	457.281	0.651406	0.046243	20.6827	0.496099	0.014796
Probiotic	6_months	A-2617	64.2773	24.782	2.32626	0.165396	0.027008	0.261598	0.070757	89.2597	2.6258	0.159892	13.6505	1.56984	0.151583
Probiotic	6_months	A-2626	164.198	129.859	13.2655	6.5563	0.292092	1.55167	0.006617	0.276688	0	0.014516	0.054017	0.360716	0.001224
Probiotic	6_months	A-2627	52.5329	10.3602	0.258552	0.016046	0.027507	0.006798	0.033277	320.339	14.6331	0.126059	14.5901	0.548128	0.003185
Probiotic	6_months	A-2629	48.3342	11.0188	0.669237	0.00882	0.01569	0.00441	0.01569	1282.58	0	0.026187	2.49533	0.545565	0
Probiotic	6_months	A-2632	95.6956	8.98209	0.275575	0.11419	0.012846	0.246337	0.040105	250.365	4.48831	0.122597	23.579	0.337543	0.050837
Probiotic	6_months	A-2637	77.0857	69.1268	102.664	0.95568	1.47278	1.21474	2.19008	255.191	0	0.02923	0.406269	0.583585	0.002203
