# Supplementary material for: Metabolic reprogramming of the infant gut by bifidobacteria-based probiotics drives exclusion of antibiotic-resistant pathobionts
Source: Cell Rep Med. 2026 Apr 20;7(5):102752. doi: 10.1016/j.xcrm.2026.102752 (PMC13198307; doi:10.1016/j.xcrm.2026.102752)
Supplement: Table S16. Quality assessment of metagenomic assemblies for selected samples [file mmc15.xlsx]

## Sheet: Table_S16_QUAST
sample_id	# contigs (>= 0 bp)	# contigs (>= 1000 bp)	# contigs (>= 5000 bp)	# contigs (>= 10000 bp)	# contigs (>= 25000 bp)	# contigs (>= 50000 bp)	Total length (>= 0 bp)	Total length (>= 1000 bp)	Total length (>= 5000 bp)	Total length (>= 10000 bp)	Total length (>= 25000 bp)	Total length (>= 50000 bp)	# contigs	Largest contig	Total length	GC (%)	N50	N90	auN	L50	L90	# N's per 100 kbp
6M_A-1374	59958	12048	2934	1616	678	328	117106354	95446463	77537914	68234357	53734631	41437716	12048	681215	95446463	47.36	35741	2287	95328.2	478	5447	0
6M_A-1389	67568	15299	3547	1747	605	257	118351095	93504984	69600454	56991656	39423352	27518126	15299	692944	93504984	45.71	17328	1898	55853.7	957	8399	0
6M_A-1393	58239	11472	3180	1791	714	320	113828393	93454383	76235229	66325725	49595924	35847766	11472	817947	93454383	48.23	29396	2552	81657.7	608	5416	0
6M_A-1401	106337	23478	5371	2591	1090	507	188111840	149025561	111844109	92539975	69729943	49419137	23478	522616	149025561	51.43	20636	1982	53773	1300	12641	0
6M_A-1407	61297	9709	1800	776	212	75	66846604	43014895	27185873	20098654	11517136	6866324	9709	249704	43014895	50.88	8694	1530	26887.3	928	6191	0
6M_A-1412	159831	29672	5932	3242	1378	659	245450503	185857436	140542381	121667835	92711355	67446630	29672	578927	185857436	46.77	24882	1780	62114.9	1387	15377	0
6M_A-1420	95598	19070	4337	2438	1108	586	180739254	144257195	115283929	101998831	81313009	62629046	19070	576516	144257195	53.08	36940	2156	72503.4	807	8873	0
6M_A-1422	130340	19346	2096	893	355	183	125984059	74123698	42326151	34153760	26050826	20013440	19346	377341	74123698	48.25	7563	1326	45125.1	1230	12858	0
6M_A-1429	138314	17685	3158	1691	634	261	146580590	91675545	64956754	54603504	38417484	25423811	17685	529552	91675545	49.59	16462	1513	46852.3	1001	10078	0
6M_A-1443	83632	16882	3079	1580	652	317	125772028	94866458	67811076	57488054	43323782	31635571	16882	516333	94866458	50.04	19197	1692	52761.2	841	9488	0
6M_A-1452	71203	14365	3207	1669	777	392	124688238	98877546	76274750	65643543	51868135	38103917	14365	441620	98877546	42.88	28958	2040	58836.4	688	7290	0
6M_A-1462	146539	12532	1832	1081	452	174	121037226	58835742	40399850	35112470	25424928	15712298	12532	333447	58835742	49.26	17272	1367	40179.5	648	7397	0
6M_A-1474	69464	11748	2001	1054	515	289	100419773	73523161	54865024	48250292	39948833	31957551	11748	524973	73523161	48.54	33501	1759	74159.5	405	6042	0
6M_A-1478	64703	14112	3813	2321	1053	471	147364483	123278139	102976965	92484195	72445579	51984309	14112	614890	123278139	49.13	36526	2629	75370	699	6033	0
6M_A-1504	95163	18339	3781	2422	1372	753	201607743	164613369	137488658	127950056	111467281	89775244	18339	784808	164613369	48.79	60783	2371	106898	619	6978	0
6M_A-1534	78237	11335	1940	1053	442	200	92144051	59798533	42942401	36784596	27420434	18767889	11335	321635	59798533	50.82	19501	1487	45742.8	554	6333	0
6M_A-1551	80497	15551	3263	1810	873	464	144888050	114129596	90340175	80146149	65533050	51433649	15551	550893	114129596	51.48	37630	2052	76985	595	7235	0
6M_A-2567	72437	11495	1854	835	289	121	79441824	51737597	32833458	25781812	17599086	11759014	11495	329961	51737597	48.74	9915	1503	36496.3	844	7218	0
6M_A-2576	56155	11076	2175	1237	609	278	92974283	72095335	54695148	48231536	38392313	26830665	11076	412312	72095335	53.78	29028	1863	57217.2	522	5674	0
6W_A-1008	85739	11761	2450	1414	676	354	121752946	88981343	71402955	64192251	52692278	41191088	11761	664020	88981343	46.83	41877	2051	93842.8	426	5265	0
6W_A-1010	22608	5320	1783	1252	718	433	96023703	87970712	80715425	76941787	68364325	58268762	5320	743062	87970712	47.2	98858	6860	140748	229	1522	0
6W_A-1028	51431	10516	1390	726	371	185	71932744	52544625	35318533	30732288	25126034	18510137	10516	493654	52544625	47.98	21239	1522	56045	421	6216	0
6W_A-1370	61360	11653	2691	1835	1116	669	157671620	133503378	116789405	110864725	99637720	83946959	11653	1173092	133503378	48.77	83459	3397	133211	406	3516	0
6W_A-1407	42677	8914	2036	1224	547	262	84149604	68801891	55409663	49681816	39002573	29017492	8914	714140	68801891	45.03	35050	2157	77157.4	392	4073	0
6W_A-1424	23758	5026	1410	904	441	187	52930720	44748630	37173662	33626800	26108986	17296667	5026	287572	44748630	51.2	34154	2709	55051.8	312	2262	0
6W_A-1430	48329	11103	2788	1651	800	424	119504388	102028662	85009927	77067655	63832409	50370989	11103	923683	102028662	45.66	49044	2721	103669	437	4672	0
6W_A-1432	12630	3421	730	399	225	146	38835421	34335760	28760298	26534481	23886432	21146081	3421	505959	34335760	50.21	92733	2845	138462	90	1304	0
6W_A-1465	49962	14258	2898	1604	848	451	132106764	114299894	91395348	82538297	70861994	56985291	14258	1222975	114299894	51.83	49769	2254	124090	455	6408	0
6W_A-1482	64661	10180	2212	1336	629	274	97638505	73188727	58169864	52015712	40970947	28571937	10180	573006	73188727	47.8	32134	1992	70864.5	475	4771	0
6W_A-1490	35251	7513	1189	573	235	125	53833284	40868767	28607747	24372892	19275605	15307949	7513	464242	40868767	46.6	20257	1635	74077.6	287	4266	0
6W_A-1496	42313	7510	1964	1244	634	347	90714916	75240878	64527051	59391348	49829510	39806567	7510	587730	75240878	47.56	57207	2983	94724.2	307	2792	0
6W_A-1505	40185	9668	2037	1247	648	350	99850576	85032880	70150842	64627629	55104564	44588191	9668	680197	85032880	47.59	58417	2362	109501	312	3941	0
